# Supplementary material for: Designed 2D protein crystals as dynamic molecular gatekeepers for a solid-state device
Source: Nat Commun. 2024 Jul 27;15:6326. doi: 10.1038/s41467-024-50567-8 (PMC11283500; doi:10.1038/s41467-024-50567-8)
Supplement: Supplementary file 3 — Source Data for MS and SI [file 41467_2024_50567_MOESM3_ESM.zip]

Archive with 56 entries (52 files):
- Source_Data_Files/
- __MACOSX/._Source_Data_Files
- Source_Data_Files/.DS_Store
- __MACOSX/Source_Data_Files/._.DS_Store
- Source_Data_Files/MS Source Data_EditorialVersion_SV.xlsx
- __MACOSX/Source_Data_Files/._MS Source Data_EditorialVersion_SV.xlsx
- Source_Data_Files/SI Source Data Files_EditorialVersion_SV/
- __MACOSX/Source_Data_Files/._SI Source Data Files_EditorialVersion_SV
- Source_Data_Files/SI Source Data Files_EditorialVersion_SV/SI_Fig4d.xlsx
- __MACOSX/Source_Data_Files/SI Source Data Files_EditorialVersion_SV/._SI_Fig4d.xlsx
- Source_Data_Files/SI Source Data Files_EditorialVersion_SV/SI_Fig6/
- __MACOSX/Source_Data_Files/SI Source Data Files_EditorialVersion_SV/._SI_Fig6
- Source_Data_Files/SI Source Data Files_EditorialVersion_SV/SI_Fig2a.csv
- __MACOSX/Source_Data_Files/SI Source Data Files_EditorialVersion_SV/._SI_Fig2a.csv
- Source_Data_Files/SI Source Data Files_EditorialVersion_SV/SI_Fig3.xlsx
- __MACOSX/Source_Data_Files/SI Source Data Files_EditorialVersion_SV/._SI_Fig3.xlsx
- Source_Data_Files/SI Source Data Files_EditorialVersion_SV/SI_Fig2c.xlsx
- __MACOSX/Source_Data_Files/SI Source Data Files_EditorialVersion_SV/._SI_Fig2c.xlsx
- Source_Data_Files/SI Source Data Files_EditorialVersion_SV/SI_Fig11/
- __MACOSX/Source_Data_Files/SI Source Data Files_EditorialVersion_SV/._SI_Fig11
- Source_Data_Files/SI Source Data Files_EditorialVersion_SV/SI_Fig8.xlsx
- __MACOSX/Source_Data_Files/SI Source Data Files_EditorialVersion_SV/._SI_Fig8.xlsx
- Source_Data_Files/SI Source Data Files_EditorialVersion_SV/SI_Fig9.xlsx
- __MACOSX/Source_Data_Files/SI Source Data Files_EditorialVersion_SV/._SI_Fig9.xlsx
- Source_Data_Files/SI Source Data Files_EditorialVersion_SV/SI_Fig5.xlsx
- __MACOSX/Source_Data_Files/SI Source Data Files_EditorialVersion_SV/._SI_Fig5.xlsx
- Source_Data_Files/SI Source Data Files_EditorialVersion_SV/SI_Fig7.xlsx
- __MACOSX/Source_Data_Files/SI Source Data Files_EditorialVersion_SV/._SI_Fig7.xlsx
- Source_Data_Files/SI Source Data Files_EditorialVersion_SV/SI_Fig1.xlsx
- __MACOSX/Source_Data_Files/SI Source Data Files_EditorialVersion_SV/._SI_Fig1.xlsx
- Source_Data_Files/SI Source Data Files_EditorialVersion_SV/SI_Fig6/NH3 Exp (1) - Hex 2_spectra.csv
- __MACOSX/Source_Data_Files/SI Source Data Files_EditorialVersion_SV/SI_Fig6/._NH3 Exp (1) - Hex 2_spectra.csv
- Source_Data_Files/SI Source Data Files_EditorialVersion_SV/SI_Fig6/NH3 Exp- Hexane 2 (Shift).csv
- __MACOSX/Source_Data_Files/SI Source Data Files_EditorialVersion_SV/SI_Fig6/._NH3 Exp- Hexane 2 (Shift).csv
- Source_Data_Files/SI Source Data Files_EditorialVersion_SV/SI_Fig6/Hexane 2 - NH3 Study (Response).csv
- __MACOSX/Source_Data_Files/SI Source Data Files_EditorialVersion_SV/SI_Fig6/._Hexane 2 - NH3 Study (Response).csv
- Source_Data_Files/SI Source Data Files_EditorialVersion_SV/SI_Fig6/NH3 Exp (1) - NH3_spectra.csv
- __MACOSX/Source_Data_Files/SI Source Data Files_EditorialVersion_SV/SI_Fig6/._NH3 Exp (1) - NH3_spectra.csv
- Source_Data_Files/SI Source Data Files_EditorialVersion_SV/SI_Fig6/NH3 Exp- Hexane 1 (Shift).csv
- __MACOSX/Source_Data_Files/SI Source Data Files_EditorialVersion_SV/SI_Fig6/._NH3 Exp- Hexane 1 (Shift).csv
- Source_Data_Files/SI Source Data Files_EditorialVersion_SV/SI_Fig6/NH3 Exp (1) - Hex 1_spectra.csv
- __MACOSX/Source_Data_Files/SI Source Data Files_EditorialVersion_SV/SI_Fig6/._NH3 Exp (1) - Hex 1_spectra.csv
- Source_Data_Files/SI Source Data Files_EditorialVersion_SV/SI_Fig6/Hexane 1 - NH3 Study (Response).csv
- __MACOSX/Source_Data_Files/SI Source Data Files_EditorialVersion_SV/SI_Fig6/._Hexane 1 - NH3 Study (Response).csv
- Source_Data_Files/SI Source Data Files_EditorialVersion_SV/SI_Fig6/NH3- NH3 Study (Response).csv
- __MACOSX/Source_Data_Files/SI Source Data Files_EditorialVersion_SV/SI_Fig6/._NH3- NH3 Study (Response).csv
- Source_Data_Files/SI Source Data Files_EditorialVersion_SV/SI_Fig6/NH3 Exp- NH3 (Shift).csv
- __MACOSX/Source_Data_Files/SI Source Data Files_EditorialVersion_SV/SI_Fig6/._NH3 Exp- NH3 (Shift).csv
- Source_Data_Files/SI Source Data Files_EditorialVersion_SV/SI_Fig11/EtOH Temporal Control.csv
- __MACOSX/Source_Data_Files/SI Source Data Files_EditorialVersion_SV/SI_Fig11/._EtOH Temporal Control.csv
- Source_Data_Files/SI Source Data Files_EditorialVersion_SV/SI_Fig11/EtOH (50_).csv
- __MACOSX/Source_Data_Files/SI Source Data Files_EditorialVersion_SV/SI_Fig11/._EtOH (50_).csv
- Source_Data_Files/SI Source Data Files_EditorialVersion_SV/SI_Fig11/EtOH (80_).csv
- __MACOSX/Source_Data_Files/SI Source Data Files_EditorialVersion_SV/SI_Fig11/._EtOH (80_).csv
- Source_Data_Files/SI Source Data Files_EditorialVersion_SV/SI_Fig11/EtOH (20_).csv
- __MACOSX/Source_Data_Files/SI Source Data Files_EditorialVersion_SV/SI_Fig11/._EtOH (20_).csv
