# Supplementary material for: Designed 2D protein crystals as dynamic molecular gatekeepers for a solid-state device
Source: Nat Commun. 2024 Jul 27;15:6326. doi: 10.1038/s41467-024-50567-8 (PMC11283500; doi:10.1038/s41467-024-50567-8)
Supplement: Supplementary file 3 — Source Data for MS and SI [file 41467_2024_50567_MOESM3_ESM.zip › Source_Data_Files/MS Source Data_EditorialVersion_SV.xlsx]

## Sheet: Figure 2
Top Left Sample Data			Grey box panel (left figure)				Grey box panel (right figure)
Wavelength (nm)	Pre-Exposure (50% RH)		Wavelength (nm)	Control 1	10 min Exposure (HCN)		Time (sec)	HCN Exposure (10 ppm)	HCN Exposure (10 ppm)	HCN Exposure (10 ppm)
344.465	-0.1499		311.966	-0.00682	0.00444		10	100	100	100
344.68	-0.1499		312.18	-0.00682	0.00444		20	99.5676	99.1843	99.6162
344.895	-0.1499		312.395	-0.00682	0.00444		30	99.9982	100.461	100.051
345.111	-0.0952833		312.61	-0.00274	0.01672		40	99.8089	100.665	99.8344
345.326	-0.146483		312.824	0.05462	0.0372		50	99.8431	100.572	99.7098
345.541	-0.0202		313.039	0.04232	-0.00786		60	99.8689	100.319	99.5485
345.756	-0.108933		313.254	-0.01912	0.00034		70	99.6742	99.9481	99.361
345.971	0.0617167		313.468	-0.0314	0.06588		80	99.4703	98.4866	99.0499
346.187	0.109517		313.683	0.03004	-0.19626		90	98.8756	97.3772	98.6551
346.402	0.102683		313.897	0.09558	0.09864		100	98.5396	96.4711	98.3902
346.617	0.00028333		314.112	-0.0314	0.05768		110	98.003	95.4217	97.8656
346.832	-0.126		314.326	-0.05598	0.06998		120	96.9271	94.2583	96.9877
347.047	0.04125		314.541	-0.02322	0.06178		130	97.0994	94.0561	97.1094
347.262	0.0480667		314.756	-0.00682	0.0372		140	95.7101	92.5571	95.9961
347.477	-0.0884667		314.97	-0.06008	-0.0652		150	95.4067	92.1742	95.7092
347.692	-0.06115		315.185	0.00546	-0.02014		160	94.538	91.2348	94.8827
347.908	0.04125		315.399	0.05462	-0.10206		170	93.5394	90.3399	94.1989
348.123	-0.0816333		315.614	0.05052	-0.09796		180	93.0384	89.8264	93.7997
348.338	0.0514833		315.828	-0.02322	0.02902		190	92.402	89.1887	93.2211
348.553	-0.0543333		316.043	0.0669	0.09046		200	91.4766	88.5344	92.482
348.768	0.0617167		316.257	0.07918	0.16008		210	90.531	87.7077	91.7242
348.983	0.112917		316.472	0.1775	0.19694		220	89.9573	87.3141	91.3003
349.198	-0.00995		316.686	-0.0355	-0.00786		230	89.3506	86.7251	90.7102
349.413	0.09245		316.901	0.14062	0.0495		240	89.1553	86.5544	90.5678
349.628	-0.0372667		317.115	0.0751	0.06178		250	88.6294	86.2073	90.0806
349.843	-0.0884667		317.329	0.03822	-0.00376		260	87.8917	85.5853	89.4498
350.058	0.04125		317.544	0.13654	0.08636		270	87.4062	85.2285	89.0542
350.273	0.1061		317.758	0.0669	0.07406		280	86.8853	84.8828	88.6617
350.488	0.17095		317.973	0.20616	0.02082		290	86.4335	84.5358	88.2208
350.703	0.0241833		318.187	0.1775	0.07406		300	86.1739	84.2036	87.88
350.917	0.11975		318.401	0.21026	0.08226		310	85.7443	84.0141	87.4118
351.132	-0.0133667		318.616	0.11196	-0.09796		320	85.369	83.7747	87.0072
351.347	-0.0440833		318.83	0.05462	0.11094		330	85.0634	83.5741	86.5609
351.562	-0.0577333		319.044	-0.08874	0.07406		340	84.7354	83.3265	86.2915
351.777	-0.0475		319.259	0.20616	0.17238		350	84.4035	83.1031	85.9187
351.992	-0.0987		319.473	0.09148	0.17646		360	84.2936	82.7732	85.8157
352.207	-0.0270167		319.687	0.11606	-0.06928		370	84.0763	82.9105	85.69
352.422	0.01735		319.902	-0.04778	0.05768		380	83.7375	82.5711	85.2749
352.636	0.14365		320.116	0.13654	0.07816		390	84.0604	82.7177	85.5336
352.851	0.0583167		320.33	-0.00274	-0.02834		400	83.2056	82.3512	84.7393
353.066	0.116333		320.545	-0.09284	0.09864		410	83.3777	82.2755	84.9536
353.281	-0.0884667		320.759	0.04232	0.06178		420	83.2654	82.2388	84.9571
353.496	0.0890333		320.973	0.10786	0.05768		430	82.9589	82.0651	84.5998
353.71	0.0139333		321.187	0.19798	-0.04062		440	82.4798	81.8089	84.239
353.925	0.0822		321.402	0.12424	0.09454		450	82.6671	81.9058	84.4285
354.14	0.0378333		321.616	-0.00682	0.08226		460	82.5126	81.8717	84.3733
354.355	-0.0133667		321.83	0.15702	0.06588		470	82.2254	81.5101	84.1215
354.569	0.0583167		322.044	0.0751	0.08226		480	82.2165	81.5014	84.0342
354.784	0.14365		322.258	-0.0437	0.07816		490	81.8836	81.1805	83.7309
354.999	0.0787833		322.473	0.04232	0.1519		500	82.0859	81.5103	83.7818
355.213	0.00028333		322.687	0.14882	0.1478		510	82.2973	81.5039	83.7199
355.428	-0.06115		322.901	0.09148	0.01262		520	81.8034	81.4573	83.1434
355.643	-0.0167833		323.115	-0.02322	0.1437		530	81.6636	81.1121	82.6825
355.857	0.0037		323.329	0.00136	0.01672		540	81.6655	81.0883	82.4688
356.072	0.0549		323.543	0.02594	0.11094		550	81.1799	80.9301	81.6772
356.287	-0.00655		323.758	0.09966	0.0495		560	81.0639	80.7984	81.1489
356.501	0.0549		323.972	0.18158	0.0495		570	81.4989	80.9851	80.8931
356.716	-0.0543333		324.186	0.05462	0.0454		580	80.925	80.6967	79.8445
356.931	0.0514833		324.4	0.071	0.09454		590	81.3456	81.1022	79.6755
357.145	-0.0031333		324.614	0.0669	0.19694		600	80.9698	80.619	78.8156
357.36	-0.0952833		324.828	0.1693	0.07406
357.574	0.04465		325.042	0.09558	0.0454
357.789	-0.0816333		325.256	0.15292	0.10684
358.003	0.031		325.47	0.04642	0.13142
358.218	0.0480667		325.684	0.1693	-0.0529
358.432	-0.0577333		325.898	0.071	0.11502
358.647	0.031		326.112	0.071	0.02082
358.861	0.0037		326.326	0.00546	-0.02014
359.076	0.0549		326.54	0.15702	0.20104
359.29	-0.03385		326.754	-0.0314	0.05768
359.505	0.0753833		326.968	0.13654	0.06178
359.719	0.0378333		327.182	0.10786	0.10274
359.934	0.0549		327.396	0.09148	0.08636
360.148	0.112917		327.61	0.03822	0.11094
360.363	0.102683		327.824	0.02594	0.16008
360.577	0.0275833		328.038	0.00136	-0.08568
360.791	0.0207667		328.252	0.04232	0.07816
361.006	0.0344167		328.466	0.14472	0.09046
361.22	-0.0270167		328.68	0.01366	0.0372
361.435	0.00711667		328.893	0.14062	0.02082
361.649	-0.03385		329.107	-0.00274	0.12732
361.863	0.0037		329.321	-0.02322	0.07816
362.078	0.01735		329.535	0.04232	0.09454
362.292	0.14365		329.749	0.13654	0.13142
362.506	0.102683		329.963	0.02184	-0.03652
362.72	-0.0031333		330.176	0.04232	-0.08976
362.935	0.164117		330.39	0.05462	0.07816
363.149	0.0139333		330.604	0.10376	-0.04062
363.363	0.09585		330.818	0.03822	0.11094
363.578	0.0514833		331.032	0.13244	0.16008
363.792	0.0549		331.245	0.11606	0.07816
364.006	-0.0748		331.459	0.09148	0.0495
364.22	0.0617167		331.673	0.13244	0.09454
364.434	-0.0372667		331.887	-0.01502	0.11912
364.649	0.00028333		332.1	0.09966	-0.00376
364.863	0.0617167		332.314	-0.00274	0.11094
365.077	0.0275833		332.528	0.0751	-0.04472
365.291	0.0139333		332.741	0.07918	0.0454
365.505	0.0207667		332.955	0.18568	0.06998
365.719	-0.0133667		333.169	0.1775	-0.00376
365.933	0.109517		333.382	-0.0273	0.08636
366.148	-0.0270167		333.596	0.071	0.02902
366.362	0.0514833		333.81	0.09558	0.05358
366.576	-0.0270167		334.023	0.12014	0.06178
366.79	0.0105167		334.237	0.0751	0.242
367.004	0.0139333		334.451	-0.0314	0.09864
367.218	0.14365		334.664	0.0628	0.1519
367.432	0.0719667		334.878	0.14882	0.09864
367.646	0.0207667		335.091	0.1693	-0.03652
367.86	-0.0167833		335.305	0.00546	0.0331
368.074	-0.0714		335.518	0.18568	0.05768
368.288	0.0822		335.732	0.15292	0.0331
368.502	-0.0133667		335.946	0.1693	0.1478
368.716	0.0207667		336.159	0.04642	0.00444
368.93	-0.00655		336.373	0.1693	0.16008
369.144	0.0378333		336.586	0.02594	0.17238
369.358	-0.0133667		336.8	0.21844	0.16418
369.572	-0.0406667		337.013	0.09966	0.07816
369.786	0.00028333		337.227	0.1652	0.11502
369.999	0.04125		337.44	0.02184	0.21334
370.213	0.2119		337.653	0.09148	0.05358
370.427	0.0651333		337.867	0.18568	0.05358
370.641	0.129983		338.08	-0.0273	0.0331
370.855	0.140233		338.294	0.1693	0.11502
371.069	0.0344167		338.507	0.14472	0.1355
371.283	0.0822		338.721	0.14882	-0.03242
371.496	0.0753833		338.934	0.01774	0.08226
371.71	0.09245		339.147	0.03822	0.0454
371.924	0.0856167		339.361	0.14472	0.07406
372.138	0.167533		339.574	0.14472	-0.03652
372.352	0.0719667		339.787	0.0751	0.17646
372.565	0.0549		340.001	0.09558	0.11912
372.779	0.0822		340.214	0.07918	0.07406
372.993	0.0651333		340.427	0.20206	-0.0652
373.207	-0.0304333		340.641	0.00956	0.12732
373.42	0.14365		340.854	0.05462	0.09454
373.634	0.04125		341.067	0.20206	0.16418
373.848	0.0514833		341.28	0.1652	-0.13482
374.061	0.116333		341.494	-0.02322	0.18056
374.275	0.0344167		341.707	0.1693	0.1396
374.489	0.0890333		341.92	0.09148	0.20924
374.702	-0.03385		342.133	0.08738	-0.06928
374.916	0.116333		342.347	0.11196	0.11502
375.13	-0.0270167		342.56	0.13244	0.06588
375.343	0.0514833		342.773	-0.01502	0.16418
375.557	0.06855		342.986	0.0751	0.20514
375.77	0.0822		343.199	0.12834	0.11912
375.984	0.140233		343.413	0.13654	0.11502
376.197	-0.00655		343.626	0.05052	0.02902
376.411	-0.00655		343.839	-0.0314	0.0331
376.625	0.06855		344.052	0.1734	0.07406
376.838	0.0890333		344.265	0.20206	0.09864
377.052	0.129983		344.478	0.09558	0.00444
377.265	-0.0372667		344.691	0.19388	0.09454
377.479	0.17095		344.905	0.1734	0.2379
377.692	-0.0270167		345.118	0.15702	-0.02014
377.906	0.123167		345.331	0.10376	0.11912
378.119	0.0275833		345.544	0.09558	0.1437
378.332	0.0822		345.757	0.12014	-0.00786
378.546	0.112917		345.97	0.1734	0.09046
378.759	0.1573		346.183	0.12424	0.07816
378.973	0.109517		346.396	0.02594	-0.02834
379.186	0.14365		346.609	0.41916	0.12322
379.399	0.0822		346.822	0.11606	0.08636
379.613	0.00711667		347.035	0.18158	0.00034
379.826	0.0549		347.248	-0.0273	0.11502
380.04	0.167533		347.461	0.22664	0.22562
380.253	-0.0167833		347.674	0.21436	0.05358
380.466	0.0992667		347.887	0.11606	0.19286
380.68	0.0617167		348.1	0.18978	0.15598
380.893	0.14365		348.313	0.20616	0.12732
381.106	-0.0543333		348.526	0.0751	0.1355
381.319	0.1573		348.738	0.10786	0.242
381.533	0.116333		348.951	0.14882	0.06998
381.746	0.112917		349.164	0.08328	0.09454
381.959	0.0651333		349.377	0.0751	0.28296
382.172	0.0992667		349.59	0.10786	0.18056
382.386	0.06855		349.803	0.02184	0.06178
382.599	-0.03385		350.016	0.10376	0.06998
382.812	0.177783		350.229	0.18978	0.06588
383.025	0.191433		350.441	0.18158	0.18876
383.238	0.0139333		350.654	0.1693	0.17238
383.452	0.0890333		350.867	0.1693	0.1478
383.665	0.0890333		351.08	0.11196	0.1437
383.878	0.0992667		351.293	-0.01092	0.22562
384.091	0.04465		351.505	0.14882	0.11094
384.304	0.19825		351.718	0.11606	0.1355
384.517	0.06855		351.931	0.14062	0.07406
384.73	-0.0816333		352.144	0.10376	0.07816
384.943	0.0344167		352.356	0.28398	0.21742
385.156	0.109517		352.569	0.04642	0.16008
385.369	-0.0133667		352.782	0.01366	0.242
385.583	0.164117		352.994	0.23892	0.18056
385.796	0.153883		353.207	0.1734	0.28296
386.009	0.112917		353.42	0.15292	0.08226
386.222	0.0275833		353.632	0.20206	0.26658
386.435	0.123167		353.845	0.14882	0.11094
386.648	0.181183		354.058	0.2676	0.17238
386.861	0.153883		354.27	0.18568	0.16008
387.074	0.17095		354.483	0.09148	0.1478
387.286	0.06855		354.696	0.29628	0.1519
387.499	0.0583167		354.908	0.15292	0.27068
387.712	0.123167		355.121	0.19388	0.20514
387.925	0.0139333		355.333	0.30446	0.15598
388.138	0.167533		355.546	0.23074	0.17646
388.351	0.0719667		355.758	0.14062	0.18056
388.564	0.160717		355.971	0.18978	0.09454
388.777	0.1573		356.184	0.22664	0.1478
388.99	0.201667		356.396	0.21436	0.11502
389.203	0.04465		356.609	0.13654	0.06998
389.415	0.140233		356.821	0.09966	0.20924
389.628	0.205083		357.034	0.1693	0.1437
389.841	0.140233		357.246	0.15292	0.06998
390.054	0.109517		357.459	0.2594	0.2502
390.267	0.150467		357.671	0.13654	0.1355
390.479	0.14705		357.883	0.20616	0.11094
390.692	0.239217		358.096	0.20206	0.1437
390.905	0.0992667		358.308	0.10786	0.06588
391.118	0.109517		358.521	0.21026	0.16418
391.33	0.0890333		358.733	0.20616	0.1437
391.543	0.109517		358.946	0.1734	0.16008
391.756	0.164117		359.158	0.2676	0.08636
391.968	0.239217		359.37	0.18978	0.22562
392.181	0.102683		359.583	0.09148	0.27068
392.394	0.109517		359.795	0.19388	0.09046
392.606	0.160717		360.007	0.1693	0.15598
392.819	0.17095		360.22	0.1775	0.27476
393.032	0.116333		360.432	0.08738	0.22972
393.244	0.252867		360.644	0.1775	0.27476
393.457	0.129983		360.857	0.05462	0.22152
393.67	0.232383		361.069	0.1734	0.17646
393.882	0.17095		361.281	0.30856	0.21334
394.095	0.177783		361.493	0.15702	0.17646
394.307	0.140233		361.706	0.18978	0.27068
394.52	0.22215		361.918	0.12424	0.22562
394.732	0.19825		362.13	0.13654	0.20924
394.945	0.27335		362.342	0.23074	0.16418
395.157	0.116333		362.555	0.18978	0.11502
395.37	0.136817		362.767	0.19798	0.2338
395.582	0.1573		362.979	0.22254	0.16008
395.795	0.19825		363.191	0.1734	0.20924
396.007	0.17095		363.403	0.13654	0.17646
396.22	0.17095		363.616	0.18978	0.19694
396.432	0.232383		363.828	0.1734	0.0495
396.645	0.246033		364.04	0.13654	0.12732
396.857	0.205083		364.252	0.22664	0.30754
397.07	0.242633		364.464	0.32084	0.17238
397.282	0.218733		364.676	0.1693	0.36488
397.494	0.266517		364.888	0.19388	0.13142
397.707	0.205083		365.1	0.21844	0.18056
397.919	0.191433		365.312	0.12834	0.2338
398.131	0.102683		365.524	0.24712	0.19286
398.344	0.287		365.737	0.20206	0.16418
398.556	0.1061		365.949	0.42324	0.22562
398.768	0.266517		366.161	0.14882	0.20104
398.981	0.0583167		366.373	0.33724	0.36078
399.193	0.392817		366.585	0.28808	0.10274
399.405	0.2085		366.797	0.25122	0.1355
399.617	0.17095		367.009	0.3659	0.28706
399.83	0.276767		367.221	0.30856	0.15598
400.042	0.283583		367.433	0.30036	0.29934
400.254	0.153883		367.645	0.18568	0.35668
400.466	0.164117		367.856	0.2594	0.28706
400.679	0.269933		368.068	0.32904	0.19694
400.891	0.129983		368.28	0.24302	0.16418
401.103	0.2119		368.492	0.1734	0.18466
401.315	0.14365		368.704	0.32904	0.35668
401.527	0.140233		368.916	0.31676	0.3526
401.739	0.160717		369.128	0.23074	0.242
401.952	0.2597		369.34	0.3659	0.28296
402.164	0.109517		369.552	0.32084	0.2502
402.376	0.09245		369.763	0.38228	0.242
402.588	0.3143		369.975	0.22664	0.31982
402.8	0.341617		370.187	0.32904	0.29934
403.012	0.239217		370.399	0.35772	0.39764
403.224	0.22215		370.611	0.2594	0.455
403.436	0.191433		370.823	0.32084	0.41404
403.648	0.181183		371.034	0.31676	0.2338
403.86	0.0890333		371.246	0.19798	0.3485
404.072	0.2631		371.458	0.18568	0.3362
404.284	0.27335		371.67	0.33314	0.33212
404.496	0.177783		371.881	0.49288	0.29934
404.708	0.2597		372.093	0.38228	0.39764
404.92	0.297233		372.305	0.32084	0.27886
405.132	0.317717		372.516	0.33724	0.31572
405.344	0.22215		372.728	0.39048	0.25838
405.556	0.30065		372.94	0.31676	0.31982
405.768	0.246033		373.152	0.35362	0.2338
405.98	0.266517		373.363	0.40686	0.33212
406.192	0.334783		373.575	0.29218	0.29524
406.404	0.252867		373.787	0.20616	0.27476
406.616	0.385983		373.998	0.1734	0.47956
406.827	0.215317		374.21	0.34132	0.4427
407.039	0.232383		374.421	0.39458	0.40174
407.251	0.420117		374.633	0.35772	0.28706
407.463	0.307483		374.845	0.30036	0.21742
407.675	0.177783		375.056	0.38638	0.2461
407.887	0.232383		375.268	0.20206	0.43042
408.098	0.307483		375.479	0.51336	0.36488
408.31	0.341617		375.691	0.34132	0.40174
408.522	0.246033		375.902	0.33724	0.36898
408.734	0.2085		376.114	0.43144	0.25428
408.945	0.150467		376.325	0.28808	0.455
409.157	0.327967		376.537	0.48058	0.35668
409.369	0.2085		376.748	0.27988	0.2461
409.581	0.266517		376.96	0.30036	0.49186
409.792	0.327967		377.171	0.34132	0.47548
410.004	0.2119		377.383	0.41096	0.4427
410.216	0.246033		377.594	0.28808	0.35668
410.427	0.382567		377.806	0.44782	0.40584
410.639	0.334783		378.017	0.4642	0.42222
410.851	0.276767		378.228	0.30856	0.3526
411.062	0.30065		378.44	0.43554	0.33212
411.274	0.218733		378.651	0.43964	0.52462
411.485	0.413283		378.863	0.42324	0.40584
411.697	0.293833		379.074	0.44782	0.36488
411.909	0.19825		379.285	0.41506	0.43042
412.12	0.341617		379.497	0.31676	0.40174
412.332	0.201667		379.708	0.3659	0.28296
412.543	0.355267		379.919	0.42734	0.36078
412.755	0.30065		380.131	0.39458	0.39356
412.966	0.368917		380.342	0.44372	0.48366
413.178	0.4167		380.553	0.43554	0.43452
413.389	0.307483		380.765	0.44372	0.42222
413.601	0.307483		380.976	0.44782	0.5369
413.812	0.382567		381.187	0.5625	0.39356
414.024	0.355267		381.398	0.45602	0.52872
414.235	0.3655		381.61	0.48058	0.29934
414.446	0.379167		381.821	0.52974	0.36078
414.658	0.40305		382.032	0.55022	0.36078
414.869	0.321133		382.243	0.4642	0.42632
415.081	0.382567		382.454	0.55432	0.4386
415.292	0.385983		382.666	0.3782	0.52872
415.503	0.4167		382.877	0.60756	0.4386
415.715	0.348433		383.088	0.43964	0.6434
415.926	0.287		383.299	0.5707	0.37308
416.137	0.372333		383.51	0.58708	0.35668
416.349	0.409883		383.721	0.40686	0.62292
416.56	0.3382		383.932	0.48058	0.36898
416.771	0.385983		384.144	0.53384	0.49594
416.983	0.488383		384.355	0.5666	0.30344
417.194	0.450833		384.566	0.50106	0.57786
417.405	0.437183		384.777	0.38638	0.6434
417.616	0.3143		384.988	0.41096	0.46318
417.828	0.317717		385.199	0.44782	0.41812
418.039	0.423533		385.41	0.53384	0.46728
418.25	0.546417		385.621	0.48058	0.42632
418.461	0.42695		385.832	0.50516	0.59016
418.673	0.368917		386.043	0.6813	0.59834
418.884	0.437183		386.254	0.43964	0.42632
419.095	0.3655		386.465	0.54612	0.51642
419.306	0.307483		386.676	0.54202	0.47138
419.517	0.307483		386.887	0.61166	0.40584
419.728	0.4406		387.098	0.6649	0.48776
419.939	0.321133		387.309	0.51336	0.4386
420.151	0.321133		387.52	0.61166	0.50004
420.362	0.433767		387.731	0.6813	0.50414
420.573	0.437183		387.941	0.58298	0.53282
420.784	0.474733		388.152	0.49698	0.40584
420.995	0.3143		388.363	0.61576	0.50414
421.206	0.40305		388.574	0.50106	0.5369
421.417	0.3382		388.785	0.51336	0.57378
421.628	0.539583		388.996	0.65262	0.61064
421.839	0.444017		389.207	0.44372	0.40994
422.05	0.348433		389.418	0.69358	0.59426
422.261	0.420117		389.628	0.53384	0.58196
422.472	0.5191		389.839	0.64034	0.61474
422.683	0.372333		390.05	0.6731	0.51234
422.894	0.43035		390.261	0.59938	0.58606
423.105	0.3894		390.471	0.61986	0.68846
423.316	0.37575		390.682	0.61986	0.70074
423.527	0.4918		390.893	0.5707	0.61474
423.737	0.437183		391.104	0.66082	0.59016
423.948	0.471317		391.314	0.65672	0.72532
424.159	0.420117		391.525	0.71406	0.72942
424.37	0.433767		391.736	0.62804	0.59834
424.581	0.47815		391.947	0.71816	0.61882
424.792	0.48155		392.157	0.58298	0.63522
425.003	0.553233		392.368	0.71406	0.69256
425.213	0.307483		392.579	0.64852	0.53282
425.424	0.437183		392.789	0.7632	0.70484
425.635	0.334783		393	0.8779	0.62292
425.846	0.327967		393.21	0.82464	0.70484
426.057	0.4679		393.421	0.73454	0.6393
426.267	0.423533		393.632	0.79188	0.7458
426.478	0.457667		393.842	0.83694	0.50004
426.689	0.525933		394.053	0.72226	0.79496
426.899	0.4167		394.263	0.82056	0.69666
427.11	0.423533		394.474	0.669	0.7499
427.321	0.498617		394.685	0.91066	0.68026
427.532	0.566883		394.895	0.62394	0.77448
427.742	0.47815		395.106	0.86152	0.72122
427.953	0.37575		395.316	0.82056	0.77448
428.164	0.4167		395.527	0.968	0.8482
428.374	0.55665		395.737	0.78368	0.7499
428.585	0.399633		395.948	0.7632	0.80314
428.795	0.488383		396.158	0.74274	0.70894
429.006	0.512283		396.369	0.86152	0.78676
429.217	0.58395		396.579	0.85742	0.79496
429.427	0.4406		396.789	0.95162	0.92602
429.638	0.47815		397	0.78368	0.93832
429.848	0.464483		397.21	0.70996	0.90964
430.059	0.560067		397.421	0.82464	0.8523
430.269	0.566883		397.631	0.74682	0.73352
430.48	0.546417		397.841	0.84104	0.70484
430.69	0.58055		398.052	0.81646	0.88506
430.901	0.6454		398.262	0.9721	0.75808
431.111	0.55665		398.473	0.94344	0.66798
431.322	0.5191		398.683	0.85742	0.8564
431.532	0.566883		398.893	0.968	0.9588
431.743	0.665867		399.104	0.92296	0.83182
431.953	0.611267		399.314	0.95572	0.76628
432.163	0.522517		399.524	0.84922	0.8482
432.374	0.65905		399.734	0.73454	0.97928
432.584	0.655633		399.945	0.8697	0.93012
432.795	0.450833		400.155	1.0745	0.79086
433.005	0.652217		400.365	1.00486	0.8482
433.215	0.47815		400.575	0.95982	0.89736
433.426	0.6454		400.786	0.9762	0.99566
433.636	0.60785		400.996	0.9803	0.97518
433.846	0.689767		401.206	0.9762	0.9465
434.057	0.662467		401.416	0.9762	0.9547
434.267	0.543		401.626	1.09088	0.8523
434.477	0.543		401.837	1.02126	0.88916
434.687	0.641983		402.047	1.1728	1.13082
434.898	0.624917		402.257	0.92296	0.89326
435.108	0.693183		402.467	0.8697	1.02842
435.318	0.662467		402.677	1.01716	1.18816
435.528	0.665867		402.887	1.16462	0.90554
435.739	0.5942		403.097	1.0704	1.21684
435.949	0.703417		403.307	1.25472	1.11034
436.159	0.727317		403.518	1.03354	1.07348
436.369	0.628333		403.728	1.2752	1.08986
436.579	0.65905		403.938	1.13184	0.99156
436.789	0.703417		404.148	1.31206	1.09396
437	0.744383		404.358	1.2834	1.11034
437.21	0.805817		404.568	1.31616	1.08166
437.42	0.631733		404.778	1.21376	1.17588
437.63	0.68635		404.988	1.21376	1.06528
437.84	0.6488		405.198	1.181	0.99976
438.05	0.7239		405.408	1.04582	1.03252
438.26	0.727317		405.618	1.16462	1.27828
438.47	0.676117		405.828	1.3694	1.22912
438.68	0.758033		406.038	1.1728	1.1472
438.89	0.727317		406.247	1.2752	1.12672
439.1	0.730733		406.457	1.12366	1.11034
439.31	0.7239		406.667	1.12366	1.1431
439.52	0.713667		406.877	1.40218	1.17588
439.73	0.7478		407.087	1.15232	1.29466
439.94	0.628333		407.297	1.23424	1.352
440.15	0.6966		407.507	1.24654	1.33972
440.36	0.7239		407.717	1.2711	1.01614
440.57	0.78875		407.927	1.2752	1.1472
440.78	0.744383		408.136	1.46772	1.22912
440.99	0.689767		408.346	1.3735	1.18406
441.2	0.73755		408.556	1.45542	1.29056
441.409	0.693183		408.766	1.3694	1.40524
441.619	0.758033		408.976	1.33664	1.2619
441.829	0.846783		409.185	1.50868	1.31924
442.039	0.5942		409.395	1.3735	1.42572
442.249	0.884317		409.605	1.22606	1.29466
442.459	0.843367		409.815	1.2834	1.29466
442.668	0.7239		410.024	1.44314	1.39296
442.878	0.7		410.234	1.2834	1.23322
443.088	0.870667		410.444	1.35712	1.37248
443.298	0.78875		410.653	1.3694	1.36838
443.508	0.86385		410.863	1.4841	1.42572
443.717	0.764867		411.073	1.43494	1.37658
443.927	0.730733		411.282	1.40218	1.54042
444.137	0.730733		411.492	1.43494	1.40934
444.346	0.73755		411.702	1.51276	1.48308
444.556	0.833133		411.911	1.46772	1.59366
444.766	0.7239		412.121	1.61926	1.50764
444.975	0.8024		412.331	1.44314	1.27828
445.185	0.8024		412.54	1.54144	1.44212
445.395	0.63515		412.75	1.49228	1.5568
445.604	0.8536		412.959	1.4882	1.42572
445.814	0.9287		413.169	1.3817	1.49536
446.024	0.822883		413.378	1.46362	1.4585
446.233	0.734133		413.588	1.54554	1.6469
446.443	0.771683		413.797	1.63154	1.54042
446.652	0.880917		414.007	1.49638	1.44212
446.862	0.7239		414.216	1.62746	1.37248
447.071	0.901383		414.426	1.6807	1.53632
447.281	0.778517		414.635	1.66842	1.58546
447.49	0.96965		414.845	1.63974	1.56498
447.7	0.860433		415.054	1.63974	1.49126
447.909	0.833133		415.264	1.4841	1.58546
448.119	0.8263		415.473	1.65612	1.57318
448.328	0.819467		415.683	1.75442	1.59366
448.538	1.00038		415.892	1.59468	1.42982
448.747	0.894567		416.101	1.59468	1.70834
448.957	0.846783		416.311	1.66432	1.58956
449.166	0.887733		416.52	1.51276	1.79026
449.376	0.86385		416.73	1.82406	1.57728
449.585	0.829717		416.939	1.77082	1.7657
449.794	0.850183		417.148	1.8855	1.68786
450.004	0.846783		417.358	1.70938	1.6592
450.213	0.83995		417.567	1.79128	1.61414
450.422	0.83995		417.776	1.74214	1.78618
450.632	0.9287		417.985	1.8855	1.66738
450.841	0.973067		418.195	1.81586	1.74522
451.05	0.819467		418.404	1.76262	1.7493
451.26	0.8536		418.613	1.74624	1.62234
451.469	0.816067		418.822	1.69298	1.77798
451.678	0.91845		419.032	1.71346	1.81074
451.887	0.901383		419.241	1.70938	1.7493
452.097	0.9287		419.45	1.65202	1.63052
452.306	0.843367		419.659	1.8732	1.81894
452.515	0.959417		419.869	1.84044	1.81074
452.724	0.91505		420.078	1.77082	1.62234
452.934	0.96965		420.287	1.91008	1.7493
453.143	0.99355		420.496	1.92646	1.864
453.352	0.86385		420.705	1.82816	1.8517
453.561	0.938933		420.914	2.04934	1.78208
453.77	0.959417		421.123	1.96742	1.99506
453.979	0.8536		421.333	1.94284	1.87218
454.188	0.833133		421.542	1.91416	1.79846
454.398	0.901383		421.751	1.9879	1.88856
454.607	0.9287		421.96	2.09438	2.12614
454.816	0.836533		422.169	2.15992	1.94592
455.025	1.1096		422.378	2.10668	1.9541
455.234	0.935517		422.587	2.26232	2.00326
455.443	0.996967		422.796	2.11896	2.14252
455.652	1.01062		423.005	2.13944	2.24082
455.861	1.0584		423.214	2.11486	2.0524
456.07	0.996967		423.423	2.0862	2.0524
456.279	0.94235		423.632	2.44254	2.0565
456.488	0.952583		423.841	2.15174	2.20806
456.697	0.990133		424.05	2.1886	2.22444
456.906	1.12667		424.259	2.35244	2.17528
457.115	0.938933		424.468	2.15992	2.17528
457.324	1.06523		424.677	2.23366	2.29816
457.533	0.990133		424.886	2.24184	2.20806
457.742	1.06523		425.095	2.291	2.1589
457.951	1.17103		425.303	2.20088	2.1548
458.159	1.07205		425.512	2.54084	2.13842
458.368	1.01745		425.721	2.2828	2.1589
458.577	1.01745		425.93	2.53676	2.22444
458.786	1.01062		426.139	2.3852	2.22444
458.995	1.07888		426.348	2.4835	2.14662
459.204	1.07205		426.557	2.51218	2.163
459.412	1.08912		426.765	2.15992	2.24082
459.621	0.976483		426.974	2.50808	2.0524
459.83	1.14032		427.183	2.43844	2.40466
460.039	1.14715		427.392	2.44254	2.41284
460.248	1.09937		427.6	2.62686	2.42104
460.456	0.996967		427.809	2.377	2.6627
460.665	1.1335		428.018	2.6842	2.54392
460.874	1.32463		428.227	2.3852	2.23672
461.082	1.19152		428.435	2.45074	2.4661
461.291	1.1881		428.644	2.65554	2.50706
461.5	1.28708		428.853	2.73746	2.40876
461.709	1.21883		429.061	2.7948	2.60126
461.917	1.27003		429.27	2.81528	2.64632
462.126	1.22223		429.479	2.83166	2.63402
462.334	1.27003		429.687	2.73336	2.7692
462.543	1.24613		429.896	2.93406	2.60126
462.752	1.11983		430.105	2.97912	2.58488
462.96	1.1881		430.313	2.94634	2.58488
463.169	1.212		430.522	2.93816	2.6709
463.377	1.19152		430.73	2.7907	2.8675
463.586	1.20177		430.939	2.76612	2.8675
463.795	1.17787		431.148	2.92996	2.51934
464.003	1.28368		431.356	2.96272	2.63812
464.212	1.2632		431.565	3.13886	2.93304
464.42	1.30075		431.773	3.28222	3.1747
464.629	1.27343		431.982	3.03646	2.8634
464.837	1.32122		432.19	3.11428	2.91664
465.046	1.37242		432.399	2.95454	2.78558
465.254	1.3144		432.607	3.188	3.10506
465.463	1.35195		432.816	3.13066	2.93712
465.671	1.50895		433.024	3.28222	3.09688
465.879	1.21542		433.233	3.27812	3.30166
466.088	1.34853		433.441	3.35184	3.10506
466.296	1.47482		433.649	3.32726	3.20746
466.505	1.47142		433.858	3.15114	3.22384
466.713	1.26662		434.066	3.2863	3.32214
466.921	1.37242		434.275	3.51158	3.28938
467.13	1.37242		434.483	3.45014	3.3672
467.338	1.46117		434.691	3.4911	3.53924
467.546	1.56698		434.9	3.63446	3.2607
467.755	1.63183		435.108	3.76144	3.42044
467.963	1.42703		435.316	3.58122	3.53924
468.171	1.60453		435.525	3.44604	3.62524
468.379	1.4953		435.733	3.94576	3.65802
468.588	1.38608		435.941	3.58122	3.38358
468.796	1.38948		436.15	3.6918	3.35902
469.004	1.56015		436.358	3.83106	3.70306
469.212	1.6216		436.566	3.74096	3.6703
469.421	1.63867		436.774	3.93346	3.70716
469.629	1.49872		436.983	3.85564	3.6703
469.837	1.79567		437.191	3.97032	4.04304
470.045	1.71033		437.399	4.17102	3.85462
470.253	1.74788		437.607	4.23246	4.12496
470.461	1.77518		437.815	3.94576	3.90786
470.67	1.78202		438.024	3.98262	3.93244
470.878	1.6728		438.232	4.18332	3.9775
471.086	1.90832		438.44	4.17102	4.03484
471.294	1.77518		438.648	4.43726	4.0799
471.502	1.94585		438.856	4.54786	4.1659
471.71	1.84687		439.064	4.41678	4.31746
471.918	1.78543		439.272	4.38402	4.42396
472.126	1.76153		439.481	4.4987	4.0676
472.334	1.7786		439.689	4.65436	4.3748
472.542	1.86052		439.897	4.76084	4.43214
472.75	1.77518		440.105	4.4946	4.3871
472.958	1.87077		440.313	4.67892	4.62876
473.166	2.0073		440.521	4.79362	4.45262
473.374	1.9834		440.729	4.74036	4.76392
473.582	1.85712		440.937	5.14996	4.71476
473.79	2.02777		441.145	4.85096	4.59188
473.998	2.07215		441.353	5.26464	4.66562
474.206	2.04143		441.561	4.92058	4.82946
474.414	2.2394		441.769	5.0148	4.96872
474.622	1.99363		441.977	5.04346	5.34964
474.83	1.96975		442.185	5.22778	5.24314
475.038	2.15065		442.393	5.33838	5.05472
475.245	2.25988		442.601	5.28102	4.9851
475.453	2.11652		442.808	5.36294	5.20628
475.661	2.17795		443.016	5.44896	5.16532
475.869	2.23257		443.224	5.58822	5.37422
476.077	2.08238		443.432	5.39982	5.42746
476.284	2.52612		443.64	5.58004	5.37012
476.492	2.23257		443.848	5.95686	5.62406
476.7	2.32815		444.056	5.86674	5.7961
476.908	2.52612		444.263	5.79712	5.64864
477.116	2.41347		444.471	5.82988	5.52986
477.323	2.47833		444.679	5.86266	5.6896
477.531	2.38617		444.887	6.0101	5.86982
477.739	2.37252		445.095	6.07564	5.70188
477.946	2.40323		445.302	6.19442	5.82886
478.154	2.57048		445.51	6.13708	6.04184
478.362	2.37593		445.718	6.48934	6.2835
478.569	2.50905		445.926	6.39922	6.12376
478.777	2.6012		446.133	6.47294	6.48422
478.985	2.64217		446.341	6.7228	6.27122
479.192	2.52612		446.549	6.9194	6.35724
479.4	2.7036		446.756	6.77194	6.54974
479.607	2.68653		446.964	6.69822	6.76274
479.815	2.68653		447.172	6.85796	6.88562
480.023	2.81965		447.379	6.93578	6.7996
480.23	2.76163		447.587	7.01362	6.86922
480.438	2.58755		447.795	7.0177	6.84056
480.645	2.4954		448.002	7.16106	6.54974
480.853	2.80942		448.21	7.36996	6.902
481.06	2.92888		448.417	7.27166	7.03716
481.268	2.96983		448.625	7.58294	7.11088
481.475	2.71725		448.833	7.29214	7.17642
481.683	2.99373		449.04	7.51332	7.201
481.89	2.8845		449.248	7.71812	7.45086
482.098	2.97325		449.455	7.56656	7.54916
482.305	2.89817		449.663	7.59114	7.37712
482.512	2.93912		449.87	7.64028	7.75804
482.72	3.03468		450.078	7.74678	7.75804
482.927	3.09955		450.285	7.98434	7.87274
483.135	3.17463		450.493	8.14818	7.88092
483.342	3.0108		450.7	8.19734	7.89322
483.549	3.0381		450.908	8.36118	8.04476
483.757	3.02787		451.115	8.17276	8.04066
483.964	3.29752		451.322	8.17276	8.16354
484.171	3.29752		451.53	8.14	8.08162
484.379	3.19853		451.737	8.19734	8.05296
484.586	3.22583		451.945	8.62332	8.29052
484.793	3.24973		452.152	8.61922	8.38472
485	3.07907		452.359	8.64788	8.27414
485.208	3.07565		452.567	8.67656	8.48302
485.415	3.39308		452.774	8.77076	8.55266
485.622	3.26338		452.981	8.79124	8.8066
485.829	3.1405		453.189	9.02472	8.54856
486.036	3.3214		453.396	9.28276	8.86804
486.244	3.43405		453.603	9.16808	8.68782
486.451	3.35213		453.811	9.01652	8.87214
486.658	3.17463		454.018	9.26638	8.90082
486.865	3.52278		454.225	9.26638	9.07694
487.072	3.48865		454.432	9.6473	9.34318
487.279	3.59447		454.64	9.58176	9.17934
487.487	3.43747		454.847	9.47526	9.36776
487.694	3.21902		455.054	9.62682	9.44966
487.901	3.52962		455.261	9.61454	9.28992
488.108	3.61153		455.468	10.02	9.80192
488.315	3.52278		455.675	9.81524	9.44966
488.522	3.59788		455.883	10.1306	9.93708
488.729	3.66273		456.09	10.2535	9.79372
488.936	3.4989		456.297	9.80704	10.06
489.143	3.5262		456.504	9.9422	9.93708
489.35	3.84023		456.711	9.96678	10.0354
489.557	3.66615		456.918	10.6139	10.1255
489.764	3.84705		457.125	10.2658	10.0272
489.971	3.68663		457.332	10.5853	9.98624
490.178	3.61153		457.539	10.4132	10.4777
490.385	3.987		457.747	10.6672	10.3303
490.592	3.7822		457.954	10.5279	10.3303
490.799	3.7822		458.161	10.6017	10.3221
491.005	3.7822		458.368	10.7819	10.7194
491.212	4.10647		458.575	10.8884	10.6785
491.419	3.84023		458.782	10.5853	10.8013
491.626	3.83682		458.989	10.9211	10.6662
491.833	3.94262		459.196	11.2488	10.5474
492.04	3.93922		459.402	11.1833	10.7604
492.247	4.17132		459.609	11.3389	10.9078
492.453	3.6798		459.816	10.9744	11.4976
492.66	4.02795		460.023	11.2693	10.8136
492.867	4.31808		460.23	11.4454	11.0594
493.074	4.22933		460.437	11.3102	11.256
493.28	4.03478		460.644	11.769	11.0799
493.487	3.97335		460.851	11.5232	11.555
493.694	4.04162		461.058	11.597	11.3379
493.901	4.05868		461.265	11.7157	11.5468
494.107	3.98017		461.471	11.7936	11.5263
494.314	4.27372		461.678	11.6215	11.6574
494.521	4.09963		461.885	11.6994	11.6656
494.727	4.21227		462.092	12.0516	11.5468
494.934	4.06208		462.299	12.2195	11.8827
495.141	4.17132		462.505	12.1622	11.7721
495.347	4.26347		462.712	12.1909	11.8171
495.554	4.1167		462.919	12.3506	12.026
495.76	4.25323		463.126	12.3383	12.0752
495.967	4.1167		463.332	12.2892	12.5421
496.174	4.31467		463.539	12.3875	12.1612
496.38	4.16107		463.746	12.7233	12.3168
496.587	4.31808		463.952	12.4694	12.0219
496.793	4.47852		464.159	12.8749	12.5994
497	4.34198		464.366	12.7111	12.366
497.206	4.26347		464.572	12.9445	12.3824
497.413	4.30443		464.779	12.8503	12.7182
497.619	4.4239		464.986	12.7766	12.8329
497.826	4.59797		465.192	13.0019	12.3987
498.032	4.35222		465.399	12.6455	12.9189
498.239	4.46145		465.605	12.9937	12.9394
498.445	4.44778		465.812	13.1002	13.2507
498.651	4.48192		466.019	13.2763	13.1319
498.858	4.50923		466.225	13.3992	13.1565
499.064	4.5775		466.432	12.9773	13.2835
499.271	4.7311		466.638	13.2353	12.9804
499.477	4.66965		466.845	13.178	13.2261
499.683	4.5263		467.051	13.1698	13.5333
499.89	4.8096		467.258	13.5999	13.4801
500.096	4.39658		467.464	13.6245	13.3367
500.302	4.69697		467.671	13.5917	13.2917
500.509	4.74817		467.877	13.5671	13.5374
500.715	4.6048		468.084	13.7269	13.4596
500.921	4.75498		468.29	13.9439	13.4391
501.127	4.95637		468.496	13.8866	13.7176
501.334	4.64235		468.703	13.7842	13.6398
501.54	4.71062		468.909	14.075	13.5866
501.746	4.72085		469.116	13.9849	13.6275
501.952	4.77205		469.322	14.2798	13.9388
502.159	4.81983		469.528	14.3003	13.6767
502.365	4.94272		469.735	14.0791	14.1068
502.571	4.91882		469.941	14.3085	14.0166
502.777	4.94955		470.147	14.6648	14.3238
502.983	4.83348		470.354	14.46	14.1559
503.189	4.7072		470.56	14.6648	14.3156
503.395	4.90858		470.766	14.5747	14.5409
503.602	4.98708		470.973	14.6198	14.5
503.808	5.17482		471.179	14.7385	14.7498
504.014	4.95978		471.385	14.8655	14.8522
504.22	4.90175		471.591	14.9843	14.6761
504.426	4.94272		471.798	14.9966	14.7662
504.632	5.12362		472.004	15.2301	14.758
504.838	5.05193		472.21	15.0212	14.8604
505.044	5.07925		472.416	15.2505	14.9587
505.25	4.88128		472.622	15.3693	14.6802
505.456	4.98708		472.828	15.3775	15.016
505.662	5.44447		473.035	15.3816	15.5895
505.868	5.20213		473.241	15.4512	15.1635
506.074	4.97343		473.447	15.2833	15.3683
506.28	5.09632		473.653	15.6683	15.2946
506.486	5.24308		473.859	15.6847	15.2823
506.692	4.9393		474.065	15.2587	15.442
506.898	5.15433		474.271	15.525	15.1635
507.103	5.0656		474.477	15.8485	15.3396
507.309	5.13727		474.683	15.1932	15.2577
507.515	4.90858		474.889	15.4758	15.7165
507.721	5.35913		475.095	16.1476	15.5076
507.927	5.30452		475.301	16.0615	15.6386
508.133	5.31818		475.507	15.7953	15.2741
508.339	5.26015		475.713	16.1516	15.7902
508.544	5.25673		475.919	16.1148	15.7083
508.75	5.44447		476.125	15.8567	15.5362
508.956	5.39327		476.331	16.1762	15.7902
509.162	5.31818		476.537	15.9755	15.8803
509.367	5.19872		476.743	16.2991	15.5854
509.573	5.39327		476.949	16.0902	15.7165
509.779	5.27722		477.155	15.9591	15.61
509.985	5.20213		477.361	16.3769	16.4128
510.19	5.39327		477.567	16.0165	16.4455
510.396	5.4274		477.773	16.8766	16.2203
510.602	5.38985		477.979	16.3851	16.5152
510.807	5.40692		478.184	16.3319	16.4128
511.013	5.24308		478.39	16.8807	16.1588
511.219	5.5025		478.596	16.4466	16.2981
511.424	5.61855		478.802	16.8521	16.6421
511.63	5.37278		479.008	16.8971	16.5602
511.835	5.6834		479.213	16.7128	16.5766
512.041	5.28063		479.419	16.893	16.7486
512.246	5.4547		479.625	17.0159	16.8633
512.452	5.54003		479.831	17.1838	16.9289
512.658	5.64927		480.037	17.0282	16.6217
512.863	5.66633		480.242	16.9667	17.3139
513.069	5.4513		480.448	16.8684	16.8551
513.274	5.70388		480.654	17.2371	17.2811
513.48	5.5571		480.859	17.3231	17.0927
513.685	5.69363		481.065	17.446	17.3589
513.891	5.59807		481.271	16.9626	17.2197
514.096	5.74142		481.476	17.278	17.0476
514.301	5.47518		481.682	17.7941	17.0517
514.507	5.80287		481.888	17.0241	17.49
514.712	5.58783		482.093	17.6712	17.6088
514.918	5.74142		482.299	17.5197	17.3343
515.123	5.87113		482.504	17.3436	17.662
515.328	5.66292		482.71	17.7327	17.4245
515.534	5.73802		482.916	17.6303	17.6661
515.739	5.66633		483.121	17.745	17.5678
515.944	5.61513		483.327	17.8146	17.6784
516.15	5.66633		483.532	17.9334	17.6661
516.355	5.75508		483.738	17.8965	17.9242
516.56	5.7858		483.943	17.6999	17.7521
516.766	5.67657		484.149	18.0522	17.8996
516.971	5.63562		484.354	18.1136	18.1535
517.176	5.80968		484.56	17.7695	18.0061
517.381	5.9155		484.765	18.3798	18.1085
517.587	5.72095		484.97	17.8105	18.2436
517.792	5.56393		485.176	18.5928	18.1822
517.997	5.67315		485.381	18.388	18.088
518.202	5.91892		485.587	18.6379	17.9774
518.407	6.01107		485.792	18.2201	18.3133
518.613	5.91208		485.997	18.5068	18.4157
518.818	5.92573		486.203	18.6829	18.6369
519.023	5.92233		486.408	18.6952	18.559
519.228	5.76873		486.614	18.687	18.6164
519.433	5.98035		486.819	19.1826	18.5959
519.638	5.87795		487.024	18.9901	18.6573
519.843	5.7107		487.229	19.3506	18.6901
520.048	5.74825		487.435	19.0802	19.2717
520.253	6.02813		487.64	19.113	19.2308
520.458	5.9394		487.845	19.3915	19.1038
520.663	6.15785		488.051	19.453	19.112
520.868	5.75508		488.256	19.3506	19.0178
521.073	5.92233		488.461	19.453	19.1038
521.278	5.95987		488.666	19.24	19.0424
521.483	6.13737		488.871	19.3751	19.4519
521.688	5.9394		489.077	19.4612	19.4028
521.893	6.0179		489.282	19.5185	19.8042
522.098	5.95987		489.487	19.0802	19.411
522.303	6.09982		489.692	20.137	19.5257
522.508	5.94963		489.897	19.8298	19.5503
522.713	6.07252		490.102	19.7151	19.5134
522.918	5.9394		490.308	20.051	19.7796
523.123	6.07593		490.513	20.477	19.8615
523.328	6.25342		490.718	19.883	19.5257
523.532	5.97012		490.923	20.2189	20.2752
523.737	6.26025		491.128	20.1165	20.0172
523.942	6.0691		491.333	19.8749	19.8247
524.147	6.21245		491.538	20.1411	20.0909
524.352	6.29438		491.743	20.0797	20.3776
524.557	6.29097		491.948	20.3705	20.2916
524.761	6.31143		492.153	20.3828	20.4555
524.966	6.06227		492.358	20.2025	20.0663
525.171	6.38653		492.563	20.608	20.5783
525.376	6.28755		492.768	20.3828	20.3326
525.58	6.3763		492.973	20.7063	20.4882
525.785	6.16125		493.178	20.5425	20.0827
525.99	6.21245		493.383	21.0627	20.779
526.194	6.02473		493.588	20.6613	20.5742
526.399	6.06227		493.793	21.1077	20.3449
526.604	6.46503		493.997	20.6981	20.4677
526.808	6.37288		494.202	20.1411	20.6643
527.013	6.05545		494.407	20.9685	20.4514
527.218	6.54013		494.612	21.2593	20.4432
527.422	6.26707		494.817	20.8415	20.8691
527.627	6.45138		495.022	20.8374	21.0289
527.831	6.48893		495.227	21.2757	20.7299
528.036	6.31485		495.431	21.2019	20.7667
528.24	6.24318		495.636	21.3289	20.8159
528.445	6.37288		495.841	21.2101	20.7872
528.649	6.3797		496.046	21.5542	21.0657
528.854	6.23293		496.25	21.2675	21.0862
529.058	6.62888		496.455	21.7139	20.9306
529.263	6.51965		496.66	21.7467	21.2951
529.467	6.4548		496.865	22.0129	21.4794
529.672	6.34898		497.069	21.8982	21.3893
529.876	6.4275		497.274	21.6935	21.4835
530.081	6.36263		497.479	22.017	21.7252
530.285	6.74833		497.683	22.2423	21.676
530.49	6.72103		497.888	22.1891	21.7662
530.694	6.39677		498.093	21.9023	21.8726
530.898	6.4275		498.297	22.0211	22.5894
531.103	6.56062		498.502	22.6109	21.8686
531.307	6.69032		498.707	22.6396	22.4666
531.511	6.6357		498.911	22.3324	22.5485
531.716	6.60498		499.116	22.5372	22.8557
531.92	6.70738		499.32	22.5577	21.9505
532.124	6.66302		499.525	22.7502	22.6017
532.329	6.64253		499.729	22.8895	22.6877
532.533	6.80978		499.934	22.7174	22.5976
532.737	6.51965		500.138	22.4799	22.8516
532.941	6.8405		500.343	22.8157	22.4911
533.146	6.82002		500.547	22.7338	22.9826
533.35	6.84733		500.752	22.6806	22.4174
533.554	6.88828		500.956	23.2417	22.9294
533.758	6.74493		501.161	23.2171	22.9581
533.962	7.07602		501.365	22.9386	22.8598
534.166	6.82343		501.57	23.0902	22.9458
534.371	6.93948		501.774	23.082	22.9581
534.575	6.61863		501.978	23.2458	23.0769
534.779	6.96338		502.183	22.5126	22.7656
534.983	6.94632		502.387	22.8936	23.0809
535.187	7.03847		502.592	23.4383	23.3021
535.391	6.89512		502.796	23.5448	22.9294
535.595	7.01458		503	23.7373	22.8065
535.799	7.06578		503.205	23.3646	23.2448
536.003	7.11015		503.409	23.4342	23.4168
536.207	6.9941		503.613	23.7742	23.6216
536.411	7.13405		503.818	23.5653	23.1178
536.615	7.1238		504.022	23.7619	23.8592
536.819	7.38322		504.226	23.4711	23.5397
537.023	7.24668		504.43	24.1879	23.3267
537.227	7.17842		504.635	24.0199	23.4004
537.431	7.41393		504.839	24.1756	24.5145
537.635	7.19548		505.043	24.491	23.7814
537.839	7.46855		505.247	24.1223	23.9247
538.043	7.14087		505.451	24.237	24.2483
538.247	7.2774		505.656	24.9743	24.2606
538.451	7.43782		505.86	24.7285	23.9739
538.655	7.175		506.064	24.4459	24.1295
538.859	7.34567		506.268	24.4869	24.3876
539.062	7.79963		506.472	24.577	24.6169
539.266	7.18183		506.676	24.663	24.4981
539.47	7.24668		506.88	24.8637	25.1945
539.674	7.40028		507.084	24.9374	24.6456
539.878	7.39003		507.288	25.0071	24.408
540.081	7.29105		507.493	25.5969	24.6087
540.285	7.431		507.697	25.003	24.834
540.489	7.46855		507.901	25.1873	24.9856
540.693	7.51633		508.105	25.4863	25.0675
540.896	7.43442		508.309	24.9948	25.0798
541.1	7.4822		508.513	25.7116	25.2354
541.304	7.52657		508.717	25.3347	25.3173
541.508	7.5095		508.921	25.4986	25.088
541.711	7.55047		509.125	25.3184	25.2231
541.915	7.67675		509.329	25.7812	25.5549
542.119	7.65287		509.532	25.7935	25.7433
542.322	7.59483		509.736	25.8344	25.9481
542.526	7.80987		509.94	26.244	25.944
542.729	7.60167		510.144	25.8181	25.4115
542.933	7.71772		510.348	25.9	25.6778
543.137	7.86448		510.552	26.0761	25.8047
543.34	8.17168		510.756	26.2277	26.0833
543.544	7.87472		510.96	25.8426	26.3331
543.747	7.84058		511.163	26.244	25.6819
543.951	7.72453		511.367	26.0884	25.7228
544.154	7.844		511.571	26.5799	26.1283
544.358	7.62555		511.775	26.5717	26.4355
544.561	7.9703		511.979	26.2973	26.8451
544.765	8.04198		512.182	26.5594	25.8826
544.968	8.03857		512.386	26.5389	26.1857
545.172	8.10342		512.59	26.5963	26.3987
545.375	8.03515		512.794	26.6127	26.3413
545.578	7.90545		512.997	27.1861	26.4519
545.782	8.06245		513.201	26.7478	26.5174
545.985	8.26043		513.405	26.7028	26.7304
546.189	8.1785		513.608	27.1779	26.8369
546.392	8.04538		513.812	26.924	26.5092
546.595	8.23995		514.016	27.3622	26.7919
546.799	8.06587		514.219	26.8748	26.8615
547.002	8.15462		514.423	27.2967	26.3208
547.205	8.23995		514.627	27.0714	26.9025
547.409	8.16485		514.83	27.3377	26.497
547.612	8.11707		515.034	26.9444	26.7386
547.815	8.64272		515.237	27.1042	26.8328
548.019	7.99078		515.441	27.3336	27.267
548.222	8.47888		515.645	26.9076	26.9721
548.425	8.13413		515.848	27.9029	27.5414
548.628	8.29455		516.052	27.4278	27.1769
548.831	8.49935		516.255	27.5834	27.1769
549.035	8.50618		516.459	27.9152	27.3899
549.238	8.41062		516.662	27.4032	27.2834
549.441	8.31503		516.866	27.8988	27.3612
549.644	8.44133		517.069	27.9275	27.2424
549.847	8.48912		517.272	27.6899	27.8159
550.05	8.28432		517.476	27.7268	27.5005
550.253	8.4857		517.679	27.9234	27.4267
550.457	8.24677		517.883	27.8415	27.9715
550.66	8.5642		518.086	27.993	27.5783
550.863	8.4857		518.29	27.9848	28.0043
551.066	8.42427		518.493	28.4886	28.1312
551.269	8.81338		518.696	28.4845	28.2254
551.472	8.612		518.9	28.292	28.25
551.675	8.50618		519.103	29.017	28.3033
551.878	8.612		519.306	28.2715	28.1353
552.081	8.769		519.51	29.1931	28.8275
552.284	8.50277		519.713	28.6852	28.9136
552.487	8.60175		519.916	28.55	28.6924
552.69	8.56762		520.119	28.9555	28.4098
552.893	8.77925		520.323	29.1767	28.6064
553.096	8.72463		520.526	29.0129	28.3606
553.299	8.6905		520.729	29.0047	28.5736
553.502	9.03183		520.932	29.5167	28.7866
553.704	8.79632		521.136	28.8204	28.7661
553.907	8.85433		521.339	29.443	29.0938
554.11	9.12057		521.542	29.3283	28.8603
554.313	8.94308		521.745	29.4143	29.3191
554.516	9.01817		521.948	29.4061	28.7989
554.719	8.77925		522.151	29.4962	29.3928
554.921	8.88165		522.354	29.529	29.0242
555.124	8.75193		522.558	29.1849	29.5771
555.327	9.025		522.761	29.3856	28.6883
555.53	9.13423		522.964	29.7338	29.4542
555.733	8.60517		523.167	29.3324	28.8808
555.935	9.07962		523.37	29.9345	29.0692
556.138	8.91578		523.573	29.8362	29.1225
556.341	8.87823		523.776	29.7092	28.803
556.543	9.2298		523.979	29.6764	28.8972
556.746	8.9977		524.182	29.9222	28.9013
556.949	9.08303		524.385	29.828	29.1921
557.151	9.281		524.588	29.6723	29.4174
557.354	8.92602		524.791	29.9304	29.0487
557.557	8.78607		524.994	29.3856	28.6965
557.759	9.33562		525.197	29.9222	28.7784
557.962	9.14105		525.4	29.701	28.7743
558.164	9.10692		525.603	29.7706	28.9668
558.367	8.90895		525.806	29.8034	28.8685
558.57	9.01135		526.009	29.9918	28.549
558.772	9.09327		526.211	30.6349	28.8112
558.975	9.07278		526.414	29.7952	28.7907
559.177	9.00793		526.617	29.787	29.4993
559.38	9.1547		526.82	30.1106	29.2863
559.582	9.06255		527.023	29.7624	29.0692
559.785	9.1274		527.226	29.7051	29.4419
559.987	8.84068		527.428	30.1679	29.8843
560.19	8.72463		527.631	30.1557	29.2617
560.392	9.15812		527.834	29.7624	29.3887
560.595	8.9226		528.037	29.9263	29.3354
560.797	9.18202		528.24	30.4915	29.4256
560.999	8.96015		528.442	30.2294	30.0727
561.202	9.19908		528.645	30.6226	30.1096
561.404	9.06597		528.848	30.5816	30.044
561.606	9.16835		529.05	30.2253	29.9048
561.809	9.21273		529.253	30.2417	30.0236
562.011	9.22297		529.456	30.2581	29.6099
562.213	9.03865		529.658	30.6595	30.5233
562.416	9.39363		529.861	30.6431	30.212
562.618	9.12398		530.064	31.1837	30.9206
562.82	9.37315		530.266	31.6056	30.7404
563.023	9.51993		530.469	30.8274	30.3349
563.225	9.25028		530.672	31.2698	30.7076
563.427	9.40728		530.874	31.0363	30.6502
563.629	9.1035		531.077	31.11	30.9411
563.832	9.23322		531.279	31.2616	30.6461
564.034	9.46873		531.482	31.4909	31.2769
564.236	9.37998		531.684	31.364	31.5595
564.438	9.3322		531.887	31.3722	31.3056
564.64	9.3868		532.089	31.8186	31.1008
564.842	9.42435		532.292	31.6466	31.1336
565.045	9.35268		532.494	32.4821	31.3466
565.247	9.57795		532.697	31.6466	31.4489
565.449	9.62573		532.899	32.4207	31.1049
565.651	9.72132		533.102	32.134	31.6251
565.853	9.71448		533.304	32.2814	31.3588
566.055	9.91928		533.507	32.2651	31.6415
566.257	9.81005		533.709	31.9005	31.4489
566.459	9.95342		533.911	32.3511	31.1377
566.661	9.78958		534.114	32.7238	31.7193
566.863	9.82712		534.316	32.1954	31.5268
567.065	10.0831		534.518	32.4289	31.6046
567.267	10.1104		534.721	32.3306	31.7275
567.469	9.8988		534.923	32.6173	31.8258
567.671	9.96707		535.125	32.3183	30.9206
567.873	9.78958		535.328	32.1504	31.1459
568.075	9.88173		535.53	32.3388	31.6619
568.277	10.1173		535.732	32.2118	30.9738
568.479	10.1275		535.934	32.6378	31.068
568.681	10.1343		536.137	32.4658	31.2401
568.883	10.1719		536.339	32.8057	30.8919
569.084	10.0626		536.541	32.519	31.4858
569.286	10.1241		536.743	32.2937	31.6742
569.488	10.0626		536.946	32.1135	30.6584
569.69	10.4995		537.148	32.5231	31.5227
569.892	10.0968		537.35	32.3838	31.0516
570.093	10.2572		537.552	32.2159	31.3384
570.295	9.94317		537.754	32.3347	31.3629
570.497	10.2162		537.956	32.7402	31.7398
570.699	10.1104		538.158	32.773	31.3916
570.901	10.3767		538.361	32.4494	31.6537
571.102	9.99437		538.563	32.3511	31.4489
571.304	10.107		538.765	32.7443	31.5104
571.506	10.1992		538.967	32.2814	31.8708
571.707	10.3869		539.169	32.8876	31.3466
571.909	10.3425		539.371	32.8508	31.8585
572.111	10.1684		539.573	32.5313	31.707
572.312	10.5405		539.775	33.4078	31.666
572.514	10.4995		539.977	33.0679	31.8135
572.716	10.5132		540.179	32.7443	31.6415
572.917	10.5166		540.381	32.9573	32.2436
573.119	10.7043		540.583	32.7812	32.1371
573.32	10.6634		540.785	33.1211	32.3173
573.522	10.8067		540.987	33.5266	31.7316
573.723	11.0013		541.189	33.4529	32.3869
573.925	10.8716		541.39	33.1457	32.6982
574.127	10.7385		541.592	33.3914	32.5958
574.328	11.189		541.794	32.9245	32.0388
574.53	11.4689		541.996	33.4201	32.903
574.731	11.1037		542.198	33.5266	33.0218
574.932	11.3392		542.4	33.6577	32.9153
575.134	11.5235		542.602	33.3505	32.7023
575.335	11.7181		542.803	33.8625	32.5835
575.537	11.8205		543.005	33.9976	33.2307
575.738	11.9399		543.207	34.0509	33.2512
575.94	11.9365		543.409	34.4236	33.3372
576.141	11.7522		543.61	34.0837	32.9358
576.342	11.9672		543.812	34.3704	33.6935
576.544	12.1345		544.014	34.7062	32.9481
576.745	12.1652		544.216	34.4277	33.4191
576.946	12.4588		544.417	34.9561	33.3167
577.148	12.5134		544.619	35.1527	33.5092
577.349	12.428		544.821	34.993	33.7427
577.55	12.5304		545.022	35.0544	33.8696
577.752	12.568		545.224	35.464	33.927
577.953	12.5714		545.426	35.2879	33.7591
578.154	12.7318		545.627	34.9848	33.4314
578.355	12.7489		545.829	35.3043	34.1809
578.557	12.824		546.031	35.7097	33.5133
578.758	12.7386		546.232	35.1978	33.7754
578.959	12.9776		546.434	35.1937	33.6526
579.16	12.9025		546.635	35.3124	33.5829
579.361	12.5543		546.837	35.3534	33.4027
579.562	12.9298		547.038	35.7794	33.4642
579.764	12.8513		547.24	35.3698	33.7304
579.965	12.9298		547.441	35.3329	33.7673
580.166	12.7898		547.643	35.9432	33.6812
580.367	12.667		547.844	34.9725	33.5665
580.568	12.6533		548.046	35.8244	33.8942
580.769	12.9503		548.247	35.6278	33.5788
580.97	12.7113		548.449	35.8121	33.7263
581.171	12.6533		548.65	35.6442	34.0744
581.372	12.2744		548.852	35.5705	34.2383
581.573	12.4451		549.053	35.0012	33.8287
581.774	12.5509		549.254	35.5664	33.4928
581.975	12.4929		549.456	35.505	33.3699
582.176	12.6567		549.657	35.3124	33.3126
582.377	12.5782		549.858	35.1117	33.5788
582.578	12.6192		550.06	35.0831	33.5665
582.779	12.3666		550.261	35.0257	33.2921
582.98	12.3564		550.462	35.3206	33.7754
583.181	12.3529		550.664	34.9356	33.4682
583.382	12.3666		550.865	35.4026	33.7017
583.583	12.3256		551.066	35.1937	34.1727
583.784	12.7386		551.267	34.7267	33.4355
583.984	12.7011		551.469	35.8859	33.9843
584.185	13.0015		551.67	34.911	34.14
584.386	12.6397		551.871	35.0093	34.3857
584.587	12.8479		552.072	35.4886	33.7345
584.788	12.8103		552.274	34.8127	34.4677
584.988	13.4588		552.475	35.4558	34.4963
585.189	13.4657		552.676	34.9684	34.3161
585.39	13.452		552.877	35.6729	33.4682
585.591	13.4827		553.078	36.0415	34.9141
585.791	13.6227		553.279	35.722	34.6438
585.992	13.6159		553.48	36.0743	34.6929
586.193	13.8138		553.681	35.8613	35.0124
586.394	13.9265		553.883	36.0251	34.7257
586.594	14.377		554.084	36.1685	35.3892
586.795	14.261		554.285	36.787	34.8527
586.996	14.3258		554.486	36.832	35.6104
587.196	14.7457		554.687	36.488	35.2787
587.397	15.1518		554.888	37.4382	35.1599
587.597	14.9061		555.089	37.3686	35.5285
587.798	15.4898		555.29	37.4055	35.4507
587.999	15.3805		555.491	37.7331	35.8152
588.199	15.6297		555.692	37.2293	35.9135
588.4	15.9369		555.893	37.9912	37.0522
588.6	15.698		556.094	38.5605	35.9422
588.801	15.8925		556.294	38.028	36.1306
589.001	16.0939		556.495	38.0199	36.2453
589.202	16.2885		556.696	38.4458	36.4624
589.402	16.0973		556.897	38.5482	36.3272
589.603	16.6673		557.098	38.9742	36.4706
589.803	16.4011		557.299	38.7121	36.1142
590.004	16.681		557.5	38.3803	36.8597
590.204	16.8687		557.701	39.22	36.9211
590.404	16.8039		557.901	39.4944	37.3061
590.605	16.6503		558.102	38.8309	36.9457
590.805	16.5035		558.303	39.0643	36.8105
591.006	16.9165		558.504	38.921	36.5156
591.206	16.739		558.705	39.0316	37.0645
591.406	16.9302		558.905	39.0029	36.9293
591.607	17.1759		559.106	39.1954	36.4501
591.807	16.937		559.307	39.6869	36.8761
592.007	16.7117		559.507	39.0438	36.532
592.208	16.7083		559.708	39.5804	36.4214
592.408	16.8141		559.909	39.4043	36.4378
592.608	17.0053		560.109	39.5927	37.2939
592.808	17.2988		560.31	39.777	37.4085
593.009	16.9438		560.511	39.0725	37.1423
593.209	17.0496		560.711	39.3347	37.5314
593.409	17.1281		560.912	39.3306	37.5068
593.609	17.2749		561.113	39.1872	37.0932
593.809	16.9779		561.313	39.2364	36.8802
594.01	17.1213		561.514	39.1913	36.7532
594.21	17.0701		561.714	38.8472	36.9211
594.41	17.3466		561.915	38.9087	36.5197
594.61	17.1862		562.115	38.921	37.4208
594.81	17.8756		562.316	38.6056	36.8146
595.01	17.3841		562.516	38.5278	37.0399
595.21	17.8108		562.717	38.7366	36.8638
595.41	18.1794		562.917	38.5441	36.487
595.61	18.8689		563.118	39.1258	36.2944
595.81	18.4866		563.318	38.2042	36.2576
596.01	19.3536		563.519	38.0444	36.7327
596.21	19.4731		563.719	38.8227	36.3272
596.41	20.2718		563.92	38.8595	36.6549
596.61	20.6984		564.12	38.5482	36.8474
596.81	21.1797		564.32	38.5441	36.4132
597.01	21.5688		564.521	39.0029	36.8761
597.21	22.4392		564.721	39.4862	36.8228
597.41	23.1457		564.921	39.138	36.6508
597.61	23.5792		565.122	39.0889	37.3758
597.81	24.197		565.322	38.9046	36.8023
598.01	24.75		565.522	39.7279	37.5683
598.21	25.7672		565.723	39.4248	37.1669
598.41	26.3952		565.923	39.5886	38.1663
598.609	27.5796		566.123	40.2603	37.6543
598.809	28.1667		566.323	40.3177	38.0475
599.009	29.4159		566.524	39.7893	37.9041
599.209	30.2078		566.724	40.6863	38.1909
599.409	31.2182		566.924	40.5757	38.6046
599.608	31.8735		567.124	40.6208	38.5185
599.808	33.3276		567.325	41.1942	38.7029
600.008	33.6928		567.525	41.653	38.9077
600.208	34.4369		567.725	41.2966	38.3711
600.407	36.0445		567.925	42.1731	39.8088
600.607	36.6316		568.125	42.0421	39.3582
600.807	37.3586		568.325	42.0339	39.4115
601.007	38.9561		568.525	42.5868	39.2722
601.206	40.3999		568.725	43.1685	40.0914
601.406	40.69		568.925	42.9882	39.7023
601.605	41.4887		569.126	43.3282	40.161
601.805	43.0042		569.326	43.3978	40.3904
602.005	43.9804		569.526	43.6968	40.4109
602.204	44.4241		569.726	44.5529	41.2751
602.404	45.7724		569.926	44.4546	40.5378
602.603	46.3526		570.126	44.172	40.8409
602.803	47.4415		570.326	45.2901	41.0498
603.003	47.5678		570.526	45.4745	41.1932
603.202	48.462		570.726	45.4868	41.7175
603.402	50.056		570.925	45.6465	41.013
603.601	50.3633		571.125	45.2574	41.5823
603.801	50.7251		571.325	45.9004	42.1639
604	51.9573		571.525	45.9865	41.7543
604.2	52.6604		571.725	46.4616	42.4179
604.399	53.6502		571.925	45.6875	42.0656
604.598	53.896		572.125	46.7032	42.1721
604.798	54.7732		572.325	46.5312	41.9796
604.997	55.6163		572.524	46.5394	41.7994
605.197	56.2307		572.724	46.351	41.611
605.396	57.299		572.924	46.5886	42.082
605.595	57.0465		573.124	46.2773	41.7338
605.795	57.5721		573.324	46.4575	41.8649
605.994	58.1933		573.523	46.1953	42.0902
606.193	58.3606		573.723	46.2322	41.9632
606.393	58.7531		573.923	46.1339	41.5168
606.592	59.8931		574.123	45.7735	41.525
606.791	59.6064		574.322	45.9291	41.9182
606.99	60.1525		574.522	45.9701	41.2874
607.19	59.7225		574.722	45.7243	41.3365
607.389	59.818		574.921	46.2199	41.7298
607.588	60.9683		575.121	45.9496	41.6028
607.787	60.7465		575.321	45.9004	41.6519
607.987	61.4052		575.52	45.3762	41.5823
608.186	61.2619		575.72	45.2983	40.8983
608.385	61.2687		575.92	45.6014	41.2055
608.584	60.9137		576.119	45.3188	40.9802
608.783	61.0912		576.319	46.0233	40.9065
608.982	61.3233		576.518	45.2041	41.0908
609.181	60.1423		576.718	45.7899	40.9556
609.381	61.2311		576.917	45.7612	40.4518
609.58	60.9717		577.117	45.7694	40.3412
609.779	61.6544		577.316	45.3557	40.7303
609.978	61.0878		577.516	45.3925	40.7017
610.177	60.8796		577.715	45.5769	40.8123
610.376	60.7942		577.915	45.9045	40.4641
610.575	60.2481		578.114	45.9783	40.9884
610.774	60.6372		578.314	45.5769	41.1317
610.973	59.5279		578.513	46.2977	40.7099
611.172	59.19		578.712	45.9578	41.5168
611.371	58.8248		578.912	46.7729	41.6028
611.57	57.5311		579.111	46.7401	41.2587
611.769	57.398		579.311	47.2849	41.5413
611.967	56.712		579.51	48.3908	41.5413
612.166	56.6539		579.709	47.7313	41.5577
612.365	55.1214		579.909	48.5136	41.9264
612.564	55.2545		580.108	48.5628	41.6888
612.763	54.7595		580.307	49.2427	42.6595
612.962	53.5274		580.506	49.341	42.3892
613.161	53.2475		580.706	50.5493	42.4711
613.359	52.8447		580.905	50.6558	42.979
613.558	51.4145		581.104	51.1064	43.1347
613.757	51.2848		581.303	51.2211	43.5361
613.956	49.6089		581.503	51.8396	44.3184
614.155	48.7966		581.702	52.8717	44.4331
614.353	47.7248		581.901	53.138	44.474
614.552	47.1718		582.1	53.5066	45.0434
614.751	46.0352		582.299	54.6576	45.1499
614.95	45.3218		582.499	55.5996	45.797
615.148	44.2262		582.698	54.9852	46.0755
615.347	43.2227		582.897	55.9846	46.1329
615.546	41.8164		583.096	56.9636	46.3377
615.744	40.9221		583.295	58.0981	47.4313
615.943	39.7104		583.494	57.9835	47.6115
616.141	39.0209		583.693	58.9296	47.9146
616.34	38.0447		583.892	59.544	48.2054
616.539	36.7511		584.091	60.1256	48.4307
616.737	35.8704		584.29	61.1496	49.1434
616.936	34.3788		584.489	61.2561	49.0983
617.134	33.9795		584.688	62.8904	50.3558
617.333	32.761		584.887	61.8377	50.065
617.531	32.1227		585.086	63.5949	51.3061
617.73	30.7881		585.285	64.3854	50.8391
617.928	29.9245		585.484	64.5574	50.9497
618.127	29.3374		585.683	65.4708	51.7238
618.325	27.9448		585.882	65.6715	52.2317
618.524	27.0676		586.081	65.4094	52.2154
618.722	26.4805		586.28	66.675	52.8011
618.921	25.4463		586.479	68.1946	52.8748
619.119	24.5588		586.677	68.0349	53.6817
619.317	23.9888		586.876	68.0677	53.5547
619.516	22.9478		587.075	68.6861	53.4974
619.714	22.6235		587.274	68.6452	54.1118
619.913	21.8487		587.473	69.2227	54.2019
620.111	21.8009		587.672	69.9927	54.5418
620.309	20.6677		587.87	69.6077	54.6729
620.507	20.2069		588.069	70.73	54.9023
620.706	19.8041		588.268	70.8898	55.6805
620.904	19.6403		588.467	71.3772	55.8566
621.102	18.9884		588.665	71.7786	55.9345
621.301	18.7699		588.864	72.1923	56.086
621.499	18.316		589.063	72.2209	56.1925
621.697	18.3501		589.261	72.1185	56.4014
621.895	18.0907		589.46	72.9787	56.7086
622.093	17.5719		589.659	72.9336	56.4178
622.292	17.6538		589.857	72.737	56.1556
622.49	17.5275		590.056	73.847	56.8397
622.688	17.6197		590.255	73.9904	56.8192
622.886	17.5241		590.453	73.3309	56.5407
623.084	17.1896		590.652	74.1092	58.2118
623.282	17.3739		590.85	73.9453	57.6015
623.48	17.391		591.049	73.7569	56.811
623.679	17.5821		591.247	74.2484	57.667
623.877	17.6401		591.446	74.5433	57.4745
624.075	17.8381		591.644	74.359	57.3394
624.273	17.2442		591.843	74.0436	57.6957
624.471	17.6981		592.041	74.613	57.2001
624.669	17.6811		592.24	74.5433	58.4043
624.867	17.35		592.438	74.5884	57.8309
625.065	17.8381		592.637	75.2642	57.7367
625.263	17.5957		592.835	75.3707	57.9169
625.461	17.7016		593.034	74.6375	58.306
625.659	17.6401		593.232	75.4649	58.478
625.856	17.9098		593.43	74.8423	56.5693
626.054	17.9712		593.629	75.0799	58.4166
626.252	17.9337		593.827	74.2648	57.6302
626.45	17.8006		594.026	75.084	58.0807
626.648	18.0975		594.224	74.9693	57.5032
626.846	18.0941		594.422	75.3625	57.9538
627.044	17.8517		594.62	75.2151	57.9701
627.242	17.7732		594.819	74.4942	58.7033
627.439	17.6913		595.017	74.9939	58.093
627.637	17.8415		595.215	74.6662	59.2317
627.835	17.5104		595.414	74.486	57.3721
628.033	17.7459		595.612	75.3379	58.1586
628.231	17.4114		595.81	74.4164	58.5067
628.428	17.3329		596.008	74.3836	58.1299
628.626	17.1486		596.206	74.1952	58.1995
628.824	16.739		596.405	74.0313	57.7326
629.021	16.797		596.603	74.7236	58.1176
629.219	16.6776		596.801	73.8429	58.1545
629.417	16.6435		596.999	74.0682	58.1176
629.614	16.425		597.197	74.1501	57.9497
629.812	16.7254		597.395	73.3842	58.4207
630.01	16.2168		597.593	74.6375	58.5927
630.207	15.9471		597.791	74.232	58.6665
630.405	15.9403		597.989	73.6586	58.1176
630.603	15.5375		598.188	73.6299	58.22
630.8	15.8789		598.386	73.1343	58.6378
630.998	15.6604		598.584	72.4093	58.2364
631.195	15.2884		598.782	73.6791	59.0597
631.393	15.2167		598.98	72.8681	58.7525
631.59	15.1621		599.178	73.0524	58.5231
631.788	14.9607		599.376	72.4626	58.3838
631.985	14.7764		599.574	72.4913	58.9532
632.183	14.5852		599.771	72.0448	58.7893
632.38	14.5272		599.969	72.139	58.2036
632.578	14.7286		600.167	71.7171	58.1545
632.775	14.6091		600.365	70.8447	58.7484
632.972	14.5921		600.563	70.5375	58.7361
633.17	14.4385		600.761	70.6153	57.6711
633.367	14.4453		600.959	70.5867	58.6951
633.565	14.4794		601.157	69.9477	57.9742
633.762	14.418		601.355	68.9196	58.0766
633.959	14.7423		601.552	68.85	58.1012
634.157	14.7013		601.75	68.1946	58.3511
634.354	14.9983		601.948	68.3953	57.8923
634.551	14.872		602.146	66.7651	57.8964
634.749	15.1211		602.343	67.1747	57.3721
634.946	15.0426		602.541	67.1788	56.983
635.143	15.0972		602.739	66.0402	57.0117
635.34	15.2576		602.937	65.778	56.5038
635.538	15.6126		603.134	64.9015	56.6594
635.735	15.3225		603.332	64.8114	56.7659
635.932	15.9505		603.53	63.3409	56.6062
636.129	15.9574		603.727	63.2222	56.5243
636.326	16.3123		603.925	62.5013	56.2499
636.524	16.2099		604.123	61.8992	55.9222
636.721	16.5206		604.32	61.3216	55.1562
636.918	16.8312		604.518	60.3018	55.8976
637.115	16.9984		604.715	60.4533	55.148
637.312	17.1862		604.913	59.073	54.4149
637.509	17.3944		605.111	58.8641	54.5214
637.706	17.4899		605.308	58.2005	54.5541
637.903	17.5343		605.506	57.4633	53.4851
638.1	17.8688		605.703	57.3691	53.9275
638.297	18.1316		605.901	55.9191	52.883
638.494	18.4798		606.098	55.8003	52.4488
638.691	18.7699		606.296	55.018	52.2194
638.888	18.5003		606.493	55.0098	52.1007
639.085	18.6846		606.691	53.5271	52.4693
639.282	19.0191		606.888	53.1912	51.4289
639.479	19.3263		607.085	53.6213	50.9169
639.676	19.5277		607.283	52.0976	50.9333
639.873	19.1693		607.48	51.5692	50.921
640.07	19.613		607.678	51.1391	50.1961
640.267	19.4696		607.875	50.9139	50.1633
640.464	19.3536		608.072	50.4428	49.0697
640.661	19.8246		608.27	49.853	48.5495
640.857	19.2478		608.467	49.3861	48.1194
641.054	19.5174		608.664	49.3574	48.189
641.251	19.5652		608.862	48.6816	47.7344
641.448	19.4935		609.059	48.7512	48.0334
641.645	19.7291		609.256	48.1082	47.2183
641.841	19.8007		609.453	48.2351	46.9439
642.038	19.8383		609.651	47.7969	46.8333
642.235	19.9202		609.848	47.9279	46.7432
642.432	19.4116		610.045	47.9648	46.1329
642.628	19.3536		610.242	48.0549	45.5554
642.825	19.1624		610.44	47.8091	46.7268
643.022	19.5584		610.637	46.8998	45.3424
643.219	19.0123		610.834	47.9402	45.4284
643.415	18.7494		611.031	48.3867	44.7567
643.612	19.2171		611.228	48.3949	44.5682
643.808	18.7153		611.425	48.4604	45.2482
644.005	18.3023		611.622	48.5259	44.7034
644.202	18.0087		611.819	48.5055	44.5109
644.398	17.5411		612.016	48.9683	44.8959
644.595	17.4968		612.214	49.7506	44.4781
644.791	17.2783		612.411	49.7506	44.5846
644.988	16.5137		612.608	49.7752	44.5887
645.184	16.6708		612.805	50.0947	44.6461
645.381	16.3089		613.002	51.0736	44.3266
645.578	16.367		613.199	51.0736	44.6338
645.774	15.9267		613.396	51.7658	44.5068
645.97	15.5853		613.593	52.585	45.1949
646.167	15.145		613.789	52.6014	45.4652
646.363	15.1689		613.986	53.6008	45.0352
646.56	14.8685		614.183	53.6827	45.6127
646.756	14.4351		614.38	54.3667	45.8912
646.953	14.0562		614.577	54.3872	45.8093
647.149	13.8002		614.774	55.19	46.3827
647.345	13.3189		614.971	55.5546	46.1534
647.542	13.4008		615.168	56.7833	46.5138
647.738	13.4691		615.364	56.8079	46.6285
647.934	13.5578		615.561	56.8939	46.9193
648.131	13.1687		615.758	57.8892	47.0913
648.327	13.138		615.955	58.0449	47.4313
648.523	12.5202		616.152	58.2988	47.6934
648.72	12.7557		616.348	58.5978	47.8204
648.916	12.6533		616.545	59.1713	47.5255
649.112	12.5748		616.742	59.7406	48.6191
649.308	12.4997		616.939	59.8553	48.0785
649.505	12.8171		617.135	61.125	48.402
649.701	12.6294		617.332	61.3339	49.5899
649.897	12.6772		617.529	60.314	49.3646
650.093	12.8923		617.725	61.2315	50.4582
650.289	13.1039		617.922	61.2848	49.6267
650.485	13.4179		618.119	61.6903	49.8397
650.682	13.7353		618.315	61.5715	50.2411
650.878	13.5988		618.512	62.3661	51.048
651.074	14.4078		618.708	61.8992	50.5073
651.27	14.5784		618.905	62.1736	50.9907
651.466	14.5409		619.102	62.5586	51.4085
651.662	14.7149		619.298	62.0917	51.3675
651.858	15.5444		619.495	62.4685	51.4945
652.054	15.8072		619.691	61.3749	51.3306
652.25	16.0529		619.888	62.149	51.5682
652.446	16.541		620.084	61.8377	51.4904
652.642	16.8448		620.281	60.6499	51.0152
652.838	17.5241		620.477	61.0349	51.7566
653.034	18.0804		620.673	61.1742	52.3259
653.23	18.2033		620.87	61.4978	51.6501
653.426	18.8109		621.066	59.9577	52.1457
653.622	19.7564		621.263	60.1871	51.6706
653.818	19.8519		621.459	59.8348	52.3382
654.014	20.0465		621.656	59.073	51.3757
654.209	20.6916		621.852	59.0771	51.6747
654.405	20.9442		622.048	58.7125	51.9942
654.601	21.4562		622.245	57.7008	52.0187
654.797	21.8248		622.441	58.2087	51.7443
654.993	22.0569		622.637	56.8816	51.0562
655.189	22.5245		622.833	56.9718	50.9702
655.384	22.9444		623.03	55.9027	50.9128
655.58	23.1799		623.226	55.6815	50.921
655.776	23.4461		623.422	55.1695	51.0316
655.972	23.5144		623.618	55.2556	50.7695
656.167	23.941		623.815	55.4317	50.1141
656.363	23.8967		624.011	54.248	49.8684
656.559	24.0946		624.207	53.5639	49.7742
656.754	23.9649		624.403	52.5932	50.1797
656.95	24.2994		624.599	52.2532	49.6062
657.146	24.238		624.796	52.1058	49.381
657.341	23.7158		624.992	51.2702	48.0826
657.537	24.0093		625.188	51.4177	48.8854
657.733	23.9581		625.384	50.0332	48.2382
657.928	23.6851		625.58	49.9472	47.8163
658.124	23.5383		625.776	49.9308	47.3043
658.319	23.7397		625.972	49.5745	47.7057
658.515	23.2618		626.168	48.997	46.7186
658.71	23.272		626.364	49.1649	46.6203
658.906	22.9648		626.56	47.887	46.5548
659.101	22.5109		626.756	48.4113	45.6782
659.297	21.7156		626.952	48.1942	45.7151
659.492	21.8009		627.148	47.7723	45.7397
659.688	21.2684		627.344	47.7805	45.7929
659.883	20.5892		627.54	47.4733	45.1581
660.079	20.0977		627.736	47.3832	44.859
660.274	19.6847		627.932	47.1169	44.7321
660.47	19.1761		628.128	47.2439	44.7075
660.665	18.9406		628.324	47.4241	44.3225
660.86	18.2101		628.52	46.8302	43.6426
661.056	17.7391		628.715	47.8255	43.9784
661.251	17.7493		628.911	47.1251	43.8965
661.446	17.0223		629.107	47.8993	44.2242
661.642	16.5001		629.303	47.7641	43.5156
661.837	16.2509		629.499	48.2474	43.745
662.032	15.6229		629.694	47.9156	44.302
662.228	15.2576		629.89	48.0467	44.0726
662.423	14.9573		630.086	48.7594	43.4337
662.618	14.6467		630.282	48.9437	43.8392
662.813	13.8889		630.477	48.5259	43.4664
663.009	13.2507		630.673	49.7465	43.5565
663.204	13.2609		630.869	49.7424	43.7572
663.399	12.9639		631.065	50.2217	43.6426
663.594	12.6772		631.26	51.2211	43.8105
663.789	12.5066		631.456	50.4961	43.7081
663.984	12.1038		631.652	51.4136	44.5928
664.18	12.1106		631.847	51.8109	44.6051
664.375	12.1755		632.043	52.3024	44.642
664.57	11.8444		632.238	53.0356	44.13
664.765	12.3564		632.434	53.269	44.8181
664.96	11.7966		632.63	53.5394	44.7894
665.155	12.2847		632.825	54.6166	45.2645
665.35	12.3052		633.021	54.4978	45.2605
665.545	12.609		633.216	55.0549	45.0925
665.74	12.684		633.412	55.3539	45.8585
665.935	12.8206		633.607	55.7594	45.5021
666.13	13.196		633.803	55.7798	46.096
666.325	13.4213		633.998	55.87	46.1165
666.52	13.9777		634.194	56.5622	46.5752
666.715	14.418		634.389	56.5376	46.6572
666.91	15.1006		634.584	57.5001	46.8538
667.105	15.5819		634.78	57.6066	47.1036
667.3	16.0871		634.975	57.8852	47.0012
667.495	16.1212		635.171	57.6885	47.8409
667.689	17.0735		635.366	57.6107	47.7467
667.884	17.8381		635.561	58.1391	47.374
668.079	18.0224		635.757	58.5528	48.2505
668.274	18.473		635.952	58.6634	48.2587
668.469	18.8655		636.147	58.307	48.5167
668.664	19.6096		636.343	58.6757	48.0129
668.858	20.5414		636.538	58.8805	48.5126
669.053	20.7599		636.733	58.2947	48.6724
669.248	21.2343		636.928	58.7125	48.9755
669.443	22.1866		637.124	58.5978	48.8935
669.637	22.0842		637.319	59.1098	48.9837
669.832	22.9068		637.514	58.7002	48.7871
670.027	23.4017		637.709	58.7904	49.5489
670.221	23.3778		637.904	58.5405	49.7701
670.416	24.3779		638.1	58.4217	49.4424
670.611	24.4667		638.295	57.3445	49.4219
670.805	24.9377		638.49	58.1842	49.9462
671	25.1766		638.685	56.7137	49.0082
671.195	25.6238		638.88	56.7793	48.5536
671.389	26.0436		639.075	57.2298	48.9181
671.584	26.03		639.27	56.341	49.4342
671.778	26.4054		639.465	56.1649	49.8438
671.973	26.4873		639.66	55.231	48.6232
672.167	26.5932		639.855	55.4645	49.2581
672.362	26.7229		640.05	54.1947	49.0942
672.556	26.7399		640.245	54.8542	48.6519
672.751	26.9481		640.44	54.6125	48.8444
672.945	26.6239		640.635	53.6827	48.6519
673.14	26.9789		640.83	52.8922	48.2382
673.334	26.5659		641.025	52.7448	48.1317
673.529	26.3099		641.22	52.5604	47.7016
673.723	26.3781		641.415	51.9788	47.2306
673.918	26.1255		641.61	52.0566	47.9351
674.112	25.931		641.805	51.5324	47.4067
674.306	26.0982		642	50.1356	46.9766
674.501	25.6955		642.195	49.9554	46.4114
674.695	24.6715		642.39	49.853	46.2476
674.889	24.8695		642.584	49.9923	46.2681
675.084	24.2755		642.779	49.128	46.0551
675.278	23.7124		642.974	48.4563	45.3628
675.472	23.197		643.169	48.571	45.4243
675.666	22.9648		643.364	47.9034	45.4366
675.861	22.8249		643.558	47.8214	45.1253
676.055	22.5279		643.753	47.1292	44.8345
676.249	21.5108		643.948	47.0924	44.3102
676.443	20.9066		644.142	46.8302	44.0931
676.638	20.2581		644.337	46.396	44.0726
676.832	20.2035		644.532	46.6131	43.8719
677.026	18.886		644.727	46.1994	43.917
677.22	18.5822		644.921	45.8677	43.79
677.414	18.3569		645.116	45.6875	43.319
677.608	17.9678		645.31	45.3147	42.8479
677.802	16.7151		645.505	45.7571	42.7496
677.997	16.4933		645.7	45.2164	41.7257
678.191	16.1792		645.894	45.3106	42.508
678.385	15.6877		646.089	45.4868	42.7046
678.579	15.0324		646.283	45.7366	42.3032
678.773	14.7047		646.478	45.9987	42.2909
678.967	14.1791		646.672	45.9209	41.9837
679.161	13.7797		646.867	45.5932	41.611
679.355	13.5476		647.061	46.1175	41.5454
679.549	13.3974		647.256	45.7489	41.5659
679.743	12.5407		647.45	46.3469	41.0007
679.937	12.3666		647.645	46.3223	41.5905
680.131	12.3837		647.839	46.7524	41.1604
680.325	12.5748		648.034	46.7401	41.2874
680.518	11.5508		648.228	47.4733	41.6396
680.712	12.0799		648.422	47.8829	42.1434
680.906	11.5952		648.617	47.9484	41.6028
681.1	11.5099		648.811	47.6166	41.5987
681.294	11.6737		649.006	48.7143	41.7625
681.488	11.6464		649.2	48.8618	41.7502
681.682	11.602		649.394	49.4844	41.5905
681.875	11.998		649.588	48.911	42.0574
682.069	11.9946		649.783	49.7588	42.2172
682.263	11.9399		649.977	50.0947	42.0902
682.457	12.4246		650.171	50.9589	42.4957
682.65	12.9298		650.366	50.6394	42.6554
682.844	12.8274		650.56	50.7828	42.5571
683.038	13.3462		650.754	52.0321	42.5776
683.232	13.6807		650.948	52.3597	42.4261
683.425	14.104		651.142	52.0075	43.3354
683.619	14.0767		651.337	53.0233	43.2452
683.813	14.9266		651.531	52.97	43.6507
684.006	14.8139		651.725	53.1625	43.5156
684.2	15.5887		651.919	53.609	44.2324
684.393	16.0564		652.113	54.4691	44.4003
684.587	16.7595		652.307	54.1374	44.3307
684.781	16.838		652.501	54.7559	44.7689
684.974	17.8176		652.695	54.8501	44.8795
685.168	17.9951		652.889	54.6617	45.3014
685.361	18.589		653.083	55.0917	45.3096
685.555	19.3161		653.277	55.4726	45.8626
685.748	19.9782		653.471	56.1608	45.3751
685.942	20.0431		653.665	56.5704	46.4237
686.135	20.7906		653.859	56.726	46.2599
686.329	21.1182		654.053	56.64	47.1569
686.522	21.7395		654.247	56.4884	46.01
686.716	21.8931		654.441	56.087	46.9562
686.909	22.586		654.635	56.5949	47.4313
687.102	22.9648		654.829	56.513	46.522
687.296	23.47		655.023	56.5417	46.7596
687.489	23.6646		655.217	57.197	47.3699
687.682	24.1322		655.411	56.7793	47.3821
687.876	23.9854		655.605	55.829	47.161
688.069	24.6442		655.798	55.8331	47.673
688.262	24.9241		655.992	55.7962	47.5132
688.456	25.5521		656.186	55.5996	47.4845
688.649	25.5555		656.38	56.3041	47.1364
688.842	25.5965		656.574	55.5709	47.3412
689.036	26.4225		656.767	55.3498	47.1651
689.229	26.204		656.961	55.2842	47.292
689.422	26.8799		657.155	55.0794	47.0504
689.615	26.9447		657.349	54.6084	47.1692
689.808	26.6512		657.542	53.949	46.9029
690.002	26.8219		657.736	53.8343	47.2634
690.195	27.0335		657.93	52.9864	46.8702
690.388	26.5454		658.123	53.4288	47.4559
690.581	26.7741		658.317	52.2532	46.8374
690.774	27.1051		658.51	52.7202	47.5665
690.967	26.7809		658.704	51.5324	46.6121
691.16	26.5044		658.898	51.8805	46.5466
691.353	26.088		659.091	51.2948	46.7678
691.546	26.5727		659.285	50.1397	46.2394
691.74	26.0095		659.478	50.9262	46.2558
691.933	25.7979		659.672	49.7998	45.7765
692.126	25.1255		659.865	49.9923	46.2476
692.319	25.0879		660.059	48.8823	45.5799
692.512	24.6885		660.252	48.2884	45.7847
692.705	24.2619		660.446	47.588	45.4448
692.897	24.0503		660.639	48.0754	44.4658
693.09	24.0025		660.833	47.6412	44.5273
693.283	23.1491		661.026	46.8343	43.8351
693.476	22.9819		661.22	46.2609	43.3886
693.669	22.0262		661.413	45.6875	43.0405
693.862	22.016		661.606	45.8677	43.2412
694.055	21.2309		661.8	45.8062	42.7824
694.248	21.0125		661.993	45.4868	43.1019
694.441	20.6677		662.187	44.5979	41.9427
694.633	20.1113		662.38	44.6839	41.9919
694.826	19.6778		662.573	43.6395	42.5899
695.019	18.7631		662.766	44.172	40.8901
695.212	18.0053		662.96	44.1474	41.4144
695.405	17.9849		663.153	43.9467	41.4553
695.597	17.1862		663.346	43.746	41.3898
695.79	16.6742		663.54	43.1193	40.4846
695.983	16.0632		663.733	43.1111	40.3371
696.175	15.4625		663.926	42.935	40.0627
696.368	15.1894		664.119	42.7875	39.5712
696.561	14.3873		664.312	42.7097	40.4313
696.753	13.964		664.505	43.0415	40.1774
696.946	13.8138		664.699	43.1234	40.0136
697.139	13.179		664.892	42.6933	39.3009
697.331	13.1414		665.085	42.1568	39.1288
697.524	12.5748		665.278	43.5412	39.1329
697.717	12.4178		665.471	42.8449	39.4934
697.909	11.9126		665.664	43.3118	39.2271
698.102	11.8546		665.857	43.6436	38.711
698.294	11.4211		666.05	43.4552	38.879
698.487	11.1754		666.243	43.8033	38.7848
698.679	11.1924		666.436	43.9958	39.2394
698.872	10.9603		666.629	44.5078	38.4571
699.064	11.1447		666.822	44.6184	38.4489
699.257	11.2914		667.015	44.8928	39.0715
699.449	11.3529		667.208	45.3639	39.0797
699.642	11.1071		667.401	45.8554	38.9077
699.834	11.4007		667.594	45.5318	39.3295
700.026	11.7283		667.787	45.6588	38.6947
700.219	11.9809		667.98	46.392	39.264
700.411	12.1481		668.173	46.6336	39.4606
700.603	12.5816		668.366	46.9285	39.2886
700.796	12.5612		668.558	47.4692	39.2517
700.988	13.3087		668.751	48.0344	40.2347
701.18	13.7387		668.944	47.7477	40.1774
701.373	14.3361		669.137	49.0502	40.1979
701.565	14.633		669.33	48.8249	40.2347
701.757	15.4966		669.523	49.5172	40.7426
701.95	16.3533		669.715	49.7301	40.5788
702.142	16.4591		669.908	49.8817	41.7175
702.334	17.2681		670.101	50.451	40.8983
702.526	17.9712		670.293	50.7623	41.4226
702.718	19.0942		670.486	51.0982	41.5659
702.911	19.5174		670.679	52.3106	42.2458
703.103	20.2206		670.872	51.8109	41.5946
703.295	21.149		671.064	52.1877	42.3605
703.487	21.7292		671.257	53.3632	42.2417
703.679	22.5313		671.449	52.1754	42.2991
703.871	23.2106		671.642	52.7775	42.4752
704.063	23.8318		671.835	53.1871	42.8357
704.255	24.4906		672.027	54.2193	43.2657
704.448	25.7159		672.22	54.0923	43.8719
704.64	26.2962		672.412	53.9285	43.5729
704.832	27.5113		672.605	54.0514	43.9129
705.024	28.0779		672.797	54.9361	43.6876
705.216	28.9654		672.99	54.293	44.6747
705.408	29.1258		673.182	54.8009	44.515
705.6	29.8529		673.375	54.4732	44.1709
705.792	30.87		673.567	54.6657	44.4945
705.984	31.1226		673.76	54.8337	44.728
706.175	31.8803		673.952	55.0303	45.0352
706.367	32.5903		674.145	54.9197	44.8959
706.559	32.9453		674.337	54.7518	45.6496
706.751	33.4402		674.529	55.1777	45.4571
706.943	33.9215		674.722	54.5674	44.986
707.135	34.2321		674.914	54.9688	45.6086
707.327	34.6519		675.106	53.8261	45.2891
707.518	34.9762		675.299	54.0555	45.8257
707.71	36.0138		675.491	53.7483	45.5267
707.902	35.71		675.683	55.231	46.051
708.094	36.1299		675.876	53.695	45.711
708.286	36.263		676.068	54.121	45.5103
708.477	36.2493		676.26	52.9905	46.0141
708.669	36.2903		676.452	53.0069	45.6946
708.861	36.3517		676.645	52.4417	45.7069
709.053	36.7818		676.837	52.5645	45.6209
709.244	36.9798		677.029	52.4908	45.6045
709.436	36.3381		677.221	51.5078	45.4079
709.628	36.6146		677.413	51.2047	45.539
709.819	36.0138		677.606	51.3726	45.24
710.011	36.8466		677.798	50.7173	44.9082
710.202	36.222		677.99	50.4633	44.9123
710.394	36.0992		678.182	49.5253	44.0603
710.586	35.6793		678.374	49.8325	45.2359
710.777	35.1298		678.566	48.6201	44.773
710.969	35.2083		678.758	49.4926	44.2569
711.16	34.7065		678.95	48.5997	43.7777
711.352	34.8874		679.142	47.8501	43.9702
711.543	34.4198		679.334	47.6084	43.4009
711.735	33.7338		679.526	46.9982	43.2862
711.926	33.4265		679.718	46.4083	42.7988
712.118	32.6074		679.91	46.8958	42.8316
712.309	32.3036		680.102	45.6178	42.2417
712.501	31.7643		680.294	45.798	42.3646
712.692	30.8256		680.486	45.4827	42.3278
712.883	30.7812		680.678	45.1427	41.6437
713.075	30.2112		680.87	44.4587	41.7257
713.266	30.0235		681.062	44.4177	41.4471
713.458	28.8152		681.253	44.3399	41.1154
713.649	27.9755		681.445	43.6763	40.5952
713.84	28.0541		681.637	43.3814	40.5501
714.031	27.4874		681.829	42.7998	39.8251
714.223	27.1871		682.021	42.636	39.821
714.414	26.5795		682.212	42.2346	39.5794
714.605	26.3269		682.404	42.2305	39.4401
714.797	25.832		682.596	41.9642	39.051
714.988	25.0777		682.788	42.4762	38.9732
715.179	25.0504		682.979	41.8496	39.3582
715.37	24.6681		683.171	42.1076	38.3424
715.561	24.6715		683.363	41.997	38.5636
715.753	24.4906		683.554	42.3411	37.7936
715.944	24.6851		683.746	41.8086	37.5437
716.135	24.7398		683.938	41.7717	37.2693
716.326	23.8796		684.129	41.825	37.6051
716.517	24.1185		684.321	41.5792	37.3799
716.708	24.2209		684.513	41.9274	37.0563
716.899	24.5111		684.704	41.8578	36.9621
717.09	24.6476		684.896	42.0789	36.7778
717.281	24.8046		685.087	42.4271	36.9785
717.472	25.7637		685.279	42.7425	37.3348
717.664	26.187		685.47	42.2264	37.3307
717.855	27.2349		685.662	42.767	36.5934
718.046	27.3441		685.853	43.6108	36.491
718.236	27.9653		686.045	43.193	36.7491
718.427	28.706		686.236	43.2299	37.2447
718.618	29.474		686.428	44.2088	36.9826
718.809	30.7062		686.619	44.5775	37.5232
719	31.5458		686.811	44.8232	37.5396
719.191	32.4811		687.002	44.9625	37.6174
719.382	33.6825		687.193	45.4376	37.9943
719.573	34.6792		687.385	46.2445	38.0352
719.764	35.2697		687.576	46.4206	37.8714
719.955	37.0378		687.767	47.162	38.2769
720.145	38.3007		687.959	47.6084	38.0926
720.336	39.4237		688.15	47.9402	37.9328
720.527	41.3863		688.341	48.5628	38.3096
720.718	42.4239		688.533	49.0502	38.7684
720.909	43.6493		688.724	49.7916	39.1944
721.099	45.4072		688.915	49.8325	39.5425
721.29	46.6872		689.106	50.5289	39.9193
721.481	48.4962		689.298	50.8238	39.8374
721.671	49.3495		689.489	51.6757	39.9234
721.862	50.3633		689.68	52.2901	41.0171
722.053	52.3566		689.871	52.3106	40.8205
722.244	53.3499		690.062	52.7857	41.2874
722.434	55.5514		690.254	52.9577	41.7257
722.625	56.6539		690.445	54.6657	41.7175
722.815	57.6131		690.636	54.1497	41.9468
723.006	59.5552		690.827	55.0958	42.5162
723.197	61.1629		691.018	55.743	43.3722
723.387	62.2107		691.209	55.4767	43.0568
723.578	63.0436		691.4	56.7547	43.6589
723.768	64.6274		691.591	57.0537	43.8228
723.959	66.177		691.782	57.5247	44.4658
724.149	66.5798		691.973	58.3029	44.6051
724.34	67.3136		692.164	59.0525	45.1007
724.53	69.1431		692.355	58.9992	45.4407
724.721	70.0545		692.546	59.7283	45.5676
724.911	71.4539		692.737	60.0232	46.5261
725.102	72.0786		692.928	60.4001	47.2101
725.292	73.263		693.119	60.1461	46.9316
725.482	73.9968		693.31	60.0765	47.4436
725.673	75.4304		693.501	61.3257	48.4061
725.863	76.1847		693.691	61.6493	48.1604
726.054	77.1507		693.882	61.2111	48.4921
726.244	78.2771		694.073	62.6897	48.5618
726.434	78.062		694.264	61.719	48.6806
726.625	78.9904		694.455	61.1046	49.0082
726.815	79.7652		694.646	61.6985	49.3441
727.005	81.1818		694.836	62.5013	49.9134
727.195	80.2704		695.027	62.1367	49.9995
727.386	81.9293		695.218	61.8746	50.3066
727.576	82.7109		695.409	63.1116	50.2002
727.766	82.7177		695.599	62.575	50.3804
727.956	83.0079		695.79	61.4691	49.9544
728.146	84.223		695.981	62.3948	50.1305
728.337	84.2094		696.171	61.9319	50.8637
728.527	84.7486		696.362	60.9121	50.8637
728.717	84.7862		696.553	61.6739	50.8924
728.907	85.9979		696.743	61.723	51.3757
729.097	85.2845		696.934	60.5803	50.79
729.287	86.4826		697.124	60.7032	51.3593
729.477	87.3939		697.315	60.3468	50.278
729.667	87.3837		697.506	60.6622	50.5442
729.857	87.8957		697.696	60.5557	50.6097
730.047	87.3974		697.887	59.2614	50.708
730.238	87.4315		698.077	59.0976	50.749
730.428	88.4282		698.268	59.0853	50.1961
730.618	88.6603		698.458	58.6593	50.2493
730.807	89.7866		698.649	58.3644	49.7947
730.997	89.4658		698.839	58.0285	50.7654
731.187	89.3634		699.03	57.3035	50.5196
731.377	88.4759		699.22	56.8857	49.9339
731.567	89.575		699.41	56.5089	49.4957
731.757	89.0835		699.601	56.3738	49.1475
731.947	88.6603		699.791	55.9805	49.6595
732.137	89.575		699.981	55.8495	48.9017
732.327	90.1109		700.172	54.9648	49.0123
732.517	89.0869		700.362	54.3954	49.0697
732.706	89.4009		700.552	54.9074	48.9796
732.896	88.0629		700.743	54.0555	49
733.086	88.394		700.933	53.5066	48.1071
733.276	89.8174		701.123	52.8553	48.2382
733.466	89.0152		701.314	52.1631	47.4804
733.655	88.8036		701.504	52.1386	47.6033
733.845	89.1108		701.694	51.3808	46.7391
734.035	88.9879		701.884	51.2497	46.2189
734.224	89.2098		702.074	50.4183	45.7806
734.414	89.8549		702.265	50.3855	45.3383
734.604	89.046		702.455	49.4311	45.113
734.793	88.0698		702.645	49.2468	45.2154
734.983	88.6739		702.835	49.509	44.0931
735.173	87.9537		703.025	48.4235	44.2488
735.362	88.6705		703.215	48.4317	44.2283
735.552	87.2813		703.405	47.7231	43.8146
735.741	87.1789		703.595	47.3832	43.1265
735.931	87.1106		703.785	47.4774	42.6595
736.121	86.172		703.975	47.3586	42.8234
736.31	86.9673		704.165	47.1948	42.2172
736.5	86.9127		704.355	46.8138	42.2991
736.689	86.3665		704.545	46.1421	42.5121
736.879	86.2983		704.735	46.5271	42.4834
737.068	85.7146		704.925	45.6506	41.8158
737.258	85.247		705.115	46.5722	41.3693
737.447	85.817		705.305	46.6254	41.2833
737.636	85.5439		705.495	46.6991	40.6812
737.826	85.5269		705.685	46.1544	40.6976
738.015	83.8373		705.875	46.5189	41.5291
738.205	85.0012		706.065	47.0186	41.4348
738.394	83.5062		706.255	46.1421	40.0299
738.583	82.8645		706.445	46.4575	40.5501
738.773	81.6323		706.634	47.4651	40.8655
738.962	81.5914		706.824	47.3176	40.6279
739.151	81.4582		707.014	47.8173	40.3658
739.341	81.2125		707.204	47.5716	40.5215
739.53	80.7619		707.393	47.9689	41.0293
739.719	79.7687		707.583	48.3211	40.9024
739.908	78.5262		707.773	48.8249	41.3406
740.098	79.5195		707.963	49.128	40.5583
740.287	78.714		708.152	49.8284	41.271
740.476	78.0245		708.342	50.6845	41.5618
740.665	77.2292		708.532	51.3153	41.4389
740.854	76.8845		708.721	51.1842	42.0288
741.043	76.1028		708.911	51.5733	42.2909
741.233	76.1096		709.101	52.7611	42.4343
741.422	75.3826		709.29	52.6669	43.3968
741.611	74.7477		709.48	53.6008	43.577
741.8	74.3825		709.669	54.1005	43.2739
741.989	73.2186		709.859	54.8992	44.4536
742.178	72.4677		710.048	55.5054	44.5805
742.367	72.3277		710.238	56.4434	45.0557
742.556	71.5666		710.427	56.3942	45.2809
742.745	70.0442		710.617	56.898	46.4769
742.934	69.7131		710.806	57.6066	46.1984
743.123	68.1908		710.996	58.4954	47.0668
743.312	67.6003		711.185	59.3105	47.1405
743.501	67.0235		711.375	59.5768	48.8157
743.69	66.6412		711.564	60.568	48.4266
743.879	66.4125		711.754	61.8091	49.2949
744.068	65.1086		711.943	62.661	49.553
744.257	64.4021		712.132	63.087	50.2616
744.445	63.0402		712.322	63.9185	50.8924
744.634	62.733		712.511	63.5294	50.921
744.823	61.5383		712.7	64.6885	52.4324
745.012	60.7908		712.89	65.8722	53.0427
745.201	60.0399		713.079	66.331	53.4278
745.39	59.1763		713.268	66.5808	54.0176
745.578	58.3503		713.457	67.4656	54.7589
745.767	56.8178		713.647	68.0103	55.8566
745.956	56.2853		713.836	69.1858	56.1966
746.145	55.9883		714.025	68.7967	56.6635
746.333	54.8415		714.214	69.8822	57.6793
746.522	54.152		714.404	71.0085	58.1258
746.711	53.0359		714.593	70.9635	58.7729
746.899	51.9368		714.782	71.3075	59.5676
747.088	50.7694		714.971	72.2906	59.7068
747.277	50.0219		715.16	72.7411	60.1451
747.465	49.6431		715.349	73.3064	61.1977
747.654	48.3289		715.538	73.0565	61.2879
747.843	47.4449		715.727	73.548	62.0087
748.031	46.5916		715.916	74.1624	62.5371
748.22	44.7211		716.105	75.0922	63.8355
748.408	44.4992		716.294	73.9945	62.7542
748.597	43.7893		716.483	75.2274	64.1059
748.785	43.1168		716.672	74.3303	64.5933
748.974	41.5809		716.861	76.0343	65.392
[truncated: 1,700 more rows]

## Sheet: Figure 3
Figure 3a			Figure 3b											Figure 3c
														Left Panel				Center Panel				Right Panel
Time (sec)	Vapor Exposure			20%			50%			80%				Time (sec)	Hexane Exposure (10 min)			Time (sec)	HCN Exposure (10 ppm)			Time (sec)	Hexane Exposure (10 min)
10	1.00185		H2O	1.01302	-0.375629	-1.51807	-0.237737	-1.92549	-0.897185	-0.06831	-0.103722	1.54886		10	100	100	100	10	100	100	100	10	100	100	100
20	1.00288		N2	0.133678	-1.26558	-1.41187	1.47202	1.94661	-0.6168	0.495	1.5597	-0.634043		20	99.5509	100.372	100.204	20	99.5676	99.1843	99.6162	20	100.097	99.726	99.9862
30	1.00324		NH3	-0.149142	-1.25425	-0.105547	0.16514	1.69027	-0.519276	0.412	-0.515815	0.66187		30	99.8229	99.8765	100.113	30	99.9982	100.461	100.051	30	100.193	100.317	99.9187
40	1.0024		HCl	-0.1576	-1.40651	-0.0575	-0.5458	-1.5458	-1.5455	-1.54548	-0.998742	-0.988641		40	100.102	100.02	100.256	40	99.8089	100.665	99.8344	40	100.225	100.205	100.062
50	1.00334		Hexane	0.546531	-0.058549	1.78474	-0.907622	-0.234591	1.80838	-0.24385	0.786369	0.510787		50	100.156	100.943	100.236	50	99.8431	100.572	99.7098	50	99.7829	98.8507	99.6963
60	1.00353		TO-14A Mix	0.476177	0.95323	-0.052138	0.654076	-0.618267	0.446034	-0.94213	-0.724078	0.411589		60	99.8687	101.6	100.553	60	99.8689	100.319	99.5485	60	99.1395	99.5785	100.388
70	1.00332		HCN (5 ppm - with Gatekeeper)	-7.43423	-7.62115	-6.6143	-7.8769	-9.70308	-7.27987	-9.50669	-8.79713	-8.96247		70	100.041	101.385	100.748	70	99.6742	99.9481	99.361	70	98.8336	98.5314	100.769
80	1.00222		HCN (5 ppm - no Gatekeeper)	-5.88652	-5.05155	-4.08921	-7.10942	-6.34436	-7.1154	-8.83653	-10.0002	-9.52511		80	99.8436	100.555	100.62	80	99.4703	98.4866	99.0499	80	98.4594	99.0062	101.018
90	1.00292		HCN (10 ppm - with Gatekeeper)	-16.5455	-14.1015	-13.5333	-15.6973	-14.8083	-13.5333	-15.0416	-16.5748	-14.6454		90	99.9192	100.38	100.556	90	98.8756	97.3772	98.6551	90	99.5459	99.1691	101.322
100	1.00374		HCN (10 ppm - no Gatekeeper)	-14.3223	-16.1496	-17.2402	-13.926	-14.109	-17.2045	-20.9926	-19.685	-21.0099		100	100.242	99.6412	100.654	100	98.5396	96.4711	98.3902	100	100.063	100.423	101.545
110	1.00527													110	100.279	99.7613	100.659	110	98.003	95.4217	97.8656	110	100.493	100.734	102.023
120	1.00202													120	100.203	99.9246	100.508	120	96.9271	94.2583	96.9877	120	100.733	100.809	101.984
130	1.00291													130	99.8593	99.7785	100.634	130	97.0994	94.0561	97.1094	130	101.31	101.535	102.349
140	1.00143													140	100.351	99.8404	100.778	140	95.7101	92.5571	95.9961	140	101.297	101.458	102.588
150	1.00137													150	100.38	99.4559	100.688	150	95.4067	92.1742	95.7092	150	101.55	102.106	102.655
160	1.00357													160	100.173	99.6066	100.724	160	94.538	91.2348	94.8827	160	101.848	102.25	102.743
170	1.00122													170	100.215	99.7402	100.703	170	93.5394	90.3399	94.1989	170	101.703	101.968	102.749
180	1.0031													180	100.283	99.4235	100.748	180	93.0384	89.8264	93.7997	180	101.972	102.563	103.154
190	1.00151													190	100.413	99.6805	101.067	190	92.402	89.1887	93.2211	190	102.23	102.558	103.472
200	1.00187													200	100.321	99.3418	100.858	200	91.4766	88.5344	92.482	200	102.32	102.998	103.343
210	1.00285													210	100.628	99.3393	100.838	210	90.531	87.7077	91.7242	210	102.257	102.937	103.728
220	1.00435													220	100.503	99.6573	100.885	220	89.9573	87.3141	91.3003	220	102.402	102.755	103.627
230	1.00387													230	100.451	99.2671	100.94	230	89.3506	86.7251	90.7102	230	102.357	103.113	103.826
240	1.00411													240	100.565	99.2598	100.886	240	89.1553	86.5544	90.5678	240	102.591	103.356	103.518
250	1.00376													250	100.587	99.2218	100.976	250	88.6294	86.2073	90.0806	250	102.674	103.479	104.038
260	1.0023													260	100.536	99.0725	100.865	260	87.8917	85.5853	89.4498	260	102.833	103.796	103.708
270	1.00192													270	100.502	99.3334	100.783	270	87.4062	85.2285	89.0542	270	102.935	103.626	103.905
280	1.00421													280	100.325	99.2998	100.941	280	86.8853	84.8828	88.6617	280	103.103	103.83	104.112
290	1.00142													290	100.538	99.1366	100.996	290	86.4335	84.5358	88.2208	290	103.064	103.961	104.031
300	1.0032													300	100.217	99.0471	100.96	300	86.1739	84.2036	87.88	300	103.353	104.348	104.157
310	1.0041													310	100.474	99.3541	100.964	310	85.7443	84.0141	87.4118	310	103.371	104.043	104.076
320	1.00295													320	100.559	98.9943	101.158	320	85.369	83.7747	87.0072	320	103.549	104.601	103.899
330	1.00225													330	100.633	99.2537	101.287	330	85.0634	83.5741	86.5609	330	103.79	104.571	103.962
340	1.00481													340	100.573	98.9441	101.152	340	84.7354	83.3265	86.2915	340	103.83	104.938	104.264
350	1.00378													350	100.619	98.96	101.115	350	84.4035	83.1031	85.9187	350	104	105.093	104.128
360	1.00401													360	100.348	98.9579	101.239	360	84.2936	82.7732	85.8157	360	104.105	105.201	104.472
370	1.00218													370	100.365	98.8549	101.242	370	84.0763	82.9105	85.69	370	104.22	105.427	104.475
380	1.00278													380	100.558	98.5588	101.167	380	83.7375	82.5711	85.2749	380	104.382	105.908	104.347
390	1.00314													390	100.307	98.9174	101.411	390	84.0604	82.7177	85.5336	390	104.5	105.644	104.64
400	1.00214													400	100.445	98.917	101.236	400	83.2056	82.3512	84.7393	400	104.516	105.66	104.502
410	1.00298													410	100.62	98.6987	101.34	410	83.3777	82.2755	84.9536	410	104.402	105.778	104.403
420	1.00282													420	100.498	98.9867	101.403	420	83.2654	82.2388	84.9571	420	104.769	105.841	104.11
430	1.00534													430	100.58	98.8575	101.165	430	82.9589	82.0651	84.5998	430	104.476	105.683	104.603
440	1.00561													440	100.31	99.0971	101.267	440	82.4798	81.8089	84.239	440	104.442	105.394	104.604
450	1.00536													450	100.42	98.9525	101.281	450	82.6671	81.9058	84.4285	450	104.724	105.833	104.55
460	1.00284													460	100.582	98.9959	101.477	460	82.5126	81.8717	84.3733	460	104.603	105.664	104.623
470	1.00553													470	100.299	99.0144	101.438	470	82.2254	81.5101	84.1215	470	104.546	105.587	104.594
480	1.00229													480	100.468	99.1164	101.451	480	82.2165	81.5014	84.0342	480	104.691	105.624	104.824
490	1.00264													490	100.503	98.7761	101.225	490	81.8836	81.1805	83.7309	490	104.609	105.905	104.747
500	1.00373													500	100.494	98.9293	101.353	500	82.0859	81.5103	83.7818	500	104.524	105.655	104.562
510	1.00589													510	100.571	99.1086	101.508	510	82.2973	81.5039	83.7199	510	104.552	105.492	104.993
520	1.00404													520	100.377	98.9315	101.324	520	81.8034	81.4573	83.1434	520	104.544	105.673	104.664
530	1.00423													530	100.728	99.0421	101.361	530	81.6636	81.1121	82.6825	530	104.387	105.397	104.909
540	1.00343													540	100.683	99.0285	101.324	540	81.6655	81.0883	82.4688	540	104.512	105.537	104.713
550	1.0038													550	100.479	98.7586	101.501	550	81.1799	80.9301	81.6772	550	104.634	105.949	104.611
560	1.00347													560	100.342	98.9826	101.609	560	81.0639	80.7984	81.1489	560	104.672	105.748	104.603
570	1.00461													570	100.715	99.112	101.648	570	81.4989	80.9851	80.8931	570	104.659	105.596	104.907
580	1.00425													580	100.577	98.9293	101.702	580	80.925	80.6967	79.8445	580	104.723	105.856	104.731
590	1.00457													590	100.374	98.8886	101.545	590	81.3456	81.1022	79.6755	590	104.668	105.844	104.758
600	0.998981													600	100.664	99.0273	101.641	600	80.9698	80.619	78.8156	600	104.706	105.734	104.495
610	0.997393
620	0.997839
630	0.995798
640	0.998091
650	0.997563
660	0.99863
670	0.999112
680	0.998045
690	0.998501
700	0.996845
710	0.998263
720	0.99916
730	0.998298
740	0.998168
750	1.00026
760	1.00039
770	0.997896
780	1.00092
790	1.00134
800	1.00118
810	0.998376
820	0.99972
830	1.001
840	0.999411
850	1.00403
860	1.00186
870	1.00213
880	1.00135
890	0.999916
900	1.00041
910	1.00201
920	1.00529
930	1.00074
940	1.00146
950	1.00108
960	1.0037
970	1.00211
980	1.00199
990	1.00435
1000	1.0032
1010	1.00289
1020	0.999907
1030	1.00173
1040	1.00232
1050	1.00417
1060	1.00042
1070	1.00236
1080	1.00455
1090	1.00353
1100	1.0033
1110	1.00344
1120	1.00272
1130	1.00287
1140	1.00236
1150	1.00461
1160	1.00357
1170	1.00339
1180	1.0033
1190	1
1200	1.00319
1210	0.997986
1220	0.993276
1230	0.992321
1240	0.989281
1250	0.992326
1260	0.993163
1270	0.993762
1280	0.995083
1290	0.994298
1300	0.995017
1310	0.995314
1320	0.995134
1330	0.997366
1340	0.997759
1350	0.997623
1360	0.997133
1370	0.99817
1380	0.999079
1390	0.999261
1400	0.999755
1410	0.99947
1420	0.999044
1430	0.999818
1440	0.999417
1450	0.999865
1460	1.00009
1470	0.998973
1480	1.00045
1490	1.00013
1500	1.00156
1510	1.00172
1520	1.00094
1530	0.995926
1540	0.995494
1550	0.99713
1560	0.996586
1570	0.997128
1580	0.997371
1590	0.998753
1600	0.998159
1610	0.998367
1620	0.998254
1630	0.998301
1640	0.998661
1650	0.998712
1660	0.998377
1670	0.997695
1680	0.997308
1690	0.99897
1700	0.99909
1710	0.998779
1720	0.999402
1730	0.997315
1740	0.998291
1750	0.999559
1760	1.00006
1770	0.999243
1780	0.997605
1790	0.99469
1800	0.996618
1810	0.998716
1820	1.00211
1830	1.00203
1840	0.997382
1850	0.986438
1860	0.976943
1870	0.96792
1880	0.961746
1890	0.953922
1900	0.948289
1910	0.942634
1920	0.940561
1930	0.932057
1940	0.930561
1950	0.924318
1960	0.920302
1970	0.919193
1980	0.913744
1990	0.909378
2000	0.908038
2010	0.90535
2020	0.900511
2030	0.89982
2040	0.897245
2050	0.894042
2060	0.89336
2070	0.892976
2080	0.890299
2090	0.888136
2100	0.886404
2110	0.886038
2120	0.883713
2130	0.882526
2140	0.88167
2150	0.878631
2160	0.878146
2170	0.876892
2180	0.876858
2190	0.875701
2200	0.873846
2210	0.872439
2220	0.873456
2230	0.871382
2240	0.872356
2250	0.871029
2260	0.869377
2270	0.868071
2280	0.867176
2290	0.867591
2300	0.866106
2310	0.865698
2320	0.866561
2330	0.86603
2340	0.865708
2350	0.863997
2360	0.865212
2370	0.865688
2380	0.865632
2390	0.866107
2400	0.866

## Sheet: Figure 4
Figure 4b
Top Panel (Hexane)														Bottom Panel (HCN)
Time (sec)	Co-Free Gatekeeper			Disassembled Gatekeeper			Non-Responsive C98RhuA Gatekeeper			CEERhuA Gatekeeper				Time (sec)	Co-Free Gatekeeper			Disassembled Gatekeeper			Non-Responsive C98RhuA Gatekeeper			CEERhuA Gatekeeper
10	100	100	100	100	100	100	100	100	100	100	100	100		10	100	100	100	100	100	100	100	100	100	100	100	100
20	99.977	100.747	100.353	99.1039	99.8549	99.0161	100.079	99.8696	100.492	99.5509	100.372	100.204		20	99.0476	100.301	100.466	101.253	98.22	100.916	100.098	100.146	100.498	99.5676	99.1843	99.6162
30	99.771	98.9035	100.228	100.064	99.5366	98.1492	99.8176	99.6707	100.253	99.8229	99.8765	100.113		30	98.1426	100.335	98.9525	99.0438	98.0265	100.978	99.8074	100.076	100.094	99.9982	100.461	100.051
40	99.7386	98.3846	100.296	99.467	99.6802	97.1794	99.4085	99.6815	99.5279	100.102	100.02	100.256		40	97.248	100.11	98.3907	98.8984	98.676	100.712	99.9764	100.035	100.127	99.8089	100.665	99.8344
50	99.5836	97.7537	100.029	99.0848	99.7627	99.9921	99.3245	99.9637	99.7047	100.156	100.943	100.236		50	95.485	99.9072	97.983	99.3533	98.6462	100.694	99.8989	100.058	99.961	99.8431	100.572	99.7098
60	99.7921	97.396	99.9908	99.963	99.9946	99.2393	99.271	100.198	99.888	99.8687	101.6	100.553		60	95.0419	98.8991	98.0973	99.1445	99.7932	100.284	100.087	99.95	100.309	99.8689	100.319	99.5485
70	99.7351	97.2055	100.671	99.8819	99.8289	99.2436	99.6899	100.41	99.6084	100.041	101.385	100.748		70	94.7213	97.8436	98.4695	99.0248	99.2289	100.624	100.344	99.9395	100.2	99.6742	99.9481	99.361
80	99.8147	97.6203	101.051	99.5239	99.5302	99.5267	100.072	100.493	99.4939	99.8436	100.555	100.62		80	94.4499	97.0431	98.0972	98.7579	99.5764	100.478	100.504	99.8775	100.017	99.4703	98.4866	99.0499
90	100.027	97.5462	101.134	98.5724	99.713	98.1013	99.8239	100.552	99.6371	99.9192	100.38	100.556		90	94.5376	96.248	97.5406	99.2949	99.6479	100.466	100.65	99.9922	100.311	98.8756	97.3772	98.6551
100	100.188	98.0277	101.798	98.2182	99.7372	97.9089	100.034	100.832	99.6733	100.242	99.6412	100.654		100	94.6099	95.4441	97.1097	99.4515	100.002	100.419	100.598	99.9938	100.406	98.5396	96.4711	98.3902
110	100.108	97.8681	101.677	98.4419	99.7328	97.3643	100.303	100.668	99.8804	100.279	99.7613	100.659		110	94.6051	94.6952	97.2745	99.4951	99.993	100.444	100.702	99.8181	100.433	98.003	95.4217	97.8656
120	100.149	98.2548	102.162	98.5381	99.8488	98.3844	100.559	100.721	99.8437	100.203	99.9246	100.508		120	94.7483	93.7836	96.9177	99.7208	100.114	100.472	100.667	99.777	100.126	96.9271	94.2583	96.9877
130	100.199	98.6297	102.467	98.4533	99.4481	97.9334	100.672	100.768	99.9711	99.8593	99.7785	100.634		130	94.6864	93.2278	96.5358	99.8464	100.146	100.46	100.809	99.8472	100.427	97.0994	94.0561	97.1094
140	100.382	98.6476	102.963	98.3778	99.6048	98.1463	100.715	100.878	99.6586	100.351	99.8404	100.778		140	94.4122	92.4861	96.4796	99.8975	100.143	100.606	100.696	99.7821	100.599	95.7101	92.5571	95.9961
150	100.439	98.7967	103.237	98.1638	99.7213	98.838	101.04	100.903	99.483	100.38	99.4559	100.688		150	94.1836	92.0172	96.5447	99.6241	99.9528	100.716	100.884	99.7621	100.127	95.4067	92.1742	95.7092
160	100.549	99.4375	102.926	98.4458	99.6212	98.4882	101.164	100.859	100.101	100.173	99.6066	100.724		160	94.3816	91.2309	96.6032	99.5203	100.569	100.391	100.848	99.7955	100.293	94.538	91.2348	94.8827
170	100.502	100.523	103.061	98.5022	99.7071	98.663	101.216	100.868	100.311	100.215	99.7402	100.703		170	93.9298	90.7919	96.1799	99.4958	99.962	100.625	100.808	99.7128	100.46	93.5394	90.3399	94.1989
180	100.56	100.83	103.228	98.1429	99.4228	98.9163	101.406	100.836	99.8227	100.283	99.4235	100.748		180	94.3835	90.4704	96.432	99.3077	100.527	100.554	100.786	99.6325	100.252	93.0384	89.8264	93.7997
190	100.62	100.936	104.066	98.5057	99.7704	99.2433	101.416	100.751	100.237	100.413	99.6805	101.067		190	94.3257	89.6531	96.344	99.5144	100.247	100.641	100.605	99.7143	100.538	92.402	89.1887	93.2211
200	100.784	101.245	103.79	98.5383	99.5209	98.6989	101.617	100.793	99.8509	100.321	99.3418	100.858		200	94.3093	88.8769	96.1332	99.374	100.357	100.612	100.669	99.7384	100.259	91.4766	88.5344	92.482
210	100.964	101.438	104.283	98.7223	99.406	98.9201	101.568	100.745	99.887	100.628	99.3393	100.838		210	93.6122	88.7154	96.3335	99.1909	100.474	100.474	100.719	99.7094	100.234	90.531	87.7077	91.7242
220	100.92	101.764	104.29	98.3622	99.8798	99.1938	101.686	100.793	100.145	100.503	99.6573	100.885		220	93.4438	88.2512	95.9876	99.5322	100.486	100.583	100.669	99.6816	100.158	89.9573	87.3141	91.3003
230	100.916	102.124	104.461	98.7183	99.7815	99.2868	101.831	100.843	100.494	100.451	99.2671	100.94		230	94.1597	87.2938	95.7664	99.5621	100.467	100.612	100.688	99.7527	100.279	89.3506	86.7251	90.7102
240	101.119	102.022	104.696	98.5233	99.792	99.2185	101.945	100.83	100.326	100.565	99.2598	100.886		240	93.6281	87.1468	95.4773	99.3301	100.974	100.473	100.726	99.6363	100.523	89.1553	86.5544	90.5678
250	101.318	102.527	104.647	98.9989	99.5996	99.6412	101.837	100.735	100.192	100.587	99.2218	100.976		250	93.746	86.8751	95.7324	99.5025	100.303	100.8	100.477	99.6182	100.059	88.6294	86.2073	90.0806
260	101.302	102.874	104.66	98.883	99.5491	99.4161	101.896	100.787	100.247	100.536	99.0725	100.865		260	93.0335	86.3905	95.2489	99.5424	100.735	100.53	100.397	99.72	100.149	87.8917	85.5853	89.4498
270	101.355	103.461	104.773	98.5854	100.171	99.8971	101.957	100.742	100.613	100.502	99.3334	100.783		270	93.4742	86.2994	95.6595	99.5253	100.461	100.675	100.522	99.6729	100.484	87.4062	85.2285	89.0542
280	101.391	103.593	104.696	99.2511	99.9648	99.6709	102.013	100.709	100.525	100.325	99.2998	100.941		280	93.2922	85.9274	95.9228	99.5327	100.719	100.528	100.483	99.6881	100.591	86.8853	84.8828	88.6617
290	101.482	103.501	105.129	98.9348	99.8678	99.8981	101.934	100.6	100.351	100.538	99.1366	100.996		290	93.6684	85.6399	95.9311	99.485	100.617	100.7	100.349	99.5888	100.013	86.4335	84.5358	88.2208
300	101.686	103.414	104.792	98.6752	99.9222	100.081	101.914	100.652	100.74	100.217	99.0471	100.96		300	93.7756	85.3958	95.6406	99.6879	100.939	100.516	100.438	99.6332	100.46	86.1739	84.2036	87.88
310	101.533	104.224	104.854	98.758	99.7571	100.064	102.065	100.732	100.772	100.474	99.3541	100.964		310	93.2937	85.0409	95.7889	99.4449	100.595	100.75	100.461	99.5316	100.385	85.7443	84.0141	87.4118
320	101.632	103.995	105.181	98.7654	99.9684	100.259	102.123	100.638	100.842	100.559	98.9943	101.158		320	93.0261	84.9673	95.4403	99.4487	100.855	100.548	100.515	99.5783	99.9861	85.369	83.7747	87.0072
330	101.786	104.452	105.373	98.836	99.805	100.352	102.089	100.773	100.554	100.633	99.2537	101.287		330	93.1513	84.5953	96.0965	99.1255	100.665	100.797	100.392	99.5014	100.258	85.0634	83.5741	86.5609
340	101.727	104.564	105.157	98.7473	100.016	100.726	102.017	100.768	100.685	100.573	98.9441	101.152		340	93.2326	84.5367	95.5698	98.8487	101.182	100.517	100.424	99.6602	100.368	84.7354	83.3265	86.2915
350	101.904	104.704	104.995	99.0711	99.6925	99.9338	102.222	100.73	100.919	100.619	98.96	101.115		350	93.147	84.4296	95.0249	98.9924	100.669	100.774	99.7775	99.5335	100.434	84.4035	83.1031	85.9187
360	101.897	104.772	105.3	98.8024	99.947	100.165	102.194	100.808	100.925	100.348	98.9579	101.239		360	92.9423	84.1035	95.4292	99.2843	100.675	100.74	99.6268	99.5191	100.123	84.2936	82.7732	85.8157
370	101.975	105.256	105.128	98.9491	99.6781	100.507	102.181	100.602	100.98	100.365	98.8549	101.242		370	92.8132	84.0754	95.5728	98.9065	101.036	100.621	99.8173	99.4135	100.377	84.0763	82.9105	85.69
380	102.208	105.25	105.257	99.0899	100.114	99.904	102.227	100.818	100.774	100.558	98.5588	101.167		380	93.0013	83.7342	95.525	99.2623	100.582	100.839	99.6442	99.5155	100.319	83.7375	82.5711	85.2749
390	102.252	105.563	105.168	99.035	99.7061	99.9306	102.399	100.742	100.67	100.307	98.9174	101.411		390	92.3044	83.6139	95.5866	99.2369	100.845	100.664	99.7408	99.5234	100.162	84.0604	82.7177	85.5336
400	102.3	105.178	105.45	98.854	99.7374	100.623	102.285	100.758	100.638	100.445	98.917	101.236		400	92.7332	83.5782	95.6525	99.2865	100.773	100.755	99.8153	99.5698	100.394	83.2056	82.3512	84.7393
410	102.482	105.282	105.148	98.9046	99.8937	100.106	102.304	100.815	101.205	100.62	98.6987	101.34		410	92.741	83.3717	95.821	98.9797	100.751	100.947	99.8929	99.5581	100.444	83.3777	82.2755	84.9536
420	102.482	105.67	105.539	98.8512	100.293	100.329	102.399	100.809	100.604	100.498	98.9867	101.403		420	92.7077	83.0464	95.4079	99.1102	100.951	100.683	99.8408	99.57	100.096	83.2654	82.2388	84.9571
430	102.691	105.839	105.633	98.5499	100.042	100.332	102.425	100.792	101.151	100.58	98.8575	101.165		430	92.7081	83.3373	95.3359	99.0451	100.985	100.731	99.8537	99.5143	100.212	82.9589	82.0651	84.5998
440	102.701	105.573	105.472	98.8282	100.07	100.243	102.318	100.626	101.405	100.31	99.0971	101.267		440	92.084	82.8798	95.4918	99.1446	100.729	100.949	99.7055	99.6012	100.166	82.4798	81.8089	84.239
450	102.961	106.457	105.437	98.8281	99.7586	100.324	102.371	100.744	101.201	100.42	98.9525	101.281		450	92.5546	83.4598	95.3955	99.3845	101.261	100.659	99.6773	99.5589	100.172	82.6671	81.9058	84.4285
460	103.06	105.876	105.392	98.6055	100.033	100.566	102.446	100.737	101.113	100.582	98.9959	101.477		460	92.5726	82.9312	95.3266	99.1482	100.631	101.063	99.7833	99.4602	100.351	82.5126	81.8717	84.3733
470	103.167	106.121	105.719	98.829	99.7047	100.143	102.44	100.71	100.844	100.299	99.0144	101.438		470	92.4766	82.7449	95.409	99.0487	101.044	100.799	99.6474	99.4565	100.181	82.2254	81.5101	84.1215
480	103.19	106.441	105.67	98.5447	99.8249	100.51	102.488	100.801	101.1	100.468	99.1164	101.451		480	92.4118	82.4413	95.2294	98.7649	101.336	100.766	99.6255	99.4307	100.267	82.2165	81.5014	84.0342
490	103.291	106.163	105.393	98.5473	99.6745	100.499	102.595	100.781	101.111	100.503	98.7761	101.225		490	92.5217	82.4984	95.3492	99.0542	101.126	100.881	99.7267	99.5213	100.433	81.8836	81.1805	83.7309
500	103.407	106.502	105.759	98.7466	99.9322	100.457	102.714	100.84	101.372	100.494	98.9293	101.353		500	91.6428	82.4495	95.0938	99.3426	100.819	100.972	99.4004	99.4831	100.391	82.0859	81.5103	83.7818
510	103.322	106.446	105.647	98.2904	99.8615	100.325	102.631	100.778	101.208	100.571	99.1086	101.508		510	92.0606	82.0736	95.0957	99.4755	101.232	100.688	99.9127	99.4514	100.329	82.2973	81.5039	83.7199
520	103.369	107.025	105.433	98.4603	99.7265	100.561	102.763	100.738	101.225	100.377	98.9315	101.324		520	92.1717	82.2212	95.2047	99.374	100.878	100.951	99.7538	99.4149	100.061	81.8034	81.4573	83.1434
530	103.501	106.162	105.527	98.9491	100.164	100.362	102.843	100.777	101.218	100.728	99.0421	101.361		530	91.842	82.3992	95.0384	99.1909	101.135	100.916	99.7433	99.4533	100.175	81.6636	81.1121	82.6825
540	103.422	106.714	105.45	99.0899	99.8993	100.337	102.872	100.783	101.345	100.683	99.0285	101.324		540	91.8555	82.4498	95.2283	99.5322	100.935	101.013	99.6934	99.4717	100.417	81.6655	81.0883	82.4688
550	103.321	106.465	105.813	99.035	99.9101	100.492	102.865	100.791	101.295	100.479	98.7586	101.501		550	91.8607	82.5213	95.0849	99.5621	100.924	100.917	99.5657	99.4411	100.276	81.1799	80.9301	81.6772
560	103.437	107.021	105.877	98.854	100.147	100.438	102.976	100.791	100.798	100.342	98.9826	101.609		560	91.7095	82.2207	95.0956	99.3301	100.631	100.978	99.5716	99.4359	100.406	81.0639	80.7984	81.1489
570	103.307	106.865	105.804	98.9046	100.231	100.21	102.765	100.818	101.138	100.715	99.112	101.648		570	91.9409	82.353	95.0892	99.5025	101.044	100.712	99.6108	99.4843	100.189	81.4989	80.9851	80.8931
580	103.33	106.611	105.82	98.8512	100.077	100.564	102.864	100.926	101.174	100.577	98.9293	101.702		580	91.5807	82.564	94.9653	99.5424	101.336	100.694	99.7019	99.5262	100.398	80.925	80.6967	79.8445
590	103.12	107.254	105.687	98.5499	99.8464	100.565	102.81	101.077	101.347	100.374	98.8886	101.545		590	91.6619	82.2496	95.1436	99.5253	101.126	100.284	99.6669	99.3835	100.317	81.3456	81.1022	79.6755
600	103.185	106.922	105.777	98.8282	100.114	99.9123	102.924	100.927	100.773	100.664	99.0273	101.641		600	92.0421	82.379	95.1238	101.343	100.751	100.624	99.6793	99.4308	100.051	80.9698	80.619	78.8156
