# Supplementary material for: Designed 2D protein crystals as dynamic molecular gatekeepers for a solid-state device
Source: Nat Commun. 2024 Jul 27;15:6326. doi: 10.1038/s41467-024-50567-8 (PMC11283500; doi:10.1038/s41467-024-50567-8)
Supplement: Supplementary file 3 — Source Data for MS and SI [file 41467_2024_50567_MOESM3_ESM.zip › Source_Data_Files/SI Source Data Files_EditorialVersion_SV/SI_Fig4d.xlsx]

## Sheet: Sheet1
frame		151_run1	151_run2	151_run3		178_run1	178_run2	178_run3		200_run1	200_run2	200_run3
0		0	0	0		0	0	0		0	0	0
1		0	0	0		0	0	0		0	0	0
2		0	0	0		0	0	0		0	0	0
3		0	0	0		0	0	0		0	0	0
4		0	0	0		0	0	0		0	0	0
5		0	0	0		0	0	0		0	0	0
6		0	0	0		0	0	0		0	0	0
7		0	0	0		0	0	0		0	0	0
8		0	0	0		0	0	0		0	0	0
9		0	0	0		0	0	0		0	0	0
10		0	0	0		0	0	0		0	0	0
11		0	0	0		0	0	0		0	0	0
12		0	0	0		0	0	0		0	0	0
13		0	0	0		0	0	0		0	0	0
14		0	0	0		0	0	0		0	0	0
15		0	0	0		0	0	0		0	0	0
16		0	0	0		0	0	0		0	0	0
17		0	0	0		0	0	0		0	0	0
18		0	0	0		0	0	0		0	0	0
19		0	0	0		0	0	0		0	0	0
20		0	0	0		0	0	0		0	0	0
21		0	0	0		0	0	0		0	0	0
22		0	0	0		0	0	0		0	0	0
23		0	0	0		0	0	0		0	0	0
24		0	0	0		0	0	0		0	0	0
25		0	0	0		0	0	0		0	0	0
26		0	0	0		0	0	0		0	0	0
27		0	0	0		0	0	0		0	0	0
28		0	0	0		0	0	0		0	0	0
29		0	0	0		0	0	0		0	0	0
30		0	0	0		0	0	0		0	0	0
31		0	0	0		0	0	0		0	0	0
32		0	0	0		0	0	0		0	0	0
33		0	0	0		0	0	0		0	0	0
34		0	0	0		0	0	0		0	0	0
35		0	0	0		0	0	0		0	0	0
36		0	0	0		0	0	0		0	0	0
37		0	0	0		0	0	0		0	0	0
38		0	0	0		0	0	0		0	0	0
39		0	0	0		0	0	0		0	0	0
40		0	0	0		0	0	0		0	0	0
41		0	0	0		0	0	0		0	0	0
42		0	0	0		0	0	0		0	0	0
43		0	0	0		0	0	0		0	0	0
44		0	0	0		0	0	0		0	0	0
45		0	0	0		0	0	0		0	0	0
46		0	0	0		0	0	0		0	0	0
47		0	0	0		0	0	0		0	0	0
48		0	0	0		0	0	0		0	0	0
49		0	0	0		0	0	0		0	0	0
50		0	0	0		0	0	0		0	0	0
51		0	0	0		0	0	0		0	0	0
52		0	0	0		0	0	0		0	0	0
53		0	0	0		0	0	0		0	0	0
54		0	0	0		0	0	0		0	0	0
55		0	0	0		0	0	0		0	0	0
56		0	0	0		0	0	0		0	0	0
57		0	0	0		0	0	0		0	0	0
58		0	0	0		0	0	0		0	0	0
59		0	0	0		0	0	0		0	0	0
60		0	0	0		0	0	0		0	0	0
61		0	0	0		0	0	0		0	0	0
62		0	0	0		0	0	0		0	0	0
63		0	0	0		0	0	0		0	0	0
64		0	0	0		0	0	0		0	0	0
65		0	0	0		0	0	0		0	0	0
66		0	0	0		0	0	0		0	0	0
67		0	0	0		0	0	0		0	0	0
68		0	0	0		0	0	0		0	0	0
69		0	0	0		0	0	0		0	0	0
70		0	0	0		0	0	0		0	0	0
71		0	0	0		0	0	0		0	0	0
72		0	0	0		0	0	0		0	0	0
73		0	0	0		0	0	0		0	0	0
74		0	0	0		0	0	0		0	0	0
75		0	0	0		0	0	0		0	0	0
76		0	0	0		0	0	0		0	0	0
77		0	0	0		0	0	0		0	0	0
78		0	0	0		0	0	0		0	0	0
79		0	0	0		0	0	0		0	0	0
80		0	0	0		0	0	0		0	0	0
81		0	0	0		0	0	0		0	0	0
82		0	0	0		0	0	0		0	0	0
83		0	0	0		0	0	0		0	0	0
84		0	0	0		0	0	0		0	0	0
85		0	0	0		0	0	0		0	0	0
86		0	0	0		0	0	0		0	0	0
87		0	0	0		0	0	0		0	0	0
88		0	0	0		0	0	0		0	0	0
89		0	0	0		0	0	0		0	0	0
90		0	0	0		0	0	0		0	0	0
91		0	0	0		0	0	0		0	0	0
92		0	0	0		0	0	0		0	0	0
93		0	0	0		0	0	0		0	0	0
94		0	0	0		0	0	0		0	0	0
95		0	0	0		0	0	0		0	0	0
96		0	0	0		0	0	0		0	0	0
97		0	0	0		0	0	0		0	0	0
98		0	0	0		0	0	0		0	0	0
99		0	0	0		0	0	0		0	0	0
100		0	0	0		0	0	0		0	0	0
101		0	0	0		0	0	0		0	0	0
102		0	0	0		0	0	0		0	0	0
103		0	0	0		0	0	0		0	0	0
104		0	0	0		0	0	0		0	0	0
105		0	0	0		0	0	0		0	0	0
106		0	0	0		0	0	0		0	0	0
107		0	0	0		0	0	0		0	0	0
108		0	0	0		0	0	0		0	0	0
109		0	0	0		0	0	0		0	0	0
110		0	0	0		0	0	0		0	0	0
111		0	0	0		0	0	0		0	0	0
112		0	0	0		0	0	0		0	0	0
113		0	0	0		0	0	0		0	0	0
114		0	0	0		0	0	0		0	0	0
115		0	0	0		0	0	0		0	0	0
116		0	0	0		0	0	0		0	0	0
117		0	0	0		0	0	0		0	0	0
118		0	0	0		0	0	0		0	0	0
119		0	0	0		0	0	0		0	0	0
120		0	0	0		0	0	0		0	0	0
121		0	0	0		0	0	0		0	0	0
122		0	0	0		0	0	0		0	0	0
123		0	0	0		0	0	0		0	0	0
124		0	0	0		0	0	0		0	0	0
125		0	0	0		0	0	0		0	0	0
126		0	0	0		0	0	0		0	0	0
127		0	0	0		0	0	0		0	0	0
128		0	0	0		0	0	0		0	0	0
129		0	0	0		0	0	0		0	0	0
130		0	0	0		0	0	0		0	0	0
131		0	0	0		0	0	0		0	0	0
132		0	0	0		0	0	0		0	0	0
133		0	0	0		0	0	0		0	0	0
134		0	0	0		0	0	0		0	0	0
135		0	0	0		0	0	0		0	0	0
136		0	0	0		0	0	0		0	0	0
137		0	0	0		0	0	0		0	0	0
138		0	0	0		0	0	0		0	0	0
139		0	0	0		0	0	0		0	0	0
140		0	0	0		0	0	0		0	0	0
141		0	0	0		0	0	0		0	0	0
142		0	0	0		0	0	0		0	0	0
143		0	0	0		0	0	0		0	0	0
144		0	0	0		0	0	0		0	0	0
145		0	0	0		0	0	0		0	0	0
146		0	0	0		0	0	0		0	0	0
147		0	0	0		0	0	0		0	0	0
148		0	0	0		0	0	0		0	0	0
149		0	0	0		0	0	0		0	0	0
150		0	0	0		0	0	0		0	0	0
151		0	0	0		0	0	0		0	0	0
152		0	0	0		0	0	0		0	0	0
153		0	0	0		0	0	0		0	0	0
154		0	0	0		0	0	0		0	0	0
155		0	0	0		0	0	0		0	0	0
156		0	0	0		0	0	0		0	0	0
157		0	0	0		0	0	0		0	0	0
158		0	0	0		0	0	0		0	0	0
159		0	0	0		0	0	0		0	0	0
160		0	0	0		0	0	0		0	0	0
161		0	0	0		0	0	0		0	0	0
162		0	0	0		0	0	0		0	0	0
163		0	0	0		0	0	0		0	0	0
164		0	0	0		0	0	0		0	0	0
165		0	0	0		0	0	0		0	0	0
166		0	0	0		0	0	0		0	0	0
167		0	0	0		0	0	0		0	0	0
168		0	0	0		0	0	0		0	0	0
169		0	0	0		0	0	0		0	0	0
170		0	0	0		0	0	0		0	0	0
171		0	0	0		0	0	0		0	0	0
172		0	0	0		0	0	0		0	0	0
173		0	0	0		0	0	0		0	0	0
174		0	0	0		0	0	0		0	0	0
175		0	0	0		0	0	0		0	0	0
176		0	0	0		0	0	0		0	0	0
177		0	0	0		0	0	0		0	0	0
178		0	0	0		0	0	0		0	0	0
179		0	0	0		0	0	0		0	0	0
180		0	0	0		0	0	0		0	0	0
181		0	0	0		0	0	0		0	0	0
182		0	0	0		0	0	0		0	0	0
183		0	0	0		0	0	0		0	0	0
184		0	0	0		0	0	0		0	0	0
185		0	0	0		0	0	0		0	0	0
186		0	0	0		0	0	0		0	0	0
187		0	0	0		0	0	0		0	0	0
188		0	0	0		0	0	0		0	0	0
189		0	0	0		0	0	0		0	0	0
190		0	0	0		0	0	0		0	0	0
191		0	0	0		0	0	0		0	0	0
192		0	0	0		0	0	0		0	0	0
193		0	0	0		0	0	0		0	0	0
194		0	0	0		0	0	0		0	0	0
195		0	0	0		0	0	0		0	0	0
196		0	0	0		0	0	0		0	0	0
197		0	0	0		0	0	0		0	0	0
198		0	0	0		0	0	0		0	0	0
199		0	0	0		0	0	0		0	0	0
200		0	0	0		0	0	0		0	0	0
201		0	0	0		0	0	0		0	0	0
202		0	0	0		0	0	0		0	0	0
203		0	0	0		0	0	0		0	0	0
204		0	0	0		0	0	0		0	0	0
205		0	0	0		0	0	0		0	0	0
206		0	0	0		0	0	0		0	0	0
207		0	0	0		0	0	0		0	0	0
208		0	0	0		0	0	0		0	0	0
209		0	0	0		0	0	0		0	0	0
210		0	0	0		0	0	0		0	0	0
211		0	0	0		0	0	0		0	0	0
212		0	0	0		0	0	0		0	0	0
213		0	0	0		0	0	0		0	0	0
214		0	0	0		0	0	0		0	0	0
215		0	0	0		0	0	0		0	0	0
216		0	0	0		0	0	0		0	0	0
217		0	0	0		0	0	0		0	0	0
218		0	0	0		0	0	0		0	0	0
219		0	0	0		0	0	0		0	0	0
220		0	0	0		0	0	0		0	0	0
221		0	0	0		0	0	0		0	0	0
222		0	0	0		0	0	0		0	0	0
223		0	0	0		0	0	0		0	0	0
224		0	0	0		0	0	0		0	0	0
225		0	0	0		0	0	0		0	0	0
226		0	0	0		0	0	0		0	0	0
227		0	0	0		0	0	0		0	0	0
228		0	0	0		0	0	0		0	0	0
229		0	0	0		0	0	0		0	0	0
230		0	0	0		0	0	0		0	0	0
231		0	0	0		0	0	0		0	0	0
232		0	0	0		0	0	0		0	0	0
233		0	0	0		0	0	0		0	0	0
234		0	0	0		0	0	0		0	0	0
235		0	0	0		0	0	0		0	0	0
236		0	0	0		0	0	0		0	0	0
237		0	0	0		0	0	0		0	0	0
238		0	0	0		0	0	0		0	0	0
239		0	0	0		0	0	0		0	0	0
240		0	0	0		0	0	0		0	0	0
241		0	0	0		0	0	0		0	0	0
242		0	0	0		0	0	0		0	0	0
243		0	0	0		0	0	0		0	0	0
244		0	0	0		0	0	0		0	0	0
245		0	0	0		0	0	0		0	0	0
246		0	0	0		0	0	0		0	0	0
247		0	0	0		0	0	0		0	0	0
248		0	0	0		0	0	0		0	0	0
249		0	0	0		0	0	0		0	0	0
250		0	0	0		0	0	0		0	0	0
251		0	0	0		0	0	0		0	0	0
252		0	0	0		0	0	0		0	0	0
253		0	0	0		0	0	0		0	0	0
254		0	0	0		0	0	0		0	0	0
255		0	0	0		0	0	0		0	0	0
256		0	0	0		0	0	0		0	0	0
257		0	0	0		0	0	0		0	0	0
258		0	0	0		0	0	0		0	0	0
259		0	0	0		0	0	0		0	0	0
260		0	0	0		0	0	0		0	0	0
261		0	0	0		0	0	0		0	0	0
262		0	0	0		0	0	0		0	0	0
263		0	0	0		0	0	0		0	0	0
264		0	0	0		0	0	0		0	0	0
265		0	0	0		0	0	0		0	0	0
266		0	0	0		0	0	0		0	0	0
267		0	0	0		0	0	0		0	0	0
268		0	0	0		0	0	0		0	0	0
269		0	0	0		0	0	0		0	0	0
270		0	0	0		0	0	0		0	0	0
271		0	0	0		0	0	0		0	0	0
272		0	0	0		0	0	0		0	0	0
273		0	0	0		0	0	0		0	0	0
274		0	0	0		0	0	0		0	0	0
275		0	0	0		0	0	0		0	0	0
276		0	0	0		0	0	0		0	0	0
277		0	0	0		0	0	0		0	0	0
278		0	0	0		0	0	0		0	0	0
279		0	0	0		0	0	0		0	0	0
280		0	0	0		0	0	0		0	0	0
281		0	0	0		0	0	0		0	0	0
282		0	0	0		0	0	0		0	0	0
283		0	0	0		0	0	0		0	0	0
284		0	0	0		0	0	0		0	0	0
285		0	0	0		0	0	0		0	0	0
286		0	0	0		0	0	0		0	0	0
287		0	0	0		0	0	0		0	0	0
288		0	0	0		0	0	0		0	0	0
289		0	0	0		0	0	0		0	0	0
290		0	0	0		0	0	0		0	0	0
291		0	0	0		0	0	0		0	0	0
292		0	0	0		0	0	0		0	0	0
293		0	0	0		0	0	0		0	0	0
294		0	0	0		0	0	0		0	0	0
295		0	0	0		0	0	0		0	0	0
296		0	0	0		0	0	0		0	0	0
297		0	0	0		0	0	0		0	0	0
298		0	0	0		0	0	0		0	0	0
299		0	0	0		0	0	0		0	0	0
300		0	0	0		0	0	0		0	0	0
301		0	0	0		0	0	0		0	0	0
302		0	0	0		0	0	0		0	0	0
303		0	0	0		0	0	0		0	0	0
304		0	0	0		0	0	0		0	0	0
305		0	0	0		0	0	0		0	0	0
306		0	0	0		0	0	0		0	0	0
307		0	0	0		0	0	0		0	0	0
308		0	0	0		0	0	0		0	0	0
309		0	0	0		0	0	0		0	0	0
310		0	0	0		0	0	0		0	0	0
311		0	0	0		0	0	0		0	0	0
312		0	0	0		0	0	0		0	0	0
313		0	0	0		0	0	0		0	0	0
314		0	0	0		0	0	0		0	0	0
315		0	0	0		0	0	0		0	0	0
316		0	0	0		0	0	0		0	0	0
317		0	0	0		0	0	0		0	0	0
318		0	0	0		0	0	0		0	0	0
319		0	0	0		0	0	0		0	0	0
320		0	0	0		0	0	0		0	0	0
321		0	0	0		0	0	0		0	0	0
322		0	0	0		0	0	0		0	0	0
323		0	0	0		0	0	0		0	0	0
324		0	0	0		0	0	0		0	0	0
325		0	0	0		0	0	0		0	0	0
326		0	0	0		0	0	0		0	0	0
327		0	0	0		0	0	0		0	0	0
328		0	0	0		0	0	0		0	0	0
329		0	0	0		0	0	0		0	0	0
330		0	0	0		0	0	0		0	0	0
331		0	0	0		0	0	0		0	0	0
332		0	0	0		0	0	0		0	0	0
333		0	0	0		0	0.333333	0		0	0	0
334		0	0	0		0	0.5	0		0	0	0
335		0	0	0		0	0.5	0		0	0	0
336		0	0	0		0	0.5	0		0	0	0
337		0	0	0		0	1	0		0	0	0
338		0	0	0		0	1	0		0	0	0
339		0	0	0		0	1	0		0	0	0
340		0	0	0		0	1	0		0	0	0
341		0	0	0		0	1	0		0	0	0
342		0	0	0		0	1	0		0	0	0
343		0	0	0		0	1	0		0	0	0
344		0	0	0		0	1	0		0	0	0
345		0	0	0		0	1	0		0	0	0
346		0	0	0		0	1	0		0	0	0
347		0	0	0		0	1	0		0	0	0
348		0	0	0		0	1	0		0	0	0
349		0	0	0		0	1	0		0	0	0
350		0	0	0		0	1	0		0	0	0
351		0	0	0		0	1	0		0	0	0
352		0	0	0		0	1	0		0	0	0
353		0	0	0		0	1	0		0	0	0
354		0	0	0		0	1	0		0	0	0
355		0	0	0		0	1	0		0	0	0
356		0	0	0		0	1	0		0	0	0
357		0	0	0		0	1	0		0	0	0
358		0	0	0		0	1	0		0	0	0
359		0	0	0		0	1	0		0	0	0
360		0	0	0		0	1	0		0	0	0
361		0	0	0		0	1	0		0	0	0
362		0	0	0		0	1	0		0	0	0
363		0	0	0		0	1	0		0	0	0
364		0	0	0		0	1	0		0	0	0
365		0	0	0		0	0.833333	0		0	0	0
366		0	0	0		0	0.5	0		0	0	0
367		0	0	0		0	0.333333	0		0	0	0
368		0	0	0		0	0.5	0		0	0	0
369		0	0	0		0	0.333333	0		0	0	0
370		0	0	0		0	0.833333	0		0	0	0
371		0	0	0		0	0.833333	0		0	0	0
372		0	0	0		0	1	0		0	0	0
373		0	0	0		0	1	0		0	0	0
374		0	0	0		0	1	0		0	0	0
375		0	0	0		0	1	0		0	0	0
376		0	0	0		0	1	0		0	0	0
377		0	0	0		0	1	0		0	0	0
378		0	0	0		0	1	0		0	0	0
379		0	0	0		0	1	0		0	0	0
380		0	0	0		0	1	0		0	0	0
381		0	0	0		0	1	0		0	0	0
382		0	0	0		0	0.666667	0		0	0	0
383		0	0	0		0	0.833333	0		0	0	0
384		0	0	0		0	0.333333	0		0	0	0
385		0	0	0		0	0	0		0	0	0
386		0	0	0		0	0	0		0	0	0
387		0	0	0		0	0	0		0	0	0
388		0	0	0		0	0	0		0	0	0
389		0	0	0		0	0	0		0	0	0
390		0	0	0		0	0	0		0	0	0
391		0	0	0		0	0	0		0	0	0
392		0	0	0		0	0	0		0	0	0
393		0	0	0		0	0	0		0	0	0
394		0	0	0		0	0	0		0	0	0
395		0	0	0		0	0	0		0	0	0
396		0	0	0		0	0	0		0	0	0
397		0	0	0		0	0	0		0	0	0
398		0	0	0		0	0	0		0	0	0
399		0	0	0		0	0	0		0	0	0
400		0	0	0		0	0	0		0	0	0
401		0	0	0		0	0	0		0	0	0
402		0	0	0		0	0	0		0	0	0
403		0	0	0		0	0	0		0	0	0
404		0	0	0		0	0	0		0	0	0
405		0	0	0		0	0	0		0	0	0
406		0	0	0		0	0	0		0	0	0
407		0	0	0		0	0	0		0	0	0
408		0	0	0		0	0	0		0	0	0
409		0	0	0		0	0	0		0	0	0
410		0	0	0		0	0	0		0	0	0
411		0	0	0		0	0	0		0	0	0
412		0	0	0		0	0	0		0	0	0
413		0	0	0		0	0	0		0	0	0
414		0	0	0		0	0	0		0	0	0
415		0	0	0		0	0	0		0	0	0
416		0	0	0		0	0	0		0	0	0
417		0	0	0		0	0	0		0	0	0
418		0	0	0		0	0	0		0	0	0
419		0	0	0		0	0	0		0	0	0
420		0	0	0		0	0	0		0	0	0
421		0	0	0		0	0	0		0	0	0
422		0	0	0		0	0	0		0	0	0
423		0	0	0		0	0	0		0	0	0
424		0	0	0		0	0	0		0	0	0
425		0	0	0		0	0	0		0	0	0
426		0	0	0		0	0	0		0	0	0
427		0	0	0		0	0	0		0	0	0
428		0	0	0		0	0	0		0	0	0
429		0	0	0		0	0	0		0	0	0
430		0	0	0		0	0	0		0	0	0
431		0	0	0		0	0	0		0	0	0
432		0	0	0		0	0	0		0	0	0
433		0	0	0		0	0	0		0	0	0
434		0	0	0		0	0	0		0	0	0
435		0	0	0		0	0	0		0	0	0
436		0	0	0		0	0	0		0	0	0
437		0	0	0		0	0	0		0	0	0
438		0	0	0		0	0	0		0	0	0
439		0	0	0		0	0	0		0	0	0
440		0	0	0		0	0	0		0	0	0
441		0	0	0		0	0	0		0	0	0
442		0	0	0		0	0	0		0	0	0
443		0	0	0		0	0	0		0	0	0
444		0	0	0		0	0	0		0	0	0
445		0	0	0		0	0	0		0	0	0
446		0	0	0		0	0	0		0	0	0
447		0	0	0		0	0	0		0	0	0
448		0	0	0		0	0	0		0	0	0
449		0	0	0		0	0	0		0	0	0
450		0	0	0		0	0	0		0	0	0
451		0	0	0		0	0	0		0	0	0
452		0	0	0		0	0	0		0	0	0
453		0	0	0		0	0	0		0	0	0
454		0	0	0		0	0	0		0	0	0
455		0	0	0		0	0	0		0	0	0
456		0	0	0		0	0	0		0	0	0
457		0	0	0		0	0	0		0	0	0
458		0	0	0		0	0	0		0	0	0
459		0	0	0		0	0	0		0	0	0
460		0	0	0		0	0	0		0	0	0
461		0	0	0		0	0	0		0	0	0
462		0	0	0		0	0	0		0	0	0
463		0	0	0		0	0	0		0	0	0
464		0	0	0		0	0	0		0	0	0
465		0	0	0		0	0	0		0	0	0
466		0	0	0		0	0	0		0	0	0
467		0	0	0		0	0	0		0	0	0
468		0	0	0		0	0	0		0	0	0
469		0	0	0		0	0	0		0	0	0
470		0	0	0		0	0	0		0	0	0
471		0	0	0		0	0	0		0	0	0
472		0	0	0		0	0	0		0	0	0
473		0	0	0		0	0	0		0	0	0
474		0	0	0		0	0	0		0	0	0
475		0	0	0		0	0	0		0	0	0
476		0	0	0		0	0	0		0	0	0
477		0	0	0		0	0	0		0	0	0
478		0	0	0		0	0	0		0	0	0
479		0	0	0		0	0	0		0	0	0
480		0	0	0		0	0	0		0	0	0
481		0	0	0		0	0	0		0	0	0
482		0	0	0		0	0	0		0	0	0
483		0	0	0		0	0	0		0	0	0
484		0	0	0		0	0	0		0	0	0
485		0	0	0		0	0	0		0	0	0
486		0	0	0		0	0	0		0	0	0
487		0	0	0		0	0	0		0	0	0
488		0	0	0		0	0	0		0	0	0
489		0	0	0		0	0	0		0	0	0
490		0	0	0		0	0	0		0	0	0
491		0	0	0		0	0	0		0	0	0
492		0	0	0		0	0	0		0	0	0
493		0	0	0		0	0	0		0	0	0
494		0	0	0		0	0	0		0	0	0
495		0	0	0		0	0	0		0	0	0
496		0	0	0		0	0	0		0	0	0
497		0	0	0		0	0	0		0	0	0
498		0	0	0		0	0	0		0	0	0
499		0	0	0		0	0	0		0	0	0
500		0	0	0		0	0	0		0	0	0
501		0	0	0		0	0	0		0	0	0
502		0	0	0		0	0	0		0	0	0
503		0	0	0		0	0	0		0	0	0
504		0	0	0		0	0	0		0	0	0
505		0	0	0		0	0	0		0	0	0
506		0	0	0		0	0	0		0	0	0
507		0	0	0		0	0	0		0	0	0
508		0	0	0		0	0	0		0	0	0
509		0	0	0		0	0	0		0	0	0
510		0	0	0		0	0	0		0	0	0
511		0	0	0		0	0	0		0	0	0
512		0	0	0		0	0	0		0	0	0
513		0	0	0		0	0	0		0	0	0
514		0	0	0		0	0	0		0	0	0
515		0	0	0		0	0	0		0	0	0
516		0	0	0		0	0	0		0	0	0
517		0	0	0		0	0	0		0	0	0
518		0	0	0		0	0	0		0	0	0
519		0	0	0		0	0	0		0	0	0
520		0	0	0		0	0	0		0	0	0
521		0	0	0		0	0	0		0	0	0
522		0	0	0		0	0	0		0	0	0
523		0	0	0		0	0	0		0	0	0
524		0	0	0		0	0	0		0	0	0
525		0	0	0		0	0	0		0	0	0
526		0	0	0		0	0	0		0	0	0
527		0	0	0		0	0	0		0	0	0
528		0	0	0		0	0	0		0	0	0
529		0	0	0		0	0	0		0	0	0
530		0	0	0		0	0	0		0	0	0
531		0	0	0		0	0	0		0	0	0
532		0	0	0		0	0	0		0	0	0
533		0	0	0		0	0	0		0	0	0
534		0	0	0		0	0	0		0	0	0
535		0	0	0		0	0	0		0	0	0
536		0	0	0		0	0	0		0	0	0
537		0	0	0		0	0	0		0	0	0
538		0	0	0		0	0	0		0	0	0
539		0	0	0		0	0	0		0	0	0
540		0	0	0		0	0	0		0	0	0
541		0	0	0		0	0	0		0	0	0
542		0	0	0		0	0	0		0	0	0
543		0	0	0		0	0	0		0	0	0
544		0	0	0		0	0	0		0	0	0
545		0	0	0		0	0	0		0	0	0
546		0	0	0		0	0	0		0	0	0
547		0	0	0		0	0	0		0	0	0
548		0	0	0		0	0	0		0	0	0
549		0	0	0		0	0	0		0	0	0
550		0	0	0		0	0	0		0	0	0
551		0	0	0		0	0	0		0	0	0
552		0	0	0		0	0	0		0	0	0
553		0	0	0		0	0	0		0	0	0
554		0	0	0		0	0	0		0	0	0
555		0	0	0		0	0	0		0	0	0
556		0	0	0		0	0	0		0	0	0
557		0	0	0		0	0	0		0	0	0
558		0	0	0		0	0	0		0	0	0
559		0	0	0		0	0	0		0	0	0
560		0	0	0		0	0	0		0	0	0
561		0	0	0		0	0	0		0	0	0
562		0	0	0		0	0	0		0	0	0
563		0	0	0		0	0	0		0	0	0
564		0	0	0		0	0	0		0	0	0
565		0	0	0		0	0	0		0	0	0
566		0	0	0		0	0	0		0	0	0
567		0	0	0		0	0	0		0	0	0
568		0	0	0		0	0	0		0	0	0
569		0	0	0		0	0	0		0	0	0
570		0	0	0		0	0	0		0	0	0
571		0	0	0		0	0	0		0	0	0
572		0	0	0		0	0	0		0	0	0
573		0	0	0		0	0	0		0	0	0
574		0	0	0		0	0	0		0	0	0
575		0	0	0		0	0	0		0	0	0
576		0	0	0		0	0	0		0	0	0
577		0	0	0		0	0	0		0	0	0
578		0	0	0		0	0	0		0	0	0
579		0	0	0		0	0	0		0	0	0
580		0	0	0		0	0	0		0	0	0
581		0	0	0		0	0	0		0	0	0
582		0	0	0		0	0	0		0	0	0
583		0	0	0		0	0	0		0	0	0
584		0	0	0		0	0	0		0	0	0
585		0	0	0		0	0	0		0	0	0
586		0	0	0		0	0	0		0	0	0
587		0	0	0		0	0	0		0	0	0
588		0	0	0		0	0	0		0	0	0
589		0	0	0		0	0	0		0	0	0
590		0	0	0		0	0	0		0	0	0
591		0	0	0		0	0	0		0	0	0
592		0	0	0		0	0	0		0	0	0
593		0	0	0		0	0	0		0	0	0
594		0	0	0		0	0	0		0	0	0
595		0	0	0		0	0	0		0	0	0
596		0	0	0		0	0	0		0	0	0
597		0	0	0		0	0	0		0	0	0
598		0	0	0		0	0	0		0	0	0
599		0	0	0		0	0	0		0	0	0
600		0	0	0		0	0	0		0	0	0
601		0	0	0		0	0	0		0	0	0
602		0	0	0		0	0	0		0	0	0
603		0	0	0		0	0	0		0	0	0
604		0	0	0		0	0	0		0	0	0
605		0	0	0		0	0	0		0	0	0
606		0	0	0		0	0	0		0	0	0
607		0	0	0		0	0	0		0	0	0
608		0	0	0		0	0	0		0	0	0
609		0	0	0		0	0	0		0	0	0
610		0	0	0		0	0	0		0	0	0
611		0	0	0		0	0	0		0	0	0
612		0	0	0		0	0	0		0	0	0
613		0	0	0		0	0	0		0	0	0
614		0	0	0		0	0	0		0	0	0
615		0	0	0		0	0	0		0	0	0
616		0	0	0		0	0	0		0	0	0
617		0	0	0		0	0	0		0	0	0
618		0	0	0		0	0	0		0	0	0
619		0	0	0		0	0	0		0	0	0
620		0	0	0		0	0	0		0	0	0
621		0	0	0		0	0	0		0	0	0
622		0	0	0		0	0	0		0	0	0
623		0	0	0		0	0	0		0	0	0
624		0	0	0		0	0	0		0	0	0
625		0	0	0		0	0	0		0	0	0
626		0	0	0		0	0	0		0	0	0
627		0	0	0		0	0	0		0	0	0
628		0	0	0		0	0	0		0	0	0
629		0	0	0		0	0	0		0	0	0
630		0	0	0		0	0	0		0	0	0
631		0	0	0		0	0	0		0	0	0
632		0	0	0		0	0	0		0	0	0
633		0	0	0		0	0	0		0	0	0
634		0	0	0		0	0	0		0	0	0
635		0	0	0		0	0	0		0	0	0
636		0	0	0		0	0	0		0	0	0
637		0	0	0		0	0	0		0	0	0
638		0	0	0		0	0	0		0	0	0
639		0	0	0		0	0	0		0	0	0
640		0	0	0		0	0	0		0	0	0
641		0	0	0		0	0	0		0	0	0
642		0	0	0		0	0	0		0	0	0
643		0	0	0		0	0	0		0	0	0
644		0	0	0		0	0	0		0	0	0
645		0	0	0		0	0	0		0	0	0
646		0	0	0		0	0	0		0	0	0
647		0	0	0		0	0	0		0	0	0
648		0	0	0		0	0	0		0	0	0
649		0	0	0		0	0	0		0	0	0
650		0	0	0		0	0	0		0	0	0
651		0	0	0		0	0	0		0	0	0
652		0	0	0		0	0	0		0	0	0
653		0	0	0		0	0	0		0	0	0
654		0	0	0		0	0	0		0	0	0
655		0	0	0		0	0	0		0	0	0
656		0	0	0		0	0	0		0	0	0
657		0	0	0		0	0	0		0	0	0
658		0	0	0		0	0	0		0	0	0
659		0	0	0		0	0	0		0	0	0
660		0	0	0		0	0	0		0	0	0
661		0	0	0		0	0	0		0	0	0
662		0	0	0		0	0	0		0	0	0
663		0	0	0		0	0	0		0	0	0
664		0	0	0		0	0	0		0	0	0
665		0	0	0		0	0	0		0	0	0
666		0	0	0		0	0	0		0	0	0
667		0	0	0		0	0	0		0	0	0
668		0	0	0		0	0	0		0	0	0
669		0	0	0		0	0	0		0	0	0
670		0	0	0		0	0	0		0	0	0
671		0	0	0		0	0	0		0	0	0
672		0	0	0		0	0	0		0	0	0
673		0	0	0		0	0	0		0	0	0
674		0	0	0		0	0	0		0	0	0
675		0	0	0		0	0	0		0	0	0
676		0	0	0		0	0	0		0	0	0
677		0	0	0		0	0.166667	0		0	0	0
678		0	0	0		0	0.166667	0		0	0	0
679		0	0	0		0	0	0		0	0	0
680		0	0	0		0	0	0		0	0	0
681		0	0	0		0	0	0		0	0	0
682		0	0	0		0	0	0		0	0	0
683		0	0	0		0	0	0		0	0	0
684		0	0	0		0	0	0		0	0	0
685		0	0	0		0	0	0		0	0	0
686		0	0	0		0	0	0		0	0	0
687		0	0	0		0	0	0		0	0	0
688		0	0	0		0	0	0		0	0	0
689		0	0	0		0	0	0		0	0	0
690		0	0	0		0	0	0		0	0	0
691		0	0	0		0	0	0		0	0	0
692		0	0	0		0	0	0		0	0	0
693		0	0	0		0	0.166667	0		0	0	0
694		0	0	0		0	0	0		0	0	0
695		0	0	0		0	0	0		0	0	0
696		0	0	0		0	0	0		0	0	0
697		0	0	0		0	0	0		0	0	0
698		0	0	0		0	0	0		0	0	0
699		0	0	0		0	0	0		0	0	0
700		0	0	0		0	0	0		0	0	0
701		0	0	0		0	0	0		0	0	0
702		0	0	0		0	0	0		0	0	0
703		0	0	0		0	0	0		0	0	0
704		0	0	0		0	0	0		0	0	0
705		0	0	0		0	0	0		0	0	0
706		0	0	0		0	0	0		0	0	0
707		0	0	0		0	0	0		0	0	0
708		0	0	0		0	0	0		0	0	0
709		0	0	0		0	0	0		0	0	0
710		0	0	0		0	0	0		0	0	0
711		0	0	0		0	0	0		0	0	0
712		0	0	0		0	0	0		0	0	0
713		0	0	0		0	0	0		0	0	0
714		0	0	0		0	0	0		0	0	0
715		0	0	0		0	0	0		0	0	0
716		0	0	0		0	0	0		0	0	0
717		0	0	0		0	0	0		0	0	0
718		0	0	0		0	0.166667	0		0	0	0
719		0	0	0		0	0.166667	0		0	0	0
720		0	0	0		0	0	0		0	0	0
721		0	0	0		0	0	0		0	0	0
722		0	0	0		0	0	0		0	0	0
723		0	0	0		0	0	0		0	0	0
724		0	0	0		0	0	0		0	0	0
725		0	0	0		0	0.166667	0		0	0	0
726		0	0	0		0	0	0		0	0	0
727		0	0	0		0	0	0		0	0	0
728		0	0	0		0	0	0		0	0	0
729		0	0	0		0	0	0		0	0	0
730		0	0	0		0	0	0		0	0	0
731		0	0	0		0	0	0		0	0	0
732		0	0	0		0	0.166667	0		0	0	0
733		0	0	0		0	0	0		0	0	0
734		0	0	0		0	0	0		0	0	0
735		0	0	0		0	0	0		0	0	0
736		0	0	0		0	0	0		0	0	0
737		0	0	0		0	0	0		0	0	0
738		0	0	0		0	0	0		0	0	0
739		0	0	0		0	0	0		0	0	0
740		0	0	0		0	0	0		0	0	0
741		0	0	0		0	0	0		0	0	0
742		0	0	0		0	0	0		0	0	0
743		0	0	0		0	0	0		0	0	0
744		0	0	0		0	0	0		0	0	0
745		0	0	0		0	0	0		0	0	0
746		0	0	0		0	0	0		0	0	0
747		0	0	0		0	0	0		0	0	0
748		0	0	0		0	0	0		0	0	0
749		0	0	0		0	0.166667	0		0	0	0
750		0	0	0		0	0.333333	0		0	0	0
751		0	0	0		0	0	0		0	0	0
752		0	0	0		0	0	0		0	0	0
753		0	0	0		0	0	0		0	0	0
754		0	0	0		0	0	0		0	0	0
755		0	0	0		0	0	0		0	0	0
756		0	0	0		0	0	0		0	0	0
757		0	0	0		0	0	0		0	0	0
758		0	0	0		0	0	0		0	0	0
759		0	0	0		0	0	0		0	0	0
760		0	0	0		0	0	0		0	0.166667	0
761		0	0	0		0	0	0		0	0	0
762		0	0	0		0	0	0		0	0.5	0
763		0	0	0		0	0	0		0	0.666667	0
764		0	0	0		0	0	0		0	0.666667	0
765		0	0	0		0	0	0		0	0.5	0
766		0	0	0		0	0	0		0	0.666667	0
767		0	0	0		0	0	0		0	0.333333	0
768		0	0	0		0	0	0		0	0.333333	0
769		0	0	0		0	0	0		0	0	0
770		0	0	0		0	0	0		0	0	0
771		0	0	0		0	0	0		0	0	0
772		0	0	0		0	0	0		0	0	0
773		0	0	0		0	0	0		0	0	0
774		0	0	0		0	0	0		0	0.166667	0
775		0	0	0		0	0	0		0	0.166667	0
776		0	0	0		0	0	0		0	0	0
777		0	0	0		0	0	0		0	0	0
778		0	0	0		0	0.5	0		0	0	0
779		0	0	0		0	0.333333	0		0	0	0
780		0	0	0		0	0.166667	0		0	0	0
781		0	0	0		0	0	0		0	0.5	0
782		0	0	0		0	0	0		0	0.333333	0
783		0	0	0		0	0	0		0	0	0
784		0	0	0		0	0	0		0	0	0
785		0	0	0		0	0	0		0	0	0
786		0	0	0		0	0	0		0	0	0
787		0	0	0		0	0	0		0	0	0
788		0	0	0		0	0	0		0	0	0
789		0	0	0		0	0	0		0	0	0
790		0	0	0		0	0	0		0	0	0
791		0	0	0		0	0.166667	0		0	0	0
792		0	0	0		0	0	0		0	0	0
793		0	0	0		0	0	0		0	0	0
794		0	0	0		0	0	0		0	0	0
795		0	0	0		0	0	0		0	0	0
796		0	0	0		0	0	0		0	0	0
797		0	0	0		0	0	0		0	0	0
798		0	0	0		0	0	0		0	0	0
799		0	0	0		0	0	0		0	0	0
800		0	0	0		0	0	0		0	0	0
801		0	0	0		0	0	0		0	0	0
802		0	0	0		0	0.166667	0		0	0	0
803		0	0	0		0	0	0		0	0	0
804		0	0	0		0	0	0		0	0.333333	0
805		0	0	0		0	0.333333	0		0	0.5	0
806		0	0	0		0	0.333333	0		0	0.5	0
807		0	0	0		0	0	0		0	0.333333	0
808		0	0	0		0	0.166667	0		0	0.333333	0
809		0	0	0		0	0	0		0	0.5	0
810		0	0	0		0	0.166667	0		0	0.166667	0
811		0	0	0		0	0	0		0	0.166667	0
812		0	0	0		0	0	0		0	0.166667	0
813		0	0	0		0	0	0		0	0.333333	0
814		0	0	0		0	0	0		0	0.333333	0
815		0	0	0		0	0	0		0	0.166667	0
816		0	0	0		0	0.166667	0		0	0	0
817		0	0	0		0	0.5	0		0	0.333333	0
818		0	0	0		0	0.166667	0		0	0.333333	0
819		0	0	0		0	0	0		0	0.5	0
820		0	0	0		0	0	0		0	0.166667	0
821		0	0	0		0	0	0		0	0.5	0
822		0	0	0		0	0	0		0	0.5	0
823		0	0	0		0	0	0		0	0.166667	0
824		0	0	0		0	0.333333	0		0.166667	0.5	0
825		0	0	0		0	0.166667	0		0.333333	0.333333	0
826		0	0	0		0	0.166667	0		0.666667	0.333333	0
827		0	0	0		0	0.166667	0		0.666667	0	0
828		0	0	0		0	0	0		0.166667	0.166667	0
829		0	0	0		0	0	0		0.666667	0.333333	0
830		0	0	0		0	0	0		0	0.333333	0
831		0	0	0		0	0	0		0	0.833333	0
832		0	0	0		0	0	0		0	1	0
833		0	0	0		0	0	0		0	1	0
834		0	0	0		0	0	0		0	0.666667	0
835		0	0	0		0	0	0		0	0.5	0
836		0	0	0		0	0	0		0	0.666667	0
837		0	0	0		0	0.166667	0		0	0.666667	0
838		0	0	0		0	0.333333	0		0	0.666667	0
839		0	0	0		0	0.5	0		0	1	0
840		0	0	0		0	0.666667	0		0	0.833333	0
841		0	0	0		0	1	0		0	0.833333	0
842		0	0	0		0	0	0		0	0.5	0
843		0	0	0		0	0	0		0	1	0
844		0	0	0		0	0.166667	0		0	0.166667	0
845		0	0	0		0	0	0		0	0	0
846		0	0	0		0	0	0		0	0	0
847		0	0	0		0	0.333333	0		0	0.166667	0
848		0	0	0		0	0.666667	0		0	0.333333	0
849		0	0	0		0	0.666667	0		0	0.666667	0
850		0	0	0		0	0.166667	0		0	1	0
851		0	0	0		0	0	0		0	1	0
852		0	0	0		0	0	0		0	1	0
853		0	0	0		0	0	0		0	1	0
854		0	0	0		0	0.166667	0		0	1	0
855		0	0	0		0	0	0		0.166667	1	0
856		0	0	0		0	0	0		0	1	0
857		0	0	0		0	0.333333	0		0	1	0
858		0	0	0		0	0	0		0	1	0
859		0	0	0		0	0	0		0	1	0
860		0	0	0		0	0	0		0	1	0
861		0	0	0		0	0	0		0	1	0
862		0	0	0		0	0	0		0	1	0
863		0	0	0		0	0	0		0	1	0
864		0	0	0		0	0	0		0	1	0
865		0	0	0		0	0.5	0		0	1	0
866		0	0	0		0	0.166667	0		0	1	0
867		0	0	0		0	0.333333	0		0	1	0
868		0	0	0		0	0	0		0	1	0
869		0	0	0		0	0	0		0	1	0
870		0	0	0		0	0	0		0	1	0
871		0	0	0		0	0	0		0	1	0
872		0	0	0		0	0.166667	0		0	1	0
873		0	0	0		0	0	0		0.166667	1	0
874		0	0	0		0	0	0		0.166667	1	0
875		0	0	0		0	0.666667	0		0	1	0
876		0	0	0		0	0.666667	0		0.166667	1	0
877		0	0	0		0	0.666667	0		0.666667	1	0
878		0	0	0		0	0.333333	0		0.833333	1	0
879		0	0	0		0	0	0		1	1	0
880		0	0	0		0	0.333333	0		1	0	0
881		0	0	0		0	0	0		1	0	0
882		0	0	0		0	0	0		1	0	0
883		0	0	0		0	0	0		1	0	0
884		0	0	0		0	0	0		1	0	0
885		0	0	0		0	0	0		1	0	0
886		0	0	0		0	0	0		1	0	0
887		0	0	0		0	0.333333	0		1	0	0
888		0	0	0		0	0.333333	0		1	0	0
889		0	0	0		0	0.333333	0		1	0.5	0
890		0	0	0		0	0.166667	0		1	0.833333	0
891		0	0	0		0	0.166667	0		1	0.666667	0
892		0	0	0		0	0	0		1	0.166667	0
893		0	0	0		0	0.333333	0		1	0	0
894		0	0	0		0	0.5	0		1	0	0
895		0	0	0		0	0.666667	0		1	0	0
896		0	0	0		0	0.666667	0		1	0	0
897		0	0	0		0	0.5	0		1	0	0
898		0	0	0		0	0.5	0		1	0	0.166667
899		0	0	0		0	0	0		1	0	0
900		0	0	0		0	0	0		1	0	0.166667
901		0	0	0		0	0.833333	0		1	0	1
902		0	0	0		0	0.833333	0		1	0	1
903		0	0	0		0	0	0		1	0	1
904		0	0	0		0	0	0		1	0	1
905		0	0	0		0	0	0		1	0	0.666667
906		0	0	0		0	0	0		1	0	0.333333
907		0	0	0		0	0	0		1	0	0.333333
908		0	0	0		0	0	0		1	0	1
909		0	0	0		0	0	0		1	0	1
910		0	0	0		0	0	0		1	0	1
911		0	0	0		0	0	0		1	0.166667	1
912		0	0	0		0	0	0		1	0	1
913		0	0	0		0	0	0		1	0	1
914		0	0	0		0	0	0		1	0	1
915		0	0	0		0	0	0		1	0	0.833333
916		0	0	0		0	0	0		1	0	0.666667
917		0	0	0		0	0	0		1	0	0.833333
918		0	0	0		0	0	0		1	0	0.833333
919		0	0	0		0	0.5	0		1	0	1
920		0	0	0		0	0.666667	0		1	0	1
921		0	0	0		0	0.666667	0		1	0	1
922		0	0	0		0	0.5	0		1	0	1
923		0	0	0		0	0.833333	0		1	0	0.833333
924		0	0	0		0	0	0		1	0	0.666667
925		0	0	0		0	0.166667	0		1	0	0
926		0	0	0		0	0	0		1	0	0.333333
927		0	0	0		0	0	0		1	0	0.333333
928		0	0	0		0	0	0		1	0	0.333333
929		0	0	0		0	0	0		1	0	0.5
930		0	0	0		0	0	0		1	0	0.5
931		0	0	0		0	0	0		1	0	0.333333
932		0	0	0		0	0	0		1	0	0.833333
933		0	0	0		0	0	0		1	0	0.5
934		0	0	0		0	0.166667	0		1	0	1
935		0	0	0		0	0	0		1	0	1
936		0	0	0		0	0.166667	0		1	0	1
937		0	0	0		0	0	0		1	0	1
938		0	0	0		0	0	0		1	0	1
939		0	0	0		0	0.166667	0		1	0	1
940		0	0	0		0	0	0		1	0	1
941		0	0	0		0	0	0		1	0	1
942		0	0	0		0	0	0		1	0	1
943		0	0	0		0	0	0		1	0	1
944		0	0	0		0	0.333333	0		1	0	1
945		0	0	0		0	0	0		1	0	1
946		0	0	0		0	0.166667	0		1	0	1
947		0	0	0		0	0	0		1	0	1
948		0	0	0		0	0.5	0		1	0	1
949		0	0	0		0	0.5	0		1	0	1
950		0	0	0		0	0	0		1	0	1
951		0	0	0		0	0	0		1	0	1
952		0	0	0		0	0.333333	0		1	0	1
953		0	0	0		0	0.5	0		1	0	1
954		0	0	0		0	0.5	0		1	0	1
955		0	0	0		0	0.333333	0		1	0	1
956		0	0	0		0	0	0		1	0	1
957		0	0	0		0	0	0		1	0	1
958		0	0	0		0	0	0		1	0	1
959		0	0	0		0	0	0		1	0	1
960		0	0	0		0	0	0		1	0	1
961		0	0	0		0	0.166667	0		1	0	1
962		0	0	0		0	0	0		1	0	1
963		0	0	0		0	0	0		1	0	1
964		0	0	0		0	0	0		1	0	1
965		0	0	0		0	0	0		1	0.166667	1
966		0	0	0		0	0.333333	0		1	0.166667	1
967		0	0	0		0	0.666667	0		1	0	1
968		0	0	0		0	0	0		1	0	1
969		0	0	0		0	0.666667	0		1	0	1
970		0	0	0		0	0.666667	0		1	0	1
971		0	0	0		0	1	0		1	0	1
972		0	0	0		0	1	0		1	0	1
973		0	0	0		0	0.833333	0		1	0	1
974		0	0	0		0	1	0		1	0	1
975		0	0	0		0	0.666667	0		1	0	1
976		0	0	0		0	0.333333	0		1	0	1
977		0	0	0		0	0	0		1	0	1
978		0	0	0		0	0	0		1	0.5	1
979		0	0	0		0	0	0		1	0.833333	1
980		0	0	0		0	0	0		1	1	1
981		0	0	0		0	0	0		1	1	1.16667
982		0	0	0		0	0	0		1	1	1.16667
983		0	0	0		0	0	0		1	1	1.33333
984		0	0	0		0	0	0		1	1	1
985		0	0	0		0	0	0		1	1	1
986		0	0	0		0	0	0		1	1	1
987		0	0	0		0	0	0		1	1	1.16667
988		0	0	0		0	0	0		1	1	1
989		0	0	0		0	0	0		1	2	1.5
990		0	0	0		0	0	0		1	2	1.66667
991		0	0	0		0	0	0		1	2	1.66667
992		0	0	0		0	0.333333	0		1	2	2
993		0	0	0		0	0.333333	0		1	2	2
994		0	0	0		0	0	0		1	2	2
995		0	0	0		0	0	0		1.16667	1.66667	2
996		0	0	0		0	0	0		1.16667	1.83333	2
997		0	0	0		0	0	0		1.16667	0	2
998		0	0	0		0	0	0		2	0.333333	2
999		0	0	0		0	0	0		2	1	2
1000		0	0	0		0	0	0		1.66667	1	2
1001		0	0	0		0	0	0		2	1.66667	2
1002		0	0	0		0	0	0		2	2	2
1003		0	0	0		0	0.333333	0		2	2	2
1004		0	0	0		0	0.5	0		2	2	2
1005		0	0	0		0	0.5	0		2	2	2
1006		0	0	0		0	0	0		2	2	2
1007		0	0	0		0	0.166667	0		2	1.83333	2
1008		0	0	0		0	0.166667	0		2	2	2
1009		0	0	0		0	0	0		2	2	2
1010		0	0	0		0	0	0		2	2	2
1011		0	0	0		0	0	0		2	2	2
1012		0	0	0		0	0.166667	0		2	2	2
1013		0	0	0		0	0.333333	0		1	2	2
1014		0	0	0		0	0	0		1	2	2
1015		0	0	0		0	0	0		1.66667	2	2
1016		0	0	0		0	0	0		2	1.83333	2
1017		0	0	0		0	0	0		2	2	2
1018		0	0	0		0	0	0		1.5	2	2
1019		0	0	0		0	0	0		1.33333	2	2
1020		0	0	0		0	0	0		1	2	2
1021		0	0	0		0	0	0		1.33333	2	2
1022		0	0	0		0	0	0		2	1.83333	2
1023		0	0	0		0	0	0		1.83333	2	2
1024		0	0	0		0	0	0		1.66667	2	2
1025		0	0	0		0	0	0		1.83333	2	2
1026		0	0	0		0	0	0		1.66667	2	2
1027		0	0	0		0	0	0		1.33333	2.5	2
1028		0	0	0		0	0	0		1	3	2
1029		0	0	0		0	0	0		1	3	2
1030		0	0	0		0	0	0		1	3	2
1031		0	0	0		0.166667	0	0		1	3	2
1032		0	0	0		0	0	0		1	3	2
1033		0	0	0		0	0	0		1	3	2
1034		0	0	0		0.166667	0	0		1	3	2
1035		0	0	0		0.166667	0	0		1	3	2
1036		0	0	0		0.666667	0	0		1	3	2
1037		0	0	0		0.333333	0	0		1	3	2
1038		0	0	0		0.666667	0	0		1	3	2
1039		0	0	0		0.5	0	0		1	3	2
1040		0	0	0		0.666667	0	0		1	3	2
1041		0	0	0		0.5	0	0		1	3	2
1042		0	0	0		0	0	0		1	3	2
1043		0	0	0		0.166667	0	0		1	3	2
1044		0	0	0		0.333333	0	0		1	3	2
1045		0	0	0		0.166667	0	0		1	3	2
1046		0	0	0		0.166667	0	0		1	3	2
1047		0	0	0		0.5	0	0		1	3	2
1048		0	0	0		0.833333	0	0		1	3	2
1049		0	0	0		1	0	0		1	3	2
1050		0	0	0		1	0	0		1	3	2
1051		0	0	0		1	0	0		1	3	2
1052		0	0	0		1	0	0		1	3	2
1053		0	0	0		1	0	0		1	3	2
1054		0	0	0		1	0	0		1	3	2
1055		0	0	0		1	0	0		1	3	2
1056		0	0	0		1	0	0		1	3	2
1057		0	0	0		1	0	0		1	3	2
1058		0	0	0		1	0	0		1	3	2
1059		0	0	0		1	0	0		1	3	2
1060		0	0	0		1	0	0		1	3	2
1061		0	0	0		1	0	0		1	3	2
1062		0	0	0		1	0	0		1	3	2
1063		0	0	0		1	0	0		1	3	2
1064		0	0	0		1	0	0		1	3	2
1065		0	0	0		1	0	0		1	3	2
1066		0	0	0		1	0.166667	0		1	3	2
1067		0	0	0		1	0	0		1	3	2
1068		0	0	0		1	0	0		1	3	2
1069		0	0	0		1	0	0		1	3	2
1070		0	0	0		1	0	0		1	3	2
1071		0	0	0		1	0	0		1	3	2
1072		0	0	0		1	0	0		1	3	2
1073		0	0	0		1	0.166667	0		1	3	2
1074		0	0	0		1	0	0		1	3	2
1075		0	0	0		1	0	0		1	3	2
1076		0	0	0		1	0	0		1	3	2
1077		0	0	0		1	0	0		1	3	2
1078		0	0	0		1	0	0		1	3	2
1079		0	0	0		1	0	0		1	3	2
1080		0	0	0		1	0	0		1	3	2
1081		0	0	0		1	0	0		1	3	2
1082		0	0	0		1	0.166667	0		1	3	2
1083		0	0	0		1	0	0		1	3	2
1084		0	0	0		1	0	0		1	3	2
1085		0	0	0		1	0	0		1	3	2
1086		0	0	0		1	0.166667	0		1	3	2
1087		0	0	0		1	0.166667	0		1	3	2
1088		0	0	0		1	0	0		1	3	2
1089		0	0	0		1	0	0		1	3	2
1090		0	0	0		1	0	0		1	3	2
1091		0	0	0		1	0	0		1	3	2
1092		0	0	0		1	0.166667	0		1	3	2
1093		0	0	0		1	0.333333	0		1	3	2
1094		0	0	0		1	0	0		1	3	2
1095		0	0	0		1	0.5	0		1	3	2
1096		0	0	0		1	0	0		1	3	2
1097		0	0	0		1	0.166667	0		1	3	2
1098		0	0	0		1	0.333333	0		1	3	2
1099		0	0	0		1	0	0		1	3	2
1100		0	0	0		1	0.333333	0		1	3	2
1101		0	0	0		1	0.333333	0		1	3	2
1102		0	0	0		1	0.333333	0		1	3	2
1103		0	0	0		1	0	0		1	3	2
1104		0	0	0		1	0	0		1	3	2
1105		0	0	0		1	0	0		1	3	2
1106		0	0	0		1	0.333333	0		1	3	2
1107		0	0	0		1	0.166667	0		1	3	2
1108		0	0	0		1	0	0		1	3	2
1109		0	0	0		1	0	0		1	3	2
1110		0	0	0		1	0	0		1	3	2
1111		0	0	0		1	0	0		1	3	2
1112		0	0	0		1	0.333333	0		1	3	2
1113		0	0	0		1	0	0		1	3	2
1114		0	0	0		1	0.166667	0		1	3	2
1115		0	0	0		1	0	0		1	3	2
1116		0	0	0		1	0	0		1	3	2
1117		0	0	0		1	0	0		1	2.83333	2
1118		0	0	0		1	0	0		1	3	2
1119		0	0	0		1	0	0		1	3	2
1120		0	0	0		1	0	0		1	3	2
1121		0	0	0		1	0	0		1	3	2
1122		0	0	0		1	0	0		1	3	2
1123		0	0	0		1	0	0		1	3	2
1124		0	0	0		1	0	0		1	3	2
1125		0	0	0		1	0	0		1	3	2
1126		0	0	0		1	0	0		1	3	2
1127		0	0	0		1	0	0		1	3	2
1128		0	0	0		1	0	0		1	3	2
1129		0	0	0		1	0	0		1	2.83333	2
1130		0	0	0		1	0	0		1	2.5	2
1131		0	0	0		1	0	0		1	2	2
1132		0	0	0		1	0	0		1	2.16667	2
1133		0	0	0		1	0	0		1	2	2
1134		0	0	0		1	0.333333	0		1	2	2
1135		0	0	0		1	0	0		1	2	2
1136		0	0	0		1	0.5	0		1	2	2
1137		0	0	0		1	0.333333	0		1	2	2
1138		0	0	0		1	0	0		1	2	2
1139		0	0	0		1	0	0		1	2	2
1140		0	0	0		1	0	0		1	2	2
1141		0	0	0		1	0	0		1	2	2
1142		0	0	0		1	0	0		1	2	2
1143		0	0	0		1	0.833333	0		1	2	2
1144		0	0	0		1	0.333333	0		1	2	2
1145		0	0	0		1	0.833333	0		1	2	2
1146		0	0	0		1	1	0		1.33333	2	2
1147		0	0	0		1	1	0		1.16667	2	2
1148		0	0	0		1	1	0		1.16667	2	2
1149		0	0	0		1	1	0		2	2	2
1150		0	0	0		1	1	0		2	2	2
1151		0	0	0		1	0.666667	0		2	2	2
1152		0	0	0		1	0.666667	0		2	2	2
1153		0	0	0		1	0.833333	0		2	2	2
1154		0	0	0		1	1	0		2	2	2
1155		0	0	0		1	1	0		2	2	2
1156		0	0	0		1	0.666667	0		1.66667	2	2
1157		0	0	0		1	1	0		1.33333	2	2
1158		0	0	0		1	0.5	0		1	2	2
1159		0	0	0		1	0.666667	0		1	2	2
1160		0	0	0		1	0.5	0		1	2	2
1161		0	0	0		1	0.5	0		1	2	2
1162		0	0	0		1	0.333333	0		1	2	2
1163		0	0	0		1	0.666667	0		1	2	2
1164		0	0	0		1	1	0		1	2	2
1165		0	0	0		1	0.666667	0		1	2	2
1166		0	0	0		1	0	0		1	2	2
1167		0	0	0		1	0.333333	0		1	2	2
1168		0	0	0		1	0	0		1	2	2
1169		0	0	0		1	0.166667	0		1	2	2
1170		0	0	0		1	0.166667	0		1	2.33333	2
1171		0	0	0		1	0	0		1	2.33333	2
1172		0	0	0		1	0	0		1.16667	2.33333	2
1173		0	0	0		1	0	0		1	2	2
1174		0	0	0		1	0.166667	0		1	2	2
1175		0	0	0		1	0.666667	0		1	2	2
1176		0	0	0		1	1	0		1	2	2
1177		0	0	0		1	0.833333	0		1	2	2
1178		0	0	0		1	0.666667	0		1	2	2
1179		0	0	0		1	0	0		1	2	2
1180		0	0	0		1	0.5	0		1	2	2
1181		0	0	0		1	0.5	0		1.16667	2	2
1182		0	0	0		1	0.333333	0		1.16667	2	2
1183		0	0	0		1	0.333333	0		1	2	2
1184		0	0	0		1	0.166667	0		1	2	2
1185		0	0	0		1	0.5	0		1	2	2
1186		0	0	0		1	0.333333	0		1	2	2
1187		0	0	0		1	0.333333	0		1	2	2
1188		0	0	0		1	0	0		1	2	2
1189		0	0	0		1	0.166667	0		1	2	2
1190		0	0	0		1	0.333333	0		1	2	2
1191		0	0	0		1	0.333333	0		1	2	2
1192		0	0	0		1	0.166667	0		1	2	2
1193		0	0	0		1	0.5	0		1	2	2
1194		0	0	0		1	0.333333	0		1.33333	2	2
1195		0	0	0		1	0.5	0		1	2	2
1196		0	0	0		1	0.333333	0		1.16667	2	2
1197		0	0	0		1	0.333333	0		1.16667	2	2
1198		0	0	0		1	0.166667	0		1.16667	2	2
1199		0	0	0		1	0.5	0		1	2.16667	2
1200		0	0	0		1	0.333333	0		1	2	2
1201		0	0	0		1	0.5	0		1	2	2
1202		0	0	0		1	0.5	0		1	2	2
1203		0	0	0		1	0	0		1	2	2
1204		0	0	0		1	0	0		1	2	2
1205		0	0	0		1	0	0		1	2	2
1206		0	0	0		1	0	0		1	2	2
1207		0	0	0		1	0.166667	0		1	2	2
1208		0	0	0		1	0	0		1	2	2
1209		0	0	0		1	0	0		1	2	2
1210		0	0	0		1	0	0		1.16667	2	2
1211		0	0	0		1	0	0		1.16667	2	2
1212		0	0	0		1	0	0		1.16667	2	2
1213		0	0	0		1	0	0		1	2	2
1214		0	0	0		1	0	0		1	2	2
1215		0	0	0		1	0	0		1.16667	2	2
1216		0	0	0		1	0	0		1.33333	2	2
1217		0	0	0		1	0	0		1	2	2
1218		0	0	0		1	0	0		1.33333	2	2
1219		0	0	0		1	0	0		1.33333	2.16667	2
1220		0	0	0		1	0	0		1	2.5	2
1221		0	0	0		1	0	0		1	2	2
1222		0	0	0		1	0	0		1	2	2
1223		0	0	0		1	0	0		1	2	2
1224		0	0	0		1	0	0		1	2.16667	2
1225		0	0	0		1	0	0		1	2.16667	2
1226		0	0	0		1	0	0		1	2.5	2
1227		0	0	0		1	0	0		1	2.16667	2
1228		0	0	0		1	0	0		1	2	2
1229		0	0	0		1	0.166667	0		1	2	2
1230		0	0	0		1	0	0		1	2	2
1231		0	0	0		1	0	0		1	2	2
1232		0	0	0		1	0	0		1	2	2
1233		0	0	0		1	0.166667	0		1	2	2
1234		0	0	0		1	0.166667	0		1	2	2
1235		0	0	0		1	0	0		1	2	2
1236		0	0	0		1	0.166667	0		1	2	2
1237		0	0	0		1	0	0		1	2	2
1238		0	0	0		1	0	0		1	2	2
1239		0	0	0		1	0.5	0		1	2	2
1240		0	0	0		1	0.5	0		1	2	2
1241		0	0	0		1	0.833333	0		1	2	2
1242		0	0	0		1	0.333333	0		1	2	2
1243		0	0	0		1	0.5	0		1	1.66667	2
1244		0	0	0		1	0.333333	0		1	1.66667	2
1245		0	0	0		1	0	0		1	2	2
1246		0	0	0		1	0.666667	0		1	1.5	2
1247		0	0	0		1	0.5	0		1	1.66667	2
1248		0	0	0		1	0.666667	0		1	2	2
1249		0	0	0		1	0.5	0		1	2	2
1250		0	0	0		1	0.166667	0		1	2	2
1251		0	0	0		1	0	0		1	2	2.5
1252		0	0	0		1	0.666667	0		1	2	2.5
1253		0	0	0		1	0.666667	0		1	2	2.5
1254		0	0	0		1	0.166667	0		1	2	3
1255		0	0	0		1	0.333333	0		1	2	3
1256		0	0	0		1	0.333333	0		1	2	3
1257		0	0	0		1	0.333333	0		1	2	3
1258		0	0	0		1	0.333333	0		1	2	3
1259		0	0	0		1	0.333333	0		1	2	3
1260		0	0	0		1	0.5	0		1	2	3
1261		0	0	0		1	0.666667	0		1	2	3
1262		0	0	0		1	0.666667	0		1	2	4
1263		0	0	0		1	0.333333	0		1	2	4
1264		0	0	0		1	0	0		1	2	4
1265		0	0	0		1	0	0		1	2.83333	4
1266		0	0	0		1	0	0		1	3	3.66667
1267		0	0	0		1	0	0.166667		1	3	3.66667
1268		0	0	0		1	0	0		1	3	4
1269		0	0	0		1	0.166667	0		1	3	3.83333
1270		0	0	0		1	0.333333	0		1	3	4
1271		0	0	0		1	0.166667	0		1	3	3.83333
1272		0	0	0		1	0.333333	0		1	3	3.83333
1273		0	0	0		1	0.166667	0		1	3	3.5
1274		0	0	0		1	0.166667	0.166667		1	3	3.33333
1275		0	0	0		1	0.5	0		1	3	3.66667
1276		0	0	0		1	0	0		1	2.16667	3.83333
1277		0	0	0		1	0.166667	0		1	2	3.16667
1278		0	0	0		1	0.666667	0		1	2	3.33333
1279		0	0	0		1	0.833333	0.333333		1	2	3
1280		0	0	0		1	0.833333	0		1	2.16667	3.33333
1281		0	0	0		1	0.833333	0.166667		1	2	3.33333
1282		0	0	0		1	1	0		1	2	3.5
1283		0	0	0		1	0.666667	0		1	2	3.66667
1284		0	0	0		1	0.333333	0		1	2	3.66667
1285		0	0	0		1	0.333333	0		1	2	3.66667
1286		0	0	0		1	0.333333	0		1	2	3
1287		0	0	0		1	0.166667	0		1	2	3
1288		0	0	0		1	0	0.5		1	2	3
1289		0	0	0		1	0	0.5		1	2	3
1290		0	0	0		1	0	0.166667		1	2	3
1291		0	0	0		1	0.166667	0.333333		1	2	3
1292		0	0	0		1	0	0.666667		1	1.83333	3
1293		0	0	0		1	0	1		1	2	3
1294		0	0	0		1	0	1		1	2	3
1295		0	0	0		1	0.333333	1		1	2.5	3
1296		0	0	0		1	0	1		1	2.66667	3
1297		0	0	0		1	0	1		1	2.66667	3
1298		0	0	0		1	0	1		1	2.5	3
1299		0	0	0		1	0	1		1	3	3
1300		0	0	0		1	0	1		1	3	3
1301		0	0	0		1	0.333333	1		1	3	3
1302		0	0	0		1	0.166667	1		1	3	3
1303		0	0	0		1	0.333333	1		1	3	3
1304		0	0	0		1	0	1		1	3	3
1305		0	0	0		1	0	1		1	3	3
1306		0	0	0		1	0	1		1	3	3
1307		0	0	0		1	0	1		1	3	3
1308		0	0	0		1	0	1		1	3	3
1309		0	0	0		1	0	1		1	2.33333	3
1310		0	0	0		1	0.166667	1		1	2.16667	3
1311		0	0	0		1	0.166667	1		1	2	3
1312		0	0	0		1	0.333333	1		1	2	3.33333
1313		0	0	0		1	0.166667	1		1	2.33333	3.83333
1314		0	0	0		1	0	1		1	2	4
1315		0	0	0		1	0.166667	1		1	2	4
1316		0	0	0		1	0	1		1	2.5	4
1317		0	0	0		1	0.5	1		1	3	4
1318		0	0	0		1	0.833333	1		1	3	4
1319		0	0	0		1	1	1		1	3	4
1320		0	0	0		1	1	1		1	3	4
1321		0	0	0		1	1	1		1	3	4
1322		0	0	0		1	0.833333	1		1	3	4
1323		0	0	0		1	1	1		1	3	4
1324		0	0	0		1	1	1		1	3	4
1325		0	0	0		1	1	1		1	3	4
1326		0	0	0		1	0.666667	1		1	3	4
1327		0	0	0		1	1	1		1	3	4
1328		0	0	0		1	0.833333	1		1	3	4.16667
1329		0	0	0		1	1	1		1	3	4
1330		0	0	0		1	0.666667	1		1	3	4
1331		0	0	0		1	0.666667	1		1	3	4
1332		0	0	0		1	0	1		1	3	4.16667
1333		0	0	0		1	0	1		1	3	4
1334		0	0	0		1	0	1		1	3	4
1335		0	0	0		1	0	1		1	3	4
1336		0	0	0		1	0	1		1	3	4
1337		0	0	0		1	0	1		1	3	4.16667
1338		0	0	0		1	0	1		1	3	4
1339		0	0	0		1	0	1		1	3	4
1340		0	0	0		1	0	1		1	3	4
1341		0	0	0		1	0	1		1	3	4
1342		0	0	0		1	0	1		1	3	4
1343		0	0	0		1	0	1		1	3	4
1344		0	0	0		1	0	1		1	3	4
1345		0	0	0		1	0	1		1	3	4
1346		0	0	0		1	0	1		1	3	4
1347		0	0	0		1	0	1		1	3	4
1348		0	0	0		1	0	1		1	3	4
1349		0	0	0		1	0	1		1	3	4
1350		0	0	0		1	0	1		1	3	4
1351		0	0	0		1	0	1		1	3	4
1352		0	0	0		1	0	1		1	3	4
1353		0	0	0		1	0	1		1	3	4
1354		0	0	0		1	0	1		1	3	4
1355		0	0	0		1	0	1		1	3	4
1356		0	0	0		1	0	1		1	3	4
1357		0	0	0		1	0	1		1	3	4
1358		0	0	0		1	0	1		1	3	4
1359		0	0	0		1	0	1		1	3	4
1360		0	0	0		1	0	1		1	3	4
1361		0	0	0		1	0	1		1	3	4
1362		0	0	0		1	0	0.833333		1	3	4
1363		0	0	0		1	0	0.333333		1	3	4
1364		0	0	0		1	0	1		1	3	4
1365		0	0	0		1	0	1		1	3	4
1366		0	0	0		1	0	1		1	3	4
1367		0	0	0		1	0	1		1	3	4
1368		0	0	0		1	0	1		1	3	4
1369		0	0	0		1	0	1		1	3	4
1370		0	0	0		1	0	1		1	3	4
1371		0	0	0		1	0	1		1	3	4
1372		0	0	0		1	0	1		1	3	4
1373		0	0	0		1	0	1		1	3.16667	4
1374		0	0	0		1	0	1		1	3	4
1375		0	0	0		1	0	1		1	3	4
1376		0	0	0		0.833333	0	1		1	3	4
1377		0	0	0		1	0	1		1	3	4
1378		0	0	0		0.833333	0	1		1	3.33333	4
1379		0	0	0		1	0	1		1	3	4
1380		0	0	0		1	0	1		1	3	4
1381		0	0	0		1	0	1		1	3.66667	4
1382		0	0	0		1	0	1		1	3.5	4
1383		0	0	0		0.666667	0	1		1	3.5	4
1384		0	0	0		0.666667	0	1		1	3	4
1385		0	0	0		0.666667	0	1		1	3	4
1386		0	0	0		0.5	0	1		1	3.33333	4
1387		0	0	0		0.166667	0	1		1	3.5	4
1388		0	0	0		0.333333	0	1		1	3.33333	4
1389		0	0	0		0	0	1		1	3.33333	4
1390		0	0	0		0.333333	0	1		1	3.16667	4
1391		0	0	0		0.166667	0	1		1	3.16667	4
1392		0	0	0		0	0	1		1	3	4
1393		0	0	0		0.333333	0	1		1	3.33333	4
1394		0	0	0		0.833333	0	1		1	3.16667	4
1395		0	0	0		1	0	1		1	3	4
1396		0	0	0		1	0	1		1	3.16667	4
1397		0	0	0		1	0	1		1	3	4
1398		0	0	0		1	0	1		1	3	4
1399		0	0	0		0.333333	0	1		1	3	4
1400		0	0	0		0	0	1		1	3.16667	4
1401		0	0	0		0.166667	0	1		1	3	4
1402		0	0	0		0.166667	0	1		1	3.16667	4
1403		0	0	0		0.166667	0	1		1	3.16667	4
1404		0	0	0		0	0	1		1	3.66667	4
1405		0	0	0		0	0	1		1	4	4
1406		0	0	0		0	0	1		1	4.16667	4
1407		0	0	0		0	0	1		1	4.33333	4
1408		0	0	0		0	0	1		1	4.5	4
1409		0	0	0		0	0	1		1	3.83333	4
1410		0	0	0		0	0	1		1	4.33333	4
1411		0	0	0		0	0	1		1	5	4
1412		0	0	0		0	0	1		1	5	4
1413		0	0	0		0	0	1		1	5	4
1414		0	0	0		0	0	1		1	5	4
1415		0	0	0		0	0	1		1	5	4
1416		0	0	0		0	0	1		1	5	4
1417		0	0	0		0	0	1		1	4.66667	4.16667
1418		0	0	0		0	0	1		1	4.5	4
1419		0	0	0		0	0	1		1	4	4.33333
1420		0	0	0		0	0	1		1	4.5	4.33333
1421		0	0	0		0	0.166667	1		1	4.5	4.83333
1422		0	0	0		0	0	1		1	4.16667	4.83333
1423		0	0	0		0	0	1		1	4	4.83333
1424		0	0	0		0	0	1		1	4	5
1425		0	0	0		0	0	1		1	4	4.83333
1426		0	0	0		0	0	1		1	4	4
1427		0	0	0		0	0	1		1	4.33333	4
1428		0	0	0		0	0	1		1	4.33333	4
1429		0	0	0		0.5	0	1		1	4.33333	3.83333
1430		0	0	0		1	0	1		1	4.33333	4
1431		0	0	0		1	0	1		1	4.33333	4
1432		0	0	0		1	0	1		1	4.16667	4
1433		0	0	0		1	0	1		1	4.16667	4
1434		0	0	0		0.5	0	1		1	4.5	4
1435		0	0	0		0.333333	0.166667	1		1	4.5	4
1436		0	0	0		0	0	1		1	4.5	4.33333
1437		0	0	0		0	0	1		1	4.83333	4.16667
1438		0	0	0		0	0.166667	1		1	4.16667	4
1439		0	0	0		0	1	1		1	4.33333	4
1440		0	0	0		0	1	1		1	4	4.16667
1441		0	0	0		0	1	1		1	4	4.16667
1442		0	0	0		0	1	1		1	4	4
1443		0	0	0		0	1	1		1	4	4
1444		0	0	0		0	0	1		1	4	4
1445		0	0	0		0	0	1		1	4	4
1446		0	0	0		0	0.5	1		1	4	4
1447		0	0	0		0	0.666667	1		1	4.16667	4
1448		0	0	0		0	0.5	1		1	4.5	4
1449		0	0	0		0	0.5	1		1	5	4
1450		0	0	0		0	0.166667	1		1	5	4
1451		0	0	0		0	0.166667	1		1	5	4.16667
1452		0	0	0		0	0	1		1	5	4.16667
1453		0	0	0		0	0	1		1	5	4
1454		0	0	0		0	0.333333	1		1	5	4.33333
1455		0	0	0		0	0.666667	1		1	5	4.33333
1456		0	0	0		0	0	1		1	4	4
1457		0	0	0		0	0	1		1	4	4
1458		0	0	0		0	0	1		1	4	4.16667
1459		0	0	0		0	0	1		1	4	4.33333
1460		0	0	0		0	0.166667	1		1	4	5
1461		0	0	0		0	0	1		1	4	4.33333
1462		0	0	0		0	0	1		1	4	4.16667
1463		0	0	0		0	0.333333	1		1	4	4
1464		0	0	0		0	0.333333	1		1	4	4
1465		0	0	0		0	1	1		1	4	4
1466		0	0	0		0	0.833333	1		1	4.16667	4
1467		0	0	0		0	0.166667	1		1	4.16667	4
1468		0	0	0		0	0.333333	1		1	4	4
1469		0	0	0		0	0.666667	1		1	4	4
1470		0	0	0		0	0.666667	1		1	4	4
1471		0	0	0		0	0.333333	1		1	4	4
1472		0	0	0		0	0.333333	1		1	4	4
1473		0	0	0		0	0	1		1	4	4
1474		0	0	0		0	0	1		1	4.66667	4
1475		0	0	0		0	0	1		1	5	4
1476		0	0	0		0	0.166667	1		1	5	4
1477		0	0	0		0	0.166667	1		1.16667	5	4
1478		0	0	0		0	0	1		1.33333	4.5	4
1479		0	0	0		0	0.166667	1		1.5	4.5	4
1480		0	0	0		0	0	1		1.66667	4.5	4
1481		0	0	0		0	0	1		1.5	4.33333	4
1482		0	0	0		0	0	1		1.33333	4	4
1483		0	0	0		0	0	1		1.33333	4	4
1484		0	0	0		0	0	1		1	4	4
1485		0	0	0		0	0	1		1	4	4
1486		0	0	0		0	0	1		1	4	4
1487		0	0	0		0	0.166667	1		1	4	4
1488		0	0	0		0	0.333333	1		1	4	4
1489		0	0	0		0	0.333333	1		1	4	4.16667
1490		0	0	0		0	0	1		1.16667	4	4
1491		0	0	0		0	0	1		1.33333	4	4.33333
1492		0	0	0		0	0.333333	1		1.66667	4	4.66667
1493		0	0	0		0	0.166667	1		1.33333	4	4.83333
1494		0	0	0		0	0.166667	1		1.33333	4	5
1495		0	0	0		0	0	1		1.16667	4	5
1496		0	0	0		0	0	1		1	4	5
1497		0	0	0		0	0	1		1	4	5
1498		0	0	0		0	0	1		1	4	5
1499		0	0	0		0	0.166667	1		1	4	5
1500		0	0	0		0	0	1		1	4	5
1501		0	0	0		0	0	1		1	4	5
1502		0	0	0		0	0	1		1.16667	4	5
1503		0	0	0		0	0	1		1	4	5
1504		0	0	0		0	0	1		1	4	4.33333
1505		0	0	0		0	0	1		1.16667	4	4.5
1506		0	0	0		0	0	1		1	4	4.33333
1507		0	0	0		0	0	1		1.33333	4	4.5
1508		0	0	0		0	0	1		1	4	4.5
1509		0	0	0		0	0	1		1.16667	4	4.33333
1510		0	0	0		0	0	1		1.5	4	4.66667
1511		0	0	0		0	0	1		1	4	4.66667
1512		0	0	0		0	0	1		1.5	4	4.33333
1513		0	0	0		0	0	1		1	4	4.16667
1514		0	0	0		0	0.166667	1		1	4	4.33333
1515		0	0	0		0	0.333333	1		1.16667	4	4.66667
1516		0	0	0		0	0	1		1	4	4.66667
1517		0	0	0		0	0	1		1.16667	4	4.16667
1518		0	0	0		0	0	1		1	4	4
1519		0	0	0		0	0	1		1	4	4.33333
1520		0	0	0		0	0	1		1	4	4.5
1521		0	0	0		0	0	1		1	4	4.5
1522		0	0	0		0	0	1		1	4	4
1523		0	0	0		0	0	1		1	4	4.16667
1524		0	0	0		0	0	1		1	4	4.83333
1525		0	0	0		0	0	1		1	4	4
1526		0	0	0		0.166667	0	1		1.33333	4	4.66667
1527		0	0	0		0.5	0	1		1	3.5	4.66667
1528		0	0	0		0	0	1		1	3.5	4.16667
1529		0	0	0		0	0	1		1	3.83333	4.66667
1530		0	0	0		0	0	1		1	3.16667	4.16667
1531		0	0	0		0	0	1		1	3	4.16667
1532		0	0	0		0	0	1		1	3	4.16667
1533		0	0	0		0.333333	0	1		1	3	4.16667
1534		0	0	0		0.166667	0	1		1	3.33333	4
1535		0	0	0		0	0	1		1	3.5	4.33333
1536		0	0	0		0	0	1		1	3.66667	4.33333
1537		0	0	0		0	0	1		1	3.5	4.16667
1538		0	0	0		0	0.166667	1		1	3	4.16667
1539		0	0	0		0	0	1		1	3	4.33333
1540		0	0	0		0	0	1		1	3.16667	4
1541		0	0	0		0.166667	0.5	1		1	3.66667	4.33333
1542		0	0	0		0	0.833333	1		1	3.33333	4.16667
1543		0	0	0		0	1	1		1	3	4.16667
1544		0	0	0		0	1	1		1	3	4.16667
1545		0	0	0		0	1	1		1	3	4
1546		0	0	0		0	1	1		1	3	4
1547		0	0	0		0	1	1		1	3	4
1548		0	0	0		0	1	1		1	3	4
1549		0	0	0		0.166667	1	1		1	3.33333	4
1550		0	0	0		0	1	1		1	3.66667	4
1551		0	0	0		0.333333	1	1		1	3.33333	4
1552		0	0	0		0.5	1	1		1	3	4
1553		0	0	0		1	1	1		1	3	4.33333
1554		0	0	0		1	1	1		1	3	4
1555		0	0	0		1	1	1		1	3	4
1556		0	0	0		1	1	1		1	3	4.16667
1557		0	0	0		1	1	1		1	3	4.66667
1558		0	0	0		1	1	1		1	3	4
1559		0	0	0		1	1	1		1	3	4
1560		0	0	0		1	1	1		1	3	4
1561		0	0	0		1	1	0.666667		1	3	4
1562		0	0	0		1	1	0.5		1	3	4
1563		0	0	0		1	1	0.333333		1	3	4.16667
1564		0	0	0		1	1	0		1	3	4
1565		0	0	0		1	1	0		1	3	4
1566		0	0	0		1	1	0.5		1	3	4.16667
1567		0	0	0		1	0.666667	0.833333		1	3	4
1568		0	0	0		1	1	0.333333		1	3	4.33333
1569		0	0	0		1	1	0		1	3	4.66667
1570		0	0	0		1	1	0		1	3	4.66667
1571		0	0	0		1	1	0		1	3	5
1572		0	0	0		1	1	0		1	3	4.33333
1573		0	0	0		1	1	0.333333		1	3	4.16667
1574		0	0	0		1	1	0.833333		1	3	4.5
1575		0	0	0		1	1	1		1	3	4.16667
1576		0	0	0		1	1	1		1	3	4
1577		0	0	0		1	1	0		1	3	4.16667
1578		0	0	0		1	1	0		1	3	4.16667
1579		0	0	0		1	1	0.333333		1	3	4.16667
1580		0	0	0		1	1	0.333333		1	3	4.16667
1581		0	0	0		1	0.666667	0		1	3	4.33333
1582		0	0	0		1	0.5	0		1	3	4.33333
1583		0	0	0		1	0	0		1	3	4.16667
1584		0	0	0		1	0.5	0		1	3	4.16667
1585		0	0	0		1	0.333333	0		1	3	4.16667
1586		0	0	0		1	0.833333	0.833333		1	3	4.16667
1587		0	0	0		1	0.666667	1		1	3	4.66667
1588		0	0	0		1	0.666667	1		1	3	4.66667
1589		0	0	0		1	0.666667	1		1	3	4.66667
1590		0	0	0		1	0.333333	1		1	3	4.66667
1591		0	0	0		1	0.333333	1		1	3	4.83333
1592		0	0	0		1	0	1		1	3	5
1593		0	0	0		1	0	1		1	3	4.5
1594		0	0	0		1	0	1		1	3	4.33333
1595		0	0	0		1	0	1		1	3	4.66667
1596		0	0	0		1	0	1		1	3	4.83333
1597		0	0	0		1	0	1		1	3	4.83333
1598		0	0	0		1	0	1		1	3	4.33333
1599		0	0	0		1	0	1		1	3	3.83333
1600		0	0	0		1	0	1		1	3	3.83333
1601		0	0	0		1	0	1		1	3	3.5
1602		0	0	0		1	0	1		1	3	4
1603		0	0	0		1	0	1		1	3	4
1604		0	0	0		1	0	1		1	3	4
1605		0	0	0		1	0	1		1	3	3.66667
1606		0	0	0		1	0	1		1	3	3.66667
1607		0	0	0		1	0	1		1	3	4
1608		0	0	0		1	0	1		1	3	4
1609		0	0	0		1	0	1		1	3	4
1610		0	0	0		1	0	1		1	3	4.5
1611		0	0	0		1	0	1		1	3	5
1612		0	0	0		1	0	1		1	3	4.83333
1613		0	0	0		1	0	1		1.33333	3	4.83333
1614		0	0	0		1	0	1		1.5	3	5
1615		0	0	0		1	0	1		1	3	4.83333
1616		0	0	0		1	0	1		1	3	5
1617		0	0	0		1	0	1		1	3	4.66667
1618		0	0	0		0.833333	0	1		1	3	4.33333
1619		0	0	0		0.166667	0	1		1	3	4.16667
1620		0	0	0		0	0	1		1.33333	3	4
1621		0	0	0		0	0	1		1.5	3	4.16667
1622		0	0	0		0	0	1		1.16667	3	4.16667
1623		0	0	0		0.333333	0	1		1.33333	3	4.16667
1624		0	0	0		0.666667	0	1		1.5	3	4
1625		0	0	0		0.833333	0	1		2.16667	3	4
1626		0	0	0		0.833333	0	1		1.5	3	4.33333
1627		0	0	0		0.5	0	1		1.83333	3	4.33333
1628		0	0	0		0	0	1		2	3	4.5
1629		0	0	0		0	0	1		1.83333	3	4.33333
1630		0	0	0		0.166667	0	1		1.66667	3	4.16667
1631		0	0	0		0.333333	0	1		2.16667	3	4
1632		0	0	0		0	0	1		2	3	4.33333
1633		0	0	0		0	0	1		2	3	4.33333
1634		0	0	0		0.166667	0	1		2	3	4.16667
1635		0	0	0		0.5	0	1		2	3	4.16667
1636		0	0	0		0.333333	0	1		2	3	4
1637		0	0	0		0.5	0	1		2	3	5
1638		0	0	0		0.833333	0	1		2	3	5.16667
1639		0	0	0		0.833333	0	1		2	3	4.33333
1640		0	0	0		0.5	0	1		2	3	4.66667
1641		0	0	0		0	0	1		1.83333	3	4.83333
1642		0	0	0		0	0	1		1.33333	3	4.66667
1643		0	0	0		0	0	1		1.33333	3	4.66667
1644		0	0	0		0	0	1		1.66667	3	4.33333
1645		0	0	0		0	0	1		1.83333	3	4.33333
1646		0	0	0		0.166667	0	1		1.83333	3	4
1647		0	0	0		0.5	0	1		2	3	4.16667
1648		0	0	0		0.666667	0	1		2	3	4
1649		0	0	0		0	0	1		2	3	4.66667
1650		0	0	0		0	0	1		2	3	5.33333
1651		0	0	0		0	0	1		2	3	4.83333
1652		0	0	0		0	0	1		2	3	4.33333
1653		0	0	0		0	0	1		2	3	5
1654		0	0	0		0	0	1		2.33333	3	4.66667
1655		0	0	0		0	0	1		2	3	5
1656		0	0	0		0	0	1		2	3	5.16667
1657		0	0	0		0	0	1		2	3	5
1658		0	0	0		0	0	1		2	3	5.16667
1659		0	0	0		0	0	1		1.5	3	5
1660		0	0	0		0	0	1		1.66667	3	5.16667
1661		0	0	0		0	0	1		1.83333	3	5.66667
1662		0	0	0		0	0	1		2	3	5
1663		0	0	0		0	0	1		1.83333	3	5.5
1664		0	0	0		0	0	1.16667		2	3	5.5
1665		0	0	0		0	0	2		1.5	3	5.33333
1666		0	0	0		0	0	2		1.5	3	5.5
1667		0	0	0		0	0	2		1.66667	3	5.16667
1668		0	0	0		0	0	2		0.833333	3	5.16667
1669		0	0	0		0	0	2		0.166667	3	4.66667
1670		0	0	0		0	0	2		0.166667	3	5
1671		0	0	0		0	0	2		0.333333	3	5.16667
1672		0	0	0		0	0	2		0.5	3	5.16667
1673		0	0	0		0	0	2		0	3	5
1674		0	0	0		0	0	2		0.5	3	5
1675		0	0	0		0	0	1.5		0.833333	3	5
1676		0	0	0		0	0	1		0.833333	3	5.33333
1677		0	0	0		0	0	1		0.666667	3	5.16667
1678		0	0	0		0	0	1		1.16667	3	5.66667
1679		0	0	0		0	0	1		1.66667	3	5.16667
1680		0	0	0		0	0	1		1.33333	3	5
1681		0	0	0		0	0.166667	1		1.16667	3	4.83333
1682		0	0	0		0	0.333333	1		1	3	4.66667
1683		0	0	0		0	0.5	1		1	3	4.5
1684		0	0	0		0	0.5	1		0.666667	3	4.33333
1685		0	0	0		0	0.833333	1		0.833333	3	4.66667
1686		0	0	0		0	1	1		0.5	3	4.16667
1687		0	0	0		0	1	1		0.5	3	4.5
1688		0	0	0		0	1	1		0.333333	3	4.66667
1689		0	0	0		0	1	1		0.5	3	4.33333
1690		0	0	0		0	1	1		0.5	3	4.33333
1691		0	0	0		0	1	1		0.666667	3	4.66667
1692		0	0	0		0	1	1		0.833333	3	4.5
1693		0	0	0		0	1	1		0.833333	3	4.33333
1694		0	0	0		0	1	1		1.16667	3	4
1695		0	0	0		0	1	1		1.83333	3	4.16667
1696		0	0	0		0	1	1		1.16667	3	4.33333
1697		0	0	0		0	1	1		1	3	4.5
1698		0	0	0		0	1	1		1.16667	3	4.66667
1699		0	0	0		0	1	1		1.33333	3	4.33333
1700		0	0	0		0	1	1		1.16667	3	4.16667
1701		0	0	0		0	1	1		1.16667	3	4.5
1702		0	0	0		0	1	1		1.16667	3	4.33333
1703		0	0	0		0	1	1		1.5	3	4.33333
1704		0	0	0		0	1	1		1.5	3	4.5
1705		0	0	0		0	1	1		1.5	3	4
1706		0	0	0		0	1	1		1.5	3	4.16667
1707		0	0	0		0	0.833333	1		1.66667	3	4.33333
1708		0	0	0		0	0.5	1		1.66667	3	4.33333
1709		0	0	0		0	0	1		1.16667	3	4
1710		0	0	0		0	0	1		1.5	3	4.33333
1711		0	0	0		0	0	1		1.5	3	4.16667
1712		0	0	0		0	0	1		0.333333	3	4.16667
1713		0	0	0		0	0	1		0.666667	3	4.16667
1714		0	0	0		0	0	1		0.666667	3	4.16667
1715		0	0	0		0	0	1		0.5	3	4.16667
1716		0	0	0		0	0.5	1		0.666667	3	4.33333
1717		0	0	0		0	1	1		0.166667	3	4.33333
1718		0	0	0		0	0.833333	1		0	3	4.66667
1719		0	0	0		0	0.333333	1		0.166667	3	4.33333
1720		0	0	0		0	0.5	1		0.333333	3	4.66667
1721		0	0	0		0	0.166667	1		0.333333	3	4.16667
1722		0	0	0		0	0.5	1		0.333333	3	4.16667
1723		0	0	0		0	0.666667	1		0.333333	3	4.16667
1724		0	0	0		0	0.666667	1		0.333333	3	4.33333
1725		0	0	0		0	0.666667	1		0.333333	3	4.16667
1726		0	0	0		0	0	1		0.166667	3	4
1727		0	0	0		0	0	1		0	3	4
1728		0	0	0		0	0	1		0	3	4
1729		0	0	0		0	0	1		0	3	4.16667
1730		0	0	0		0	0	1		0.166667	3	4
1731		0	0	0		0	0	1		0.166667	3	3.83333
1732		0	0	0		0	0	1		0.333333	3	3.83333
1733		0	0	0		0	0	1		0.166667	3	4
1734		0	0	0		0	0	1		0.333333	3	4
1735		0	0	0		0	0	1		0.333333	3	4
1736		0	0	0		0	0	1		0	3	4.33333
1737		0	0	0		0	0	1		0	3	4.33333
1738		0	0	0		0	0	1		0.666667	3	4.5
1739		0	0	0		0	0	1		0.5	3	4.5
1740		0	0	0		0	0	1		1	3	4.33333
1741		0	0	0		0	0	1		1.16667	2.66667	4.33333
1742		0	0	0		0	0	1		0.666667	3	4.16667
1743		0	0	0		0	0	1		0.5	3	4.33333
1744		0	0	0		0	0	1		0.166667	3	4.16667
1745		0	0	0		0	0	1		0	3	4
1746		0	0	0		0	0	1		0.166667	3	4
1747		0	0	0		0	0.166667	1		0.333333	3	4
1748		0	0	0		0	0.666667	1		0.166667	3	4
1749		0	0	0		0	0.666667	1		0.333333	3	4.5
1750		0	0	0		0	0.5	1		0.333333	3	4
1751		0	0	0		0	0.333333	1		0.333333	3	4
1752		0	0	0		0	0.333333	1		0	3	4
1753		0	0	0		0	0.666667	1		0	3	4
1754		0	0	0		0	0.833333	1		0.166667	3	4
1755		0	0	0		0	1	1		0.666667	3	4
1756		0	0	0		0	1	1		0.666667	3	4
1757		0	0	0		0	0	1		0.666667	3	4.16667
1758		0	0	0		0	0	1		0.5	3	4
1759		0	0	0		0	0.5	1		0.666667	3	4
1760		0	0	0		0	0.666667	1.66667		0.833333	3	4
1761		0	0	0		0	1	1.33333		1	3	4
1762		0	0	0		0	1	1		1	3	4
1763		0	0	0		0	1	1		1	3	4.16667
1764		0	0	0		0	1	1		0	3	4
1765		0	0	0		0	0.333333	1		0.666667	3	4.33333
1766		0	0	0		0	0.166667	1		1	3	4.16667
1767		0	0	0		0	0	1		1	3	4.33333
1768		0	0	0		0	0	1		0.333333	3	4
1769		0	0	0		0	0	1		0.666667	3	4.16667
1770		0	0	0		0	0	1		0.666667	3	4
1771		0	0	0		0	0	1		1	3	4
1772		0	0	0		0	0	1		1.66667	3	4
1773		0	0	0		0	0	1		1.66667	3	4.16667
1774		0	0	0		0	0	1		1.5	3	4.33333
1775		0	0	0		0	0	1		0.666667	3	4.33333
1776		0	0	0		0	0	1		0.5	3	4
1777		0	0	0		0	0	1.66667		0.666667	3	4.16667
1778		0	0	0		0	0	1.5		1.16667	3	4.16667
1779		0	0	0		0	0	1		1.5	3	4.16667
1780		0	0	0		0	0	1		1.5	3	4.5
1781		0	0	0		0	0	1.16667		1.33333	3.16667	4.33333
1782		0	0	0		0	0	1		1.16667	3.66667	4.33333
1783		0	0	0		0	0	1		0.833333	3.83333	4.16667
1784		0	0	0		0	0	1		1	4	4
1785		0	0	0		0	0	1		0.333333	4	4
1786		0	0	0		0	0	1		0.333333	4	4
1787		0	0	0		0	0	1		0.333333	4	4
1788		0	0	0		0	0	1		0.5	4	4
1789		0	0	0		0	0	1		0.333333	3.33333	4
1790		0	0	0		0	0	1.33333		0.333333	3	4
1791		0	0	0		0	0	1.33333		0.166667	3	4
1792		0	0	0		0	0	1		0	3	4
1793		0	0	0		0	0	1.33333		0.166667	3	4
1794		0	0	0		0	0	1.66667		0.333333	3	4.16667
1795		0	0	0		0	0	2		0	3	4
1796		0	0	0		0	0	2		0	3	4
1797		0	0	0		0	0	2		0	3	4
1798		0	0	0		0	0	2		0.666667	3	4
1799		0	0	0		0	0	2		0.333333	3.33333	4
1800		0	0	0		0	0	2		0.333333	3.33333	4
1801		0	0	0		0	0	2		0.5	3.16667	4.16667
1802		0	0	0		0	0	2		0.166667	3	4.5
1803		0	0	0		0	0	2		0.166667	3	4.16667
1804		0	0	0		0	0	2		1	3	4
1805		0	0	0		0	0	2		0.666667	3	4
1806		0	0	0		0	0	2		0.666667	3	4.33333
1807		0	0	0		0	0	2		0.666667	3	4.5
1808		0	0	0		0	0	2		0.166667	3	4.33333
1809		0	0	0		0	0	2		0.333333	3	4.33333
1810		0	0	0		0	0	1.5		0.166667	3	4.66667
1811		0	0	0		0	0	1.66667		0.5	3	4
1812		0	0	0		0	0	1.83333		0.166667	3	4.16667
1813		0	0	0		0	0	1.66667		0.166667	3	4.16667
1814		0	0	0		0	0	1.66667		0	3	4
1815		0	0	0		0	0	1.5		0.166667	3	4
1816		0	0	0		0	0	1.5		0.166667	3	4.16667
1817		0	0	0		0	0	1.5		0.166667	3	4
1818		0	0	0		0	0	1.16667		0	3	4
1819		0	0	0		0	0	1		0.833333	3	4
1820		0	0	0		0	0	1.5		0.666667	3	4.33333
1821		0	0	0		0	0	1.66667		1.16667	3	4.5
1822		0	0	0		0	0	1.16667		1	3	4.66667
1823		0	0	0		0	0	1.5		1.33333	3	5
1824		0	0	0		0	0	1		1.5	3	5
1825		0	0	0		0	0	1.66667		1	3	5
1826		0	0	0		0	0	1.5		1	3	5
1827		0	0	0		0	0	1.33333		1	3	5
1828		0	0	0		0	0	1.66667		1	3	5
1829		0	0	0		0	0	1.83333		1	3	5
1830		0	0	0		0	0	2		1	3	5
1831		0	0	0		0	0	2		1	3	5
1832		0	0	0		0	0	1.66667		0.833333	3	5
1833		0	0	0		0	0	2		0.5	3	4.83333
1834		0	0	0		0	0	2		0.166667	3	5
1835		0	0	0		0	0	2		0	3	4.83333
1836		0	0	0		0	0	2		0	3	5
1837		0	0	0		0	0	2		0.166667	3	5
1838		0	0	0		0	0	2		0.333333	3	5
1839		0	0	0		0	0	2		1	3	5
1840		0	0	0		0	0	2		1.83333	3	4.83333
1841		0	0	0		0	0	2		2	3	5
1842		0	0	0		0	0	1.83333		2	3	4.83333
1843		0	0	0		0	0	1.66667		2	3.33333	4.66667
1844		0	0	0		0	0	1.16667		2	3.66667	4.16667
1845		0	0	0		0	0	1.5		2	4	4.33333
1846		0	0	0		0	0	2		2	4	4.33333
1847		0	0	0		0	0	1.66667		2	4	4
1848		0	0	0		0	0	1.66667		2.16667	4	4.33333
1849		0	0	0		0	0	1		2.16667	4	4.83333
1850		0	0	0		0	0	1		1.83333	4	4.66667
1851		0	0	0		0	0	1.66667		1.83333	4	5
1852		0	0	0		0	0	1.16667		1.83333	4	5
1853		0	0	0		0	0	1.5		1.5	4	4.83333
1854		0	0	0		0	0	1.5		1.5	4	5
1855		0	0	0		0	0	1.16667		1.33333	4	5
1856		0	0	0		0	0	1.83333		1	4	4.83333
1857		0	0	0		0	0	1		1	4	5
1858		0	0	0		0	0	1.16667		1	4	5
1859		0	0	0		0	0	1.33333		1.5	4	5
1860		0	0	0		0	0	1.33333		1.66667	4	5
1861		0	0	0		0	0	1		1.5	4	5
1862		0	0	0		0	0	1		1	4	4.66667
1863		0	0	0		0	0	1.16667		1.16667	4	4
1864		0	0	0		0	0	1		1	4	4.16667
1865		0	0	0		0	0	1.16667		1	4	4.5
1866		0	0	0		0	0	1.16667		1	4	4
1867		0	0	0		0	0	1		1	4	4
1868		0	0	0		0	0	1		1	4	4
1869		0	0	0		0	0	1		1	4	4.16667
1870		0	0	0		0	0	1		1	4	4.83333
1871		0	0	0		0	0	1		1	4	4.5
1872		0	0	0		0	0	1		1	4	5
1873		0	0	0		0	0	1		1	4	4.66667
1874		0	0	0		0	0	1		1	4	4
1875		0	0	0		0	0	1		1	4	4.16667
1876		0	0	0		0	0	1		1	4	4.5
1877		0	0	0		0	0	1		1	4	5
1878		0	0	0		0	0	1		1	4	5
1879		0	0	0		0	0	1		1	4	5
1880		0	0	0		0	0	1		1	4	5
1881		0	0	0		0	0	1		1	4	5
1882		0	0	0		0	0	1.33333		1	4	5
1883		0	0	0		0	0	1.16667		1	4	5
1884		0	0	0		0	0	1		1	4	5
1885		0	0	0		0	0	1		1	4	5
1886		0	0	0		0	0	1		1	4	5
1887		0	0	0		0	0	1		1	4	5
1888		0	0	0		0	0	1		1	4	5
1889		0	0	0		0	0	1		1	4	5
1890		0	0	0		0	0	1		1	4	5
1891		0	0	0		0	0	1		1.16667	4	5
1892		0	0	0		0	0	1		1.16667	4	5
1893		0	0	0		0	0	1		1.5	4	5
1894		0	0	0		0	0	1		1	4	5
1895		0	0	0		0	0	1		1	4	5
1896		0	0	0		0	0	1		1	4	5
1897		0	0	0		0	0	1		1	4	5
1898		0	0	0		0	0	1		1	4	5
1899		0	0	0		0	0.166667	1		1	4	4.66667
1900		0	0	0		0	0	1		1	4	4.66667
1901		0	0	0		0	0	1		1	4	4.83333
1902		0	0	0		0	0	1		1.16667	4	4.5
1903		0	0	0		0	0	1		1.33333	4	4.66667
1904		0	0	0		0	0	1		1	4	4.83333
1905		0	0	0		0	0	1		1.33333	4	5.33333
1906		0	0	0		0	0	1		1.66667	4	5.33333
1907		0	0	0		0	0	1		1.66667	4	5.66667
1908		0	0	0		0	0	1.16667		1.16667	4	4.83333
1909		0	0	0		0	0	1.16667		1.16667	4.83333	4.5
1910		0	0	0		0	0	1.33333		1	5	5.16667
1911		0	0	0		0	0	1		1	5	5.66667
1912		0	0	0		0	0	1.5		1	5	5.5
1913		0	0	0		0	0	1.33333		1	5	5.16667
1914		0	0	0		0	0	1		1	5	4.83333
1915		0	0	0		0	0	1.5		1.33333	5	5
1916		0	0	0		0	0	1.33333		1.83333	5	5.33333
1917		0	0	0		0	0	1.5		2	5	5.16667
1918		0	0	0		0	0	1.16667		1.66667	5	4.16667
1919		0	0	0		0	0	1		1.83333	5	4
1920		0	0	0		0	0	1		1.83333	5	4.33333
1921		0	0	0		0	0	1.16667		1.66667	5	4.83333
1922		0	0	0		0	0	1.33333		2	5	4.16667
1923		0	0	0		0	0	1.16667		2	5	4
1924		0	0	0		0	0	1.33333		1.83333	5	4
1925		0	0	0		0	0	1.5		2	5	4
1926		0	0	0		0	0	1		2	5	4
1927		0	0	0		0	0	1		2	5	4
1928		0	0	0		0	0	1		2	5	4.33333
1929		0	0	0		0	0	1		2	5	5
1930		0	0	0		0	0	1		2	5	5
1931		0	0	0		0	0	1		2	4.83333	5
1932		0	0	0		0	0	1		2.16667	4.83333	4.83333
1933		0	0	0		0	0	1		2.16667	4.66667	4
1934		0	0	0		0	0	1		2	4.16667	4.16667
1935		0	0	0		0	0	1		2	4	3.83333
1936		0	0	0		0	0	1		2	4	3.33333
1937		0	0	0		0	0	1		2	4	3.5
1938		0	0	0		0	0	1		2	3	3.33333
1939		0	0	0		0	0	1		2	3.83333	3.33333
1940		0	0	0		0	0	1		2	4.5	4.5
1941		0	0	0		0	0.5	1		2	5	5
1942		0	0	0		0	0.5	1		2	5	5
1943		0	0	0		0	0.333333	1		2.16667	4.5	5
1944		0	0	0		0	0	1.16667		2.66667	4	5
1945		0	0	0		0	0	1.33333		2.66667	4	5
1946		0	0	0		0	0.333333	1.16667		2.83333	4	5
1947		0	0	0		0	0	1		2.16667	4	5
1948		0	0	0		0	0	1		2	4	5
1949		0	0	0		0	0	1		2	4	4.83333
1950		0	0	0		0	0	1		2	4	4.33333
1951		0	0	0		0	0	1		2	4	4.5
1952		0	0	0		0	0	1		2	4	4.5
1953		0	0	0		0	0	1		2	4	5.16667
1954		0	0	0		0	0	1		2	4	4.16667
1955		0	0	0		0	0	1		2	3.66667	4.16667
1956		0	0	0		0	0.166667	1		2	3.16667	5
1957		0	0	0		0	0	1		2.16667	3.33333	5
1958		0	0	0		0	0	1.33333		2.66667	3	5
1959		0	0	0		0	0	1.33333		3	3	5
1960		0	0	0		0	0	1.33333		3	3	5
1961		0	0	0		0	0	1		3	3	5
1962		0	0	0		0	0	1		3	3	5
1963		0	0	0		0	0	1		3	2.33333	5
1964		0	0	0		0	0	1		3	2	5
1965		0	0	0		0	0	1		3	2	5
1966		0	0	0		0	0	1		3	2	5
1967		0	0	0		0	0	1		3	2	5.16667
1968		0	0	0		0	0	1		3	2	5
1969		0	0	0		0	0	1		3	2	5
1970		0	0	0		0	0	1		2.83333	2	5
1971		0	0	0		0	0	1		3	2	5
1972		0	0	0		0	0	1		3	2	5
1973		0	0	0		0	0	1		3	2	4.5
1974		0	0	0		0	0	1.16667		3	2	5
1975		0	0	0		0	0	1		3	2.83333	5
1976		0	0	0		0	0	1		3	3	5
1977		0	0	0		0	0	1		2.5	3	5
1978		0	0	0		0	0	1		3	3	5
1979		0	0	0		0	0	1		3	3	5
1980		0	0	0		0	0	1		3	3	6
1981		0	0	0		0	0	1		3	3	6
1982		0	0	0		0	0	1		2.83333	3	6
1983		0	0	0		0	0	1		2.83333	3	6
1984		0	0	0		0	0	1		2	3	6
1985		0	0	0		0	0	1.16667		2	3	6
1986		0	0	0		0	0	1		2.5	3	6
1987		0	0	0		0	0	1		2.66667	3	6
1988		0	0	0		0	0	1		2.83333	3	5.83333
1989		0	0	0		0	0	1		3	3	5.66667
1990		0	0	0		0	0	1		3	3	5.66667
1991		0	0	0		0	0	1		3	3	5.33333
1992		0	0	0		0	0	1		3	3	4.66667
1993		0	0	0		0	0	1		2.83333	3	5
1994		0	0	0		0	0	1		2.33333	3	4.5
1995		0	0	0		0	0	1		2.33333	3	4.83333
1996		0	0	0		0	0	1		2.33333	3	5.16667
1997		0	0	0		0	0	1		2.33333	3	5.5
1998		0	0	0		0	0	1		2.66667	3	5.16667
[truncated: 48,001 more rows]
