# Supplementary material for: Designed 2D protein crystals as dynamic molecular gatekeepers for a solid-state device
Source: Nat Commun. 2024 Jul 27;15:6326. doi: 10.1038/s41467-024-50567-8 (PMC11283500; doi:10.1038/s41467-024-50567-8)
Supplement: Supplementary file 3 — Source Data for MS and SI [file 41467_2024_50567_MOESM3_ESM.zip › Source_Data_Files/SI Source Data Files_EditorialVersion_SV/SI_Fig2a.csv]

Time (sec)	APDMES	APTES	Butyl-Aza-Silane	Diaza-Silane
10	0.2067800	0.92615	-0.10126	-0.0321600
20	-0.1520400	1.76532	-0.01178	0.1696800
30	-0.3811700	2.50440	-0.08758	0.3211700
40	-0.2379200	3.30915	0.08405	0.3510200
50	-0.0010400	3.70667	-0.06610	0.3387500
60	0.5151900	4.19641	0.08234	0.3977100
70	0.9240700	4.45056	-0.05975	0.4091200
80	1.2638500	4.47596	0.02887	0.4211500
90	1.8113400	4.38440	0.02173	0.4469600
100	2.3826200	4.36206	0.01282	0.3554700
110	2.9143600	4.25983	0.17804	0.4547800
120	3.3953200	4.31702	0.39575	0.4118700
130	3.8319700	4.34632	0.06805	0.4966500
140	4.4794300	4.32196	0.29260	0.4716800
150	4.8342800	4.38745	0.48401	0.3880700
160	5.1860900	4.48883	0.45422	0.4484900
170	5.5995400	4.42829	0.41113	0.4561200
180	5.9161900	4.44159	0.07050	0.4560000
190	6.2809400	4.47809	0.58057	0.5321700
200	6.6467800	4.66596	0.53619	0.4712600
210	7.1273800	4.75812	0.67792	0.5221600
220	7.1979900	4.66559	0.60095	0.4541700
230	7.3337400	4.79480	0.76471	0.4381100
240	7.4204700	4.75959	0.80676	0.5026900
250	7.8411200	4.99451	0.88477	0.5045200
260	7.9912100	4.91669	0.86536	0.5245400
270	8.1347600	5.08979	0.92749	0.4625900
280	8.2899100	4.97852	0.96814	0.5097100
290	8.5352700	5.06757	1.05603	0.4763200
300	8.6409300	5.23780	1.20032	0.4788900
310	8.6914000	5.31708	1.16498	0.5158700
320	8.9032500	5.31311	1.26795	0.5346700
330	8.9877300	5.29291	1.33295	0.4905400
340	9.1733400	5.35480	1.15894	0.4229200
350	9.2269200	5.54547	1.34168	0.4900500
360	9.2954100	5.63520	1.47553	0.4755300
370	9.3946500	5.55109	1.41950	0.5037900
380	9.4031900	5.79029	1.49799	0.4667400
390	9.5234900	5.75513	1.39801	0.5379100
400	9.5349700	5.80133	1.36011	0.5077600
410	9.7007400	5.79584	1.54767	0.4790700
420	9.8646200	5.80414	1.54700	0.4924400
430	9.8054200	5.96094	1.75043	0.4700400
440	9.9436600	5.97657	1.57398	0.4097300
450	9.7633000	6.02771	1.71161	0.4105300
460	9.9602000	6.11066	1.56146	0.4397600
470	9.9090500	6.11188	1.71802	0.4546500
480	10.0134200	6.15900	1.69544	0.5163000
490	9.9503100	6.33210	1.65289	0.4198600
500	10.1185300	6.30091	1.56140	0.4230400
510	10.0253200	6.24378	1.78522	0.4799800
520	10.1619200	6.41962	1.84863	0.4806600
530	10.0402200	6.42658	1.51386	0.4860300
540	10.0983800	6.47882	1.62952	0.3988100
550	10.0852600	6.51899	1.76648	0.4628900
560	10.2631800	6.62873	1.86688	0.4401900
570	10.2631200	6.63514	1.64508	0.3402100
580	10.2106900	6.62262	1.75897	0.3174500
590	10.3514400	6.69117	1.70062	0.3234540
600	10.3554600	6.65863	1.96722	0.3474859
