# Supplementary material for: Designed 2D protein crystals as dynamic molecular gatekeepers for a solid-state device
Source: Nat Commun. 2024 Jul 27;15:6326. doi: 10.1038/s41467-024-50567-8 (PMC11283500; doi:10.1038/s41467-024-50567-8)
Supplement: Supplementary file 3 — Source Data for MS and SI [file 41467_2024_50567_MOESM3_ESM.zip › Source_Data_Files/SI Source Data Files_EditorialVersion_SV/SI_Fig3.xlsx]

## Sheet: Sheet1
Wavelength (nm)	0	0.25	0.5	0.75	1
450	0.215275	0.166375	0.153675	0.123575	0.089375
451	0.219325	0.169825	0.156825	0.126325	0.091225
452	0.2245	0.174	0.1606	0.129	0.0933
453	0.229213	0.177913	0.164313	0.132113	0.095613
454	0.233313	0.181413	0.167613	0.134813	0.097613
455	0.237888	0.185188	0.171188	0.147888	0.099988
456	0.242025	0.188925	0.174625	0.141625	0.102325
457	0.245763	0.192063	0.177563	0.142963	0.104063
458	0.250075	0.195675	0.181075	0.146975	0.106875
459	0.2538	0.199	0.1842	0.1489	0.109
460	0.25695	0.20165	0.18665	0.15675	0.11095
461	0.260088	0.204288	0.189088	0.153188	0.112688
462	0.262313	0.206813	0.191413	0.161613	0.114713
463	0.2665	0.2094	0.194	0.1578	0.1169
464	0.269888	0.214088	0.198588	0.163288	0.119588
465	0.272788	0.217088	0.201388	0.165788	0.122088
466	0.2757	0.2198	0.2039	0.1684	0.1245
467	0.278275	0.222575	0.206675	0.170575	0.127175
468	0.281775	0.226075	0.210075	0.173875	0.130375
469	0.283763	0.228263	0.212163	0.178463	0.134063
470	0.288138	0.232338	0.216038	0.180238	0.137538
471	0.290925	0.235225	0.218725	0.184525	0.140525
472	0.294363	0.238863	0.222363	0.186263	0.144363
473	0.29695	0.24165	0.22515	0.19275	0.14745
474	0.299763	0.244663	0.228063	0.192963	0.150663
475	0.302588	0.247788	0.230988	0.195388	0.153888
476	0.307175	0.252175	0.235175	0.202375	0.158175
477	0.309088	0.254088	0.237088	0.201788	0.160288
478	0.312275	0.257275	0.240075	0.206275	0.163175
479	0.314875	0.259875	0.242675	0.206475	0.165775
480	0.317925	0.262725	0.245325	0.209525	0.168325
481	0.321388	0.266088	0.248588	0.212288	0.171388
482	0.325813	0.270213	0.252513	0.216213	0.175113
483	0.3284	0.2729	0.255	0.2191	0.1775
484	0.33135	0.27555	0.25765	0.22145	0.17985
485	0.333275	0.277675	0.259575	0.223575	0.181775
486	0.336025	0.280325	0.262125	0.226425	0.184225
487	0.339938	0.284138	0.265938	0.229438	0.187838
488	0.343813	0.287913	0.269613	0.236813	0.191513
489	0.346688	0.290788	0.272288	0.235788	0.194188
490	0.349825	0.294225	0.275725	0.239325	0.197925
491	0.354388	0.299088	0.280388	0.244688	0.203088
492	0.358138	0.303338	0.284738	0.249138	0.207938
493	0.3608	0.3066	0.2879	0.2603	0.2119
494	0.364513	0.311213	0.292713	0.258313	0.217913
495	0.368188	0.316188	0.297688	0.266888	0.224888
496	0.36995	0.31935	0.30095	0.26925	0.23045
497	0.372175	0.322975	0.304875	0.274375	0.236675
498	0.373088	0.325488	0.307588	0.278388	0.241988
499	0.3745	0.327	0.3093	0.2815	0.2462
500	0.374038	0.327838	0.310538	0.283938	0.249738
501	0.373663	0.328763	0.311663	0.287963	0.253363
502	0.373025	0.330325	0.312025	0.287825	0.255825
503	0.372238	0.329038	0.312438	0.289338	0.258038
504	0.3712	0.329	0.314	0.2908	0.2596
505	0.369825	0.329725	0.311925	0.290425	0.260925
506	0.369	0.3295	0.3134	0.2909	0.2622
507	0.367613	0.328513	0.312913	0.291113	0.263013
508	0.367325	0.328725	0.311425	0.291725	0.264125
509	0.366325	0.327925	0.311025	0.292425	0.264825
510	0.365838	0.326738	0.311038	0.292338	0.265738
511	0.3653	0.3264	0.311	0.2939	0.2668
512	0.365288	0.326788	0.311388	0.293488	0.267888
513	0.364988	0.326888	0.311588	0.294388	0.268788
514	0.364563	0.326763	0.311663	0.294563	0.269663
515	0.3646	0.3272	0.3121	0.2967	0.2708
516	0.365588	0.330488	0.313888	0.297888	0.273388
517	0.365925	0.330325	0.315425	0.299725	0.275725
518	0.365125	0.332025	0.317125	0.302125	0.278325
519	0.366525	0.334925	0.320225	0.306025	0.282725
520	0.369063	0.337863	0.323463	0.310763	0.287263
521	0.370275	0.341675	0.327375	0.315375	0.293375
522	0.371775	0.347675	0.332075	0.322675	0.300175
523	0.3707	0.3494	0.3356	0.3262	0.3061
524	0.370663	0.352363	0.338863	0.331063	0.311663
525	0.370175	0.355175	0.341875	0.335875	0.317675
526	0.37	0.3583	0.3455	0.343	0.3244
527	0.368363	0.360163	0.347763	0.345463	0.329963
528	0.367175	0.361375	0.349275	0.348575	0.333875
529	0.365863	0.363163	0.351563	0.352463	0.339363
530	0.3635	0.3643	0.3531	0.3559	0.3443
531	0.360825	0.365525	0.354825	0.360825	0.350325
532	0.358	0.3666	0.3564	0.3639	0.356
533	0.353888	0.366088	0.356588	0.366588	0.360288
534	0.351138	0.366338	0.357138	0.368838	0.364538
535	0.3449	0.3644	0.3559	0.3722	0.3682
536	0.339213	0.362613	0.354913	0.371913	0.372413
537	0.332675	0.359875	0.353075	0.378175	0.375775
538	0.326013	0.356713	0.350713	0.372613	0.378013
539	0.317125	0.352025	0.346725	0.376325	0.380025
540	0.304575	0.344775	0.340375	0.368875	0.381075
541	0.295888	0.338788	0.335288	0.366288	0.380688
542	0.285875	0.331675	0.329075	0.362375	0.379475
543	0.273375	0.322775	0.320875	0.359375	0.376375
544	0.261025	0.312925	0.311925	0.349925	0.373725
545	0.24845	0.30285	0.30245	0.34465	0.36845
546	0.236288	0.292888	0.293188	0.336788	0.363288
547	0.22585	0.28545	0.28665	0.33035	0.35775
548	0.2166	0.278	0.2793	0.3242	0.3534
549	0.206025	0.268625	0.270825	0.318525	0.347425
550	0.198625	0.261625	0.264325	0.310425	0.343225
551	0.1896	0.2555	0.2587	0.307	0.3399
552	0.181538	0.249138	0.252738	0.301938	0.335638
553	0.175688	0.243388	0.247188	0.301888	0.332488
554	0.168275	0.239075	0.243375	0.293475	0.330475
555	0.16065	0.23185	0.23665	0.29045	0.32655
556	0.154375	0.227375	0.232475	0.284875	0.324375
557	0.147538	0.222838	0.228538	0.284338	0.322838
558	0.1427	0.2203	0.2263	0.2814	0.3231
559	0.136913	0.217013	0.223513	0.280413	0.322813
560	0.131175	0.213975	0.221175	0.278875	0.323575
561	0.124088	0.210088	0.217688	0.279188	0.323488
562	0.119113	0.208413	0.216513	0.278113	0.326013
563	0.1124	0.206	0.2148	0.2787	0.3286
564	0.107163	0.204463	0.213763	0.280963	0.331563
565	0.098713	0.202913	0.213113	0.282213	0.336813
566	0.092713	0.202013	0.212913	0.286613	0.342113
567	0.087388	0.201888	0.213588	0.288888	0.348488
568	0.082763	0.202263	0.214863	0.293263	0.355463
569	0.077888	0.202888	0.216288	0.300288	0.363488
570	0.073663	0.203963	0.217863	0.303263	0.371263
571	0.070738	0.205538	0.220138	0.312938	0.378538
572	0.067713	0.206713	0.222013	0.313313	0.385613
573	0.065125	0.207225	0.222925	0.315825	0.390525
574	0.062388	0.208388	0.224588	0.326188	0.397188
575	0.0598	0.2085	0.2251	0.3227	0.4014
576	0.057475	0.208375	0.225475	0.324475	0.404775
577	0.055375	0.208275	0.225775	0.327275	0.408575
578	0.05425	0.20875	0.22645	0.32835	0.41175
579	0.052375	0.207975	0.225775	0.332975	0.412975
580	0.052313	0.207013	0.225313	0.328913	0.414413
581	0.050363	0.205563	0.223763	0.329863	0.414263
582	0.047613	0.202713	0.221113	0.325413	0.412213
583	0.046175	0.200375	0.218575	0.326875	0.409975
584	0.044263	0.197063	0.215363	0.319063	0.405863
585	0.042588	0.193088	0.211088	0.316588	0.399988
586	0.040563	0.187863	0.205663	0.306863	0.392063
587	0.037775	0.180675	0.197975	0.300775	0.380475
588	0.035925	0.173525	0.190525	0.285525	0.367525
589	0.032438	0.165738	0.181938	0.277038	0.353138
590	0.029638	0.156338	0.171838	0.259438	0.335538
591	0.02785	0.14685	0.16135	0.24605	0.31625
592	0.0253	0.1375	0.1514	0.2293	0.298
593	0.023925	0.129025	0.141725	0.215525	0.279825
594	0.022213	0.120413	0.132513	0.201313	0.262413
595	0.020738	0.112538	0.123938	0.190738	0.249138
596	0.019	0.1057	0.1165	0.1796	0.2351
597	0.018088	0.100088	0.110088	0.170488	0.222788
598	0.016913	0.093713	0.104713	0.158713	0.209113
599	0.015213	0.088913	0.098013	0.149813	0.196713
600	0.014313	0.083313	0.091713	0.140513	0.184413
601	0.013788	0.078888	0.086988	0.143488	0.174388
602	0.0126	0.0744	0.0803	0.127	0.1646
603	0.011988	0.069188	0.076388	0.117488	0.156488
604	0.01085	0.06435	0.07095	0.11095	0.14645
605	0.010925	0.061525	0.067525	0.107925	0.137425
606	0.010438	0.057938	0.063638	0.098138	0.128938
607	0.00915	0.05365	0.05905	0.09105	0.12065
608	0.008713	0.049813	0.054713	0.089913	0.111613
609	0.00805	0.04635	0.05085	0.07845	0.10345
610	0.007463	0.042163	0.046163	0.071863	0.094063
611	0.00685	0.03875	0.04255	0.06565	0.08625
612	0.006175	0.035875	0.039275	0.060175	0.081275
613	0.00535	0.03185	0.03655	0.05885	0.07085
614	0.004663	0.028463	0.031163	0.048063	0.063463
615	0.004188	0.025788	0.028188	0.043788	0.056988
616	0.003563	0.023263	0.025363	0.041863	0.051663
617	0.0033	0.021	0.0228	0.0346	0.0461
618	0.003013	0.019413	0.021013	0.032713	0.042313
619	0.00295	0.01775	0.01915	0.02885	0.03835
620	0.002575	0.016275	0.017575	0.027275	0.035175
621	0.002088	0.014888	0.015988	0.023988	0.032088
622	0.0021	0.014	0.015	0.0243	0.03
623	0.001775	0.012775	0.013675	0.020375	0.027175
624	0.001738	0.011938	0.012638	0.023938	0.025338
625	0.001513	0.011013	0.011713	0.017313	0.023213
626	0.0012	0.0103	0.011	0.0207	0.0215
627	0.001088	0.009488	0.010188	0.014788	0.021488
628	0.000825	0.008825	0.009325	0.014025	0.018225
629	0.000837	0.008238	0.008538	0.012538	0.016738
630	0.00045	0.00755	0.00795	0.01145	0.01545
631	-0.001213	0.006888	0.007188	0.010288	0.013988
632	0.000375	0.006475	0.006575	0.009375	0.012675
633	0.000187	0.005788	0.005988	0.008388	0.011488
634	1.2e-05	0.005013	0.005213	0.007613	0.009813
635	-0.000125	0.004575	0.004675	0.006275	0.008675
636	-0.000225	0.003975	0.003975	0.005375	0.007275
637	-0.000425	0.003375	0.003375	0.004575	0.006275
638	-0.000975	0.002525	0.002625	0.005225	0.004925
639	-0.00095	0.00225	0.00205	0.00265	0.00395
640	-0.001063	0.001838	0.001738	0.003338	0.003238
641	-0.0011	0.0015	0.0015	0.0018	0.0026
642	-0.00135	0.00125	0.00125	0.00115	0.00195
643	-0.001538	0.000763	0.000663	0.001963	0.001263
644	-0.001475	0.000725	0.000625	0.000725	0.000825
645	-0.001975	0.000225	-7.5e-05	0.000225	0.000125
646	-0.002188	-0.000188	-0.000387	-0.000387	-0.000287
647	-0.002	-0.0001	-0.0003	-0.0006	-0.0005
648	-0.001725	-2.5e-05	-0.000225	-0.000625	-0.000525
649	-0.002125	-0.000425	-0.000825	-0.001125	-0.001125
650	-0.002488	-0.000787	-0.001088	-0.001588	-0.001588
