# Supplementary material for: Designed 2D protein crystals as dynamic molecular gatekeepers for a solid-state device
Source: Nat Commun. 2024 Jul 27;15:6326. doi: 10.1038/s41467-024-50567-8 (PMC11283500; doi:10.1038/s41467-024-50567-8)
Supplement: Supplementary file 3 — Source Data for MS and SI [file 41467_2024_50567_MOESM3_ESM.zip › Source_Data_Files/SI Source Data Files_EditorialVersion_SV/SI_Fig2c.xlsx]

## Sheet: pSi
	pSi
650	0.634
652	0.633
654	0.633
656	0.635
658	0.636
660	0.64
661	0.642
663	0.637
665	0.626
667	0.611
669	0.589
671	0.567
673	0.54
675	0.515
677	0.495
679	0.48
681	0.467
683	0.458
685	0.451
687	0.446
688	0.442
690	0.438
692	0.436
694	0.434
696	0.432
698	0.43
700	0.429
702	0.427
704	0.426
706	0.425
708	0.423
710	0.422
712	0.422
714	0.421
715	0.42
717	0.419
719	0.418
721	0.417
723	0.416
725	0.415
727	0.414
729	0.413
731	0.412
733	0.411
735	0.41
737	0.41
739	0.409
741	0.409
742	0.408
744	0.408
746	0.409
748	0.409
750	0.409
752	0.41
754	0.411
756	0.412
758	0.413
760	0.415
762	0.416
764	0.418
766	0.419
768	0.42
769	0.422
771	0.423
773	0.424
775	0.425
777	0.426
779	0.427
781	0.428
783	0.428
785	0.428
787	0.427
789	0.426
791	0.426
793	0.426
795	0.427
796	0.428
798	0.43
800	0.433
802	0.436
804	0.438
806	0.439
808	0.438
810	0.436
812	0.434
814	0.431
816	0.428
818	0.426
820	0.423
822	0.421
823	0.419
825	0.417
827	0.416
829	0.414
831	0.414
833	0.413
835	0.413
837	0.413
839	0.413
841	0.414
843	0.414
845	0.414
847	0.415
849	0.415
850	0.415
852	0.415
854	0.416
856	0.416
858	0.417
860	0.418
862	0.419
864	0.419
866	0.42
868	0.42
870	0.42
872	0.42
874	0.419
876	0.419
877	0.419
879	0.419
881	0.42
883	0.421
885	0.423
887	0.426
889	0.43
891	0.435
893	0.442
895	0.449
897	0.456
899	0.463
901	0.468
903	0.473
904	0.476
906	0.479
908	0.479
910	0.478
912	0.475
914	0.471
916	0.463
918	0.454
920	0.445
922	0.437
924	0.43
926	0.424
928	0.42
930	0.416
931	0.413
933	0.411
935	0.409
937	0.407
939	0.406
941	0.404
943	0.403
945	0.401
947	0.3998
949	0.3984
951	0.3973
953	0.3963
955	0.3956
957	0.395
958	0.3945
960	0.3941
962	0.3937
964	0.3934
966	0.3931
968	0.3928
970	0.3925
972	0.3924
974	0.3923
976	0.3922
978	0.3921
980	0.3922
982	0.3922
984	0.3922
985	0.3921
987	0.3921
989	0.3921
991	0.3921
993	0.3921
995	0.3921
997	0.3922
999	0.3924
1000	0.3926
1000	0.3928
1000	0.3932
1010	0.3935
1010	0.3938
1010	0.3942
1010	0.3947
1010	0.3951
1020	0.3956
1020	0.396
1020	0.3965
1020	0.3971
1020	0.3976
1030	0.3982
1030	0.3987
1030	0.399
1030	0.3993
1030	0.3994
1040	0.3995
1040	0.3996
1040	0.3996
1040	0.3996
1040	0.3996
1050	0.3997
1050	0.3997
1050	0.3997
1050	0.3998
1050	0.3999
1050	0.4
1060	0.4
1060	0.401
1060	0.401
1060	0.402
1060	0.402
1070	0.402
1070	0.402
1070	0.402
1070	0.401
1070	0.4
1080	0.3994
1080	0.3982
1080	0.3973
1080	0.3965
1080	0.396
1090	0.3956
1090	0.3953
1090	0.3952
1090	0.3952
1090	0.3954
1100	0.3957
1100	0.3957
1100	0.3951
1100	0.3943
1100	0.3935
1110	0.3928
1110	0.3924
1110	0.3919
1110	0.3915
1110	0.3911
1110	0.3907
1120	0.3904
1120	0.39
1120	0.3897
1120	0.3895
1120	0.3892
1130	0.389
1130	0.3887
1130	0.3885
1130	0.3882
1130	0.388
1140	0.3878
1140	0.3876
1140	0.3874
1140	0.3871
1140	0.3869
1150	0.3867
1150	0.3865
1150	0.3862
1150	0.386
1150	0.3857
1160	0.3855
1160	0.3851
1160	0.3848
1160	0.3844
1160	0.3839
1160	0.3836
1170	0.3832
1170	0.3829
1170	0.3826
1170	0.3824
1170	0.3821
1180	0.3819
1180	0.3818
1180	0.3816
1180	0.3814
1180	0.3813
1190	0.3811
1190	0.381
1190	0.3808
1190	0.3807
1190	0.3806
1200	0.3806
1200	0.3805
1200	0.3804
1200	0.3804
1200	0.3804
1210	0.3804
1210	0.3804
1210	0.3804
1210	0.3805
1210	0.3805
1210	0.3806
1220	0.3806
1220	0.3806
1220	0.3807
1220	0.3807
1220	0.3807
1230	0.3808
1230	0.3808
1230	0.3809
1230	0.381
1230	0.3811
1240	0.3812
1240	0.3813
1240	0.3813
1240	0.3814
1240	0.3815
1250	0.3816
1250	0.3817
1250	0.3818
1250	0.3819
1250	0.3819
1260	0.382
1260	0.382
1260	0.382
1260	0.3821
1260	0.3821
1270	0.3822
1270	0.3822
1270	0.3821
1270	0.382
1270	0.3818
1270	0.3817
1280	0.3816
1280	0.3815
1280	0.3814
1280	0.3813
1280	0.3813
1290	0.3812
1290	0.3811
1290	0.3811
1290	0.381
1290	0.3809
1300	0.3808
1300	0.3807
1300	0.3806
1300	0.3805
1300	0.3804
1310	0.3803
1310	0.3802
1310	0.38
1310	0.3799
1310	0.3798
1320	0.3796
1320	0.3795
1320	0.3794
1320	0.3793
1320	0.3792
1320	0.3791
1330	0.379
1330	0.379
1330	0.3789
1330	0.3789
1330	0.3788
1340	0.3787
1340	0.3786
1340	0.3785
1340	0.3785
1340	0.3785
1350	0.3785
1350	0.3784
1350	0.3784
1350	0.3784
1350	0.3783
1360	0.3783
1360	0.3783
1360	0.3783
1360	0.3783
1360	0.3783
1370	0.3783
1370	0.3782
1370	0.3781
1370	0.3781
1370	0.3781
1370	0.3782
1380	0.3782
1380	0.3783
1380	0.3784
1380	0.3786
1380	0.3789
1390	0.3794
1390	0.3799
1390	0.3798
1390	0.3792
1390	0.3787
1400	0.3783
1400	0.3781
1400	0.3781
1400	0.378
1400	0.378
1410	0.378
1410	0.378
1410	0.378
1410	0.378
1410	0.3781
1420	0.378
1420	0.378
1420	0.3781
1420	0.3781
1420	0.378
1430	0.378
1430	0.3781
1430	0.3781
1430	0.3781
1430	0.3782
1430	0.3782
1440	0.3784
1440	0.3784
1440	0.3785
1440	0.3786
1440	0.3787
1450	0.3787
1450	0.3786
1450	0.3787
1450	0.3787
1450	0.3787
1460	0.3787
1460	0.3786
1460	0.3786
1460	0.3785
1460	0.3785
1470	0.3785
1470	0.3785
1470	0.3785
1470	0.3784
1470	0.3784
1480	0.3784
1480	0.3784
1480	0.3784
1480	0.3782
1480	0.3781
1480	0.3781
1490	0.3781
1490	0.378
1490	0.378
1490	0.378
1490	0.3781
1500	0.3782
1500	0.3782
1500	0.3782
1500	0.3782
1500	0.3783
1510	0.3783
1510	0.3782
1510	0.3782
1510	0.3782
1510	0.3782
1520	0.3781
1520	0.378
1520	0.3781
1520	0.3781
1520	0.3781
1530	0.378
1530	0.378
1530	0.378
1530	0.3781
1530	0.3781
1540	0.3782
1540	0.3782
1540	0.3782
1540	0.3783
1540	0.3782
1540	0.3782
1550	0.3783
1550	0.3783
1550	0.3783
1550	0.3785
1550	0.3786
1560	0.3785
1560	0.3785
1560	0.3788
1560	0.3788
1560	0.3788
1570	0.3789
1570	0.3789
1570	0.3791
1570	0.3793
1570	0.3793
1580	0.3794
1580	0.3796
1580	0.3798
1580	0.3799
1580	0.3801
1590	0.3803
1590	0.3805
1590	0.3808
1590	0.3811
1590	0.3814
1590	0.3819
1600	0.3825
1600	0.3832
1600	0.3838
1600	0.3845
1600	0.3853
1610	0.386
1610	0.3867
1610	0.3873
1610	0.3876
1610	0.3878
1620	0.3881
1620	0.388
1620	0.3876
1620	0.3871
1620	0.3867
1630	0.3863
1630	0.3858
1630	0.3854
1630	0.385
1630	0.3847
1640	0.3844
1640	0.3841
1640	0.3839
1640	0.3837
1640	0.3835
1640	0.3833
1650	0.3833
1650	0.3832
1650	0.3831
1650	0.383
1650	0.3831
1660	0.3829
1660	0.3828
1660	0.3828
1660	0.3828
1660	0.3829
1670	0.3829
1670	0.3828
1670	0.3827
1670	0.3829
1670	0.3829
1680	0.383
1680	0.383
1680	0.3829
1680	0.3829
1680	0.383
1690	0.3832
1690	0.3831
1690	0.3831
1690	0.3832
1690	0.3833
1700	0.3834
1700	0.3834
1700	0.3834
1700	0.3836
1700	0.3835
1700	0.3834
1710	0.3835
1710	0.3836
1710	0.3837
1710	0.3837
1710	0.3836
1720	0.3837
1720	0.3838
1720	0.3839
1720	0.3839
1720	0.3839
1730	0.384
1730	0.384
1730	0.384
1730	0.3841
1730	0.3842
1740	0.3842
1740	0.3841
1740	0.384
1740	0.384
1740	0.3839
1750	0.3839
1750	0.3838
1750	0.3837
1750	0.3838
1750	0.3838
1750	0.3838
1760	0.3837
1760	0.3836
1760	0.3836
1760	0.3837
1760	0.3837
1770	0.3836
1770	0.3835
1770	0.3835
1770	0.3835
1770	0.3836
1780	0.3835
1780	0.3835
1780	0.3835
1780	0.3835
1780	0.3835
1790	0.3836
1790	0.3836
1790	0.3835
1790	0.3835
1790	0.3836
1800	0.3836
1800	0.3836
1800	0.3836
1800	0.3836
1800	0.3836
1810	0.3837
1810	0.3837
1810	0.3837
1810	0.3838
1810	0.3839
1810	0.3841
1820	0.3843
1820	0.3844
1820	0.3844
1820	0.3844
1820	0.3844
1830	0.3845
1830	0.3844
1830	0.3845
1830	0.3846
1830	0.3846
1840	0.3847
1840	0.3848
1840	0.3849
1840	0.3848
1840	0.3849
1850	0.385
1850	0.385
1850	0.3851
1850	0.3851
1850	0.3852
1860	0.3853
1860	0.3853
1860	0.3854
1860	0.3854
1860	0.3855
1860	0.3855
1870	0.3855
1870	0.3856
1870	0.3857
1870	0.3857
1870	0.3858
1880	0.3858
1880	0.3859
1880	0.386
1880	0.3861
1880	0.3861
1890	0.3862
1890	0.3862
1890	0.3863
1890	0.3864
1890	0.3865
1900	0.3865
1900	0.3866
1900	0.3867
1900	0.3868
1900	0.3869
1910	0.3869
1910	0.3871
1910	0.3872
1910	0.3873
1910	0.3874
1910	0.3875
1920	0.3876
1920	0.3877
1920	0.3878
1920	0.388
1920	0.3882
1930	0.3883
1930	0.3885
1930	0.3887
1930	0.3889
1930	0.3891
1940	0.3893
1940	0.3894
1940	0.3896
1940	0.3898
1940	0.3901
1950	0.3902
1950	0.3904
1950	0.3906
1950	0.3909
1950	0.3911
1960	0.3914
1960	0.3916
1960	0.3919
1960	0.392
1960	0.3923
1970	0.3924
1970	0.3925
1970	0.3926
1970	0.3929
1970	0.393
1970	0.3931
1980	0.3929
1980	0.3926
1980	0.3923
1980	0.3922
1980	0.3922
1990	0.3921
1990	0.392
1990	0.392
1990	0.3919
1990	0.3921
2000	0.3922
2000	0.3924
2000	0.3926
2000	0.3929
2000	0.3932
2010	0.3934
2010	0.3935
2010	0.3936
2010	0.3937
2010	0.3939
2020	0.394
2020	0.3943
2020	0.3944
2020	0.3946
2020	0.3946
2020	0.3948
2030	0.395
2030	0.3952
2030	0.3954
2030	0.3956
2030	0.3957
2040	0.3958
2040	0.396
2040	0.3963
2040	0.3965
2040	0.3969
2050	0.3974
2050	0.3978
2050	0.3982
2050	0.399
2050	0.4
2060	0.401
2060	0.403
2060	0.404
2060	0.406
2060	0.408
2070	0.41
2070	0.413
2070	0.416
2070	0.418
2070	0.419
2080	0.42
2080	0.421
2080	0.421
2080	0.422
2080	0.422
2080	0.422
2090	0.422
2090	0.42
2090	0.418
2090	0.416
2090	0.414
2100	0.414
2100	0.414
2100	0.415
2100	0.415
2100	0.416
2110	0.417
2110	0.417
2110	0.417
2110	0.416
2110	0.415
2120	0.413
2120	0.41
2120	0.407
2120	0.404
2120	0.401
2130	0.3998
2130	0.3985
2130	0.3977
2130	0.3974
2130	0.3974
2130	0.3974
2140	0.3972
2140	0.3965
2140	0.3954
2140	0.394
2140	0.3927
2150	0.3913
2150	0.3898
2150	0.3886
2150	0.3879
2150	0.3875
2160	0.3874
2160	0.3872
2160	0.3866
2160	0.3861
2160	0.3858
2170	0.3855
2170	0.3854
2170	0.3854
2170	0.3852
2170	0.385
2180	0.3849
2180	0.3847
2180	0.3845
2180	0.3843
2180	0.384
2180	0.3838
2190	0.3836
2190	0.3835
2190	0.3834
2190	0.3833
2190	0.3832
2200	0.3831
2200	0.383
2200	0.3829
2200	0.3829
2200	0.3828
2210	0.3827
2210	0.3827
2210	0.3826
2210	0.3825
2210	0.3824
2220	0.3823
2220	0.3822
2220	0.3821
2220	0.382
2220	0.3819
2230	0.3818
2230	0.3817
2230	0.3816
2230	0.3815
2230	0.3813
2240	0.3812
2240	0.3811
2240	0.3811
2240	0.3809
2240	0.3808
2240	0.3807
2250	0.3806
2250	0.3805
2250	0.3804
2250	0.3803
2250	0.3801
2260	0.38
2260	0.3799
2260	0.3798
2260	0.3796
2260	0.3795
2270	0.3794
2270	0.3792
2270	0.379
2270	0.3789
2270	0.3787
2280	0.3785
2280	0.3783
2280	0.378
2280	0.3778
2280	0.3776
2290	0.3774
2290	0.3772
2290	0.3771
2290	0.377
2290	0.3768
2290	0.3767
2300	0.3766
2300	0.3766
2300	0.3765
2300	0.3764
2300	0.3763
2310	0.3763
2310	0.3763
2310	0.3762
2310	0.3761
2310	0.3759
2320	0.3758
2320	0.3756
2320	0.3755
2320	0.3753
2320	0.3752
2330	0.3751
2330	0.3751
2330	0.3752
2330	0.3752
2330	0.3752
2340	0.3752
2340	0.3753
2340	0.3753
2340	0.3754
2340	0.3753
2350	0.3753
2350	0.3753
2350	0.3754
2350	0.3754
2350	0.3755
2350	0.3755
2360	0.3755
2360	0.3754
2360	0.3755
2360	0.3755
2360	0.3755
2370	0.3756
2370	0.3755
2370	0.3755
2370	0.3754
2370	0.3753
2380	0.3753
2380	0.3753
2380	0.3752
2380	0.3751
2380	0.375
2390	0.3749
2390	0.3748
2390	0.3749
2390	0.3749
2390	0.375
2400	0.375
2400	0.375
2400	0.3751
2400	0.3751
2400	0.3752
2400	0.3752
2410	0.3752
2410	0.3752
2410	0.3753
2410	0.3753
2410	0.3753
2420	0.3753
2420	0.3753
2420	0.3753
2420	0.3753
2420	0.3753
2430	0.3753
2430	0.3753
2430	0.3752
2430	0.3752
2430	0.3752
2440	0.3752
2440	0.3752
2440	0.3752
2440	0.3751
2440	0.3751
2450	0.3751
2450	0.375
2450	0.375
2450	0.375
2450	0.3749
2450	0.3749
2460	0.3749
2460	0.3749
2460	0.3748
2460	0.3748
2460	0.3748
2470	0.3748
2470	0.3748
2470	0.3748
2470	0.3747
2470	0.3748
2480	0.3748
2480	0.3748
2480	0.3747
2480	0.3747
2480	0.3748
2490	0.3747
2490	0.3747
2490	0.3747
2490	0.3747
2490	0.3747
2500	0.3747
2500	0.3746
2500	0.3746
2500	0.3746
2500	0.3746
2510	0.3746
2510	0.3746
2510	0.3746
2510	0.3746
2510	0.3745
2510	0.3745
2520	0.3745
2520	0.3745
2520	0.3745
2520	0.3745
2520	0.3745
2530	0.3745
2530	0.3745
2530	0.3744
2530	0.3744
2530	0.3744
2540	0.3744
2540	0.3744
2540	0.3744
2540	0.3743
2540	0.3743
2550	0.3743
2550	0.3742
2550	0.3742
2550	0.3742
2550	0.3742
2560	0.3742
2560	0.3741
2560	0.3741
2560	0.374
2560	0.374
2560	0.3739
2570	0.3739
2570	0.3738
2570	0.3738
2570	0.3738
2570	0.3737
2580	0.3737
2580	0.3736
2580	0.3735
2580	0.3735
2580	0.3734
2590	0.3733
2590	0.3733
2590	0.3732
2590	0.3732
2590	0.3731
2600	0.373
2600	0.3729
2600	0.3729
2600	0.3728
2600	0.3727
2610	0.3726
2610	0.3725
2610	0.3724
2610	0.3723
2610	0.3722
2620	0.3721
2620	0.372
2620	0.3719
2620	0.3718
2620	0.3717
2620	0.3717
2630	0.3716
2630	0.3715
2630	0.3714
2630	0.3712
2630	0.3711
2640	0.371
2640	0.3709
2640	0.3708
2640	0.3707
2640	0.3706
2650	0.3705
2650	0.3704
2650	0.3704
2650	0.3703
2650	0.3702
2660	0.3701
2660	0.3701
2660	0.37
2660	0.37
2660	0.37
2670	0.37
2670	0.37
2670	0.37
2670	0.37
2670	0.37
2670	0.37
2680	0.37
2680	0.37
2680	0.3701
2680	0.3701
2680	0.3701
2690	0.3701
2690	0.3701
2690	0.3701
2690	0.3701
2690	0.3701
2700	0.3701
2700	0.3701
2700	0.3701
2700	0.3702
2700	0.3702
2710	0.3702
2710	0.3702
2710	0.3702
2710	0.3702
2710	0.3702
2720	0.3702
2720	0.3702
2720	0.3702
2720	0.3702
2720	0.3702
2720	0.3702
2730	0.3702
2730	0.3702
2730	0.3702
2730	0.3703
2730	0.3703
2740	0.3703
2740	0.3703
2740	0.3703
2740	0.3703
2740	0.3703
2750	0.3703
2750	0.3703
2750	0.3703
2750	0.3703
2750	0.3703
2760	0.3703
2760	0.3703
2760	0.3703
2760	0.3702
2760	0.3702
2770	0.3702
2770	0.3702
2770	0.3702
2770	0.3702
2770	0.3702
2780	0.3702
2780	0.3703
2780	0.3703
2780	0.3703
2780	0.3703
2780	0.3703
2790	0.3703
2790	0.3703
2790	0.3703
2790	0.3703
2790	0.3703
2800	0.3704
2800	0.3704
2800	0.3704
2800	0.3704
2800	0.3704
2810	0.3704
2810	0.3704
2810	0.3704
2810	0.3704
2810	0.3705
2820	0.3705
2820	0.3705
2820	0.3705
2820	0.3705
2820	0.3705
2830	0.3705
2830	0.3705
2830	0.3705
2830	0.3705
2830	0.3706
2830	0.3706
2840	0.3706
2840	0.3706
2840	0.3706
2840	0.3706
2840	0.3706
2850	0.3706
2850	0.3707
2850	0.3707
2850	0.3707
2850	0.3707
2860	0.3707
2860	0.3707
2860	0.3706
2860	0.3706
2860	0.3706
2870	0.3706
2870	0.3707
2870	0.3707
2870	0.3707
2870	0.3707
2880	0.3706
2880	0.3706
2880	0.3705
2880	0.3705
2880	0.3705
2880	0.3705
2890	0.3705
2890	0.3705
2890	0.3705
2890	0.3705
2890	0.3705
2900	0.3706
2900	0.3706
2900	0.3706
2900	0.3706
2900	0.3706
2910	0.3706
2910	0.3707
2910	0.3707
2910	0.3707
2910	0.3708
2920	0.3709
2920	0.3709
2920	0.3709
2920	0.3709
2920	0.3708
2930	0.3708
2930	0.3708
2930	0.3708
2930	0.3707
2930	0.3707
2940	0.3707
2940	0.3706
2940	0.3706
2940	0.3705
2940	0.3705
2940	0.3704
2950	0.3704
2950	0.3704
2950	0.3704
2950	0.3704
2950	0.3704
2960	0.3704
2960	0.3704
2960	0.3704
2960	0.3703
2960	0.3703
2970	0.3703
2970	0.3703
2970	0.3703
2970	0.3704
2970	0.3704
2980	0.3704
2980	0.3703
2980	0.3702
2980	0.3701
2980	0.3701
2990	0.37
2990	0.37
2990	0.3699
2990	0.3699
2990	0.3698
2990	0.3698
3000	0.3698
3000	0.3698
3000	0.3698
3000	0.3698
3000	0.3698
3010	0.3698
3010	0.3698
3010	0.3698
3010	0.3698
3010	0.3698
3020	0.3698
3020	0.3698
3020	0.3698
3020	0.3698
3020	0.3698
3030	0.3698
3030	0.3698
3030	0.3698
3030	0.3698
3030	0.3699
3040	0.3698
3040	0.3698
3040	0.3698
3040	0.3698
3040	0.3698
3050	0.3698
3050	0.3698
3050	0.3697
3050	0.3698
3050	0.3697
3050	0.3697
3060	0.3697
3060	0.3697
3060	0.3697
3060	0.3697
3060	0.3697
3070	0.3697
3070	0.3697
3070	0.3697
3070	0.3697
3070	0.3697
3080	0.3697
3080	0.3697
3080	0.3697
3080	0.3697
3080	0.3697
3090	0.3697
3090	0.3697
3090	0.3697
3090	0.3697
3090	0.3697
3100	0.3697
3100	0.3697
3100	0.3697
3100	0.3697
3100	0.3696
3100	0.3697
3110	0.3697
3110	0.3697
3110	0.3697
3110	0.3697
3110	0.3697
3120	0.3697
3120	0.3697
3120	0.3697
3120	0.3697
3120	0.3697
3130	0.3697
3130	0.3697
3130	0.3697
3130	0.3697
3130	0.3697
3140	0.3697
3140	0.3698
3140	0.3698
3140	0.3698
3140	0.3698
3150	0.3698
3150	0.3698
3150	0.3698
3150	0.3698
3150	0.3698
3150	0.3698
3160	0.3698
3160	0.3699
3160	0.3699
3160	0.3699
3160	0.3699
3170	0.3699
3170	0.3699
3170	0.3699
3170	0.3699
3170	0.3699
3180	0.3699
3180	0.3699
3180	0.3699
3180	0.37
3180	0.37
3190	0.37
3190	0.37
3190	0.37
3190	0.3699
3190	0.37
3200	0.37
3200	0.37
3200	0.37
3200	0.37
3200	0.37
3210	0.37
3210	0.37
3210	0.3699
3210	0.37
3210	0.3699
3210	0.3699
3220	0.37
3220	0.37
3220	0.3699
3220	0.3699
3220	0.3699
3230	0.3699
3230	0.3699
3230	0.3699
3230	0.3699
3230	0.3699
3240	0.3699
3240	0.3698
3240	0.3698
3240	0.3698
3240	0.3698
3250	0.3698
3250	0.3698
3250	0.3698
3250	0.3697
3250	0.3697
3260	0.3697
3260	0.3697
3260	0.3697
3260	0.3697
3260	0.3697
3260	0.3697
3270	0.3697
3270	0.3697
3270	0.3696
3270	0.3696
3270	0.3696
3280	0.3696
3280	0.3696
3280	0.3696
3280	0.3696
3280	0.3696
3290	0.3696
3290	0.3696
3290	0.3696
3290	0.3696
3290	0.3696
3300	0.3695
3300	0.3695
3300	0.3695
3300	0.3695
3300	0.3695
3310	0.3695
3310	0.3695
3310	0.3695
3310	0.3695
3310	0.3695
3320	0.3695
3320	0.3695
3320	0.3695
3320	0.3695
3320	0.3695
3320	0.3694
3330	0.3694
3330	0.3694
3330	0.3694
3330	0.3694
3330	0.3694
3340	0.3694
3340	0.3694
3340	0.3694
3340	0.3694
3340	0.3694
3350	0.3694
3350	0.3694
3350	0.3694
3350	0.3693
3350	0.3693
3360	0.3693
3360	0.3693
3360	0.3693
3360	0.3693
3360	0.3693
3370	0.3692
3370	0.3692
3370	0.3692
3370	0.3692
3370	0.3692
3370	0.3692
3380	0.3692
3380	0.3692
3380	0.3692
3380	0.3692
3380	0.3692
3390	0.3691
3390	0.3691
3390	0.3691
3390	0.3691
3390	0.3691
3400	0.3691
3400	0.369
3400	0.3691
3400	0.369
3400	0.369
3410	0.369
3410	0.369
3410	0.369
3410	0.369
3410	0.369
3420	0.3689
3420	0.3689
3420	0.3689
3420	0.3689
3420	0.3689
3420	0.3688
3430	0.3688
3430	0.3688
3430	0.3688
3430	0.3688
3430	0.3688
3440	0.3687
3440	0.3687
3440	0.3687
3440	0.3686
3440	0.3686
3450	0.3686
3450	0.3686
3450	0.3686
3450	0.3686
3450	0.3685
3460	0.3685
3460	0.3685
3460	0.3685
3460	0.3684
3460	0.3684
3470	0.3684
3470	0.3684
3470	0.3683
3470	0.3683
3470	0.3683
3480	0.3683
3480	0.3683
3480	0.3682
3480	0.3682
3480	0.3682
3480	0.3682
3490	0.3682
3490	0.3682
3490	0.3682
3490	0.3682
3490	0.3682
3500	0.3682
3500	0.3682
3500	0.3682
3500	0.3681
3500	0.3681
3510	0.3681
3510	0.3681
3510	0.3681
3510	0.3681
3510	0.3681
3520	0.3682
3520	0.3682
3520	0.3682
3520	0.3682
3520	0.3682
3530	0.3682
3530	0.3682
3530	0.3682
3530	0.3682
3530	0.3683
3530	0.3683
3540	0.3684
3540	0.3685
3540	0.3685
3540	0.3685
3540	0.3685
3550	0.3685
3550	0.3686
3550	0.3686
3550	0.3686
3550	0.3687
3560	0.3687
3560	0.3688
3560	0.3688
3560	0.3689
3560	0.3689
3570	0.3689
3570	0.3689
3570	0.369
3570	0.369
3570	0.3691
3580	0.3692
3580	0.3693
3580	0.3694
3580	0.3695
3580	0.3696
3590	0.3696
3590	0.3696
3590	0.3697
3590	0.3698
3590	0.3698
3590	0.3698
3600	0.3698
3600	0.3699
3600	0.37
3600	0.3699
3600	0.3699
3610	0.3698
3610	0.3697
3610	0.3697
3610	0.3697
3610	0.3696
3620	0.3696
3620	0.3696
3620	0.3697
3620	0.3699
3620	0.3699
3630	0.3699
3630	0.3699
3630	0.3699
3630	0.3699
3630	0.3697
3640	0.3695
3640	0.3695
3640	0.3696
3640	0.3697
3640	0.3697
3640	0.3696
3650	0.3694
3650	0.3694
3650	0.3693
3650	0.3693
3650	0.3692
3660	0.3692
3660	0.3692
3660	0.3692
3660	0.3692
3660	0.3692
3670	0.3692
3670	0.3692
3670	0.3692
3670	0.3691
3670	0.3688
3680	0.3688
3680	0.3687
3680	0.3686
3680	0.3687
3680	0.3687
3690	0.3687
3690	0.3687
3690	0.3687
3690	0.3685
3690	0.3685
3690	0.3685
3700	0.3686
3700	0.3686
3700	0.3686
3700	0.3685
3700	0.3685
3710	0.3685
3710	0.3683
3710	0.368
3710	0.368
3710	0.3681
3720	0.368
3720	0.3678
3720	0.3678
3720	0.3678
3720	0.368
3730	0.368
3730	0.3679
3730	0.3677
3730	0.3677
3730	0.3675
3740	0.3673
3740	0.3673
3740	0.3671
3740	0.367
3740	0.367
3750	0.367
3750	0.3668
3750	0.3666
3750	0.3664
3750	0.3664
3750	0.3663
3760	0.3663
3760	0.3663
3760	0.3662
3760	0.3664
3760	0.3663
3770	0.3662
3770	0.3662
3770	0.3663
3770	0.3663
3770	0.3663
3780	0.3662
3780	0.3662
3780	0.3662
3780	0.3663
3780	0.3663
3790	0.3662
3790	0.3663
3790	0.3664
3790	0.3664
3790	0.3664
3800	0.3663
3800	0.3663
3800	0.3663
3800	0.3663
3800	0.3662
3800	0.3662
3810	0.3663
3810	0.3664
3810	0.3662
3810	0.3661
3810	0.3663
3820	0.3664
3820	0.3662
3820	0.366
3820	0.366
3820	0.366
3830	0.3661
3830	0.3661
3830	0.366
3830	0.3661
3830	0.3662
3840	0.3661
3840	0.366
3840	0.3659
3840	0.3659
3840	0.3658
3850	0.366
3850	0.3661
3850	0.366
3850	0.366
3850	0.3661
3860	0.3661
3860	0.3659
3860	0.3657
3860	0.3658
3860	0.3658
3860	0.3659
3870	0.366
3870	0.3659
3870	0.3657
3870	0.3657
3870	0.3658
3880	0.3658
3880	0.3658
3880	0.3657
3880	0.3658
3880	0.3658
3890	0.3658
3890	0.3658
3890	0.3658
3890	0.3658
3890	0.3658
3900	0.3658
3900	0.3658
3900	0.3658
3900	0.3657
3900	0.3657
3910	0.3657
3910	0.3657
3910	0.3657
3910	0.3658
3910	0.3658
3910	0.3658
3920	0.3659
3920	0.3658
3920	0.3657
3920	0.3658
3920	0.3657
3930	0.3657
3930	0.3658
3930	0.3658
3930	0.3657
3930	0.3657
3940	0.3658
3940	0.3658
3940	0.3658
3940	0.3658
3940	0.3658
3950	0.3658
3950	0.3658
3950	0.3658
3950	0.3658
3950	0.3658
3960	0.3658
3960	0.3658
3960	0.3658
3960	0.3658
3960	0.3658
3960	0.3658
3970	0.3658
3970	0.3658
3970	0.3658
3970	0.3658
3970	0.3658
3980	0.3658
3980	0.3658
3980	0.3658
3980	0.3658
3980	0.3658
3990	0.3658
3990	0.3659
3990	0.3658
3990	0.3658
3990	0.3658
4000	0.3658
4000	0.3658
4000	0.3658
4000	0.3
	0.3
	0.3
	0.3
	0.3
	0.3
	0.3
	0.3
	0.3
	0.3
	0.3
	0.3
	0.3
	0.3
	0.3
	0.3
	0.3
	0.3
	0.3
	0.3
	0.3
	0.3
	0.3
	0.3
	0.3
	0.3
	0.3
	0.3
	0.3
	0.3
	0.3
	0.3
	0.3
	0.3
	0.3
	0.3
	0.3
	0.3
	0.3
	0.3
	0.3
	0.3
	0.3
	0.3
	0.3
	0.3
	0.3
	0.3
	0.3
	0.3
	0.3
	0.3
	0.3
	0.3
	0.3
	0.3
	0.3
	0.3
	0.3
	0.3
	0.3
	0.3
	0.3
	0.3
	0.3
	0.3
	0.3
	0.3
	0.3
	0.3
	0.3
	0.3
	0.3
	0.3
	0.3
	0.3
	0.3
	0.3
	0.3
	0.3
	0.3
	0.3
	0.3
	0.3
	0.3
	0.3
	0.3
	0.3
	0.3
	0.3
	0.3
	0.3
	0.3
	0.3
	0.3
	0.3
	0.3
	0.3
	0.3
	0.3
	0.3
	0.3
	0.3
	0.3
	0.3
	0.3
	0.3
	0.3
	0.3
	0.3
	0.3
	0.3
	0.3
	0.3
	0.3
	0.3
	0.3
	0.3
	0.3
	0.3
	0.3
	0.3
	0.3
	0.3
	0.3
	0.3
	0.3
	0.3
	0.3
	0.3
	0.3

## Sheet: Cbi
399	0.6
401	0.6
403	0.6
405	0.6
407	0.6
409	0.6
411	0.6
413	0.6
415	0.6
417	0.6
418	0.6
420	0.6
422	0.6
424	0.6
426	0.6
428	0.6
430	0.6
432	0.6
434	0.6
436	0.6
438	0.6
440	0.6
442	0.6
444	0.6
445	0.6
447	0.6
449	0.6
451	0.6
453	0.6
455	0.6
457	0.6
459	0.6
461	0.6
463	0.6
465	0.6
467	0.6
469	0.6
471	0.6
472	0.6
474	0.6
476	0.6
478	0.6
480	0.6
482	0.6
484	0.6
486	0.6
488	0.6
490	0.6
492	0.6
494	0.6
496	0.6
498	0.6
499	0.6
501	0.6
503	0.6
505	0.6
507	0.6
509	0.6
511	0.6
513	0.6
515	0.6
517	0.6
519	0.6
521	0.6
523	0.6
525	0.6
526	0.6
528	0.6
530	0.6
532	0.6
534	0.6
536	0.6
538	0.6
540	0.6
542	0.6
544	0.6
546	0.6
548	0.6
550	0.6
552	0.6
553	0.6
555	0.6
557	0.6
559	0.6
561	0.6
563	0.6
565	0.6
567	0.6
569	0.6
571	0.6
573	0.6
575	0.6
577	0.6
579	0.6
580	0.6
582	0.6
584	0.6
586	0.6
588	0.6
590	0.6
592	0.6
594	0.6
596	0.6
598	0.6
600	0.6
602	0.6
604	0.6
606	0.6
607	0.6
609	0.6
611	0.6
613	0.6
615	0.6
617	0.6
619	0.6
621	0.6
623	0.6
625	0.6
627	0.6
629	0.6
631	0.6
633	0.6
634	0.6
636	0.6
638	0.6
640	0.6
642	0.6
644	0.6
646	0.6
648	0.6
650	0.5358
652	0.536
654	0.5366
656	0.5364
658	0.537
660	0.5373
661	0.5384
663	0.5395
665	0.5318
667	0.5003
669	0.5075
671	0.532
673	0.535
675	0.5338
677	0.5324
679	0.5321
681	0.5314
683	0.5313
685	0.5311
687	0.5313
688	0.5312
690	0.5317
692	0.5322
694	0.5327
696	0.5329
698	0.5331
700	0.533
702	0.5332
704	0.533
706	0.5327
708	0.5325
710	0.5323
712	0.532
714	0.5318
715	0.5316
717	0.5312
719	0.5299
721	0.5297
723	0.5302
725	0.5302
727	0.5299
729	0.5294
731	0.5288
733	0.5283
735	0.5278
737	0.5275
739	0.5272
741	0.5268
742	0.5261
744	0.5254
746	0.5246
748	0.5239
750	0.5234
752	0.523
754	0.5227
756	0.5224
758	0.5221
760	0.5218
762	0.5215
764	0.5212
766	0.5209
768	0.5207
769	0.5205
771	0.5204
773	0.5201
775	0.5199
777	0.5197
779	0.5195
781	0.5193
783	0.5192
785	0.5191
787	0.519
789	0.5188
791	0.5186
793	0.5184
795	0.5182
796	0.5182
798	0.5183
800	0.5184
802	0.5186
804	0.5187
806	0.5188
808	0.519
810	0.5193
812	0.5196
814	0.5196
816	0.5191
818	0.5182
820	0.5167
822	0.5151
823	0.5135
825	0.5122
827	0.5114
829	0.511
831	0.5109
833	0.511
835	0.5111
837	0.5112
839	0.5111
841	0.511
843	0.5108
845	0.5107
847	0.5102
849	0.5098
850	0.5093
852	0.5089
854	0.5086
856	0.5083
858	0.508
860	0.5079
862	0.5078
864	0.5077
866	0.5077
868	0.5078
870	0.508
872	0.5082
874	0.5083
876	0.5084
877	0.5084
879	0.5084
881	0.5083
883	0.5082
885	0.5081
887	0.5081
889	0.508
891	0.5079
893	0.5079
895	0.5077
897	0.5076
899	0.5075
901	0.5074
903	0.5075
904	0.5076
906	0.5079
908	0.5081
910	0.5083
912	0.5086
914	0.5088
916	0.5089
918	0.509
920	0.5091
922	0.5093
924	0.5097
926	0.5101
928	0.5105
930	0.5109
931	0.5113
933	0.5116
935	0.5118
937	0.5119
939	0.5121
941	0.5122
943	0.5121
945	0.512
947	0.5119
949	0.5116
951	0.5113
953	0.5109
955	0.5106
957	0.5104
958	0.5103
960	0.5103
962	0.5103
964	0.5105
966	0.5108
968	0.5113
970	0.5118
972	0.5122
974	0.5123
976	0.5121
978	0.5117
980	0.5113
982	0.5109
984	0.5108
985	0.5108
987	0.5109
989	0.5112
991	0.5117
993	0.5123
995	0.5128
997	0.5131
999	0.5133
1000	0.5136
1000	0.5139
1000	0.5144
1010	0.5152
1010	0.5161
1010	0.5171
1010	0.5179
1010	0.5185
1020	0.5187
1020	0.5186
1020	0.5182
1020	0.5178
1020	0.5173
1030	0.5169
1030	0.5166
1030	0.5167
1030	0.517
1030	0.5176
1040	0.5185
1040	0.5196
1040	0.5205
1040	0.521
1040	0.5209
1050	0.5201
1050	0.5187
1050	0.5173
1050	0.5161
1050	0.5152
1050	0.5149
1060	0.515
1060	0.5155
1060	0.5162
1060	0.517
1060	0.5179
1070	0.5187
1070	0.5194
1070	0.52
1070	0.5205
1070	0.5211
1080	0.5217
1080	0.5223
1080	0.5232
1080	0.5241
1080	0.5251
1090	0.5262
1090	0.5273
1090	0.5282
1090	0.529
1090	0.5298
1100	0.5306
1100	0.5315
1100	0.5325
1100	0.5337
1100	0.5351
1110	0.5365
1110	0.5379
1110	0.5392
1110	0.5402
1110	0.5408
1110	0.5408
1120	0.5404
1120	0.5397
1120	0.5387
1120	0.5379
1120	0.5373
1130	0.537
1130	0.5369
1130	0.5372
1130	0.5377
1130	0.5386
1140	0.5396
1140	0.5405
1140	0.541
1140	0.5412
1140	0.5414
1150	0.5416
1150	0.542
1150	0.5425
1150	0.5431
1150	0.5437
1160	0.5437
1160	0.5431
1160	0.5419
1160	0.5404
1160	0.5388
1160	0.5368
1170	0.5335
1170	0.529
1170	0.5243
1170	0.5204
1170	0.5178
1180	0.5164
1180	0.516
1180	0.5164
1180	0.5173
1180	0.5185
1190	0.5197
1190	0.5206
1190	0.5212
1190	0.5215
1190	0.5219
1200	0.5223
1200	0.5228
1200	0.5233
1200	0.5233
1200	0.523
1210	0.5223
1210	0.5216
1210	0.5211
1210	0.5208
1210	0.5209
1210	0.5211
1220	0.5213
1220	0.5214
1220	0.5214
1220	0.5212
1220	0.5209
1230	0.5205
1230	0.5199
1230	0.5193
1230	0.5188
1230	0.5184
1240	0.5182
1240	0.5181
1240	0.5181
1240	0.5179
1240	0.5177
1250	0.5175
1250	0.5174
1250	0.5173
1250	0.5172
1250	0.5173
1260	0.5173
1260	0.5174
1260	0.5174
1260	0.5175
1260	0.5175
1270	0.5176
1270	0.5179
1270	0.5183
1270	0.5189
1270	0.5197
1270	0.5205
1280	0.5212
1280	0.5218
1280	0.5222
1280	0.5227
1280	0.5231
1290	0.5237
1290	0.5243
1290	0.5252
1290	0.5261
1290	0.527
1300	0.5279
1300	0.529
1300	0.53
1300	0.5309
1300	0.5315
1310	0.5317
1310	0.5314
1310	0.5307
1310	0.5294
1310	0.528
1320	0.5265
1320	0.5249
1320	0.5235
1320	0.5224
1320	0.5214
1320	0.5207
1330	0.5202
1330	0.5201
1330	0.5202
1330	0.5206
1330	0.5211
1340	0.5215
1340	0.5221
1340	0.5236
1340	0.5255
1340	0.5271
1350	0.5288
1350	0.5304
1350	0.5317
1350	0.5325
1350	0.5324
1360	0.5317
1360	0.5308
1360	0.53
1360	0.5298
1360	0.531
1370	0.5319
1370	0.5314
1370	0.5309
1370	0.5308
1370	0.5302
1370	0.5305
1380	0.5311
1380	0.5317
1380	0.5328
1380	0.5343
1380	0.5356
1390	0.5371
1390	0.5387
1390	0.5392
1390	0.5391
1390	0.5393
1400	0.5399
1400	0.5403
1400	0.541
1400	0.5406
1400	0.5394
1410	0.539
1410	0.5385
1410	0.5378
1410	0.5371
1410	0.5362
1420	0.5346
1420	0.5329
1420	0.5324
1420	0.531
1420	0.5285
1430	0.5275
1430	0.5262
1430	0.5248
1430	0.5244
1430	0.5242
1430	0.5237
1440	0.5244
1440	0.5244
1440	0.5239
1440	0.5238
1440	0.5237
1450	0.523
1450	0.5231
1450	0.523
1450	0.5224
1450	0.5213
1460	0.5206
1460	0.5207
1460	0.52
1460	0.5194
1460	0.519
1470	0.5202
1470	0.5207
1470	0.5206
1470	0.5206
1470	0.5223
1480	0.5222
1480	0.5228
1480	0.5231
1480	0.5236
1480	0.5247
1480	0.5255
1490	0.5266
1490	0.5286
1490	0.5335
1490	0.5381
1490	0.541
1500	0.5441
1500	0.5451
1500	0.5444
1500	0.5411
1500	0.5368
1510	0.5293
1510	0.5227
1510	0.5176
1510	0.5139
1510	0.5103
1520	0.5071
1520	0.5063
1520	0.5066
1520	0.5073
1520	0.5073
1530	0.507
1530	0.5079
1530	0.5091
1530	0.5093
1530	0.5103
1540	0.5129
1540	0.5134
1540	0.5146
1540	0.5161
1540	0.5166
1540	0.5178
1550	0.5195
1550	0.5195
1550	0.5203
1550	0.5209
1550	0.5215
1560	0.5209
1560	0.5205
1560	0.5267
1560	0.5266
1560	0.5266
1570	0.5292
1570	0.5312
1570	0.5353
1570	0.5396
1570	0.5426
1580	0.5473
1580	0.5501
1580	0.5488
1580	0.5469
1580	0.5439
1590	0.5404
1590	0.5368
1590	0.5341
1590	0.5332
1590	0.5335
1590	0.5345
1600	0.5363
1600	0.5382
1600	0.54
1600	0.5418
1600	0.5433
1610	0.544
1610	0.5444
1610	0.5449
1610	0.5451
1610	0.5446
1620	0.5449
1620	0.5446
1620	0.5427
1620	0.5417
1620	0.5419
1630	0.5418
1630	0.5417
1630	0.5431
1630	0.5438
1630	0.5443
1640	0.5457
1640	0.5488
1640	0.5507
1640	0.5534
1640	0.5557
1640	0.5579
1650	0.5598
1650	0.5624
1650	0.5646
1650	0.5663
1650	0.5671
1660	0.5649
1660	0.5634
1660	0.5616
1660	0.5594
1660	0.5575
1670	0.554
1670	0.5504
1670	0.5471
1670	0.544
1670	0.5406
1680	0.5382
1680	0.5343
1680	0.5302
1680	0.5256
1680	0.5223
1690	0.5205
1690	0.5152
1690	0.5107
1690	0.5075
1690	0.5043
1700	0.5023
1700	0.499
1700	0.496
1700	0.496
1700	0.493
1700	0.491
1710	0.491
1710	0.491
1710	0.491
1710	0.49
1710	0.489
1720	0.49
1720	0.491
1720	0.49
1720	0.49
1720	0.49
1730	0.49
1730	0.489
1730	0.489
1730	0.489
1730	0.491
1740	0.491
1740	0.489
1740	0.489
1740	0.489
1740	0.489
1750	0.489
1750	0.488
1750	0.489
1750	0.491
1750	0.491
1750	0.49
1760	0.49
1760	0.49
1760	0.49
1760	0.491
1760	0.491
1770	0.491
1770	0.491
1770	0.49
1770	0.491
1770	0.491
1780	0.491
1780	0.491
1780	0.491
1780	0.491
1780	0.491
1790	0.492
1790	0.491
1790	0.49
1790	0.49
1790	0.491
1800	0.491
1800	0.491
1800	0.491
1800	0.491
1800	0.491
1810	0.492
1810	0.492
1810	0.491
1810	0.491
1810	0.492
1810	0.492
1820	0.492
1820	0.492
1820	0.493
1820	0.492
1820	0.492
1830	0.492
1830	0.492
1830	0.492
1830	0.493
1830	0.493
1840	0.493
1840	0.493
1840	0.493
1840	0.493
1840	0.493
1850	0.494
1850	0.493
1850	0.494
1850	0.494
1850	0.494
1860	0.494
1860	0.494
1860	0.494
1860	0.494
1860	0.494
1860	0.494
1870	0.493
1870	0.494
1870	0.495
1870	0.495
1870	0.495
1880	0.495
1880	0.495
1880	0.495
1880	0.495
1880	0.495
1890	0.495
1890	0.495
1890	0.495
1890	0.495
1890	0.495
1900	0.496
1900	0.496
1900	0.496
1900	0.496
1900	0.496
1910	0.496
1910	0.496
1910	0.496
1910	0.496
1910	0.496
1910	0.496
1920	0.496
1920	0.497
1920	0.497
1920	0.497
1920	0.497
1930	0.497
1930	0.497
1930	0.498
1930	0.498
1930	0.498
1940	0.498
1940	0.498
1940	0.498
1940	0.498
1940	0.498
1950	0.498
1950	0.499
1950	0.499
1950	0.499
1950	0.499
1960	0.499
1960	0.499
1960	0.499
1960	0.5
1960	0.5
1970	0.5
1970	0.5
1970	0.5002
1970	0.5002
1970	0.5003
1970	0.5003
1980	0.5005
1980	0.5004
1980	0.5002
1980	0.5
1980	0.5
1990	0.5
1990	0.5
1990	0.5
1990	0.5
1990	0.5
2000	0.5
2000	0.5
2000	0.5001
2000	0.5003
2000	0.5005
2010	0.5006
2010	0.5008
2010	0.5008
2010	0.5009
2010	0.5008
2020	0.5007
2020	0.5008
2020	0.501
2020	0.501
2020	0.5011
2020	0.501
2030	0.5011
2030	0.501
2030	0.501
2030	0.501
2030	0.501
2040	0.5007
2040	0.5006
2040	0.5004
2040	0.5004
2040	0.5002
2050	0.5002
2050	0.5
2050	0.5
2050	0.499
2050	0.499
2060	0.499
2060	0.499
2060	0.499
2060	0.499
2060	0.499
2070	0.499
2070	0.499
2070	0.499
2070	0.499
2070	0.499
2080	0.499
2080	0.499
2080	0.499
2080	0.499
2080	0.498
2080	0.499
2090	0.498
2090	0.498
2090	0.498
2090	0.499
2090	0.499
2100	0.499
2100	0.499
2100	0.499
2100	0.499
2100	0.499
2110	0.499
2110	0.499
2110	0.499
2110	0.499
2110	0.499
2120	0.499
2120	0.499
2120	0.499
2120	0.499
2120	0.499
2130	0.499
2130	0.5
2130	0.5
2130	0.5
2130	0.5002
2130	0.5005
2140	0.5008
2140	0.5011
2140	0.5012
2140	0.5015
2140	0.5017
2150	0.5018
2150	0.5019
2150	0.5021
2150	0.5022
2150	0.5024
2160	0.5025
2160	0.5029
2160	0.503
2160	0.5026
2160	0.5022
2170	0.5021
2170	0.5018
2170	0.5016
2170	0.5015
2170	0.5015
2180	0.5015
2180	0.5015
2180	0.5013
2180	0.5014
2180	0.5013
2180	0.5012
2190	0.5011
2190	0.501
2190	0.5009
2190	0.5008
2190	0.5006
2200	0.5007
2200	0.5006
2200	0.5005
2200	0.5004
2200	0.5005
2210	0.5005
2210	0.5005
2210	0.5004
2210	0.5004
2210	0.5003
2220	0.5003
2220	0.5002
2220	0.5003
2220	0.5003
2220	0.5002
2230	0.5001
2230	0.5
2230	0.5
2230	0.5
2230	0.5
2240	0.5
2240	0.5
2240	0.5
2240	0.499
2240	0.499
2240	0.499
2250	0.499
2250	0.499
2250	0.499
2250	0.499
2250	0.499
2260	0.499
2260	0.499
2260	0.499
2260	0.499
2260	0.499
2270	0.499
2270	0.498
2270	0.498
2270	0.498
2270	0.498
2280	0.498
2280	0.498
2280	0.498
2280	0.498
2280	0.497
2290	0.497
2290	0.497
2290	0.497
2290	0.497
2290	0.497
2290	0.497
2300	0.497
2300	0.497
2300	0.497
2300	0.497
2300	0.497
2310	0.497
2310	0.497
2310	0.497
2310	0.497
2310	0.496
2320	0.496
2320	0.496
2320	0.496
2320	0.496
2320	0.496
2330	0.496
2330	0.496
2330	0.496
2330	0.496
2330	0.496
2340	0.495
2340	0.495
2340	0.495
2340	0.495
2340	0.495
2350	0.495
2350	0.495
2350	0.495
2350	0.495
2350	0.496
2350	0.496
2360	0.496
2360	0.496
2360	0.496
2360	0.496
2360	0.496
2370	0.496
2370	0.496
2370	0.496
2370	0.496
2370	0.496
2380	0.496
2380	0.496
2380	0.496
2380	0.496
2380	0.496
2390	0.496
2390	0.496
2390	0.495
2390	0.495
2390	0.495
2400	0.495
2400	0.496
2400	0.496
2400	0.496
2400	0.496
2400	0.496
2410	0.496
2410	0.496
2410	0.496
2410	0.496
2410	0.496
2420	0.496
2420	0.496
2420	0.496
2420	0.496
2420	0.496
2430	0.496
2430	0.496
2430	0.496
2430	0.496
2430	0.497
2440	0.497
2440	0.497
2440	0.497
2440	0.497
2440	0.497
2450	0.497
2450	0.497
2450	0.497
2450	0.497
2450	0.497
2450	0.497
2460	0.497
2460	0.497
2460	0.497
2460	0.497
2460	0.497
2470	0.497
2470	0.497
2470	0.497
2470	0.497
2470	0.497
2480	0.497
2480	0.497
2480	0.497
2480	0.497
2480	0.497
2490	0.497
2490	0.497
2490	0.497
2490	0.497
2490	0.497
2500	0.497
2500	0.497
2500	0.497
2500	0.497
2500	0.497
2510	0.497
2510	0.497
2510	0.497
2510	0.497
2510	0.497
2510	0.497
2520	0.497
2520	0.497
2520	0.497
2520	0.497
2520	0.497
2530	0.497
2530	0.497
2530	0.497
2530	0.497
2530	0.497
2540	0.497
2540	0.497
2540	0.497
2540	0.497
2540	0.497
2550	0.497
2550	0.497
2550	0.497
2550	0.497
2550	0.497
2560	0.497
2560	0.497
2560	0.497
2560	0.497
2560	0.497
2560	0.497
2570	0.497
2570	0.497
2570	0.497
2570	0.497
2570	0.496
2580	0.496
2580	0.496
2580	0.496
2580	0.496
2580	0.496
2590	0.496
2590	0.496
2590	0.496
2590	0.496
2590	0.496
2600	0.496
2600	0.496
2600	0.496
2600	0.496
2600	0.496
2610	0.496
2610	0.496
2610	0.496
2610	0.496
2610	0.495
2620	0.495
2620	0.495
2620	0.495
2620	0.495
2620	0.495
2620	0.495
2630	0.495
2630	0.495
2630	0.495
2630	0.495
2630	0.495
2640	0.494
2640	0.494
2640	0.494
2640	0.494
2640	0.494
2650	0.494
2650	0.494
2650	0.494
2650	0.494
2650	0.494
2660	0.494
2660	0.494
2660	0.494
2660	0.494
2660	0.494
2670	0.494
2670	0.494
2670	0.494
2670	0.494
2670	0.494
2670	0.494
2680	0.494
2680	0.494
2680	0.494
2680	0.494
2680	0.494
2690	0.494
2690	0.494
2690	0.494
2690	0.494
2690	0.494
2700	0.494
2700	0.494
2700	0.494
2700	0.494
2700	0.494
2710	0.494
2710	0.494
2710	0.494
2710	0.494
2710	0.494
2720	0.494
2720	0.494
2720	0.495
2720	0.495
2720	0.495
2720	0.495
2730	0.495
2730	0.495
2730	0.495
2730	0.495
2730	0.495
2740	0.495
2740	0.495
2740	0.495
2740	0.495
2740	0.495
2750	0.495
2750	0.495
2750	0.495
2750	0.495
2750	0.495
2760	0.495
2760	0.495
2760	0.495
2760	0.495
2760	0.495
2770	0.495
2770	0.495
2770	0.495
2770	0.495
2770	0.495
2780	0.495
2780	0.495
2780	0.495
2780	0.495
2780	0.495
2780	0.496
2790	0.496
2790	0.496
2790	0.496
2790	0.496
2790	0.496
2800	0.496
2800	0.496
2800	0.496
2800	0.496
2800	0.496
2810	0.496
2810	0.496
2810	0.496
2810	0.496
2810	0.496
2820	0.496
2820	0.496
2820	0.496
2820	0.496
2820	0.496
2830	0.496
2830	0.496
2830	0.496
2830	0.496
2830	0.496
2830	0.496
2840	0.497
2840	0.497
2840	0.497
2840	0.497
2840	0.497
2850	0.497
2850	0.497
2850	0.498
2850	0.498
2850	0.498
2860	0.498
2860	0.498
2860	0.498
2860	0.499
2860	0.499
2870	0.499
2870	0.499
2870	0.499
2870	0.499
2870	0.499
2880	0.5
2880	0.5
2880	0.5
2880	0.5
2880	0.5
2880	0.5
2890	0.5
2890	0.5
2890	0.5
2890	0.5
2890	0.5002
2900	0.5003
2900	0.5005
2900	0.5007
2900	0.5009
2900	0.5011
2910	0.5013
2910	0.5016
2910	0.5019
2910	0.5022
2910	0.5025
2920	0.5028
2920	0.503
2920	0.5031
2920	0.5033
2920	0.5034
2930	0.5036
2930	0.5036
2930	0.5037
2930	0.5037
2930	0.5036
2940	0.5036
2940	0.5034
2940	0.5033
2940	0.5032
2940	0.5032
2940	0.5031
2950	0.503
2950	0.5031
2950	0.5031
2950	0.5033
2950	0.5034
2960	0.5036
2960	0.5038
2960	0.504
2960	0.5043
2960	0.5044
2970	0.5045
2970	0.5044
2970	0.5043
2970	0.5042
2970	0.5041
2980	0.5038
2980	0.5035
2980	0.5031
2980	0.5028
2980	0.5027
2990	0.5025
2990	0.5022
2990	0.502
2990	0.5018
2990	0.5016
2990	0.5014
3000	0.5013
3000	0.5012
3000	0.5011
3000	0.501
3000	0.501
3010	0.5009
3010	0.5009
3010	0.5009
3010	0.5009
3010	0.5009
3020	0.5008
3020	0.5009
3020	0.501
3020	0.5011
3020	0.5012
3030	0.5012
3030	0.5013
3030	0.5013
3030	0.5014
3030	0.5016
3040	0.5017
3040	0.5018
3040	0.5019
3040	0.5021
3040	0.5023
3050	0.5024
3050	0.5026
3050	0.5027
3050	0.5029
3050	0.503
3050	0.5032
3060	0.5034
3060	0.5036
3060	0.5038
3060	0.5039
3060	0.5041
3070	0.5043
3070	0.5045
3070	0.5047
3070	0.5049
3070	0.5051
3080	0.5052
3080	0.5054
3080	0.5057
3080	0.5059
3080	0.5061
3090	0.5062
3090	0.5064
3090	0.5067
3090	0.5068
3090	0.507
3100	0.5072
3100	0.5074
3100	0.5076
3100	0.5078
3100	0.508
3100	0.5082
3110	0.5085
3110	0.5087
3110	0.5089
3110	0.5092
3110	0.5094
3120	0.5097
3120	0.51
3120	0.5103
3120	0.5106
3120	0.5108
3130	0.5112
3130	0.5115
3130	0.5117
3130	0.512
3130	0.5124
3140	0.5127
3140	0.513
3140	0.5133
3140	0.5137
3140	0.514
3150	0.5143
3150	0.5146
3150	0.515
3150	0.5153
3150	0.5156
3150	0.5159
3160	0.5162
3160	0.5165
3160	0.5168
3160	0.517
3160	0.5173
3170	0.5175
3170	0.5177
3170	0.5179
3170	0.5181
3170	0.5182
3180	0.5183
3180	0.5184
3180	0.5186
3180	0.5185
3180	0.5185
3190	0.5185
3190	0.5185
3190	0.5184
3190	0.5183
3190	0.5181
3200	0.5179
3200	0.5177
3200	0.5175
3200	0.5173
3200	0.5171
3210	0.5168
3210	0.5166
3210	0.5163
3210	0.5161
3210	0.5158
3210	0.5157
3220	0.5154
3220	0.5153
3220	0.5151
3220	0.515
3220	0.5148
3230	0.5147
3230	0.5147
3230	0.5146
3230	0.5146
3230	0.5146
3240	0.5146
3240	0.5145
3240	0.5145
3240	0.5146
3240	0.5146
3250	0.5147
3250	0.5147
3250	0.5147
3250	0.5147
3250	0.5148
3260	0.5149
3260	0.5149
3260	0.515
3260	0.5151
3260	0.5151
3260	0.5152
3270	0.5153
3270	0.5153
3270	0.5154
3270	0.5154
3270	0.5155
3280	0.5156
3280	0.5156
3280	0.5156
3280	0.5157
3280	0.5157
3290	0.5157
3290	0.5157
3290	0.5157
3290	0.5157
3290	0.5158
3300	0.5157
3300	0.5158
3300	0.5157
3300	0.5157
3300	0.5156
3310	0.5156
3310	0.5156
3310	0.5156
3310	0.5155
3310	0.5154
3320	0.5154
3320	0.5153
3320	0.5153
3320	0.5152
3320	0.5151
3320	0.515
3330	0.515
3330	0.5149
3330	0.5147
3330	0.5146
3330	0.5145
3340	0.5144
3340	0.5143
3340	0.5142
3340	0.514
3340	0.5139
3350	0.5137
3350	0.5136
3350	0.5134
3350	0.5133
3350	0.5131
3360	0.513
3360	0.5128
3360	0.5126
3360	0.5125
3360	0.5123
3370	0.5121
3370	0.512
3370	0.5119
3370	0.5117
3370	0.5116
3370	0.5114
3380	0.5113
3380	0.5111
3380	0.5109
3380	0.5108
3380	0.5107
3390	0.5105
3390	0.5103
3390	0.51
3390	0.51
3390	0.5098
3400	0.5096
3400	0.5095
3400	0.5093
3400	0.5091
3400	0.509
3410	0.5088
3410	0.5086
3410	0.5084
3410	0.5082
3410	0.508
3420	0.5078
3420	0.5075
3420	0.5071
3420	0.5069
3420	0.5069
3420	0.5067
3430	0.5065
3430	0.5063
3430	0.506
3430	0.5058
3430	0.5056
3440	0.5054
3440	0.5051
3440	0.5048
3440	0.5045
3440	0.5042
3450	0.5037
3450	0.5036
3450	0.5036
3450	0.5034
3450	0.5031
3460	0.5028
3460	0.5025
3460	0.5022
3460	0.502
3460	0.5017
3470	0.5014
3470	0.5011
3470	0.501
3470	0.5007
3470	0.5003
3480	0.5
3480	0.5
3480	0.499
3480	0.499
3480	0.499
3480	0.499
3490	0.498
3490	0.498
3490	0.498
3490	0.498
3490	0.497
3500	0.497
3500	0.497
3500	0.497
3500	0.496
3500	0.496
3510	0.496
3510	0.496
3510	0.496
3510	0.496
3510	0.496
3520	0.496
3520	0.495
3520	0.495
3520	0.495
3520	0.494
3530	0.494
3530	0.494
3530	0.494
3530	0.495
3530	0.495
3530	0.494
3540	0.494
3540	0.494
3540	0.494
3540	0.493
3540	0.493
3550	0.493
3550	0.493
3550	0.493
3550	0.493
3550	0.493
3560	0.493
3560	0.493
3560	0.492
3560	0.492
3560	0.491
3570	0.49
3570	0.49
3570	0.492
3570	0.492
3570	0.492
3580	0.492
3580	0.492
3580	0.492
3580	0.492
3580	0.491
3590	0.49
3590	0.49
3590	0.491
3590	0.491
3590	0.491
3590	0.491
3600	0.491
3600	0.491
3600	0.49
3600	0.491
3600	0.491
3610	0.49
3610	0.491
3610	0.491
3610	0.49
3610	0.489
3620	0.489
3620	0.489
3620	0.489
3620	0.49
3620	0.49
3630	0.49
3630	0.49
3630	0.49
3630	0.49
3630	0.49
3640	0.491
3640	0.491
3640	0.49
3640	0.49
3640	0.489
3640	0.488
3650	0.487
3650	0.486
3650	0.488
3650	0.489
3650	0.49
3660	0.49
3660	0.49
3660	0.49
3660	0.49
3660	0.49
3670	0.489
3670	0.488
3670	0.489
3670	0.489
3670	0.488
3680	0.488
3680	0.488
3680	0.488
3680	0.489
3680	0.489
3690	0.489
3690	0.49
3690	0.488
3690	0.488
3690	0.489
3690	0.49
3700	0.49
3700	0.49
3700	0.489
3700	0.49
3700	0.49
3710	0.489
3710	0.488
3710	0.488
3710	0.489
3710	0.489
3720	0.489
3720	0.489
3720	0.489
3720	0.489
3720	0.489
3730	0.489
3730	0.49
3730	0.49
3730	0.489
3730	0.486
3740	0.487
3740	0.488
3740	0.488
3740	0.488
3740	0.49
3750	0.49
3750	0.488
3750	0.488
3750	0.488
3750	0.488
3750	0.488
3760	0.487
3760	0.488
3760	0.489
3760	0.489
3760	0.488
3770	0.488
3770	0.488
3770	0.488
3770	0.489
3770	0.489
3780	0.49
3780	0.489
3780	0.489
3780	0.489
3780	0.489
3790	0.489
3790	0.49
3790	0.489
3790	0.49
3790	0.489
3800	0.489
3800	0.488
3800	0.489
3800	0.49
3800	0.489
3800	0.489
3810	0.489
3810	0.489
3810	0.489
3810	0.49
3810	0.491
3820	0.49
3820	0.488
3820	0.487
3820	0.488
3820	0.488
3830	0.488
3830	0.488
3830	0.489
3830	0.489
3830	0.488
3840	0.489
3840	0.489
3840	0.487
3840	0.487
3840	0.488
3850	0.489
3850	0.489
3850	0.489
3850	0.49
3850	0.492
3860	0.49
3860	0.488
3860	0.488
3860	0.488
3860	0.488
3860	0.488
3870	0.489
3870	0.489
3870	0.489
3870	0.487
3870	0.487
3880	0.488
3880	0.489
3880	0.488
3880	0.488
3880	0.489
3890	0.49
3890	0.489
3890	0.489
3890	0.488
3890	0.489
3900	0.489
3900	0.489
3900	0.488
3900	0.488
3900	0.488
3910	0.488
3910	0.489
3910	0.49
3910	0.49
3910	0.49
3910	0.489
3920	0.489
3920	0.489
3920	0.489
3920	0.489
3920	0.489
3930	0.489
3930	0.489
3930	0.489
3930	0.489
3930	0.49
3940	0.49
3940	0.49
3940	0.489
3940	0.489
3940	0.489
3950	0.49
3950	0.489
3950	0.489
3950	0.49
3950	0.49
3960	0.49
3960	0.49
3960	0.49
3960	0.49
3960	0.49
3960	0.49
3970	0.49
3970	0.49
3970	0.49
3970	0.49
3970	0.49
3980	0.49
3980	0.49
3980	0.49
3980	0.49
3980	0.49
3990	0.49
3990	0.49
3990	0.49
3990	0.49
3990	0.49
4000	0.49
4000	0.49
4000	0.49
4000	0.6

## Sheet: Cbi-pSi
399	0.7
401	0.7
403	0.7
405	0.7
407	0.7
409	0.7
411	0.7
413	0.7
415	0.7
417	0.7
418	0.7
420	0.7
422	0.7
424	0.7
426	0.7
428	0.7
430	0.7
432	0.7
434	0.7
436	0.7
438	0.7
440	0.7
442	0.7
444	0.7
445	0.7
447	0.7
449	0.7
451	0.7
453	0.7
455	0.7
457	0.7
459	0.7
461	0.7
463	0.7
465	0.7
467	0.7
469	0.7
471	0.7
472	0.7
474	0.7
476	0.7
478	0.7
480	0.7
482	0.7
484	0.7
486	0.7
488	0.7
490	0.7
492	0.7
494	0.7
496	0.7
498	0.7
499	0.7
501	0.7
503	0.7
505	0.7
507	0.7
509	0.7
511	0.7
513	0.7
515	0.7
517	0.7
519	0.7
521	0.7
523	0.7
525	0.7
526	0.7
528	0.7
530	0.7
532	0.7
534	0.7
536	0.7
538	0.7
540	0.7
542	0.7
544	0.7
546	0.7
548	0.7
550	0.7
552	0.7
553	0.7
555	0.7
557	0.7
559	0.7
561	0.7
563	0.7
565	0.7
567	0.7
569	0.7
571	0.7
573	0.7
575	0.7
577	0.7
579	0.7
580	0.7
582	0.7
584	0.7
586	0.7
588	0.7
590	0.7
592	0.7
594	0.7
596	0.7
598	0.7
600	0.7
602	0.7
604	0.7
606	0.7
607	0.7
609	0.7
611	0.7
613	0.7
615	0.7
617	0.7
619	0.7
621	0.7
623	0.7
625	0.7
627	0.7
629	0.7
631	0.7
633	0.7
634	0.7
636	0.7
638	0.7
640	0.7
642	0.7
644	0.7
646	0.7
648	0.7
650	0.7596
652	0.7577
654	0.7602
656	0.7596
658	0.7623
660	0.7616
661	0.7622
663	0.758
665	0.7524
667	0.7376
669	0.7325
671	0.7288
673	0.7216
675	0.712
677	0.70486
679	0.69724
681	0.69211
683	0.6868
685	0.6836
687	0.6797
688	0.6774
690	0.6744
692	0.6728
694	0.6703
696	0.6692
698	0.6674
700	0.667
702	0.6661
704	0.6664
706	0.6658
708	0.6664
710	0.6662
712	0.667
714	0.667
715	0.6683
717	0.669
719	0.6698
721	0.6681
723	0.6655
725	0.6617
727	0.6593
729	0.6568
731	0.6556
733	0.654
735	0.6532
737	0.6518
739	0.6512
741	0.6501
742	0.6497
744	0.6488
746	0.6488
748	0.6481
750	0.6482
752	0.6477
754	0.6481
756	0.6477
758	0.6481
760	0.6479
762	0.6484
764	0.6483
766	0.649
768	0.6492
769	0.65
771	0.6503
773	0.6513
775	0.6515
777	0.6524
779	0.6528
781	0.6537
783	0.6539
785	0.6547
787	0.655
789	0.656
791	0.6566
793	0.6579
795	0.6589
796	0.6606
798	0.6617
800	0.6633
802	0.6642
804	0.6651
806	0.6648
808	0.6647
810	0.6638
812	0.6636
814	0.663
816	0.6633
818	0.6636
820	0.6649
822	0.6662
823	0.6688
825	0.6714
827	0.6748
829	0.6776
831	0.6807
833	0.6829
835	0.6853
837	0.6868
839	0.6887
841	0.69007
843	0.69184
845	0.69303
847	0.69466
849	0.69567
850	0.69701
852	0.69757
854	0.69833
856	0.69831
858	0.69848
860	0.69789
862	0.69756
864	0.69651
866	0.69576
868	0.69436
870	0.69335
872	0.69183
874	0.69076
876	0.6892
877	0.6881
879	0.6865
881	0.6853
883	0.6836
885	0.6826
887	0.6814
889	0.6811
891	0.6812
893	0.6824
895	0.6836
897	0.6851
899	0.6858
901	0.6862
903	0.6852
904	0.6839
906	0.6818
908	0.6796
910	0.6764
912	0.673
914	0.6692
916	0.6661
918	0.6631
920	0.6611
922	0.6593
924	0.6584
926	0.6575
928	0.6573
930	0.657
931	0.6572
933	0.6574
935	0.658
937	0.6583
939	0.6588
941	0.659
943	0.6593
945	0.6593
947	0.6597
949	0.6601
951	0.6611
953	0.662
955	0.6632
957	0.664
958	0.6648
960	0.665
962	0.6653
964	0.6652
966	0.6654
968	0.6658
970	0.6668
972	0.6681
974	0.6701
976	0.6719
978	0.6739
980	0.6753
982	0.6768
984	0.6778
985	0.6793
987	0.6806
989	0.6824
991	0.6841
993	0.6863
995	0.6883
997	0.69056
999	0.69251
1000	0.69473
1000	0.69665
1000	0.69877
1010	0.700509
1010	0.70243
1010	0.70397
1010	0.70577
1010	0.70731
1020	0.7092
1020	0.7108
1020	0.7127
1020	0.7143
1020	0.716
1030	0.7173
1030	0.7187
1030	0.7198
1030	0.7211
1030	0.7219
1040	0.7229
1040	0.7234
1040	0.724
1040	0.7242
1040	0.7247
1050	0.7248
1050	0.7251
1050	0.7251
1050	0.7254
1050	0.7253
1050	0.7255
1060	0.7253
1060	0.7252
1060	0.7247
1060	0.7242
1060	0.7232
1070	0.7222
1070	0.7207
1070	0.7192
1070	0.7172
1070	0.7154
1080	0.7131
1080	0.7111
1080	0.70881
1080	0.70682
1080	0.7046
1090	0.70279
1090	0.700808
1090	0.699257
1090	0.69757
1090	0.69621
1100	0.69449
1100	0.69278
1100	0.69049
1100	0.6883
1100	0.6858
1110	0.6836
1110	0.6812
1110	0.6791
1110	0.6767
1110	0.6745
1110	0.6722
1120	0.6701
1120	0.6676
1120	0.6654
1120	0.663
1120	0.6607
1130	0.6581
1130	0.6557
1130	0.653
1130	0.6506
1130	0.6481
1140	0.6458
1140	0.6435
1140	0.6413
1140	0.6391
1140	0.637
1150	0.6349
1150	0.6329
1150	0.6309
1150	0.6291
1150	0.6271
1160	0.6254
1160	0.6235
1160	0.6218
1160	0.6199
1160	0.6183
1160	0.6164
1170	0.6146
1170	0.6128
1170	0.6112
1170	0.6095
1170	0.6081
1180	0.6065
1180	0.6052
1180	0.6038
1180	0.6025
1180	0.6012
1190	0.6001
1190	0.599
1190	0.598
1190	0.597
1190	0.596
1200	0.595
1200	0.594
1200	0.593
1200	0.592
1200	0.591
1210	0.59
1210	0.59
1210	0.589
1210	0.588
1210	0.588
1210	0.587
1220	0.587
1220	0.586
1220	0.586
1220	0.586
1220	0.585
1230	0.585
1230	0.585
1230	0.585
1230	0.585
1230	0.584
1240	0.584
1240	0.584
1240	0.584
1240	0.584
1240	0.584
1250	0.584
1250	0.584
1250	0.584
1250	0.584
1250	0.583
1260	0.583
1260	0.583
1260	0.583
1260	0.583
1260	0.583
1270	0.583
1270	0.583
1270	0.583
1270	0.583
1270	0.583
1270	0.583
1280	0.583
1280	0.584
1280	0.584
1280	0.584
1280	0.584
1290	0.584
1290	0.584
1290	0.584
1290	0.584
1290	0.585
1300	0.585
1300	0.585
1300	0.585
1300	0.585
1300	0.585
1310	0.585
1310	0.584
1310	0.584
1310	0.584
1310	0.584
1320	0.584
1320	0.583
1320	0.583
1320	0.583
1320	0.583
1320	0.583
1330	0.583
1330	0.583
1330	0.583
1330	0.583
1330	0.583
1340	0.584
1340	0.584
1340	0.584
1340	0.585
1340	0.585
1350	0.585
1350	0.585
1350	0.585
1350	0.585
1350	0.585
1360	0.585
1360	0.585
1360	0.585
1360	0.585
1360	0.585
1370	0.586
1370	0.586
1370	0.586
1370	0.586
1370	0.586
1370	0.586
1380	0.587
1380	0.587
1380	0.587
1380	0.586
1380	0.586
1390	0.586
1390	0.586
1390	0.586
1390	0.585
1390	0.585
1400	0.584
1400	0.584
1400	0.585
1400	0.585
1400	0.585
1410	0.585
1410	0.585
1410	0.584
1410	0.584
1410	0.583
1420	0.583
1420	0.583
1420	0.583
1420	0.583
1420	0.582
1430	0.583
1430	0.583
1430	0.584
1430	0.584
1430	0.585
1430	0.586
1440	0.587
1440	0.588
1440	0.588
1440	0.588
1440	0.589
1450	0.589
1450	0.59
1450	0.591
1450	0.592
1450	0.594
1460	0.595
1460	0.596
1460	0.597
1460	0.598
1460	0.599
1470	0.6
1470	0.599
1470	0.595
1470	0.589
1470	0.584
1480	0.581
1480	0.58
1480	0.579
1480	0.578
1480	0.577
1480	0.577
1490	0.576
1490	0.576
1490	0.576
1490	0.576
1490	0.575
1500	0.575
1500	0.575
1500	0.575
1500	0.575
1500	0.574
1510	0.574
1510	0.574
1510	0.574
1510	0.574
1510	0.574
1520	0.574
1520	0.574
1520	0.574
1520	0.575
1520	0.574
1530	0.574
1530	0.575
1530	0.575
1530	0.575
1530	0.575
1540	0.575
1540	0.575
1540	0.575
1540	0.575
1540	0.575
1540	0.575
1550	0.576
1550	0.576
1550	0.575
1550	0.576
1550	0.576
1560	0.576
1560	0.576
1560	0.577
1560	0.576
1560	0.576
1570	0.576
1570	0.576
1570	0.576
1570	0.577
1570	0.577
1580	0.577
1580	0.577
1580	0.577
1580	0.577
1580	0.578
1590	0.578
1590	0.578
1590	0.579
1590	0.579
1590	0.579
1590	0.58
1600	0.58
1600	0.58
1600	0.581
1600	0.581
1600	0.581
1610	0.582
1610	0.582
1610	0.582
1610	0.582
1610	0.582
1620	0.582
1620	0.583
1620	0.583
1620	0.583
1620	0.583
1630	0.583
1630	0.583
1630	0.584
1630	0.584
1630	0.584
1640	0.584
1640	0.585
1640	0.585
1640	0.585
1640	0.586
1640	0.586
1650	0.587
1650	0.587
1650	0.588
1650	0.589
1650	0.59
1660	0.59
1660	0.59
1660	0.59
1660	0.59
1660	0.591
1670	0.59
1670	0.59
1670	0.59
1670	0.589
1670	0.589
1680	0.589
1680	0.588
1680	0.587
1680	0.587
1680	0.586
1690	0.586
1690	0.585
1690	0.585
1690	0.584
1690	0.584
1700	0.584
1700	0.584
1700	0.583
1700	0.583
1700	0.583
1700	0.583
1710	0.583
1710	0.583
1710	0.583
1710	0.583
1710	0.582
1720	0.582
1720	0.582
1720	0.581
1720	0.581
1720	0.58
1730	0.58
1730	0.58
1730	0.579
1730	0.579
1730	0.579
1740	0.579
1740	0.578
1740	0.578
1740	0.578
1740	0.578
1750	0.578
1750	0.577
1750	0.577
1750	0.577
1750	0.577
1750	0.577
1760	0.577
1760	0.577
1760	0.577
1760	0.577
1760	0.577
1770	0.577
1770	0.577
1770	0.577
1770	0.577
1770	0.577
1780	0.577
1780	0.577
1780	0.577
1780	0.577
1780	0.577
1790	0.577
1790	0.577
1790	0.577
1790	0.577
1790	0.577
1800	0.577
1800	0.577
1800	0.577
1800	0.576
1800	0.576
1810	0.576
1810	0.576
1810	0.576
1810	0.576
1810	0.576
1810	0.576
1820	0.577
1820	0.577
1820	0.577
1820	0.577
1820	0.577
1830	0.577
1830	0.577
1830	0.577
1830	0.577
1830	0.577
1840	0.577
1840	0.577
1840	0.577
1840	0.577
1840	0.577
1850	0.577
1850	0.577
1850	0.578
1850	0.578
1850	0.578
1860	0.578
1860	0.578
1860	0.578
1860	0.578
1860	0.578
1860	0.578
1870	0.578
1870	0.578
1870	0.578
1870	0.578
1870	0.578
1880	0.578
1880	0.578
1880	0.578
1880	0.578
1880	0.578
1890	0.578
1890	0.579
1890	0.579
1890	0.579
1890	0.579
1900	0.579
1900	0.579
1900	0.579
1900	0.579
1900	0.579
1910	0.579
1910	0.579
1910	0.579
1910	0.579
1910	0.579
1910	0.579
1920	0.579
1920	0.579
1920	0.579
1920	0.58
1920	0.58
1930	0.58
1930	0.58
1930	0.58
1930	0.58
1930	0.58
1940	0.58
1940	0.581
1940	0.581
1940	0.581
1940	0.581
1950	0.581
1950	0.581
1950	0.581
1950	0.581
1950	0.582
1960	0.582
1960	0.582
1960	0.582
1960	0.582
1960	0.583
1970	0.583
1970	0.583
1970	0.583
1970	0.583
1970	0.584
1970	0.584
1980	0.584
1980	0.584
1980	0.584
1980	0.584
1980	0.584
1990	0.584
1990	0.584
1990	0.584
1990	0.584
1990	0.584
2000	0.584
2000	0.585
2000	0.585
2000	0.585
2000	0.585
2010	0.585
2010	0.586
2010	0.586
2010	0.586
2010	0.586
2020	0.587
2020	0.587
2020	0.587
2020	0.587
2020	0.588
2020	0.588
2030	0.589
2030	0.589
2030	0.589
2030	0.589
2030	0.59
2040	0.59
2040	0.59
2040	0.591
2040	0.591
2040	0.591
2050	0.592
2050	0.592
2050	0.593
2050	0.594
2050	0.595
2060	0.596
2060	0.597
2060	0.598
2060	0.6
2060	0.601
2070	0.6022
2070	0.603
2070	0.6038
2070	0.6043
2070	0.6048
2080	0.605
2080	0.6053
2080	0.6053
2080	0.6054
2080	0.6055
2080	0.6056
2090	0.6057
2090	0.6059
2090	0.6061
2090	0.6065
2090	0.6068
2100	0.6071
2100	0.6073
2100	0.6074
2100	0.6074
2100	0.6072
2110	0.6069
2110	0.6066
2110	0.6061
2110	0.6056
2110	0.6049
2120	0.6043
2120	0.6037
2120	0.6032
2120	0.6027
2120	0.6023
2130	0.602
2130	0.6018
2130	0.6016
2130	0.6016
2130	0.6015
2130	0.6016
2140	0.6015
2140	0.6015
2140	0.6015
2140	0.6015
2140	0.6015
2150	0.6016
2150	0.6015
2150	0.6016
2150	0.6016
2150	0.6019
2160	0.602
2160	0.6022
2160	0.6019
2160	0.6016
2160	0.601
2170	0.6005
2170	0.6
2170	0.599
2170	0.599
2170	0.598
2180	0.598
2180	0.597
2180	0.597
2180	0.596
2180	0.596
2180	0.595
2190	0.594
2190	0.594
2190	0.593
2190	0.593
2190	0.592
2200	0.592
2200	0.591
2200	0.591
2200	0.591
2200	0.59
2210	0.59
2210	0.59
2210	0.589
2210	0.589
2210	0.589
2220	0.589
2220	0.589
2220	0.589
2220	0.588
2220	0.588
2230	0.588
2230	0.588
2230	0.588
2230	0.588
2230	0.588
2240	0.588
2240	0.588
2240	0.588
2240	0.588
2240	0.588
2240	0.588
2250	0.588
2250	0.588
2250	0.588
2250	0.588
2250	0.587
2260	0.587
2260	0.587
2260	0.586
2260	0.586
2260	0.586
2270	0.585
2270	0.585
2270	0.584
2270	0.584
2270	0.583
2280	0.583
2280	0.583
2280	0.582
2280	0.582
2280	0.581
2290	0.581
2290	0.58
2290	0.58
2290	0.58
2290	0.579
2290	0.579
2300	0.579
2300	0.579
2300	0.579
2300	0.578
2300	0.578
2310	0.578
2310	0.578
2310	0.578
2310	0.578
2310	0.578
2320	0.577
2320	0.577
2320	0.577
2320	0.577
2320	0.577
2330	0.576
2330	0.576
2330	0.576
2330	0.576
2330	0.576
2340	0.576
2340	0.576
2340	0.576
2340	0.576
2340	0.576
2350	0.576
2350	0.576
2350	0.576
2350	0.576
2350	0.576
2350	0.576
2360	0.576
2360	0.576
2360	0.576
2360	0.576
2360	0.576
2370	0.577
2370	0.576
2370	0.576
2370	0.576
2370	0.576
2380	0.576
2380	0.576
2380	0.576
2380	0.576
2380	0.575
2390	0.575
2390	0.575
2390	0.575
2390	0.575
2390	0.575
2400	0.575
2400	0.575
2400	0.575
2400	0.575
2400	0.575
2400	0.576
2410	0.576
2410	0.576
2410	0.576
2410	0.576
2410	0.576
2420	0.576
2420	0.576
2420	0.576
2420	0.576
2420	0.576
2430	0.576
2430	0.576
2430	0.576
2430	0.576
2430	0.576
2440	0.576
2440	0.576
2440	0.576
2440	0.576
2440	0.576
2450	0.576
2450	0.576
2450	0.576
2450	0.576
2450	0.576
2450	0.576
2460	0.576
2460	0.576
2460	0.576
2460	0.576
2460	0.576
2470	0.576
2470	0.576
2470	0.576
2470	0.576
2470	0.576
2480	0.576
2480	0.576
2480	0.576
2480	0.576
2480	0.576
2490	0.576
2490	0.576
2490	0.576
2490	0.576
2490	0.576
2500	0.576
2500	0.577
2500	0.576
2500	0.577
2500	0.577
2510	0.577
2510	0.577
2510	0.577
2510	0.577
2510	0.577
2510	0.577
2520	0.577
2520	0.577
2520	0.577
2520	0.577
2520	0.577
2530	0.577
2530	0.577
2530	0.577
2530	0.577
2530	0.577
2540	0.577
2540	0.577
2540	0.577
2540	0.577
2540	0.577
2550	0.577
2550	0.577
2550	0.577
2550	0.577
2550	0.577
2560	0.577
2560	0.577
2560	0.577
2560	0.577
2560	0.577
2560	0.577
2570	0.577
2570	0.577
2570	0.577
2570	0.577
2570	0.577
2580	0.577
2580	0.577
2580	0.577
2580	0.577
2580	0.577
2590	0.577
2590	0.577
2590	0.577
2590	0.577
2590	0.577
2600	0.577
2600	0.577
2600	0.577
2600	0.577
2600	0.577
2610	0.577
2610	0.577
2610	0.577
2610	0.577
2610	0.577
2620	0.577
2620	0.576
2620	0.576
2620	0.576
2620	0.576
2620	0.576
2630	0.576
2630	0.576
2630	0.576
2630	0.576
2630	0.576
2640	0.576
2640	0.575
2640	0.575
2640	0.575
2640	0.575
2650	0.575
2650	0.575
2650	0.575
2650	0.575
2650	0.574
2660	0.574
2660	0.574
2660	0.574
2660	0.574
2660	0.574
2670	0.574
2670	0.574
2670	0.574
2670	0.574
2670	0.574
2670	0.574
2680	0.574
2680	0.574
2680	0.574
2680	0.574
2680	0.574
2690	0.574
2690	0.574
2690	0.574
2690	0.574
2690	0.574
2700	0.574
2700	0.574
2700	0.574
2700	0.574
2700	0.574
2710	0.574
2710	0.574
2710	0.574
2710	0.574
2710	0.574
2720	0.574
2720	0.574
2720	0.574
2720	0.574
2720	0.575
2720	0.575
2730	0.575
2730	0.575
2730	0.575
2730	0.575
2730	0.575
2740	0.575
2740	0.575
2740	0.575
2740	0.575
2740	0.575
2750	0.575
2750	0.575
2750	0.575
2750	0.575
2750	0.575
2760	0.575
2760	0.575
2760	0.575
2760	0.576
2760	0.576
2770	0.576
2770	0.576
2770	0.576
2770	0.576
2770	0.576
2780	0.576
2780	0.576
2780	0.576
2780	0.576
2780	0.577
2780	0.577
2790	0.577
2790	0.577
2790	0.577
2790	0.577
2790	0.578
2800	0.578
2800	0.578
2800	0.578
2800	0.578
2800	0.578
2810	0.579
2810	0.579
2810	0.579
2810	0.579
2810	0.58
2820	0.58
2820	0.58
2820	0.581
2820	0.581
2820	0.581
2830	0.582
2830	0.582
2830	0.583
2830	0.584
2830	0.585
2830	0.586
2840	0.588
2840	0.59
2840	0.593
2840	0.597
2840	0.6011
2850	0.6063
2850	0.6114
2850	0.615
2850	0.6159
2850	0.6136
2860	0.6093
2860	0.6041
2860	0.599
2860	0.596
2860	0.593
2870	0.592
2870	0.591
2870	0.59
2870	0.59
2870	0.59
2880	0.59
2880	0.59
2880	0.591
2880	0.591
2880	0.591
2880	0.592
2890	0.593
2890	0.594
2890	0.595
2890	0.596
2890	0.597
2900	0.598
2900	0.6
2900	0.601
2900	0.6025
2900	0.6043
2910	0.6064
2910	0.6092
2910	0.6128
2910	0.6174
2910	0.623
2920	0.6292
2920	0.6348
2920	0.6386
2920	0.6395
2920	0.6373
2930	0.6326
2930	0.6265
2930	0.6201
2930	0.6139
2930	0.6083
2940	0.6033
2940	0.599
2940	0.595
2940	0.592
2940	0.59
2940	0.588
2950	0.588
2950	0.587
2950	0.587
2950	0.588
2950	0.588
2960	0.589
2960	0.589
2960	0.589
2960	0.588
2960	0.587
2970	0.586
2970	0.585
2970	0.584
2970	0.583
2970	0.583
2980	0.582
2980	0.582
2980	0.582
2980	0.582
2980	0.581
2990	0.58
2990	0.58
2990	0.58
2990	0.58
2990	0.579
2990	0.579
3000	0.579
3000	0.579
3000	0.579
3000	0.579
3000	0.579
3010	0.579
3010	0.578
3010	0.578
3010	0.578
3010	0.578
3020	0.578
3020	0.578
3020	0.578
3020	0.578
3020	0.578
3030	0.578
3030	0.578
3030	0.578
3030	0.578
3030	0.578
3040	0.578
3040	0.578
3040	0.578
3040	0.578
3040	0.578
3050	0.579
3050	0.579
3050	0.579
3050	0.579
3050	0.579
3050	0.579
3060	0.579
3060	0.579
3060	0.579
3060	0.579
3060	0.579
3070	0.579
3070	0.579
3070	0.579
3070	0.579
3070	0.579
3080	0.579
3080	0.579
3080	0.579
3080	0.58
3080	0.58
3090	0.58
3090	0.58
3090	0.58
3090	0.58
3090	0.58
3100	0.58
3100	0.58
3100	0.58
3100	0.58
3100	0.58
3100	0.58
3110	0.581
3110	0.581
3110	0.581
3110	0.581
3110	0.581
3120	0.581
3120	0.581
3120	0.581
3120	0.581
3120	0.581
3130	0.582
3130	0.582
3130	0.582
3130	0.582
3130	0.582
3140	0.582
3140	0.582
3140	0.582
3140	0.582
3140	0.582
3150	0.582
3150	0.582
3150	0.583
3150	0.583
3150	0.583
3150	0.583
3160	0.583
3160	0.583
3160	0.583
3160	0.583
3160	0.583
3170	0.583
3170	0.583
3170	0.583
3170	0.583
3170	0.584
3180	0.584
3180	0.584
3180	0.584
3180	0.584
3180	0.584
3190	0.584
3190	0.584
3190	0.584
3190	0.584
3190	0.584
3200	0.584
3200	0.584
3200	0.584
3200	0.584
3200	0.584
3210	0.584
3210	0.585
3210	0.585
3210	0.585
3210	0.585
3210	0.585
3220	0.585
3220	0.585
3220	0.585
3220	0.585
3220	0.585
3230	0.585
3230	0.585
3230	0.585
3230	0.585
3230	0.585
3240	0.585
3240	0.585
3240	0.585
3240	0.585
3240	0.585
3250	0.585
3250	0.585
3250	0.585
3250	0.585
3250	0.585
3260	0.585
3260	0.585
3260	0.585
3260	0.585
3260	0.584
3260	0.584
3270	0.584
3270	0.584
3270	0.584
3270	0.584
3270	0.584
3280	0.584
3280	0.584
3280	0.584
3280	0.584
3280	0.584
3290	0.584
3290	0.584
3290	0.584
3290	0.584
3290	0.584
3300	0.584
3300	0.584
3300	0.584
3300	0.584
3300	0.584
3310	0.584
3310	0.584
3310	0.584
3310	0.584
3310	0.583
3320	0.583
3320	0.583
3320	0.583
3320	0.583
3320	0.583
3320	0.583
3330	0.583
3330	0.583
3330	0.583
3330	0.583
3330	0.583
3340	0.583
3340	0.583
3340	0.583
3340	0.583
3340	0.583
3350	0.583
3350	0.583
3350	0.583
3350	0.583
3350	0.583
3360	0.583
3360	0.583
3360	0.583
3360	0.583
3360	0.583
3370	0.583
3370	0.582
3370	0.582
3370	0.582
3370	0.582
3370	0.582
3380	0.582
3380	0.582
3380	0.582
3380	0.582
3380	0.582
3390	0.582
3390	0.582
3390	0.582
3390	0.582
3390	0.582
3400	0.582
3400	0.582
3400	0.582
3400	0.581
3400	0.581
3410	0.581
3410	0.581
3410	0.581
3410	0.581
3410	0.581
3420	0.581
3420	0.581
3420	0.581
3420	0.581
3420	0.581
3420	0.581
3430	0.581
3430	0.581
3430	0.581
3430	0.581
3430	0.581
3440	0.581
3440	0.58
3440	0.58
3440	0.58
3440	0.58
3450	0.58
3450	0.58
3450	0.58
3450	0.58
3450	0.58
3460	0.58
3460	0.58
3460	0.58
3460	0.58
3460	0.58
3470	0.58
3470	0.58
3470	0.58
3470	0.58
3470	0.579
3480	0.579
3480	0.579
3480	0.579
3480	0.579
3480	0.579
3480	0.579
3490	0.579
3490	0.579
3490	0.579
3490	0.579
3490	0.579
3500	0.579
3500	0.579
3500	0.579
3500	0.579
3500	0.578
3510	0.578
3510	0.578
3510	0.578
3510	0.578
3510	0.578
3520	0.578
3520	0.578
3520	0.578
3520	0.578
3520	0.578
3530	0.578
3530	0.578
3530	0.578
3530	0.578
3530	0.578
3530	0.578
3540	0.578
3540	0.578
3540	0.578
3540	0.578
3540	0.578
3550	0.578
3550	0.578
3550	0.578
3550	0.577
3550	0.578
3560	0.578
3560	0.578
3560	0.578
3560	0.578
3560	0.577
3570	0.577
3570	0.577
3570	0.578
3570	0.578
3570	0.578
3580	0.578
3580	0.578
3580	0.578
3580	0.578
3580	0.578
3590	0.577
3590	0.577
3590	0.578
3590	0.578
3590	0.577
3590	0.577
3600	0.577
3600	0.577
3600	0.578
3600	0.578
3600	0.577
3610	0.577
3610	0.578
3610	0.578
3610	0.577
3610	0.577
3620	0.577
3620	0.577
3620	0.577
3620	0.577
3620	0.577
3630	0.577
3630	0.577
3630	0.577
3630	0.577
3630	0.577
3640	0.577
3640	0.577
3640	0.577
3640	0.577
3640	0.577
3640	0.577
3650	0.576
3650	0.576
3650	0.576
3650	0.576
3650	0.576
3660	0.576
3660	0.576
3660	0.576
3660	0.576
3660	0.576
3670	0.576
3670	0.576
3670	0.576
3670	0.575
3670	0.575
3680	0.575
3680	0.575
3680	0.575
3680	0.575
3680	0.575
3690	0.574
3690	0.574
3690	0.574
3690	0.574
3690	0.574
3690	0.574
3700	0.574
3700	0.574
3700	0.574
3700	0.573
3700	0.573
3710	0.573
3710	0.573
3710	0.573
3710	0.573
3710	0.573
3720	0.573
3720	0.573
3720	0.573
3720	0.573
3720	0.573
3730	0.573
3730	0.572
3730	0.572
3730	0.572
3730	0.572
3740	0.572
3740	0.572
3740	0.573
3740	0.573
3740	0.573
3750	0.573
3750	0.573
3750	0.573
3750	0.573
3750	0.573
3750	0.573
3760	0.573
3760	0.573
3760	0.573
3760	0.573
3760	0.573
3770	0.572
3770	0.573
3770	0.572
3770	0.573
3770	0.572
3780	0.572
3780	0.572
3780	0.572
3780	0.572
3780	0.572
3790	0.572
3790	0.572
3790	0.572
3790	0.572
3790	0.572
3800	0.572
3800	0.571
3800	0.572
3800	0.572
3800	0.572
3800	0.572
3810	0.572
3810	0.572
3810	0.572
3810	0.572
3810	0.572
3820	0.572
3820	0.571
3820	0.571
3820	0.571
3820	0.571
3830	0.571
3830	0.571
3830	0.571
3830	0.571
3830	0.571
3840	0.571
3840	0.571
3840	0.571
3840	0.571
3840	0.572
3850	0.572
3850	0.572
3850	0.572
3850	0.572
3850	0.572
3860	0.572
3860	0.572
3860	0.572
3860	0.572
3860	0.572
3860	0.572
3870	0.572
3870	0.572
3870	0.572
3870	0.572
3870	0.572
3880	0.572
3880	0.572
3880	0.572
3880	0.572
3880	0.572
3890	0.572
3890	0.572
3890	0.572
3890	0.572
3890	0.572
3900	0.572
3900	0.572
3900	0.572
3900	0.572
3900	0.572
3910	0.572
3910	0.572
3910	0.572
3910	0.572
3910	0.572
3910	0.572
3920	0.572
3920	0.572
3920	0.572
3920	0.572
3920	0.572
3930	0.572
3930	0.572
3930	0.572
3930	0.572
3930	0.572
3940	0.572
3940	0.572
3940	0.572
3940	0.572
3940	0.572
3950	0.572
3950	0.572
3950	0.572
3950	0.572
3950	0.572
3960	0.572
3960	0.572
3960	0.572
3960	0.572
3960	0.572
3960	0.572
3970	0.572
3970	0.572
3970	0.572
3970	0.572
3970	0.572
3980	0.572
3980	0.572
3980	0.572
3980	0.572
3980	0.572
3990	0.572
3990	0.572
3990	0.572
3990	0.572
3990	0.572
4000	0.572
4000	0.572
4000	0.572
4000	0.7

## Sheet: Cbi-pSi-Gatekeeper
399	0.7
401	0.7
403	0.7
405	0.7
407	0.7
409	0.7
411	0.7
413	0.7
415	0.7
417	0.7
418	0.7
420	0.7
422	0.7
424	0.7
426	0.7
428	0.7
430	0.7
432	0.7
434	0.7
436	0.7
438	0.7
440	0.7
442	0.7
444	0.7
445	0.7
447	0.7
449	0.7
451	0.7
453	0.7
455	0.7
457	0.7
459	0.7
461	0.7
463	0.7
465	0.7
467	0.7
469	0.7
471	0.7
472	0.7
474	0.7
476	0.7
478	0.7
480	0.7
482	0.7
484	0.7
486	0.7
488	0.7
490	0.7
492	0.7
494	0.7
496	0.7
498	0.7
499	0.7
501	0.7
503	0.7
505	0.7
507	0.7
509	0.7
511	0.7
513	0.7
515	0.7
517	0.7
519	0.7
521	0.7
523	0.7
525	0.7
526	0.7
528	0.7
530	0.7
532	0.7
534	0.7
536	0.7
538	0.7
540	0.7
542	0.7
544	0.7
546	0.7
548	0.7
550	0.7
552	0.7
553	0.7
555	0.7
557	0.7
559	0.7
561	0.7
563	0.7
565	0.7
567	0.7
569	0.7
571	0.7
573	0.7
575	0.7
577	0.7
579	0.7
580	0.7
582	0.7
584	0.7
586	0.7
588	0.7
590	0.7
592	0.7
594	0.7
596	0.7
598	0.7
600	0.7
602	0.7
604	0.7
606	0.7
607	0.7
609	0.7
611	0.7
613	0.7
615	0.7
617	0.7
619	0.7
621	0.7
623	0.7
625	0.7
627	0.7
629	0.7
631	0.7
633	0.7
634	0.7
636	0.7
638	0.7
640	0.7
642	0.7
644	0.7
646	0.7
648	0.7
650	0.866
652	0.863
654	0.864
656	0.861
658	0.861
660	0.859
661	0.858
663	0.856
665	0.856
667	0.853
669	0.853
671	0.851
673	0.851
675	0.849
677	0.849
679	0.847
681	0.847
683	0.845
685	0.845
687	0.843
688	0.843
690	0.841
692	0.841
694	0.84
696	0.84
698	0.838
700	0.838
702	0.836
704	0.835
706	0.833
708	0.833
710	0.831
712	0.83
714	0.829
715	0.828
717	0.827
719	0.827
721	0.826
723	0.826
725	0.825
727	0.826
729	0.825
731	0.826
733	0.826
735	0.826
737	0.826
739	0.826
741	0.825
742	0.825
744	0.823
746	0.823
748	0.822
750	0.822
752	0.821
754	0.821
756	0.82
758	0.82
760	0.819
762	0.819
764	0.817
766	0.817
768	0.815
769	0.814
771	0.813
773	0.813
775	0.812
777	0.811
779	0.81
781	0.81
783	0.809
785	0.808
787	0.806
789	0.805
791	0.803
793	0.802
795	0.8
796	0.7992
798	0.7973
800	0.7959
802	0.7939
804	0.7926
806	0.7907
808	0.7894
810	0.7876
812	0.7864
814	0.7846
816	0.7834
818	0.7816
820	0.7802
822	0.7783
823	0.7771
825	0.7756
827	0.7749
829	0.7738
831	0.7735
833	0.773
835	0.7732
837	0.773
839	0.7734
841	0.7733
843	0.7736
845	0.7737
847	0.7742
849	0.7743
850	0.7747
852	0.7747
854	0.7753
856	0.7758
858	0.7771
860	0.7781
862	0.7796
864	0.7809
866	0.7826
868	0.7839
870	0.7852
872	0.7855
874	0.7856
876	0.7851
877	0.7851
879	0.7851
881	0.7857
883	0.786
885	0.7866
887	0.7868
889	0.7874
891	0.7877
893	0.7886
895	0.7891
897	0.79
899	0.7905
901	0.7914
903	0.7921
904	0.7931
906	0.7935
908	0.7939
910	0.7935
912	0.7934
914	0.7933
916	0.7937
918	0.794
920	0.7948
922	0.7952
924	0.796
926	0.7965
928	0.7972
930	0.7976
931	0.7983
933	0.7986
935	0.7993
937	0.7997
939	0.8
941	0.801
943	0.801
945	0.802
947	0.803
949	0.803
951	0.804
953	0.804
955	0.804
957	0.805
958	0.805
960	0.806
962	0.807
964	0.807
966	0.809
968	0.81
970	0.812
972	0.813
974	0.815
976	0.816
978	0.817
980	0.818
982	0.819
984	0.821
985	0.823
987	0.825
989	0.828
991	0.831
993	0.833
995	0.836
997	0.838
999	0.841
1000	0.843
1000	0.845
1000	0.847
1010	0.849
1010	0.851
1010	0.853
1010	0.854
1010	0.856
1020	0.857
1020	0.858
1020	0.859
1020	0.86
1020	0.861
1030	0.861
1030	0.862
1030	0.863
1030	0.864
1030	0.864
1040	0.865
1040	0.863
1040	0.861
1040	0.858
1040	0.856
1050	0.854
1050	0.851
1050	0.847
1050	0.843
1050	0.838
1050	0.834
1060	0.831
1060	0.828
1060	0.825
1060	0.824
1060	0.822
1070	0.82
1070	0.818
1070	0.816
1070	0.814
1070	0.812
1080	0.81
1080	0.808
1080	0.805
1080	0.803
1080	0.7997
1090	0.7971
1090	0.7946
1090	0.7926
1090	0.7907
1090	0.7893
1100	0.7878
1100	0.7866
1100	0.7854
1100	0.7845
1100	0.7836
1110	0.783
1110	0.7823
1110	0.782
1110	0.7816
1110	0.7815
1110	0.7812
1120	0.7808
1120	0.7796
1120	0.7778
1120	0.7754
1120	0.7732
1130	0.7712
1130	0.7698
1130	0.7685
1130	0.7675
1130	0.7664
1140	0.7652
1140	0.7637
1140	0.7625
1140	0.7614
1140	0.7607
1150	0.7602
1150	0.7598
1150	0.7594
1150	0.7592
1150	0.7588
1160	0.7586
1160	0.7582
1160	0.7579
1160	0.7576
1160	0.7573
1160	0.7568
1170	0.7565
1170	0.7558
1170	0.7553
1170	0.7544
1170	0.7535
1180	0.7523
1180	0.7513
1180	0.7501
1180	0.7491
1180	0.748
1190	0.7469
1190	0.7458
1190	0.7448
1190	0.7437
1190	0.7427
1200	0.7418
1200	0.7409
1200	0.74
1200	0.739
1200	0.7378
1210	0.7366
1210	0.7352
1210	0.7338
1210	0.7323
1210	0.7308
1210	0.7292
1220	0.7278
1220	0.7262
1220	0.7247
1220	0.723
1220	0.7214
1230	0.7197
1230	0.718
1230	0.7162
1230	0.7146
1230	0.713
1240	0.7115
1240	0.70999
1240	0.70862
1240	0.70729
1240	0.70616
1250	0.70508
1250	0.70418
1250	0.70335
1250	0.70275
1250	0.70233
1260	0.7023
1260	0.70246
1260	0.70274
1260	0.70264
1260	0.70211
1270	0.70122
1270	0.700443
1270	0.699831
1270	0.699487
1270	0.69922
1270	0.699099
1280	0.69894
1280	0.69883
1280	0.69864
1280	0.69852
1280	0.69837
1290	0.69834
1290	0.69827
1290	0.69826
1290	0.69813
1290	0.69803
1300	0.69789
1300	0.69787
1300	0.69786
1300	0.69796
1300	0.698
1310	0.69808
1310	0.69809
1310	0.69812
1310	0.69802
1310	0.6979
1320	0.69768
1320	0.69745
1320	0.69717
1320	0.69694
1320	0.69669
1320	0.69653
1330	0.69634
1330	0.69621
1330	0.69607
1330	0.69601
1330	0.69593
1340	0.69588
1340	0.69576
1340	0.69572
1340	0.69567
1340	0.69557
1350	0.69535
1350	0.69517
1350	0.695
1350	0.69498
1350	0.69496
1360	0.69503
1360	0.69514
1360	0.69531
1360	0.69543
1360	0.69575
1370	0.69617
1370	0.69656
1370	0.6968
1370	0.69694
1370	0.69699
1370	0.69729
1380	0.69777
1380	0.69839
1380	0.699015
1380	0.699656
1380	0.700119
1390	0.700491
1390	0.700751
1390	0.700921
1390	0.70101
1390	0.70123
1400	0.70155
1400	0.70201
1400	0.70261
1400	0.70322
1400	0.70366
1410	0.70412
1410	0.70433
1410	0.70436
1410	0.7042
1410	0.70409
1420	0.70393
1420	0.7038
1420	0.70375
1420	0.70375
1420	0.70361
1430	0.70368
1430	0.70371
1430	0.70378
1430	0.70402
1430	0.7045
1430	0.705
1440	0.70577
1440	0.70637
1440	0.70679
1440	0.70712
1440	0.70742
1450	0.70755
1450	0.70769
1450	0.70765
1450	0.70763
1450	0.7075
1460	0.70723
1460	0.70663
1460	0.70634
1460	0.706
1460	0.70547
1470	0.70477
1470	0.70417
1470	0.70333
1470	0.70219
1470	0.700696
1480	0.699461
1480	0.69835
1480	0.6976
1480	0.69707
1480	0.69707
1480	0.69737
1490	0.69798
1490	0.69879
1490	0.700217
1490	0.70175
1490	0.70326
1500	0.70496
1500	0.70652
1500	0.70804
1500	0.70974
1500	0.7114
1510	0.7136
1510	0.7161
1510	0.7182
1510	0.7205
1510	0.7225
1520	0.724
1520	0.7255
1520	0.7266
1520	0.728
1520	0.7293
1530	0.7305
1530	0.7318
1530	0.7331
1530	0.7339
1530	0.7348
1540	0.7358
1540	0.7363
1540	0.7367
1540	0.7372
1540	0.7369
1540	0.7364
1550	0.7354
1550	0.7338
1550	0.7315
1550	0.7293
1550	0.7267
1560	0.7245
1560	0.7219
1560	0.7195
1560	0.7178
1560	0.7162
1570	0.7146
1570	0.7132
1570	0.7119
1570	0.7112
1570	0.7107
1580	0.7104
1580	0.7101
1580	0.70993
1580	0.70998
1580	0.7101
1590	0.7103
1590	0.7107
1590	0.7112
1590	0.7119
1590	0.7128
1590	0.7137
1600	0.7148
1600	0.7161
1600	0.7175
1600	0.719
1600	0.7208
1610	0.7227
1610	0.7248
1610	0.727
1610	0.7294
1610	0.7316
1620	0.7343
1620	0.7374
1620	0.7397
1620	0.7424
1620	0.7458
1630	0.7488
1630	0.7519
1630	0.7551
1630	0.7575
1630	0.7591
1640	0.7604
1640	0.7611
1640	0.761
1640	0.761
1640	0.7608
1640	0.7608
1650	0.7612
1650	0.7618
1650	0.7618
1650	0.7617
1650	0.7605
1660	0.7584
1660	0.7554
1660	0.7518
1660	0.7475
1660	0.7435
1670	0.7399
1670	0.7362
1670	0.7321
1670	0.7289
1670	0.7255
1680	0.7219
1680	0.7186
1680	0.7157
1680	0.7127
1680	0.70969
1690	0.70648
1690	0.70419
1690	0.70149
1690	0.69886
1690	0.69626
1700	0.69363
1700	0.6908
1700	0.689
1700	0.6869
1700	0.6858
1700	0.6846
1710	0.6835
1710	0.6826
1710	0.6819
1710	0.6812
1710	0.6808
1720	0.6804
1720	0.6802
1720	0.6801
1720	0.68
1720	0.6797
1730	0.6795
1730	0.6791
1730	0.679
1730	0.6788
1730	0.6789
1740	0.6788
1740	0.6788
1740	0.6786
1740	0.6785
1740	0.6782
1750	0.6782
1750	0.678
1750	0.678
1750	0.6781
1750	0.6782
1750	0.6781
1760	0.6782
1760	0.6781
1760	0.678
1760	0.678
1760	0.6781
1770	0.678
1770	0.678
1770	0.6779
1770	0.6779
1770	0.678
1780	0.678
1780	0.678
1780	0.6781
1780	0.6781
1780	0.6781
1790	0.678
1790	0.6781
1790	0.678
1790	0.678
1790	0.6779
1800	0.678
1800	0.6781
1800	0.6781
1800	0.678
1800	0.6781
1810	0.6781
1810	0.6782
1810	0.6781
1810	0.6781
1810	0.6782
1810	0.6783
1820	0.6783
1820	0.6784
1820	0.6784
1820	0.6785
1820	0.6784
1830	0.6784
1830	0.6784
1830	0.6785
1830	0.6785
1830	0.6787
1840	0.6786
1840	0.6786
1840	0.6786
1840	0.6787
1840	0.6787
1850	0.6787
1850	0.6787
1850	0.6789
1850	0.6789
1850	0.679
1860	0.6789
1860	0.679
1860	0.6789
1860	0.679
1860	0.679
1860	0.6791
1870	0.679
1870	0.679
1870	0.679
1870	0.6792
1870	0.6792
1880	0.6793
1880	0.6792
1880	0.6793
1880	0.6792
1880	0.6793
1890	0.6793
1890	0.6794
1890	0.6794
1890	0.6795
1890	0.6795
1900	0.6796
1900	0.6795
1900	0.6796
1900	0.6796
1900	0.6796
1910	0.6796
1910	0.6797
1910	0.6797
1910	0.6798
1910	0.6798
1910	0.6799
1920	0.6798
1920	0.6799
1920	0.6799
1920	0.6799
1920	0.6799
1930	0.68
1930	0.68
1930	0.6801
1930	0.6801
1930	0.6802
1940	0.6802
1940	0.6804
1940	0.6803
1940	0.6803
1940	0.6803
1950	0.6805
1950	0.6805
1950	0.6806
1950	0.6806
1950	0.6807
1960	0.6805
1960	0.6807
1960	0.6807
1960	0.681
1960	0.6809
1970	0.681
1970	0.6809
1970	0.6811
1970	0.681
1970	0.6811
1970	0.6811
1980	0.6815
1980	0.6816
1980	0.6818
1980	0.6815
1980	0.6814
1990	0.6812
1990	0.6812
1990	0.6811
1990	0.6811
1990	0.681
2000	0.6811
2000	0.681
2000	0.681
2000	0.6808
2000	0.6808
2010	0.6808
2010	0.681
2010	0.681
2010	0.6812
2010	0.6811
2020	0.6811
2020	0.681
2020	0.6811
2020	0.681
2020	0.6811
2020	0.681
2030	0.6811
2030	0.6811
2030	0.6812
2030	0.6811
2030	0.6814
2040	0.6812
2040	0.6813
2040	0.6812
2040	0.6813
2040	0.6812
2050	0.6813
2050	0.6813
2050	0.6815
2050	0.6812
2050	0.6811
2060	0.681
2060	0.681
2060	0.681
2060	0.6811
2060	0.6811
2070	0.6811
2070	0.6811
2070	0.6812
2070	0.6812
2070	0.6812
2080	0.6812
2080	0.6813
2080	0.6812
2080	0.6813
2080	0.6812
2080	0.6812
2090	0.6811
2090	0.6811
2090	0.681
2090	0.6811
2090	0.6811
2100	0.6812
2100	0.6812
2100	0.6813
2100	0.6813
2100	0.6813
2110	0.6812
2110	0.6813
2110	0.6813
2110	0.6814
2110	0.6813
2120	0.6812
2120	0.6811
2120	0.6811
2120	0.681
2120	0.681
2130	0.6809
2130	0.681
2130	0.6808
2130	0.6809
2130	0.6808
2130	0.6811
2140	0.6811
2140	0.6814
2140	0.6814
2140	0.6815
2140	0.6814
2150	0.6815
2150	0.6814
2150	0.6815
2150	0.6813
2150	0.6813
2160	0.6813
2160	0.6819
2160	0.6824
2160	0.6827
2160	0.6825
2170	0.6824
2170	0.6821
2170	0.682
2170	0.6818
2170	0.6818
2180	0.6816
2180	0.6817
2180	0.6816
2180	0.6818
2180	0.6818
2180	0.6818
2190	0.6816
2190	0.6817
2190	0.6815
2190	0.6815
2190	0.6814
2200	0.6814
2200	0.6813
2200	0.6814
2200	0.6812
2200	0.6813
2210	0.6812
2210	0.6813
2210	0.6811
2210	0.6812
2210	0.6811
2220	0.6812
2220	0.6811
2220	0.6811
2220	0.6811
2220	0.6811
2230	0.681
2230	0.681
2230	0.6809
2230	0.6809
2230	0.6808
2240	0.6809
2240	0.6808
2240	0.6809
2240	0.6808
2240	0.6808
2240	0.6807
2250	0.6808
2250	0.6808
2250	0.6808
2250	0.6807
2250	0.6808
2260	0.6807
2260	0.6807
2260	0.6806
2260	0.6806
2260	0.6805
2270	0.6806
2270	0.6806
2270	0.6806
2270	0.6805
2270	0.6806
2280	0.6805
2280	0.6806
2280	0.6805
2280	0.6805
2280	0.6805
2290	0.6805
2290	0.6804
2290	0.6803
2290	0.6802
2290	0.6802
2290	0.6801
2300	0.6801
2300	0.6801
2300	0.6801
2300	0.68
2300	0.6801
2310	0.6801
2310	0.6801
2310	0.68
2310	0.68
2310	0.68
2320	0.68
2320	0.68
2320	0.6801
2320	0.6801
2320	0.6801
2330	0.6799
2330	0.6798
2330	0.6797
2330	0.6797
2330	0.6797
2340	0.6797
2340	0.6797
2340	0.6797
2340	0.6798
2340	0.6797
2350	0.6796
2350	0.6796
2350	0.6796
2350	0.6796
2350	0.6796
2350	0.6796
2360	0.6795
2360	0.6797
2360	0.6797
2360	0.6797
2360	0.6797
2370	0.6798
2370	0.6797
2370	0.6797
2370	0.6797
2370	0.6797
2380	0.6797
2380	0.6798
2380	0.6797
2380	0.6797
2380	0.6796
2390	0.6796
2390	0.6796
2390	0.6796
2390	0.6796
2390	0.6797
2400	0.6797
2400	0.6797
2400	0.6796
2400	0.6797
2400	0.6797
2400	0.6798
2410	0.6798
2410	0.6799
2410	0.6799
2410	0.6799
2410	0.6799
2420	0.6799
2420	0.68
2420	0.68
2420	0.68
2420	0.6801
2430	0.6801
2430	0.6801
2430	0.6801
2430	0.6802
2430	0.6802
2440	0.6803
2440	0.6803
2440	0.6803
2440	0.6803
2440	0.6804
2450	0.6804
2450	0.6804
2450	0.6804
2450	0.6805
2450	0.6805
2450	0.6805
2460	0.6805
2460	0.6805
2460	0.6805
2460	0.6806
2460	0.6805
2470	0.6806
2470	0.6805
2470	0.6806
2470	0.6805
2470	0.6806
2480	0.6806
2480	0.6806
2480	0.6805
2480	0.6806
2480	0.6805
2490	0.6806
2490	0.6805
2490	0.6806
2490	0.6806
2490	0.6806
2500	0.6806
2500	0.6806
2500	0.6806
2500	0.6806
2500	0.6806
2510	0.6806
2510	0.6806
2510	0.6806
2510	0.6806
2510	0.6807
2510	0.6807
2520	0.6807
2520	0.6807
2520	0.6808
2520	0.6807
2520	0.6808
2530	0.6808
2530	0.6808
2530	0.6808
2530	0.6809
2530	0.6809
2540	0.6809
2540	0.6809
2540	0.681
2540	0.681
2540	0.681
2550	0.681
2550	0.6811
2550	0.6811
2550	0.6811
2550	0.6811
2560	0.6812
2560	0.6812
2560	0.6812
2560	0.6812
2560	0.6813
2560	0.6812
2570	0.6813
2570	0.6812
2570	0.6813
2570	0.6813
2570	0.6813
2580	0.6813
2580	0.6814
2580	0.6813
2580	0.6814
2580	0.6814
2590	0.6814
2590	0.6814
2590	0.6814
2590	0.6814
2590	0.6815
2600	0.6815
2600	0.6815
2600	0.6815
2600	0.6815
2600	0.6815
2610	0.6816
2610	0.6816
2610	0.6816
2610	0.6816
2610	0.6816
2620	0.6816
2620	0.6816
2620	0.6816
2620	0.6816
2620	0.6816
2620	0.6816
2630	0.6816
2630	0.6816
2630	0.6816
2630	0.6816
2630	0.6815
2640	0.6816
2640	0.6815
2640	0.6815
2640	0.6815
2640	0.6815
2650	0.6815
2650	0.6815
2650	0.6815
2650	0.6815
2650	0.6815
2660	0.6815
2660	0.6815
2660	0.6815
2660	0.6815
2660	0.6815
2670	0.6814
2670	0.6815
2670	0.6815
2670	0.6816
2670	0.6816
2670	0.6816
2680	0.6817
2680	0.6817
2680	0.6817
2680	0.6818
2680	0.6818
2690	0.6819
2690	0.6819
2690	0.682
2690	0.682
2690	0.682
2700	0.6821
2700	0.6821
2700	0.6822
2700	0.6822
2700	0.6822
2710	0.6823
2710	0.6823
2710	0.6824
2710	0.6824
2710	0.6824
2720	0.6824
2720	0.6825
2720	0.6826
2720	0.6826
2720	0.6826
2720	0.6827
2730	0.6827
2730	0.6828
2730	0.6828
2730	0.6829
2730	0.6829
2740	0.6829
2740	0.683
2740	0.683
2740	0.683
2740	0.6831
2750	0.6831
2750	0.6832
2750	0.6832
2750	0.6832
2750	0.6832
2760	0.6833
2760	0.6833
2760	0.6834
2760	0.6834
2760	0.6835
2770	0.6835
2770	0.6836
2770	0.6836
2770	0.6837
2770	0.6837
2780	0.6838
2780	0.6838
2780	0.6838
2780	0.6839
2780	0.6839
2780	0.684
2790	0.684
2790	0.6841
2790	0.6841
2790	0.6842
2790	0.6842
2800	0.6843
2800	0.6843
2800	0.6844
2800	0.6844
2800	0.6845
2810	0.6845
2810	0.6846
2810	0.6846
2810	0.6846
2810	0.6847
2820	0.6847
2820	0.6848
2820	0.6848
2820	0.6849
2820	0.6849
2830	0.6849
2830	0.685
2830	0.685
2830	0.6851
2830	0.6851
2830	0.6852
2840	0.6853
2840	0.6853
2840	0.6854
2840	0.6855
2840	0.6856
2850	0.6857
2850	0.6859
2850	0.686
2850	0.6862
2850	0.6863
2860	0.6865
2860	0.6867
2860	0.6869
2860	0.6871
2860	0.6874
2870	0.6876
2870	0.6879
2870	0.6881
2870	0.6883
2870	0.6883
2880	0.6883
2880	0.6882
2880	0.6881
2880	0.688
2880	0.6878
2880	0.6877
2890	0.6877
2890	0.6877
2890	0.6877
2890	0.6878
2890	0.688
2900	0.688
2900	0.6882
2900	0.6883
2900	0.6885
2900	0.6887
2910	0.6889
2910	0.689
2910	0.6893
2910	0.6895
2910	0.6897
2920	0.69
2920	0.69021
2920	0.69039
2920	0.69063
2920	0.69084
2930	0.69109
2930	0.69128
2930	0.69151
2930	0.69164
2930	0.69178
2940	0.69182
2940	0.69183
2940	0.69174
2940	0.69168
2940	0.69158
2940	0.69157
2950	0.69158
2950	0.69172
2950	0.69191
2950	0.6922
2950	0.69245
2960	0.69274
2960	0.69292
2960	0.69304
2960	0.69301
2960	0.69288
2970	0.69264
2970	0.6924
2970	0.69207
2970	0.6918
2970	0.6915
2980	0.69124
2980	0.69095
2980	0.69073
2980	0.69051
2980	0.69034
2990	0.69018
2990	0.69008
2990	0.69
2990	0.6899
2990	0.6898
2990	0.6898
3000	0.6898
3000	0.6898
3000	0.6898
3000	0.6899
3000	0.69
3010	0.69007
3010	0.69014
3010	0.69027
3010	0.69037
3010	0.69049
3020	0.69057
3020	0.6907
3020	0.69079
3020	0.69093
3020	0.69103
3030	0.69117
3030	0.69129
3030	0.69142
3030	0.69151
3030	0.69166
3040	0.69176
3040	0.69188
3040	0.69197
3040	0.69211
3040	0.69221
3050	0.69232
3050	0.69239
3050	0.69252
3050	0.69261
3050	0.69272
3050	0.6928
3060	0.69292
3060	0.69298
3060	0.69306
3060	0.69311
3060	0.6932
3070	0.69323
3070	0.69327
3070	0.69328
3070	0.69333
3070	0.69334
3080	0.69343
3080	0.69346
3080	0.6935
3080	0.69351
3080	0.69358
3090	0.69358
3090	0.69362
3090	0.69364
3090	0.69366
3090	0.69364
3100	0.69369
3100	0.69371
3100	0.69378
3100	0.69381
3100	0.69389
3100	0.69394
3110	0.69405
3110	0.69411
3110	0.6942
3110	0.69426
3110	0.69438
3120	0.69446
3120	0.69459
3120	0.69467
3120	0.69477
3120	0.69486
3130	0.69501
3130	0.69513
3130	0.69529
3130	0.6954
3130	0.69556
3140	0.69568
3140	0.69586
3140	0.69599
3140	0.69614
3140	0.69628
3150	0.69645
3150	0.69658
3150	0.69677
3150	0.69692
3150	0.69712
3150	0.69726
3160	0.69744
3160	0.69759
3160	0.69779
3160	0.69794
3160	0.69815
3170	0.69828
3170	0.69845
3170	0.69859
3170	0.69879
3170	0.69893
3180	0.699098
3180	0.699225
3180	0.699418
3180	0.699561
3180	0.699713
3190	0.699824
3190	0.699989
3190	0.700093
3190	0.700231
3190	0.700347
3200	0.700489
3200	0.700569
3200	0.700696
3200	0.700775
3200	0.700901
3210	0.700988
3210	0.70112
3210	0.70118
3210	0.70128
3210	0.70134
3210	0.70146
3220	0.70154
3220	0.70165
3220	0.70171
3220	0.70182
3220	0.70188
3230	0.70198
3230	0.70206
3230	0.70219
3230	0.70227
3230	0.7024
3240	0.70246
3240	0.70258
3240	0.70266
3240	0.7028
3240	0.70291
3250	0.70309
3250	0.70321
3250	0.70334
3250	0.70342
3250	0.70358
3260	0.70371
3260	0.70385
3260	0.70397
3260	0.70414
3260	0.70424
3260	0.70438
3270	0.70447
3270	0.7046
3270	0.70465
3270	0.70471
3270	0.70471
3280	0.70475
3280	0.70473
3280	0.70473
3280	0.70467
3280	0.70462
3290	0.70452
3290	0.70447
3290	0.70437
3290	0.7043
3290	0.70414
3300	0.70401
3300	0.70381
3300	0.70365
3300	0.70348
3300	0.70338
3310	0.70321
3310	0.70301
3310	0.70276
3310	0.70257
3310	0.70237
3320	0.70219
3320	0.70199
3320	0.70181
3320	0.7016
3320	0.70144
3320	0.70125
3330	0.70108
3330	0.70085
3330	0.700668
3330	0.700465
3330	0.700309
3340	0.700118
3340	0.69997
3340	0.699761
3340	0.69957
3340	0.699344
3350	0.699166
3350	0.69897
3350	0.69881
3350	0.6986
3350	0.69842
3360	0.69821
3360	0.69804
3360	0.69784
3360	0.69767
3360	0.69744
3370	0.69727
3370	0.69709
3370	0.69692
3370	0.69671
3370	0.69655
3370	0.69635
3380	0.69618
3380	0.69599
3380	0.69585
3380	0.69567
3380	0.69552
3390	0.69534
3390	0.6952
3390	0.69501
3390	0.69484
3390	0.69469
3400	0.69457
3400	0.69439
3400	0.69426
3400	0.69408
3400	0.69393
3410	0.69376
3410	0.69362
3410	0.69344
3410	0.69326
3410	0.69307
3420	0.69295
3420	0.69277
3420	0.69262
3420	0.69243
3420	0.69227
3420	0.69208
3430	0.69194
3430	0.69175
3430	0.69159
3430	0.69139
3430	0.69125
3440	0.69108
3440	0.69092
3440	0.69073
3440	0.69058
3440	0.69038
3450	0.69023
3450	0.69009
3450	0.6899
3450	0.6897
3450	0.6896
3460	0.6894
3460	0.6893
3460	0.6891
3460	0.6889
3460	0.6888
3470	0.6886
3470	0.6885
3470	0.6883
3470	0.6882
3470	0.688
3480	0.6878
3480	0.6876
3480	0.6874
3480	0.6873
3480	0.6872
3480	0.687
3490	0.6869
3490	0.6867
3490	0.6865
3490	0.6864
3490	0.6862
3500	0.686
3500	0.6859
3500	0.6857
3500	0.6855
3500	0.6854
3510	0.6853
3510	0.6851
3510	0.685
3510	0.6848
3510	0.6846
3520	0.6845
3520	0.6843
3520	0.6841
3520	0.684
3520	0.6838
3530	0.6837
3530	0.6836
3530	0.6834
3530	0.6833
3530	0.6832
3530	0.683
3540	0.6828
3540	0.6826
3540	0.6825
3540	0.6823
3540	0.6822
3550	0.682
3550	0.6819
3550	0.6818
3550	0.6817
3550	0.6815
3560	0.6813
3560	0.6812
3560	0.6809
3560	0.6807
3560	0.6806
3570	0.6805
3570	0.6804
3570	0.6803
3570	0.6802
3570	0.6801
3580	0.6799
3580	0.6796
3580	0.6794
3580	0.6793
3580	0.6793
3590	0.6792
3590	0.679
3590	0.6789
3590	0.6788
3590	0.6788
3590	0.6786
3600	0.6784
3600	0.6783
3600	0.6782
3600	0.678
3600	0.6779
3610	0.6778
3610	0.6777
3610	0.6776
3610	0.6774
3610	0.6774
3620	0.6774
3620	0.6773
3620	0.6771
3620	0.6768
3620	0.6767
3630	0.6766
3630	0.6765
3630	0.6764
3630	0.6765
3630	0.6766
3640	0.6766
3640	0.6764
3640	0.6762
3640	0.676
3640	0.6757
3640	0.6757
3650	0.6756
3650	0.6756
3650	0.6756
3650	0.6757
3650	0.6758
3660	0.6757
3660	0.6756
3660	0.6755
3660	0.6753
3660	0.6752
3670	0.6751
3670	0.675
3670	0.6751
3670	0.6751
3670	0.6753
3680	0.6754
3680	0.6752
3680	0.6751
3680	0.675
3680	0.6748
3690	0.6747
3690	0.6747
3690	0.6748
3690	0.6749
3690	0.6751
3690	0.6752
3700	0.6752
3700	0.6751
3700	0.6749
3700	0.6747
3700	0.6747
3710	0.6748
3710	0.6749
3710	0.6749
3710	0.6749
3710	0.6749
3720	0.675
3720	0.675
3720	0.6749
3720	0.6749
3720	0.6749
3730	0.6748
3730	0.6748
3730	0.6749
3730	0.6751
3730	0.6751
3740	0.675
3740	0.675
3740	0.675
3740	0.675
3740	0.6749
3750	0.6746
3750	0.6746
3750	0.6749
3750	0.675
3750	0.675
3750	0.6751
3760	0.6751
3760	0.6749
3760	0.6748
3760	0.6748
3760	0.6749
3770	0.6749
3770	0.675
3770	0.675
3770	0.675
3770	0.6751
3780	0.6751
3780	0.6749
3780	0.6749
3780	0.6749
3780	0.675
3790	0.6751
3790	0.6751
3790	0.6751
3790	0.6751
3790	0.675
3800	0.6749
3800	0.6749
3800	0.6749
3800	0.675
3800	0.6751
3800	0.6752
3810	0.6754
3810	0.6751
3810	0.675
3810	0.6749
3810	0.6749
3820	0.6749
3820	0.6749
3820	0.6752
3820	0.6754
3820	0.6753
3830	0.6754
3830	0.6751
3830	0.6748
3830	0.6748
3830	0.6749
3840	0.675
3840	0.6753
3840	0.6754
3840	0.6754
3840	0.6753
3850	0.6751
3850	0.6749
3850	0.6749
3850	0.6749
3850	0.675
3860	0.6751
3860	0.6753
3860	0.6754
3860	0.6753
3860	0.675
3860	0.6748
3870	0.6748
3870	0.675
3870	0.6752
3870	0.6752
3870	0.6753
3880	0.6753
3880	0.6751
3880	0.675
3880	0.675
3880	0.675
3890	0.6752
3890	0.6753
3890	0.6753
3890	0.6753
3890	0.6751
3900	0.675
3900	0.675
3900	0.675
3900	0.6751
3900	0.6753
3910	0.6754
3910	0.6754
3910	0.6753
3910	0.6752
3910	0.6751
3910	0.6751
3920	0.6752
3920	0.6752
3920	0.6753
3920	0.6754
3920	0.6754
3930	0.6753
3930	0.6753
3930	0.6752
3930	0.6753
3930	0.6753
3940	0.6754
3940	0.6754
3940	0.6754
3940	0.6753
3940	0.6753
3950	0.6753
3950	0.6753
3950	0.6754
3950	0.6754
3950	0.6754
3960	0.6754
3960	0.6754
3960	0.6753
3960	0.6753
3960	0.6753
3960	0.6754
3970	0.6754
3970	0.6754
3970	0.6754
3970	0.6754
3970	0.6754
3980	0.6754
3980	0.6754
3980	0.6755
3980	0.6754
3980	0.6754
3990	0.6754
3990	0.6754
3990	0.6754
3990	0.6755
3990	0.6755
4000	0.6755
4000	0.6755
4000	0.6755
4000	0.7
