# Supplementary material for: Designed 2D protein crystals as dynamic molecular gatekeepers for a solid-state device
Source: Nat Commun. 2024 Jul 27;15:6326. doi: 10.1038/s41467-024-50567-8 (PMC11283500; doi:10.1038/s41467-024-50567-8)
Supplement: Supplementary file 3 — Source Data for MS and SI [file 41467_2024_50567_MOESM3_ESM.zip › Source_Data_Files/SI Source Data Files_EditorialVersion_SV/SI_Fig8.xlsx]

## Sheet: Hexane 1 - Signal
Time (sec)	Hexane Exposure (10 min)
10	100	100	100
20	99.1039	99.8549	99.0161
30	100.064	99.5366	98.1492
40	99.467	99.6802	97.1794
50	99.0848	99.7627	99.9921
60	99.963	99.9946	99.2393
70	99.8819	99.8289	99.2436
80	99.5239	99.5302	99.5267
90	98.5724	99.713	98.1013
100	98.2182	99.7372	97.9089
110	98.4419	99.7328	97.3643
120	98.5381	99.8488	98.3844
130	98.4533	99.4481	97.9334
140	98.3778	99.6048	98.1463
150	98.1638	99.7213	98.838
160	98.4458	99.6212	98.4882
170	98.5022	99.7071	98.663
180	98.1429	99.4228	98.9163
190	98.5057	99.7704	99.2433
200	98.5383	99.5209	98.6989
210	98.7223	99.406	98.9201
220	98.3622	99.8798	99.1938
230	98.7183	99.7815	99.2868
240	98.5233	99.792	99.2185
250	98.9989	99.5996	99.6412
260	98.883	99.5491	99.4161
270	98.5854	100.171	99.8971
280	99.2511	99.9648	99.6709
290	98.9348	99.8678	99.8981
300	98.6752	99.9222	100.081
310	98.758	99.7571	100.064
320	98.7654	99.9684	100.259
330	98.836	99.805	100.352
340	98.7473	100.016	100.726
350	99.0711	99.6925	99.9338
360	98.8024	99.947	100.165
370	98.9491	99.6781	100.507
380	99.0899	100.114	99.904
390	99.035	99.7061	99.9306
400	98.854	99.7374	100.623
410	98.9046	99.8937	100.106
420	98.8512	100.293	100.329
430	98.5499	100.042	100.332
440	98.8282	100.07	100.243
450	98.8281	99.7586	100.324
460	98.6055	100.033	100.566
470	98.829	99.7047	100.143
480	98.5447	99.8249	100.51
490	98.5473	99.6745	100.499
500	98.7466	99.9322	100.457
510	98.2904	99.8615	100.325
520	98.4603	99.7265	100.561
530	98.9491	100.164	100.362
540	99.0899	99.8993	100.337
550	99.035	99.9101	100.492
560	98.854	100.147	100.438
570	98.9046	100.231	100.21
580	98.8512	100.077	100.564
590	98.5499	99.8464	100.565
600	98.8282	100.114	99.9123

## Sheet: HCN - Signal
Time (sec)	HCN Exposure (10 ppm)
10	100	100	100
20	101.253	98.22	100.916
30	99.0438	98.0265	100.978
40	98.8984	98.676	100.712
50	99.3533	98.6462	100.694
60	99.1445	99.7932	100.284
70	99.0248	99.2289	100.624
80	98.7579	99.5764	100.478
90	99.2949	99.6479	100.466
100	99.4515	100.002	100.419
110	99.4951	99.993	100.444
120	99.7208	100.114	100.472
130	99.8464	100.146	100.46
140	99.8975	100.143	100.606
150	99.6241	99.9528	100.716
160	99.5203	100.569	100.391
170	99.4958	99.962	100.625
180	99.3077	100.527	100.554
190	99.5144	100.247	100.641
200	99.374	100.357	100.612
210	99.1909	100.474	100.474
220	99.5322	100.486	100.583
230	99.5621	100.467	100.612
240	99.3301	100.974	100.473
250	99.5025	100.303	100.8
260	99.5424	100.735	100.53
270	99.5253	100.461	100.675
280	99.5327	100.719	100.528
290	99.485	100.617	100.7
300	99.6879	100.939	100.516
310	99.4449	100.595	100.75
320	99.4487	100.855	100.548
330	99.1255	100.665	100.797
340	98.8487	101.182	100.517
350	98.9924	100.669	100.774
360	99.2843	100.675	100.74
370	98.9065	101.036	100.621
380	99.2623	100.582	100.839
390	99.2369	100.845	100.664
400	99.2865	100.773	100.755
410	98.9797	100.751	100.947
420	99.1102	100.951	100.683
430	99.0451	100.985	100.731
440	99.1446	100.729	100.949
450	99.3845	101.261	100.659
460	99.1482	100.631	101.063
470	99.0487	101.044	100.799
480	98.7649	101.336	100.766
490	99.0542	101.126	100.881
500	99.3426	100.819	100.972
510	99.4755	101.232	100.688
520	99.374	100.878	100.951
530	99.1909	101.135	100.916
540	99.5322	100.935	101.013
550	99.5621	100.924	100.917
560	99.3301	100.631	100.978
570	99.5025	101.044	100.712
580	99.5424	101.336	100.694
590	99.5253	101.126	100.284
600	101.343	100.751	100.624

## Sheet: Hexane 2 - Signal
Time (sec)	Hexane Exposure (10 min)
10	100	100	100
20	99.1492	99.5361	99.1007
30	98.1794	99.6733	99.7885
40	101.992	99.7678	99.509
50	101.239	100.366	99.4623
60	98.2436	100.222	99.6488
70	98.5267	99.6205	99.6244
80	98.1013	99.2663	99.8127
90	98.9089	99.017	99.9408
100	98.3643	99.4415	99.8071
110	99.3844	99.014	99.8253
120	99.9334	99.7744	99.64
130	100.146	100.172	99.9663
140	98.1463	99.8219	100.287
150	98.838	100.692	100.304
160	98.4882	100.234	100.149
170	98.663	100.124	99.9967
180	98.9163	100.031	100
190	99.2433	100.582	100.141
200	98.6989	100.082	100.587
210	98.9201	100.193	100.035
220	99.1938	100.292	100.066
230	99.2868	100.337	100.134
240	99.2185	100.42	100.012
250	99.6412	100.563	100.066
260	99.4161	100.293	100.375
270	99.8971	100.514	100.268
280	99.6709	100.51	100.581
290	99.8981	100.449	100.727
300	100.081	100.646	100.758
310	100.064	100.618	100.347
320	100.259	100.399	100.145
330	100.352	100.586	100.819
340	100.726	101.051	100.594
350	99.9338	100.441	100.845
360	100.165	100.531	100.467
370	100.507	101.093	101.093
380	99.904	100.326	100.391
390	99.9306	100.388	100.38
400	100.623	100.708	100.623
410	100.106	100.356	100.305
420	100.329	100.34	101.104
430	100.332	100.528	100.127
440	100.243	100.122	100.258
450	100.324	100.634	100.381
460	100.566	100.695	101.283
470	100.143	100.496	100.415
480	100.51	100.899	100.631
490	100.499	100.585	100.504
500	100.457	100.637	100.186
510	100.325	100.444	100.238
520	100.561	100.808	100.827
530	100.362	100.535	100.676
540	100.337	100.415	100.724
550	100.492	100.688	100.504
560	100.438	100.447	100.981
570	100.21	100.597	100.659
580	100.564	100.679	100.63
590	100.565	100.624	100.454
600	99.9123	100.325	101.073

## Sheet: Hexane 1 - Peak Shift
Time (sec)	Peak Shift (nm)
10	-0.00922	0.01685	-0.27228
20	-0.09436	0.04095	-0.48541
30	-0.19165	0.00269	-0.63288
40	-0.29144	0.02032	-0.5968
50	-0.3703	0.00726	-0.5329
60	-0.48761	0.00452	-0.48969
70	-0.54657	-0.05042	-0.4057
80	-0.59406	-0.00885	-0.43396
90	-0.61981	-0.06305	-0.35986
100	-0.6247	-0.03735	-0.435
110	-0.67902	-0.04669	-0.3598
120	-0.69617	-0.04492	-0.39227
130	-0.71088	-0.0415	-0.28772
140	-0.71259	-0.04358	-0.44
150	-0.72754	-0.05591	-0.33704
160	-0.73792	-0.06207	-0.20215
170	-0.73615	-0.04431	-0.28784
180	-0.73023	-0.05286	-0.07111
190	-0.71582	-0.0686	-0.05817
200	-0.70685	-0.04523	-0.23804
210	-0.72095	-0.06891	-0.22437
220	-0.71814	-0.0376	-0.00726
230	-0.77796	-0.03485	-0.15448
240	-0.71582	-0.01166	-0.18994
250	-0.69873	-0.00037	-0.17395
260	-0.77698	-0.01721	-0.12201
270	-0.68964	-0.04193	-0.18073
280	-0.71503	-0.02484	-0.13672
290	-0.72614	0.00397	-0.03797
300	-0.72186	-0.03278	-0.16321
310	-0.70648	0.01251	-0.24854
320	-0.70093	0.01807	-0.21228
330	-0.75079	-0.00586	-0.01972
340	-0.7074	-0.01935	-0.15058
350	-0.72125	0.01501	-0.25836
360	-0.66571	0.01001	-0.34003
370	-0.66168	-0.00971	-0.40753
380	-0.6731	-0.04816	-0.24017
390	-0.66498	-0.03064	-0.51795
400	-0.67413	-0.02051	-0.52393
410	-0.69556	0.02527	-0.55005
420	-0.68537	0.01245	-0.49976
430	-0.68707	0.03198	-0.61304
440	-0.67859	0.01013	-0.65338
450	-0.71454	0.00836	-0.65564
460	-0.68085	0.01837	-0.52362
470	-0.70471	0.00269	-0.4563
480	-0.69946	-0.00562	-0.27344
490	-0.66834	0.01446	-0.25366
500	-0.67304	0.00775	-0.30475
510	-0.69061	0.0083	-0.25629
520	-0.69556	-0.04303	-0.00159
530	-0.68537	0.00171	-0.17688
540	-0.68707	-0.05798	-0.22254
550	-0.67859	0.02838	-0.20777
560	-0.71454	0.021	0.01514
570	-0.68085	-0.01276	-0.07105
580	-0.70471	0.00299	0.29413
590	-0.69946	-0.00183	0.28802
600	-0.66834	0.0141	0.16186

## Sheet: HCN - Peak Shift
Time (sec)	Peak Shift (nm)
10	0.04101	-0.03943	0.05127
20	-0.0716	-0.06128	0.05786
30	-0.3125	-0.08149	0.01099
40	-0.40143	-0.04041	0.05292
50	-0.41589	-0.06653	-0.11145
60	-0.38879	-0.06305	-0.00818
70	-0.44788	-0.13288	-0.13257
80	-0.38757	-0.12928	-0.03583
90	-0.39227	-0.03809	-0.05298
100	-0.38599	-0.11036	-0.05072
110	-0.35498	-0.13526	-0.05517
120	-0.37744	-0.1897	-0.11377
130	-0.37848	-0.13697	-0.14642
140	-0.43329	-0.1742	-0.15503
150	-0.37854	-0.19538	-0.13202
160	-0.43201	-0.15064	-0.00091
170	-0.38501	-0.18708	-0.0625
180	-0.35614	-0.16852	0.01111
190	-0.35535	-0.17585	0.04407
200	-0.38165	-0.16895	-0.0932
210	-0.33661	-0.11133	0.07843
220	-0.39533	-0.12415	0.01917
230	-0.35669	-0.1037	0.01025
240	-0.36102	-0.16559	0.01227
250	-0.36902	-0.15815	0.12433
260	-0.35254	-0.06244	-0.02545
270	-0.35925	-0.03241	0.01801
280	-0.33264	-0.08356	-0.12414
290	-0.33002	-0.06525	-0.05011
300	-0.34711	-0.06842	-0.0697
310	-0.38745	-0.09577	0.03619
320	-0.43482	-0.03858	-0.12884
330	-0.39227	-0.04377	-0.18561
340	-0.39539	-0.11737	-0.11102
350	-0.40418	-0.06842	-0.05035
360	-0.44257	-0.1037	0.04309
370	-0.43787	0.01214	0.07843
380	-0.41815	-0.09687	-0.07892
390	-0.44153	-0.08875	-0.10187
400	-0.48303	0.03021	0.14197
410	-0.38947	-0.05433	-0.03467
420	-0.40949	-0.06556	0.07471
430	-0.3631	-0.05658	0.12616
440	-0.38855	-0.06806	0.04083
450	-0.38513	-0.0636	-0.03918
460	-0.44135	-0.06122	0.01685
470	-0.31604	-0.05121	0.07086
480	-0.31549	-0.06018	0.00232
490	-0.29468	-0.07264	0.05774
500	-0.29773	-0.04078	0.11749
510	-0.39166	-0.11249	0.00592
520	-0.38947	-0.00428	0.01288
530	-0.40949	-0.08661	0.01434
540	-0.3631	-0.02607	0.099
550	-0.38855	-0.00898	-0.16846
560	-0.38513	0.02978	0.05267
570	-0.44135	-0.04773	0.01972
580	-0.31604	0.01544	0.01483
590	-0.31549	-0.06482	-0.1131
600	-0.29468	-0.0431	0.07471

## Sheet: Hexane 2 - Peak Shift
Time (sec)	Peak Shift (nm)
10	-0.14636	0.00122	-0.08606
20	-0.21539	0.01886	-0.26337
30	-0.29858	0.0163	-0.16113
40	-0.28869	-0.03284	-0.21436
50	-0.32293	-0.06476	-0.21613
60	-0.29217	-0.09442	-0.08759
70	-0.20727	-0.10486	-0.13672
80	-0.23333	-0.08075	-0.08972
90	-0.16644	-0.14649	-0.224
100	-0.15918	-0.07062	-0.09027
110	-0.11059	-0.02222	-0.02728
120	-0.12091	0.02002	0.00299
130	-0.00677	-0.00952	-0.05908
140	0.01313	0.05432	-0.04608
150	0.05591	0.08404	-0.06592
160	0.02576	0.1394	-0.02264
170	0.15857	0.11603	0.01935
180	0.1966	0.17132	0.03406
190	0.20386	0.19537	0.21252
200	0.23828	0.16846	0.05609
210	0.29761	0.21924	0.04681
220	0.34027	0.28888	0.02582
230	0.35535	0.26843	0.14136
240	0.37177	0.289	0.11865
250	0.39728	0.31683	0.06506
260	0.43238	0.3526	0.15436
270	0.45996	0.40149	0.15021
280	0.44312	0.40509	0.10278
290	0.44233	0.41901	0.05102
300	0.51783	0.45459	0.01446
310	0.53437	0.45892	0.09491
320	0.55756	0.45679	0.03583
330	0.57123	0.53278	0.19025
340	0.57734	0.54394	0.08404
350	0.58069	0.56311	0.17529
360	0.58326	0.50372	0.05933
370	0.60675	0.63312	0.12256
380	0.5611	0.60779	0.11084
390	0.62842	0.62323	0.06116
400	0.59711	0.64423	0.01068
410	0.61859	0.67517	0.01105
420	0.63837	0.66858	0.04938
430	0.63294	0.64899	0.20026
440	0.63935	0.70703	-0.0072
450	0.65375	0.76392	0.02283
460	0.64447	0.75958	0.10632
470	0.67334	0.75976	0.10101
480	0.64838	0.79407	0.07306
490	0.67304	0.80823	0.14423
500	0.68488	0.80633	0.08551
510	0.64807	0.81946	0.19488
520	0.61859	0.78821	0.22015
530	0.63837	0.86908	0.05585
540	0.63294	0.85144	0.0354
550	0.63935	0.85931	0.12463
560	0.65375	0.91559	0.11584
570	0.64447	0.84558	0.09473
580	0.67334	0.88666	0.14557
590	0.64838	0.95782	0.16266
600	0.67304	0.95001	0.13812

## Sheet: Wavelength - Hexane 1
	0 min Exposure	10 min Exposure (Hexane)
345.966	-138.07	-152.06
346.18	-138.07	-152.06
346.395	-138.07	-152.06
346.61	-166.74	-100.86
346.824	-123.73	-213.5
347.039	-0.85	65.02
347.254	-0.85	1.54
347.468	64.68	-0.51
347.683	-33.62	17.92
347.897	-33.62	-47.62
348.112	11.43	30.21
348.326	-33.62	5.63
348.541	-4.95	-6.66
348.756	31.91	-37.38
348.97	-45.91	-31.23
349.185	-27.48	-23.04
349.399	72.87	26.11
349.614	76.97	-37.38
349.828	42.15	26.11
350.043	44.2	26.11
350.257	87.21	36.35
350.472	15.53	44.54
350.686	109.74	-8.7
350.901	56.49	44.54
351.115	95.4	46.59
351.329	13.48	75.26
351.544	81.07	62.98
351.758	56.49	38.4
351.973	93.35	46.59
352.187	76.97	161.28
352.401	27.82	93.69
352.616	23.72	95.74
352.83	93.35	69.12
353.044	11.43	108.03
353.259	19.63	44.54
353.473	105.64	9.73
353.687	130.22	116.22
353.902	76.97	26.11
354.116	11.43	140.8
354.33	27.82	67.07
354.545	44.2	67.07
354.759	-4.95	-6.66
354.973	134.31	101.89
355.187	144.55	140.8
355.402	85.16	-20.99
355.616	97.45	-4.61
355.83	60.59	26.11
356.044	113.83	144.89
356.258	85.16	118.27
356.473	70.83	58.88
356.687	-31.57	34.3
356.901	36.01	1.54
357.115	95.4	91.65
357.329	52.39	87.55
357.543	101.55	28.16
357.758	60.59	83.45
357.972	66.73	120.32
358.186	31.91	38.4
358.4	122.02	108.03
358.614	126.12	26.11
358.828	72.87	26.11
359.042	101.55	73.21
359.256	27.82	42.5
359.47	138.41	124.41
359.684	150.7	116.22
359.898	124.07	48.64
360.112	93.35	40.45
360.326	48.3	77.31
360.54	72.87	81.41
360.754	48.3	79.36
360.968	93.35	30.21
361.182	44.2	93.69
361.396	115.88	67.07
361.61	158.89	60.93
361.824	126.12	110.08
362.038	130.22	62.98
362.252	169.13	192
362.466	93.35	77.31
362.68	-0.85	83.45
362.893	70.83	95.74
363.107	103.59	65.02
363.321	134.31	99.84
363.535	48.3	30.21
363.749	93.35	89.6
363.963	85.16	114.17
364.176	115.88	148.99
364.39	113.83	108.03
364.604	140.46	108.03
364.818	40.11	99.84
365.032	76.97	71.17
365.245	29.87	48.64
365.459	52.39	-6.66
365.673	56.49	130.56
365.887	85.16	128.51
366.1	87.21	71.17
366.314	117.93	110.08
366.528	119.98	167.42
366.741	5.29	67.07
366.955	134.31	159.23
367.169	132.26	148.99
367.382	119.98	116.22
367.596	56.49	34.3
367.81	44.2	75.26
368.023	130.22	136.7
368.237	142.5	278.01
368.451	27.82	99.84
368.664	167.08	144.89
368.878	31.91	134.65
369.091	105.64	142.85
369.305	44.2	138.75
369.518	103.59	67.07
369.732	218.28	159.23
369.946	136.36	83.45
370.159	193.7	155.13
370.373	87.21	120.32
370.586	144.55	124.41
370.8	158.89	189.95
371.013	158.89	101.89
371.227	181.42	122.37
371.44	101.55	163.33
371.653	162.98	136.7
371.867	146.6	128.51
372.08	103.59	105.98
372.294	85.16	71.17
372.507	218.28	321.02
372.721	134.31	165.37
372.934	216.23	165.37
373.147	199.85	136.7
373.361	162.98	175.61
373.574	160.94	192
373.787	79.02	185.85
374.001	222.38	124.41
374.214	236.71	151.04
374.427	216.23	200.19
374.641	87.21	239.1
374.854	183.46	177.66
375.067	158.89	167.42
375.28	132.26	91.65
375.494	173.22	171.52
375.707	146.6	183.81
375.92	167.08	247.29
376.133	103.59	177.66
376.347	167.08	187.9
376.56	160.94	298.49
376.773	165.03	245.24
376.986	201.9	226.81
377.199	222.38	103.93
377.413	220.33	208.38
377.626	175.27	192
377.839	130.22	198.14
378.052	210.09	218.62
378.265	181.42	200.19
378.478	169.13	192
378.691	169.13	192
378.905	115.88	198.14
379.118	253.09	146.94
379.331	199.85	327.16
379.544	212.14	267.77
379.757	257.19	253.44
379.97	234.66	206.33
380.183	240.81	239.1
380.396	119.98	183.81
380.609	273.57	251.39
380.822	236.71	183.81
381.035	240.81	200.19
381.248	232.62	222.72
381.461	312.49	296.44
381.674	275.62	189.95
381.887	220.33	280.06
382.1	181.42	235
382.313	181.42	259.58
382.526	367.78	235
382.738	281.77	181.76
382.951	130.22	218.62
383.164	234.66	196.09
383.377	269.48	308.73
383.59	310.44	239.1
383.803	236.71	206.33
384.016	208.04	202.24
384.229	289.96	353.79
384.441	406.69	278.01
384.654	253.09	275.96
384.867	249	232.96
385.08	316.58	224.76
385.293	298.15	259.58
385.505	281.77	206.33
385.718	216.23	288.25
385.931	253.09	269.82
386.144	214.18	271.87
386.356	244.9	251.39
386.569	263.33	280.06
386.782	314.53	267.77
386.994	328.87	321.02
387.207	193.7	288.25
387.42	249	222.72
387.632	271.53	239.1
387.845	349.35	341.5
388.058	265.38	337.4
388.27	283.81	284.16
388.483	320.68	228.86
388.696	275.62	243.2
388.908	300.2	278.01
389.121	343.21	306.68
389.333	414.88	368.12
389.546	404.64	333.31
389.758	246.95	232.96
389.971	289.96	218.62
390.184	375.97	290.3
390.396	365.73	306.68
390.609	263.33	249.34
390.821	267.43	306.68
391.034	255.14	302.59
391.246	404.64	306.68
391.459	341.16	368.12
391.671	351.4	316.92
391.883	292.01	347.64
392.096	283.81	282.11
392.308	400.55	361.98
392.521	302.25	282.11
392.733	367.78	374.27
392.946	220.33	316.92
393.158	373.92	390.65
393.37	396.45	382.46
393.583	357.54	372.22
393.795	343.21	353.79
394.007	339.11	261.63
394.22	349.35	271.87
394.432	363.69	376.31
394.644	349.35	370.17
394.857	292.01	339.45
395.069	359.59	294.4
395.281	343.21	402.94
395.493	318.63	359.93
395.706	314.53	349.69
395.918	285.86	321.02
396.13	375.97	413.18
396.342	330.92	349.69
396.555	353.45	296.44
396.767	445.6	370.17
396.979	339.11	353.79
397.191	347.3	392.7
397.403	425.12	378.36
397.616	339.11	402.94
397.828	414.88	454.14
398.04	459.94	361.98
398.252	384.16	339.45
398.464	363.69	312.83
398.676	359.59	366.07
398.888	457.89	351.74
399.1	371.88	370.17
399.312	404.64	447.99
399.524	373.92	402.94
399.737	384.16	394.75
399.949	412.84	316.92
400.161	437.41	345.59
400.373	427.17	402.94
400.585	404.64	390.65
400.797	447.65	443.9
401.009	470.18	413.18
401.221	408.74	388.6
401.433	382.12	380.41
401.645	371.88	456.19
401.856	470.18	364.03
402.068	388.26	402.94
402.28	418.98	423.42
402.492	429.22	413.18
402.704	468.13	404.99
402.916	482.47	382.46
403.128	464.04	474.62
403.34	380.07	417.27
403.552	423.08	435.71
403.763	414.88	413.18
403.975	480.42	470.52
404.187	421.03	394.75
404.399	373.92	396.79
404.611	517.28	509.43
404.823	484.52	419.32
405.034	400.55	392.7
405.246	408.74	337.4
405.458	500.9	546.3
405.67	425.12	501.24
405.881	410.79	531.96
406.093	474.28	468.47
406.305	488.61	433.66
406.516	476.32	517.62
406.728	408.74	452.09
406.94	431.27	447.99
407.152	572.58	560.63
407.363	562.34	554.49
407.575	472.23	364.03
407.787	459.94	468.47
407.998	552.1	462.33
408.21	570.53	484.86
408.421	464.04	439.8
408.633	466.08	552.44
408.845	439.46	443.9
409.056	371.88	497.14
409.268	498.85	484.86
409.479	480.42	511.48
409.691	517.28	435.71
409.902	421.03	521.72
410.114	568.48	550.39
410.325	478.37	460.28
410.537	558.24	525.82
410.748	593.06	503.29
410.96	488.61	431.61
411.171	502.95	476.66
411.383	521.38	439.8
411.594	507.04	505.34
411.806	570.53	609.78
412.017	537.76	595.45
412.228	545.95	525.82
412.44	451.75	488.95
412.651	502.95	509.43
412.863	533.67	544.25
413.074	529.57	525.82
413.285	525.47	527.86
413.497	511.14	439.8
413.708	494.76	523.77
413.919	484.52	501.24
414.131	560.29	577.02
414.342	545.95	515.58
414.553	574.63	480.76
414.765	605.35	527.86
414.976	535.71	562.68
415.187	603.3	464.38
415.398	619.68	685.56
415.61	580.77	560.63
415.821	492.71	478.71
416.032	537.76	579.06
416.243	595.11	519.67
416.454	414.88	540.15
416.666	502.95	507.38
416.877	525.47	529.91
417.088	523.43	421.37
417.299	539.81	523.77
417.51	523.43	544.25
417.721	548	558.58
417.932	638.11	472.57
418.144	539.81	542.2
418.355	500.9	503.29
418.566	509.09	484.86
418.777	511.14	585.21
418.988	523.43	509.43
419.199	609.44	601.59
419.41	613.54	488.95
419.621	535.71	511.48
419.832	578.72	513.53
420.043	627.87	525.82
420.254	472.23	472.57
420.465	597.15	615.93
420.676	515.23	632.31
420.887	494.76	468.47
421.098	494.76	531.96
421.309	543.91	609.78
421.52	525.47	497.14
421.731	609.44	599.54
421.941	519.33	546.3
422.152	486.56	544.25
422.363	496.8	560.63
422.574	531.62	542.2
422.785	507.04	521.72
422.996	597.15	599.54
423.207	517.28	511.48
423.418	545.95	501.24
423.628	584.87	531.96
423.839	646.3	593.4
424.05	689.31	568.82
424.261	679.07	640.5
424.471	523.43	579.06
424.682	607.39	718.33
424.893	502.95	579.06
425.104	597.15	560.63
425.314	607.39	505.34
425.525	580.77	624.12
425.736	619.68	703.99
425.947	642.21	540.15
426.157	502.95	620.02
426.368	607.39	603.64
426.579	558.24	583.16
426.789	566.43	599.54
427	580.77	615.93
427.21	623.78	609.78
427.421	681.12	658.93
427.632	607.39	546.3
427.842	683.17	611.83
428.053	644.26	617.97
428.263	689.31	581.11
428.474	605.35	632.31
428.685	595.11	617.97
428.895	705.7	673.27
429.106	611.49	615.93
429.316	642.21	648.69
429.527	638.11	650.74
429.737	570.53	703.99
429.948	566.43	593.4
430.158	658.59	597.49
430.369	703.65	749.04
430.579	683.17	519.67
430.789	658.59	730.61
431	619.68	726.52
431.21	664.74	677.37
431.421	687.26	654.84
431.631	629.92	642.55
431.841	674.98	642.55
432.052	730.27	589.3
432.262	674.98	656.89
432.473	691.36	677.37
432.683	666.78	714.23
432.893	777.37	712.18
433.104	740.51	732.66
433.314	691.36	660.98
433.524	789.66	742.9
433.734	771.23	724.47
433.945	644.26	681.46
434.155	621.73	636.41
434.365	752.8	652.79
434.575	711.84	738.8
434.786	699.55	607.73
434.996	625.83	677.37
435.206	603.3	681.46
435.416	668.83	675.32
435.626	674.98	697.85
435.837	687.26	693.75
436.047	814.24	751.09
436.257	660.64	679.41
436.467	701.6	726.52
436.677	672.93	708.09
436.887	726.18	706.04
437.097	787.61	738.8
437.307	707.74	669.17
437.518	838.81	771.57
437.728	789.66	634.36
437.938	742.56	652.79
438.148	650.4	667.13
438.358	787.61	767.48
438.568	816.29	767.48
438.778	707.74	689.65
438.988	693.41	589.3
439.198	789.66	769.52
439.408	681.12	777.72
439.618	832.67	779.76
439.828	754.85	728.56
440.038	769.18	714.23
440.247	703.65	656.89
440.457	750.75	755.19
440.667	711.84	706.04
440.877	693.41	714.23
441.087	724.13	652.79
441.297	855.2	779.76
441.507	789.66	757.24
441.717	752.8	787.96
441.927	740.51	755.19
442.136	789.66	689.65
442.346	701.6	812.53
442.556	773.28	703.99
442.766	744.61	775.67
442.976	791.71	720.37
443.185	703.65	689.65
443.395	814.24	714.23
443.605	767.13	722.42
443.815	615.59	640.5
444.024	734.37	826.87
444.234	713.89	712.18
444.444	789.66	714.23
444.653	711.84	648.69
444.863	662.69	779.76
445.073	767.13	814.58
445.282	804	759.28
445.492	707.74	744.95
445.702	781.47	732.66
445.911	750.75	749.04
446.121	816.29	820.72
446.331	760.99	747
446.54	750.75	822.77
446.75	765.09	693.75
446.959	709.79	769.52
447.169	730.27	790
447.378	775.33	751.09
447.588	787.61	703.99
447.797	781.47	747
448.007	677.02	712.18
448.216	740.51	716.28
448.426	812.19	808.44
448.635	765.09	753.14
448.845	722.08	687.61
449.054	789.66	804.34
449.264	808.09	740.85
449.473	789.66	716.28
449.683	748.7	691.7
449.892	769.18	781.81
450.101	783.52	771.57
450.311	750.75	744.95
450.52	824.48	706.04
450.73	758.94	759.28
450.939	679.07	777.72
451.148	740.51	867.83
451.358	791.71	769.52
451.567	789.66	806.39
451.776	728.22	806.39
451.985	781.47	808.44
452.195	793.76	716.28
452.404	791.71	876.02
452.613	722.08	697.85
452.822	726.18	773.62
453.032	812.19	818.68
453.241	734.37	714.23
453.45	777.37	730.61
453.659	724.13	740.85
453.869	853.15	726.52
454.078	642.21	790
454.287	775.33	738.8
454.496	855.2	826.87
454.705	812.19	759.28
454.914	758.94	765.43
455.123	711.84	763.38
455.333	781.47	857.59
455.542	693.41	810.48
455.751	857.25	771.57
455.96	801.95	871.92
456.169	871.58	777.72
456.378	783.52	738.8
456.587	756.9	792.05
456.796	691.36	771.57
457.005	863.39	751.09
457.214	855.2	761.33
457.423	816.29	802.29
457.632	935.07	912.88
457.841	849.05	800.24
458.05	760.99	910.83
458.259	832.67	824.82
458.468	855.2	785.91
458.677	945.31	853.49
458.886	830.62	865.78
459.095	918.68	880.11
459.303	826.53	837.11
459.512	812.19	837.11
459.721	816.29	835.06
459.93	918.68	912.88
460.139	824.48	783.86
460.348	853.15	869.87
460.557	851.1	822.77
460.765	785.57	878.07
460.974	818.33	884.21
461.183	822.43	853.49
461.392	826.53	837.11
461.6	953.5	945.65
461.809	892.06	927.22
462.018	920.73	921.07
462.227	756.9	732.66
462.435	935.07	884.21
462.644	1041.56	916.98
462.853	963.74	951.79
463.061	910.49	937.46
463.27	918.68	865.78
463.479	1016.99	943.6
463.687	998.56	976.37
463.896	951.45	916.98
464.105	912.54	974.32
464.313	1004.7	822.77
464.522	951.45	1033.71
464.73	881.82	935.41
464.939	996.51	919.03
465.148	965.79	982.51
465.356	947.36	943.6
465.565	969.88	976.37
465.773	1031.32	1050.1
465.982	1039.51	1002.99
466.19	990.36	1023.47
466.399	996.51	914.93
466.607	1100.95	1023.47
466.816	928.92	1027.57
467.024	1043.61	1103.34
467.233	1109.15	1054.19
467.441	1070.23	1082.86
467.649	1002.65	1009.14
467.858	1076.38	1099.25
468.066	1088.67	968.18
468.275	1354.9	1318.38
468.483	1125.53	1132.01
468.691	1094.81	1066.48
468.9	1143.96	1113.58
469.108	1137.82	1093.1
469.316	1133.72	1082.86
469.525	1037.47	1041.9
469.733	996.51	1060.34
469.941	1125.53	1070.58
470.15	1182.87	1099.25
470.358	1166.49	1150.45
470.566	1172.63	1154.54
470.774	1146.01	1164.78
470.983	1064.09	1089.01
471.191	1236.12	1125.87
471.399	1137.82	1181.17
471.607	1266.84	1250.8
471.815	1195.16	1240.56
472.024	1275.03	1197.55
472.232	1215.64	1103.34
472.44	1135.77	1148.4
472.648	1254.55	1281.52
472.856	1277.08	1246.7
473.064	1223.83	1140.21
473.272	1217.69	1215.98
473.481	1250.46	1328.62
473.689	1205.4	1310.19
473.897	1227.93	1304.04
474.105	1383.57	1275.37
474.313	1301.65	1322.48
474.521	1346.71	1345
474.729	1338.52	1279.47
474.937	1309.85	1273.32
475.145	1375.38	1293.8
475.353	1461.4	1443.31
475.561	1336.47	1441.26
475.769	1453.2	1547.75
475.977	1459.35	1459.69
476.185	1514.64	1402.35
476.393	1518.74	1441.26
476.601	1488.02	1385.96
476.808	1404.05	1410.54
477.016	1617.04	1471.98
477.224	1461.4	1633.77
477.432	1514.64	1519.08
477.64	1565.84	1592.81
477.848	1512.6	1666.53
478.056	1678.48	1500.65
478.263	1598.61	1549.8
478.471	1662.1	1596.9
478.679	1627.28	1641.96
478.887	1666.19	1648.1
479.095	1758.35	1639.91
479.302	1727.63	1613.29
479.51	1584.27	1660.39
479.718	1658	1654.25
479.926	1653.91	1746.41
480.133	1735.82	1760.74
480.341	1666.19	1734.12
480.549	1805.46	1748.45
480.756	1815.69	1738.21
480.964	1692.82	1678.82
481.172	1717.39	1861.09
481.379	1866.89	1822.18
481.587	1889.42	1836.52
481.795	1979.53	1842.66
482.002	1936.53	1979.87
482.21	1870.99	1791.46
482.417	1846.41	1914.34
482.625	1821.84	1824.23
482.833	1983.63	1945.06
483.04	2004.11	1951.2
483.248	2002.06	1920.48
483.455	2043.02	1983.97
483.663	2043.02	2035.17
483.87	1993.87	2033.12
484.078	2094.22	2119.14
484.285	2000.01	1971.68
484.493	2071.69	2043.36
484.7	2133.13	1975.78
484.908	2006.16	1938.91
485.115	1997.96	2047.46
485.322	2071.69	2063.84
485.53	1963.15	2024.93
485.737	2018.44	2088.42
485.945	2077.83	2178.53
486.152	2219.14	2141.66
486.359	2108.55	2141.66
486.567	2192.52	2196.96
486.774	2288.78	2256.35
486.981	2337.93	2235.87
487.189	2188.43	2201.05
487.396	2143.37	2221.53
487.603	2327.69	2356.7
487.811	2235.53	2313.69
488.018	2262.15	2190.81
488.225	2391.17	2149.86
488.432	2342.02	2348.51
488.64	2395.27	2354.65
488.847	2346.12	2319.84
489.054	2274.44	2325.98
489.261	2354.31	2315.74
489.468	2378.89	2356.7
489.675	2436.23	2412
489.883	2387.08	2444.76
490.09	2610.31	2588.12
490.297	2434.18	2465.24
490.504	2442.37	2500.06
490.711	2567.3	2524.63
490.918	2460.81	2514.39
491.125	2479.24	2469.34
491.332	2497.67	2362.84
491.539	2628.74	2401.76
491.747	2526.34	2391.52
491.954	2552.96	2606.55
492.161	2559.11	2502.11
492.368	2456.71	2551.26
492.575	2495.62	2618.84
492.782	2514.05	2475.48
492.989	2495.62	2579.93
493.196	2579.59	2516.44
493.402	2446.47	2624.98
493.609	2606.21	2614.74
493.816	2741.38	2688.47
494.023	2710.66	2653.66
494.23	2690.18	2629.08
494.437	2655.36	2754.01
494.644	2757.76	2737.62
494.851	2684.03	2717.14
495.058	2708.61	2754.01
495.265	2710.66	2729.43
495.471	2608.26	2696.66
495.678	2858.11	2790.87
495.885	2706.56	2852.31
496.092	2784.38	2897.36
496.299	2854.02	2754.01
496.505	2915.45	2749.91
496.712	2878.59	2919.89
496.919	2962.56	2944.47
497.126	3007.61	2844.12
497.332	2716.8	2807.25
497.539	2839.68	2901.46
497.746	2899.07	2766.29
497.952	2966.65	2874.84
498.159	2925.69	2745.81
498.366	2747.52	2803.16
498.572	2837.63	2846.16
498.779	2931.84	2870.74
498.986	2825.34	2909.65
499.192	2954.37	2903.51
499.399	2862.21	2876.88
499.605	2839.68	2926.04
499.812	3046.52	2909.65
500.019	2972.8	2987.47
500.225	3116.16	3075.54
500.432	2950.27	2893.27
500.638	2903.17	3053.01
500.845	3040.38	2889.17
501.051	2976.89	2966.99
501.258	2907.26	2960.85
501.464	2942.08	2991.57
501.671	3003.52	2966.99
501.877	3001.47	3071.44
502.084	3003.52	3040.72
502.29	3101.82	2897.36
502.496	3134.59	3108.3
502.703	3032.19	3069.39
502.909	3220.6	3057.11
503.116	3073.15	3171.79
503.322	3161.21	3110.35
503.528	3255.42	3179.98
503.735	3189.88	3067.35
503.941	3177.59	3319.25
504.147	3112.06	3100.11
504.354	3181.69	3067.35
504.56	3101.82	3218.89
504.766	3140.73	3239.37
504.973	3161.21	3188.18
505.179	3107.96	3151.31
505.385	3165.31	3218.89
505.591	3046.52	3130.83
505.798	3216.51	3235.28
506.004	3198.07	3114.45
506.21	3247.23	3220.94
506.416	3183.74	3147.22
506.622	3257.46	3118.54
506.828	3112.06	3233.23
507.035	3312.76	3204.56
507.241	3277.94	3098.06
507.447	3255.42	3288.53
507.653	3423.35	3175.89
507.859	3257.46	3225.04
508.065	3114.11	3155.41
508.271	3263.61	3188.18
508.477	3236.99	3225.04
508.683	3249.27	3268.05
508.889	3265.66	3251.66
509.095	3263.61	3247.57
509.301	3282.04	3218.89
509.507	3413.11	3435.98
509.713	3314.81	3349.96
509.919	3435.64	3470.8
510.125	3320.95	3225.04
510.331	3421.3	3313.1
510.537	3525.75	3304.91
510.743	3269.75	3364.3
510.949	3320.95	3460.56
511.155	3425.4	3452.36
511.361	3409.01	3341.77
511.567	3626.1	3358.16
511.773	3589.24	3495.37
511.979	3488.89	3446.22
512.184	3425.4	3360.2
512.39	3425.4	3489.23
512.596	3384.44	3321.29
512.802	3462.26	3315.15
513.008	3564.66	3239.37
513.213	3323	3360.2
513.419	3406.97	3427.79
513.625	3476.6	3384.78
513.831	3558.52	3417.55
514.037	3333.24	3329.49
514.242	3349.62	3401.16
514.448	3320.95	3352.01
514.654	3458.17	3397.07
514.859	3581.04	3458.51
515.065	3509.37	3360.2
515.271	3415.16	3382.73
515.476	3550.32	3284.43
515.682	3535.99	3380.68
515.888	3402.87	3216.85
516.093	3372.15	3417.55
516.299	3529.84	3397.07
516.504	3339.38	3380.68
516.71	3345.53	3294.67
516.916	3476.6	3321.29
517.121	3298.42	3462.6
517.327	3486.84	3433.93
517.532	3492.98	3419.6
517.738	3429.49	3478.99
517.943	3538.04	3495.37
518.149	3597.43	3663.3
518.354	3574.9	3671.5
518.56	3492.98	3618.25
518.765	3716.21	3542.47
518.97	3662.96	3661.26
519.176	3624.05	3743.17
519.381	3671.15	3777.99
519.587	3771.51	3714.5
519.792	3935.34	3716.55
519.997	3837.04	3765.7
520.203	3869.81	3904.96
520.408	3712.11	3849.67
520.614	3814.51	3870.15
520.819	3873.9	3958.21
521.024	3910.77	3882.44
521.229	3921.01	3902.92
521.435	3980.4	3962.31
521.64	4004.97	3913.16
521.845	3859.57	3851.72
522.051	4000.88	4044.23
522.256	3861.62	4013.51
522.461	3873.9	3888.58
522.666	3847.28	3759.56
522.871	4045.93	3999.17
523.077	4021.36	3950.02
523.282	3976.3	3962.31
523.487	3986.54	3849.67
523.692	4056.17	3864.01
523.897	3914.86	3810.76
524.102	3947.63	3921.35
524.308	3886.19	3925.44
524.513	3939.44	3812.81
524.718	3863.66	3884.48
524.923	4070.51	3970.5
525.128	4076.65	3884.48
525.333	4064.36	3923.4
525.538	3884.14	3851.72
525.743	3972.21	4076.99
525.948	4123.76	3964.36
526.153	3968.11	4126.15
526.358	4045.93	3898.82
526.563	4119.66	4199.87
526.768	4131.95	4040.13
526.973	4336.74	4138.43
527.178	4222.06	4197.82
527.383	4238.44	4152.77
527.588	4119.66	4093.38
527.793	4250.73	4261.31
527.997	4371.56	4230.59
528.202	4238.44	4173.25
528.407	4338.79	4240.83
528.612	4369.51	4253.12
528.817	4332.65	4441.53
529.022	4428.9	4316.61
529.227	4435.05	4326.85
529.431	4363.37	4404.67
529.636	4447.33	4359.61
529.841	4396.14	4320.7
530.046	4453.48	4240.83
530.25	4389.99	4294.08
530.455	4271.21	4369.85
530.66	4430.95	4410.81
530.865	4306.02	4363.71
531.069	4367.46	4345.28
531.274	4541.54	4226.5
531.479	4324.46	4343.23
531.683	4406.38	4351.42
531.888	4375.66	4425.15
532.093	4361.32	4349.37
532.297	4402.28	4410.81
532.502	4377.7	4267.45
532.707	4338.79	4384.19
532.911	4289.64	4275.65
533.116	4455.53	4470.2
533.32	4115.56	4206.02
533.525	4303.98	4306.37
533.729	4394.09	4285.89
533.934	4336.74	4206.02
534.138	4303.98	4318.65
534.343	4516.97	4359.61
534.547	4303.98	4468.16
534.752	4471.91	4328.89
534.956	4496.49	4339.13
535.161	4361.32	4400.57
535.365	4412.52	4457.92
535.57	4623.46	4560.31
535.774	4631.65	4500.92
535.978	4504.68	4498.88
536.183	4766.82	4560.31
536.387	4775.01	4662.71
536.592	4832.35	4703.67
536.796	4660.32	4679.1
537	4863.07	4697.53
537.205	4750.43	4746.68
537.409	4824.16	4818.36
537.613	4971.61	4851.13
537.818	4977.76	4924.85
538.022	4963.42	4969.91
538.226	4828.26	4859.32
538.43	4922.46	4978.1
538.635	5008.48	4894.13
538.839	5139.55	4887.99
539.043	4977.76	4949.43
539.247	4922.46	4990.39
539.451	5055.58	4990.39
539.656	4914.27	5086.64
539.86	5020.77	4892.09
540.064	4985.95	5014.96
540.268	5106.78	5006.77
540.472	5094.49	4941.24
540.676	4936.8	5006.77
540.88	5096.54	4974
541.084	4813.92	4939.19
541.288	5106.78	4838.84
541.493	4930.66	4769.21
541.697	4820.07	4699.58
541.901	5033.05	4988.34
542.105	4916.32	4824.5
542.309	4779.11	4765.11
542.513	4787.3	4734.39
542.717	4838.5	4822.45
542.921	4906.08	4818.36
543.125	4912.22	4713.91
543.329	4865.12	4728.25
543.532	4936.8	4752.82
543.736	5000.29	4910.52
543.94	4871.26	4859.32
544.144	5016.67	4961.72
544.348	5055.58	4867.51
544.552	5026.91	4906.42
544.756	4942.94	5035.44
544.96	5065.82	5094.83
545.163	4891.74	5084.59
545.367	5246.04	5236.14
545.571	5164.12	5205.42
545.775	5100.64	5268.91
545.979	5413.98	5227.95
546.182	5543	5176.75
546.386	5411.93	5230
546.59	5319.77	5410.22
546.794	5456.98	5541.29
546.997	5504.09	5576.11
547.201	5614.68	5531.05
547.405	5622.87	5477.8
547.608	5481.56	5457.32
547.812	5616.72	5576.11
548.016	5631.06	5555.63
548.219	5682.26	5647.79
548.423	5751.89	5735.85
548.627	5577.81	5707.18
548.83	5755.99	5678.51
549.034	5704.79	5787.05
549.237	5758.03	5715.37
549.441	5680.21	5594.54
549.645	5753.94	5615.02
549.848	5764.18	5627.31
550.052	5725.27	5647.79
550.255	5543	5522.86
550.459	5710.93	5670.31
550.662	5567.57	5518.76
550.866	5551.19	5488.04
551.069	5665.88	5621.16
551.272	5452.89	5359.02
551.476	5698.64	5520.81
551.679	5592.15	5442.99
551.883	5395.54	5381.55
552.086	5397.59	5361.07
552.29	5325.91	5359.02
552.493	5370.97	5457.32
552.696	5391.45	5277.1
552.9	5301.34	5143.99
553.103	5317.72	5385.65
553.306	5309.53	5234.1
553.51	5477.46	5334.45
553.713	5375.06	5442.99
553.916	5364.82	5363.12
554.119	5250.14	5404.08
554.323	5581.91	5408.17
554.526	5434.46	5420.46
554.729	5561.43	5631.4
554.932	5528.66	5637.55
555.136	5655.64	5584.3
555.339	5592.15	5483.95
555.542	5739.6	5787.05
555.745	5692.5	5897.64
555.948	5950.54	5809.58
556.151	5858.39	6114.72
556.354	5913.68	5916.07
556.558	5946.45	6088.1
556.761	5995.6	5797.29
556.964	6222.92	6176.16
557.167	6054.99	5944.74
557.37	6227.02	6073.76
557.573	6270.03	6319.52
557.776	6214.73	6213.03
557.979	6308.94	6231.46
558.182	6304.84	6170.02
558.385	6431.82	6450.59
558.588	6366.28	6505.88
558.791	6511.69	6294.94
558.994	6337.61	6204.83
559.197	6366.28	6378.91
559.4	6440.01	6301.09
559.603	6472.78	6335.9
559.806	6423.62	6268.32
560.009	6353.99	6415.77
560.211	6435.91	6280.61
560.414	6302.79	6282.66
560.617	6261.84	6333.86
560.82	6392.91	6327.71
561.023	6368.33	6170.02
561.226	6239.31	5965.22
561.428	6050.89	6120.87
561.631	6100.05	6022.56
561.834	6083.66	6233.5
562.037	6143.05	6122.91
562.24	6054.99	5909.93
562.442	5995.6	5938.6
562.645	5997.65	5987.75
562.848	5911.63	5954.98
563.05	5899.34	5858.73
563.253	5864.53	5713.32
563.456	5893.2	5969.32
563.658	5944.4	6014.37
563.861	5684.31	5819.82
564.064	5864.53	5850.53
564.266	5913.68	5858.73
564.469	5854.29	6055.33
564.672	5987.41	5957.03
564.874	5827.67	5975.46
565.077	5975.12	5924.26
565.279	6071.37	5971.36
565.482	6261.84	6161.83
565.684	6077.52	6237.6
565.887	6257.74	6213.03
566.089	6442.06	6471.07
566.292	6349.9	6229.41
566.494	6476.87	6589.85
566.697	6485.06	6585.76
566.899	6573.13	6555.04
567.102	6587.46	6741.4
567.304	6626.37	6602.14
567.507	6853.7	6950.29
567.709	6945.86	6933.91
567.911	6947.9	6913.43
568.114	7136.32	7034.26
568.316	7130.17	7071.12
568.518	7017.54	7071.12
568.721	7246.91	7136.66
568.923	7339.07	7284.11
569.125	7363.64	7277.97
569.328	7156.8	7296.4
569.53	7312.44	7261.59
569.732	7402.55	7255.44
569.934	7119.93	7257.49
570.137	7459.9	7275.92
570.339	7187.52	7288.21
570.541	7375.93	7372.18
570.743	7312.44	7040.4
570.946	7140.41	7058.84
571.148	7218.24	7292.3
571.35	7144.51	7075.22
571.552	7109.69	6991.25
571.754	7146.56	6929.81
571.956	7253.05	7179.67
572.158	7074.88	6817.18
572.361	6941.76	6911.38
572.563	6894.66	6792.6
572.765	6792.26	6901.14
572.967	6732.87	6722.97
573.169	6802.5	6696.35
573.371	6777.92	6667.67
573.573	6425.67	6489.5
573.775	6736.96	6555.04
573.977	6587.46	6542.75
574.179	6394.95	6481.31
574.381	6534.21	6628.76
574.583	6427.72	6555.04
574.785	6480.97	6311.33
574.987	6302.79	6528.41
575.189	6593.61	6383.01
575.39	6517.83	6587.8
575.592	6478.92	6473.12
575.794	6679.62	6755.74
575.996	6677.57	6669.72
576.198	6818.88	6833.56
576.4	6904.9	6911.38
576.602	6859.84	6794.65
576.803	7187.52	6964.63
577.005	7068.73	6997.4
577.207	7130.17	7220.63
577.409	7349.31	7122.32
577.61	7341.11	7320.98
577.812	7425.08	7507.34
578.014	7623.73	7523.73
578.216	7752.76	7595.4
578.417	7842.87	7767.43
578.619	8047.66	7916.94
578.821	8174.64	8068.48
579.022	7926.83	7992.71
579.224	8211.5	8277.38
579.426	8350.76	8236.42
579.627	8451.11	8428.93
579.829	8543.27	8422.78
580.031	8639.53	8496.51
580.232	8834.08	8467.84
580.434	8684.58	8662.4
580.635	8895.52	8605.05
580.837	8860.71	8836.47
581.038	8858.66	8738.17
581.24	8926.24	8942.97
581.441	8965.15	8717.69
581.643	9122.85	8891.77
581.844	8803.36	8588.67
582.046	8801.32	8752.51
582.247	8997.92	8670.59
582.449	8905.76	8975.74
582.65	8727.59	8660.35
582.852	8844.32	8777.08
583.053	8877.09	8572.29
583.254	8678.44	8514.94
583.456	8635.43	8574.33
583.657	8621.1	8549.76
583.858	8719.4	8447.36
584.06	8584.23	8484.22
584.261	8426.54	8265.09
584.462	8553.51	8207.75
584.664	8318	8465.79
584.865	8541.22	8297.86
585.066	8352.81	8324.48
585.267	8291.37	8426.88
585.469	8573.99	8500.61
585.67	8580.14	8527.23
585.871	8789.03	8768.89
586.072	8776.74	8772.99
586.274	8727.59	8766.84
586.475	9104.42	8928.63
586.676	9118.75	9377.14
586.877	9432.09	9274.74
587.078	9653.27	9610.61
587.279	9653.27	9588.08
587.48	10038.3	10014.1
587.681	10333.2	10347.9
587.883	10378.2	10626.4
588.084	11064.3	10968.4
588.285	11365.4	11357.5
588.486	11779.1	11685.2
588.687	11887.6	11953.5
588.888	12467.2	12688.7
589.089	12805.1	12911.9
589.29	13323.2	13434.2
589.491	13868	13952.3
589.692	14253	14646.6
589.893	15068.1	14970.1
590.094	15549.4	15531.3
590.294	16108.5	16024.8
590.495	16647.1	16741.6
590.696	17206.2	17206.5
590.897	17583	17589.5
591.098	18357.1	18351.3
591.299	18994.1	18877.7
591.5	19532.7	19391.7
591.701	20327.3	20331.7
591.901	20630.4	21026
592.102	21457.8	21581
592.303	21865.3	22072.5
592.504	22377.3	22514.9
592.705	22997.8	23325.8
592.905	23599.9	23733.4
593.106	24552.2	24468.6
593.307	25066.3	25302.1
593.507	25629.5	25410.7
593.708	26391.3	26404
593.909	26884.9	26733.7
594.109	27147	27432
594.31	27978.5	28030
594.511	28607.2	28724.3
594.711	28855	28890.2
594.912	29428.5	29588.5
595.113	29807.3	29803.6
595.313	30315.2	30381.1
595.514	30806.7	31267.9
595.714	31378.1	31204.4
595.915	31537.9	31622.2
596.115	32060.1	32158.7
596.316	32733.9	32947.2
596.516	33030.8	33023
596.717	33727.1	33942.5
596.917	33872.6	33694.7
597.118	34634.4	34415.6
597.318	34536.1	34343.9
597.519	35093.1	34819.1
597.719	35275.4	35224.6
597.92	35463.8	35781.6
598.12	35957.4	36221.9
598.32	35895.9	35957.7
598.521	36362.9	36002.8
598.721	36915.8	36799.4
598.921	36682.4	36475.9
599.122	36997.8	36832.2
599.322	37333.6	37053.4
599.522	37282.4	37303.2
599.723	37366.4	37579.7
599.923	38066.8	38028.2
600.123	37569.1	37624.8
600.323	38328.9	38085.6
600.524	38167.1	38251.4
600.724	38541.9	38667.2
600.924	38605.4	38720.4
601.124	38324.8	38632.4
601.325	38660.7	38714.3
601.525	38992.5	38788
601.725	38605.4	38441.9
601.925	38853.2	38927.3
602.125	38646.4	38988.7
602.325	38978.1	38589.4
602.525	38713.9	38384.6
602.725	38730.3	38337.5
602.925	38642.3	38583.2
603.126	38472.3	38732.7
603.326	38507.1	38327.2
603.526	38269.5	38413.2
603.726	38562.4	38263.7
603.926	38003.3	37858.2
604.126	37864	37444.6
604.326	38171.2	37282.8
604.526	37448.3	37129.2
604.726	37395.1	37198.8
604.925	37431.9	36576.2
605.125	36928.1	36326.4
605.325	36512.4	36461.5
605.525	36264.6	36215.8
605.725	36006.5	35859.4
605.925	35676.8	34915.3
606.125	35639.9	35011.6
606.325	35140.2	34511.9
606.524	34304.7	33743.9
606.724	33786.5	33389.6
606.924	33241.8	33201.2
607.124	32809.7	32545.8
607.324	32256.7	31951.9
607.523	32127.7	31677.5
607.723	31345.4	30755.9
607.923	30618.3	30506
608.123	30196.5	29451.3
608.322	29471.5	28929.1
608.522	28955.4	28288.1
608.722	28263.2	27749.5
608.921	27370.2	26975.3
609.121	26573.6	26432.6
609.321	26147.6	25556.1
609.52	25199.4	25070.7
609.72	24482.6	24112.3
609.92	23925.6	23336.1
610.119	23210.8	22758.6
610.319	22352.7	22007
610.518	21900.1	21193.9
610.718	20951.9	20780.2
610.917	20163.5	19682.5
611.117	19334	19158.2
611.316	18758.5	18218.2
611.516	17726.4	17411.3
611.715	17742.8	16909.6
611.915	16813	16182.5
612.114	15858.6	15668.5
612.314	15051.7	14822.7
612.513	14898.1	14198.1
612.712	13913	13659.4
612.912	13679.6	13229.4
613.111	12999.6	12703
613.311	12524.5	12182.9
613.51	12006.4	11648.3
613.709	11668.5	11333
613.909	11220	10855.8
614.108	10769.4	10513.8
614.307	10503.2	10122.6
614.506	10161.2	9874.79
614.706	10003.5	9491.82
614.905	9561.11	9614.7
615.104	9567.26	9297.27
615.303	9305.12	9233.78
615.503	9317.4	9211.25
615.702	9387.04	9166.2
615.901	9079.84	9192.82
616.1	9262.11	9180.53
616.299	9243.68	9323.89
616.499	9337.88	9264.5
616.698	9356.32	9356.66
616.897	9571.35	9770.35
617.096	9645.08	9762.16
617.295	9835.54	10321.2
617.494	10067	10190.2
617.693	10390.5	10481
617.892	10744.8	10536.3
618.091	10667	10773.9
618.29	10992.6	11150.7
618.489	11551.7	11406.7
618.688	11582.5	11822.4
618.887	11836.4	11810.1
619.086	12151.8	12449.1
619.285	12586	12471.6
619.484	12751.9	12809.5
619.683	12905.5	12981.6
619.882	13184	13213
620.081	13411.3	13407.5
620.28	13532.1	13575.5
620.479	13788.1	13743.4
620.677	13964.2	13755.7
620.876	14064.6	14036.3
621.075	14183.4	14189.9
621.274	14447.6	14175.5
621.473	14480.3	14558.5
621.672	14507	14439.7
621.87	14488.5	14607.6
622.069	14771.1	14830.9
622.268	14791.6	14667
622.467	14785.5	14525.7
622.665	14328.8	14472.5
622.864	14558.2	14527.8
623.063	14388.2	14363.9
623.261	14410.7	14454
623.46	14371.8	14140.7
623.659	13820.9	13892.9
623.857	13849.6	13600
624.056	13915.1	13550.9
624.255	13458.4	13450.5
624.453	13483	13223.2
624.652	13124.6	12809.5
624.85	13061.1	12979.5
625.049	12751.9	12473.7
625.247	12448.8	12262.7
625.446	12117	11990.4
625.644	11897.9	11685.2
625.843	11848.7	11761
626.041	11224.1	11269.5
626.24	11232.3	11068.8
626.438	10964	10837.3
626.637	10828.8	10577.2
626.835	10513.4	10212.7
627.034	10288.1	10032.5
627.232	10114.1	9866.6
627.43	9821.2	9651.56
627.629	9677.85	9555.31
627.827	9323.55	9446.77
628.026	9174.05	9135.48
628.224	8936.48	8791.42
628.422	9028.64	8750.46
628.62	8733.73	8738.17
628.819	8711.21	8547.71
629.017	8676.39	8512.89
629.215	8795.17	8580.48
629.414	8655.91	8408.45
629.612	8449.07	8459.65
629.81	8522.79	8525.18
630.008	8664.1	8560
630.206	8629.29	8793.47
630.405	8547.37	8709.5
630.603	8748.07	8856.95
630.801	8895.52	8889.72
630.999	8913.95	8967.54
631.197	9110.56	9006.45
631.395	9202.72	9215.35
631.593	9585.69	9362.8
631.791	9704.47	9813.35
631.989	9884.69	9622.89
632.188	9942.03	9905.51
632.386	10177.5	10155.4
632.584	10269.7	10304.9
632.782	10562.6	10710.4
632.98	10497	10839.4
633.178	11066.4	10737
633.376	11033.6	11062.6
633.574	11392	11244.9
633.771	11488.2	11230.5
633.969	11779.1	11666.8
634.167	11815.9	11806
634.365	12022.8	12316
634.563	12194.8	12180.8
634.761	12266.5	12320.1
634.959	12594.1	12508.5
635.157	12563.4	12643.6
635.355	12729.3	12830
635.552	13028.3	13041
635.75	13077.5	12891.5
635.948	13118.4	13305.1
636.146	13110.2	13047.1
636.343	13149.1	13264.2
636.541	13222.9	13153.6
636.739	13239.3	13501.8
636.937	13497.3	13372.7
637.134	13411.3	13268.3
637.332	13093.9	13352.2
637.53	13419.5	13333.8
637.727	13280.2	13198.6
637.925	12981.2	13163.8
638.123	13169.6	13063.5
638.32	12993.5	13028.7
638.518	13061.1	12758.3
638.715	12772.3	12682.6
638.913	12792.8	12572
639.111	12633.1	12399.9
639.308	12424.2	12215.6
639.506	12198.9	12072.3
639.703	12145.6	11888
639.901	11856.9	11498.8
640.098	11721.7	11668.8
640.296	11373.6	11259.2
640.493	11351	11425.1
640.691	11121.7	10935.6
640.888	10929.2	10526
641.085	10921	10636.6
641.283	10540	10245.5
641.48	10607.6	10558.8
641.678	10140.7	10243.4
641.875	10015.8	10020.2
642.072	9753.62	9520.49
642.27	9587.74	9647.47
642.467	9622.55	9448.82
642.664	9503.77	9282.93
642.862	9384.99	9227.64
643.059	9276.45	9092.47
643.256	9251.87	8994.17
643.453	8997.92	8848.76
643.651	8907.81	8750.46
643.848	8934.43	9033.08
644.045	8944.67	8805.75
644.242	8770.6	8856.95
644.44	9024.54	8705.4
644.637	8887.33	8910.2
644.834	8930.34	8977.78
645.031	8916	8795.51
645.228	8875.04	8809.85
645.425	9071.65	9096.57
645.622	9135.14	9219.44
645.819	9161.76	9299.31
646.016	9507.87	9424.24
646.214	9389.08	9590.13
646.411	9679.89	9745.77
646.608	9851.92	9739.63
646.805	9866.26	9956.71
647.002	10064.9	9997.67
647.199	10327	10319.2
647.396	10468.4	10565
647.593	10816.5	10687.8
647.789	11129.9	11052.4
647.986	11000.8	10954.1
648.183	11308	11185.5
648.38	11562	11515.2
648.577	11641.9	11869.5
648.774	11824.1	11799.9
648.971	12151.8	11931
649.168	12143.6	12305.7
649.364	12637.2	12256.6
649.561	12561.4	12625.2
649.758	12952.5	12879.2
649.955	12921.8	12801.3
650.152	13177.8	13129
650.348	13030.4	13063.5
650.545	13257.7	13319.5
650.742	13397	13221.2
650.939	13585.4	13591.9
651.135	13577.2	13645.1
651.332	13939.7	13524.3
651.529	13763.5	13649.2
651.725	14005.2	13747.5
651.922	14081	13946.2
652.119	14265.3	13743.4
652.315	14056.4	13753.6
652.512	14265.3	13858.1
652.708	14162.9	14036.3
652.905	14195.7	13897
653.102	14011.4	13714.7
653.298	13812.7	13743.4
653.495	13767.6	13686.1
653.691	13782	13372.7
653.888	13450.2	13411.6
654.084	13710.3	13167.9
654.281	13298.7	12924.2
654.477	13192.2	13047.1
654.673	13380.6	13000
654.87	12993.5	12901.7
655.066	12895.2	12651.8
655.263	12807.1	12762.4
655.459	12534.8	12520.8
655.656	12289	12264.8
655.852	11955.2	11783.5
656.048	12088.3	11945.3
656.245	11654.1	11478.4
656.441	11541.5	11537.7
656.637	11400.2	11064.7
656.833	11144.2	11007.3
657.03	11209.7	10868.1
657.226	10841.1	10771.8
657.422	10654.7	10556.8
657.618	10435.6	10511.7
657.815	10572.8	10196.3
658.011	9948.18	10169.7
658.207	10150.9	9942.38
658.403	9876.5	9665.9
658.599	9677.85	9743.72
658.796	9802.77	9598.32
658.992	9645.08	9280.88
659.188	9794.58	9639.28
659.384	9348.12	9317.75
659.58	9399.32	9338.23
659.776	9391.13	9244.02
659.972	9264.16	9143.67
660.168	9235.49	9186.68
660.364	9186.33	9205.11
660.56	9276.45	9160.05
660.756	9335.84	9151.86
660.952	9524.25	9405.81
661.148	9600.02	9414
661.344	9610.26	9254.26
661.54	9471	9586.03
661.736	9704.47	9708.91
661.932	10050.6	9811.31
662.128	10036.2	9717.1
662.324	10044.4	10163.6
662.52	9894.93	9989.48
662.715	10261.5	10292.6
662.911	10505.2	10401.1
663.107	10714.1	10511.7
663.303	10794	10640.7
663.499	10939.4	10882.4
663.694	11263	11277.6
663.89	11406.3	11277.6
664.086	11488.2	11498.8
664.282	11719.7	11396.4
664.477	12047.4	11695.4
664.673	12121.1	12281.2
664.869	12194.8	12344.6
665.065	12430.3	12551.5
665.26	12753.9	12838.2
665.456	12637.2	13026.6
665.652	12971	12971.3
665.847	12930	13307.2
666.043	13343.7	13323.6
666.238	13345.8	13401.4
666.434	13634.5	13731.1
666.63	13962.2	13667.6
666.825	13974.5	13708.6
667.021	14033.9	13860.1
667.216	14056.4	14003.5
667.412	14404.6	14290.2
667.607	14367.7	14173.5
667.803	14527.4	14216.5
667.998	14427.1	14429.5
668.194	14660.5	14548.3
668.389	14609.4	14566.7
668.584	14617.5	14343.5
668.78	14670.8	14517.5
668.975	14926.8	14347.6
669.171	14384.1	14531.9
669.366	14683.1	14306.6
669.561	14418.9	14370.1
669.757	14492.6	14212.4
669.952	14175.2	14064.9
670.147	14310.4	14155
670.343	14072.8	13952.3
670.538	14044.1	13944.1
670.733	14074.8	13825.3
670.928	13911	13692.2
671.124	13986.8	13485.4
671.319	13605.9	13561.1
671.514	13470.7	13174.1
671.709	13239.3	13145.4
671.904	13093.9	12746
672.1	12956.6	12531
672.295	12600.3	12608.8
672.49	12569.6	12342.6
672.685	12274.7	12115.3
672.88	11865.1	12014.9
673.075	12074	11933
673.27	11848.7	11707.7
673.465	11803.6	11572.6
673.66	11367.4	11337
673.855	11654.1	11122
674.05	11066.4	11011.4
674.245	11146.2	10792.3
674.44	10679.3	10775.9
674.635	10525.7	10536.3
674.83	10552.3	10175.8
675.025	10275.9	10167.6
675.22	10187.8	10126.7
675.415	9964.56	9946.47
675.61	10122.3	9901.42
675.805	9935.89	9803.11
676	9806.87	9788.78
676.195	9518.11	9594.22
676.39	9489.43	9414
676.584	9536.54	9461.1
676.779	9473.05	9534.83
676.974	9350.17	9428.34
677.169	9557.02	9364.85
677.364	9591.83	9311.6
677.558	9493.53	9588.08
677.753	9423.9	9428.34
677.948	9540.63	9573.74
678.142	9483.29	9543.02
678.337	9573.4	9545.07
678.532	9667.61	9713
678.727	9872.4	9823.59
678.921	10032.1	9913.7
679.116	10032.1	10093.9
679.31	10140.7	10134.9
679.505	10390.5	10362.2
679.7	10515.5	10478.9
679.894	10767.4	10653
680.089	10857.5	10757.5
680.283	10890.2	10988.9
680.478	11181.1	11140.4
680.672	11469.8	11289.9
680.867	11652.1	11679
681.061	11645.9	11451.7
681.256	12065.8	11869.5
681.45	11955.2	11904.3
681.645	12342.2	12316
681.839	12256.2	12324.2
682.034	12495.9	12594.5
682.228	12751.9	12789
682.422	12989.4	12692.8
682.617	12979.2	13161.8
682.811	12971	13200.7
683.006	13429.7	13499.7
683.2	13753.3	13565.2
683.394	13669.3	13854
683.588	13896.7	13978.9
683.783	14146.5	14114.1
683.977	14310.4	14026
684.171	14470.1	14452
684.366	14531.5	14347.6
684.56	14625.7	14296.4
684.754	14707.7	14847.3
684.948	14746.6	14716.2
685.142	15111.1	14921
685.337	15143.9	14798.1
685.531	14969.8	14658.9
685.725	15105	14789.9
685.919	15127.5	14871.8
686.113	15074.2	15189.3
686.307	15014.9	14890.3
686.501	14945.2	14800.2
686.695	15027.1	14695.7
686.889	14885.8	14701.9
687.083	14965.7	14712.1
687.277	14836.7	14548.3
687.471	14851	14402.9
687.665	14795.7	14638.4
687.859	14519.2	14507.3
688.053	14484.4	14441.8
688.247	14330.8	14136.6
688.441	14191.6	14011.7
688.635	13978.6	13774.1
688.829	13671.4	13563.2
689.023	13773.8	13645.1
689.217	13532.1	13243.7
689.411	13458.4	13176.1
689.605	13003.8	12952.9
689.798	12942.3	12907.8
689.992	13069.3	12615
690.186	12764.1	12471.6
690.38	12454.9	12346.7
690.574	12016.6	11976
690.767	12200.9	11822.4
690.961	12028.9	11840.8
691.155	11750.4	11390.3
691.349	11691	11384.1
691.542	11494.4	11216.2
691.736	11334.6	10945.9
691.93	10986.5	11005.3
692.123	11021.3	10743.1
692.317	10843.1	10677.6
692.51	10636.3	10489.2
692.704	10480.6	10237.3
692.898	10435.6	10128.7
693.091	10169.4	10321.2
693.285	10048.5	9975.14
693.478	10017.8	9870.7
693.672	9950.23	9762.16
693.865	9858.07	9909.61
694.059	9624.6	9577.84
694.252	9671.7	9760.11
694.446	9583.64	9581.93
694.639	9831.44	9545.07
694.833	9591.83	9399.66
695.026	9382.94	9565.55
695.22	9718.81	9653.61
695.413	9546.78	9522.54
695.606	9727	9799.02
695.8	9761.81	9837.93
695.993	9997.33	9940.33
696.187	10013.7	9844.07
696.38	9982.99	10118.5
696.573	10054.7	10034.5
696.766	10120.2	10282.3
696.96	10253.3	10425.7
697.153	10476.5	10349.9
697.346	10472.5	10663.3
697.54	10703.9	10759.5
697.733	10761.2	10818.9
697.926	10982.4	10884.4
698.119	11123.7	11095.4
698.312	11629.6	11611.5
698.505	11562	11773.3
698.699	11971.6	11865.4
698.892	12256.2	12088.6
699.085	11942.9	12307.8
699.278	12598.2	12639.5
699.471	12545	12742
699.664	12932.1	12885.3
699.857	13095.9	13041
700.05	13560.8	13497.6
700.243	13642.7	13516.1
700.436	13677.5	13870.4
700.629	14011.4	14009.6
700.822	14142.4	14038.3
701.015	14304.2	14361.9
701.208	14705.6	14675.2
701.401	15010.8	14771.5
701.594	14924.7	14753
701.787	14980	15091
701.98	15444.9	15183.1
702.173	15449	15232.3
702.366	15465.4	15611.1
702.558	15842.2	15816
702.751	16059.3	15385.9
702.944	16014.3	15635.7
703.137	16124.9	15924.5
703.33	16161.7	15985.9
703.523	15928.2	15988
703.715	16018.4	15736.1
703.908	16352.2	16172.3
704.101	16198.6	16196.9
704.293	16356.3	16084.2
704.486	16403.4	16078.1
704.679	16212.9	16065.8
704.872	16284.6	16178.4
705.064	16010.2	15932.7
705.257	16053.2	15902
705.449	15903.7	15744.3
705.642	15942.6	15574.3
705.835	15760.3	15504.7
706.027	15866.8	15404.3
706.22	15174.6	15433
706.412	15569.9	15140.1
706.605	15219.6	15068.4
706.797	14898.1	14521.6
706.99	14580.7	14687.5
707.182	14969.8	14722.3
707.375	14464	14245.2
707.567	14349.3	14177.6
707.76	14308.3	13722.9
707.952	13921.2	13763.9
708.145	13786.1	13604.1
708.337	13597.7	13301
708.529	13263.8	13053.2
708.722	12831.7	12582.2
708.914	12979.2	12782.9
709.106	12784.6	12449.1
709.299	12381.2	12184.9
709.491	12237.8	12010.8
709.683	12190.7	11767.1
709.876	11793.4	11662.7
710.068	11899.9	11419
710.26	11533.3	11382.1
710.452	11320.3	11107.7
710.645	11119.6	11109.7
710.837	11295.7	10968.4
711.029	11084.8	10882.4
711.221	10949.6	10874.2
711.413	10886.1	10546.5
711.606	10689.5	10575.2
711.798	10679.3	10464.6
711.99	10619.9	10536.3
712.182	10548.2	10483
712.374	10521.6	10509.7
712.566	10734.6	10669.4
712.758	10652.7	10831.2
712.95	10783.8	10821
713.142	10959.9	11044.2
713.334	11246.6	11111.8
713.526	11021.3	11038
713.718	11283.5	11447.6
713.91	11576.3	11650.4
714.102	12045.3	12084.5
714.294	12231.7	12158.3
714.486	12403.7	12404
714.678	12774.4	12948.8
714.87	13186	13256
715.062	13534.2	13602.1
715.253	13696	14267.7
715.445	14343.1	14544.2
715.637	14742.5	15156.5
715.829	15354.8	15568.1
716.021	15756.2	15928.6
716.212	16180.1	16686.3
716.404	16919.5	17311
716.596	17478.6	17546.5
716.788	17963.9	18412.8
716.979	18418.6	18949.3
717.171	19035	19391.7
717.363	20087.7	20202.7
717.554	20351.9	20958.4
717.746	21269.3	21499.1
717.938	21939	22406.3
718.129	22655.8	22713.5
718.321	23022.4	23727.2
718.513	24193.8	24200.3
718.704	24550.2	24978.6
718.896	25398.1	25611.4
719.087	26170.1	26676.3
719.279	26946.3	27450.5
719.47	27687.7	28075.1
719.662	28232.4	28474.5
719.853	29164.3	29731.9
720.045	29838	30024.8
720.236	30372.6	30573.6
720.428	31232.7	31460.4
720.619	31802	31722.5
720.811	32266.9	32635.9
721.002	33149.6	33127.4
721.193	33583.8	33860.6
721.385	34317	34626.5
721.576	35150.5	35544
721.767	35738.2	35914.7
721.959	35936.9	36137.9
722.15	36500.1	36844.5
722.341	37819	37778.4
722.533	38011.5	38112.2
722.724	38699.6	38945.7
722.915	39307.9	38769.6
723.106	39522.9	39896
723.298	40313.4	40281
723.489	41187.9	40954.8
723.68	41433.7	41272.2
723.871	41831	41552.8
724.062	42099.2	42130.3
724.254	42652.2	42607.5
724.445	43160.1	43482
724.636	43287.1	43279.2
724.827	43743.8	44247.9
725.018	44649	44360.5
725.209	44618.2	44540.8
725.4	45416.9	45288.3
725.591	45156.9	45497.2
725.782	45691.4	45953.9
725.973	45627.9	46363.4
726.164	46365.2	46320.4
726.355	46361.1	46766.9
726.546	46924.2	46578.5
726.737	47098.3	47082.3
726.928	47596	47727.4
727.119	47542.7	47549.2
727.31	47759.8	48089.9
727.501	48667.1	48292.6
727.691	48685.5	48595.7
727.882	48376.3	48626.5
728.073	48380.4	48935.7
728.264	48980.4	48438
728.455	48824.8	48702.2
728.646	49033.7	48651
728.836	49467.8	48800.5
729.027	49066.4	48841.5
729.218	48988.6	48696.1
729.409	49502.7	49298.2
729.599	49334.7	49777.4
729.79	48835	49220.4
729.981	49465.8	49478.4
730.171	49783.2	49539.8
730.362	48675.3	49048.3
730.553	49469.9	49468.2
730.743	49408.4	49378.1
730.934	49273.3	49306.4
731.124	49691.1	49511.2
731.315	49535.4	49369.9
731.506	49914.3	49257.2
731.696	49641.9	49265.4
731.887	49041.8	48964.4
732.077	49189.3	48933.7
732.268	49287.6	49234.7
732.458	48966.1	48968.5
732.649	49222.1	48902.9
732.839	49113.5	48919.3
733.03	48695.8	48456.5
733.22	48632.3	48544.5
733.41	48587.2	48380.7
733.601	48114.1	48352
733.791	48615.9	48509.7
733.981	48112.1	47614.8
734.172	47669.7	47633.2
734.362	47366.6	47309.6
734.552	47378.9	47291.2
734.743	47266.3	47123.2
734.933	46887.4	46885.7
735.123	46596.6	46478.1
735.314	46285.3	46193.5
735.504	46817.8	46367.6
735.694	46309.9	45855.6
735.884	45726.2	45636.4
736.074	45861.4	45765.4
736.265	45636.1	45366.1
736.455	44978.7	44993.4
736.645	44786.2	44661.6
736.835	44284.4	44542.8
737.025	44251.7	44077.9
737.215	43782.7	43619.2
737.405	43768.3	43557.7
737.595	43459.1	43635.6
737.785	43088.4	42664.8
737.975	42322.5	42265.5
738.165	42437.2	42220.4
738.355	41910.8	42185.6
738.545	42154.5	41577.3
738.735	42025.5	41370.5
738.925	41372.2	41094
739.115	40690.2	40473.5
739.305	40981.1	40684.4
739.495	40317.5	40119.2
739.685	40204.9	39586.7
739.875	39832.1	40139.7
740.065	39326.3	39195.6
740.255	38763.1	38591.4
740.445	38691.4	38370.2
740.634	38662.8	38231
740.824	38257.2	37563.3
741.014	37708.4	37180.4
741.204	37468.8	36934.6
741.393	37145.2	36654
741.583	36510.3	36545.5
741.773	36471.4	35886
741.963	35611.3	35171.3
742.152	35613.3	35558.4
742.342	35060.4	34759.7
742.532	34599.6	34505.7
742.721	34200.2	33743.9
742.911	33968.8	33600.5
743.101	33587.9	33268.7
743.29	33145.5	33166.3
743.48	32996	32859.2
743.669	32348.9	32334.9
743.859	32652	32037.9
744.048	31740.6	31779.9
744.238	31730.4	31689.8
744.427	31185.6	31132.7
744.617	30849.8	30495.8
744.806	30845.7	30211.1
744.996	29805.3	29738
745.185	30001.9	29430.8
745.375	29700.8	29088.8
745.564	28891.9	28664.9
745.754	28654.3	28343.4
745.943	28324.6	28198
746.132	28308.2	27853.9
746.322	27505.4	27214.9
746.511	27249.4	27008.1
746.7	26956.6	26598.5
746.89	26596.1	26006.6
747.079	26223.4	25855.1
747.268	25682.7	25060.5
747.457	25307.9	25216.1
747.647	25072.4	24632.5
747.836	24974.1	24687.8
748.025	24357.7	24169.6
748.214	23939.9	24042.6
748.404	23905.1	23545
748.593	23188.3	23018.7
748.782	23004	22684.8
748.971	22625.1	22516.9
749.16	22221.7	21916.8
749.349	22107	21859.5
749.538	21934.9	21452
749.727	21146.5	21023.9
749.916	20681.6	20389.1
750.105	20571	20602
750.294	19958.7	19774.7
750.483	19848.1	19678.4
750.672	19434.4	19203.3
750.861	19276.7	18947.3
751.05	18996.1	18507
[truncated: 1,649 more rows]

## Sheet: Wavelength - HCN
	0 min Exposure	10 min Exposure (HCN)
345.966	-116.73	-177.32
346.18	-116.73	-177.32
346.395	-116.73	-177.32
346.61	-149.5	-91.31
346.824	-137.21	-144.55
347.039	14.34	2.9
347.254	18.43	-23.72
347.468	47.1	31.57
347.683	-20.48	-29.87
347.897	-47.1	-11.43
348.112	14.34	-38.06
348.326	-6.14	60.24
348.541	10.24	-48.3
348.756	-16.38	47.96
348.97	32.77	-7.34
349.185	-75.77	-33.96
349.399	28.67	50
349.614	38.91	-42.15
349.828	73.73	54.1
350.043	69.63	35.67
350.257	135.17	82.77
350.472	22.53	54.1
350.686	40.96	23.38
350.901	38.91	37.72
351.115	-14.34	-1.19
351.329	94.21	41.81
351.544	104.45	35.67
351.758	65.54	105.3
351.973	24.58	68.44
352.187	178.17	109.4
352.401	112.64	50
352.616	26.62	7
352.83	137.21	-58.54
353.044	65.54	111.44
353.259	65.54	60.24
353.473	83.97	66.39
353.687	98.3	107.35
353.902	34.82	41.81
354.116	110.59	144.21
354.33	57.34	54.1
354.545	174.08	160.59
354.759	94.21	37.72
354.973	106.49	68.44
355.187	65.54	113.49
355.402	88.06	15.19
355.616	90.11	33.62
355.83	131.07	21.33
356.044	131.07	136.02
356.258	129.02	-1.19
356.473	129.02	70.48
356.687	10.24	15.19
356.901	71.68	-15.53
357.115	104.45	97.11
357.329	51.2	72.53
357.543	112.64	101.2
357.758	163.84	52.05
357.972	98.3	72.53
358.186	57.34	0.85
358.4	104.45	168.79
358.614	157.69	62.29
358.828	83.97	37.72
359.042	129.02	2.9
359.256	55.3	76.63
359.47	32.77	9.05
359.684	188.41	127.83
359.898	155.65	142.16
360.112	163.84	90.96
360.326	69.63	29.52
360.54	38.91	60.24
360.754	47.1	72.53
360.968	49.15	80.72
361.182	38.91	72.53
361.396	73.73	133.97
361.61	114.69	101.2
361.824	86.01	144.21
362.038	92.16	105.3
362.252	202.75	109.4
362.466	112.64	2.9
362.68	75.77	82.77
362.893	96.25	72.53
363.107	90.11	-31.91
363.321	163.84	47.96
363.535	55.3	72.53
363.749	88.06	88.92
363.963	131.07	99.16
364.176	49.15	142.16
364.39	92.16	127.83
364.604	98.3	123.73
364.818	94.21	80.72
365.032	83.97	70.48
365.245	63.49	66.39
365.459	57.34	82.77
365.673	106.49	119.64
365.887	157.69	133.97
366.1	104.45	82.77
366.314	176.13	150.36
366.528	178.17	187.22
366.741	122.88	68.44
366.955	96.25	113.49
367.169	139.26	140.12
367.382	129.02	129.88
367.596	180.22	125.78
367.81	153.6	97.11
368.023	65.54	82.77
368.237	221.18	222.03
368.451	155.65	-36.01
368.664	129.02	136.02
368.878	172.03	56.15
369.091	172.03	129.88
369.305	81.92	-9.39
369.518	104.45	123.73
369.732	163.84	99.16
369.946	155.65	101.2
370.159	104.45	150.36
370.373	180.22	101.2
370.586	147.45	170.83
370.8	212.99	162.64
371.013	145.41	138.07
371.227	153.6	97.11
371.44	186.37	111.44
371.653	202.75	156.5
371.867	145.41	99.16
372.08	155.65	93.01
372.294	137.21	129.88
372.507	223.23	189.27
372.721	163.84	179.03
372.934	219.13	131.92
373.147	75.77	138.07
373.361	147.45	154.45
373.574	223.23	144.21
373.787	186.37	127.83
374.001	249.85	183.12
374.214	229.37	199.51
374.427	235.52	213.84
374.641	212.99	125.78
374.854	251.9	187.22
375.067	186.37	168.79
375.28	157.69	131.92
375.494	251.9	142.16
375.707	260.09	133.97
375.92	212.99	156.5
376.133	186.37	172.88
376.347	161.79	189.27
376.56	198.65	129.88
376.773	313.34	203.6
376.986	229.37	142.16
377.199	169.98	156.5
377.413	172.03	179.03
377.626	227.32	156.5
377.839	227.32	191.31
378.052	212.99	154.45
378.265	290.81	244.56
378.478	143.36	195.41
378.691	235.52	269.14
378.905	262.14	146.26
379.118	124.93	170.83
379.331	188.41	125.78
379.544	210.94	189.27
379.757	169.98	168.79
379.97	186.37	191.31
380.183	227.32	154.45
380.396	192.51	195.41
380.609	188.41	277.33
380.822	186.37	148.31
381.035	190.46	197.46
381.248	229.37	154.45
381.461	243.71	232.27
381.674	204.8	154.45
381.887	268.28	205.65
382.1	180.22	183.12
382.313	212.99	154.45
382.526	323.58	285.52
382.738	198.65	228.18
382.951	149.5	156.5
383.164	223.23	181.07
383.377	253.95	189.27
383.59	270.33	260.95
383.803	202.75	185.17
384.016	274.43	250.71
384.229	329.72	363.34
384.441	327.67	213.84
384.654	231.42	187.22
384.867	270.33	232.27
385.08	376.83	271.19
385.293	305.15	320.34
385.505	274.43	258.9
385.718	270.33	238.42
385.931	296.96	230.23
386.144	286.72	262.99
386.356	186.37	215.89
386.569	366.59	238.42
386.782	280.57	224.08
386.994	307.2	260.95
387.207	198.65	269.14
387.42	274.43	211.79
387.632	309.24	283.47
387.845	268.28	285.52
388.058	294.91	154.45
388.27	276.48	369.49
388.483	153.6	246.61
388.696	323.58	334.67
388.908	303.1	316.24
389.121	219.13	293.71
389.333	196.61	179.03
389.546	280.57	256.85
389.758	292.86	248.66
389.971	342.01	228.18
390.184	233.47	279.38
390.396	342.01	277.33
390.609	247.8	224.08
390.821	313.34	242.51
391.034	315.39	211.79
391.246	284.67	301.9
391.459	356.35	306
391.671	194.56	324.43
391.883	309.24	340.82
392.096	358.39	310.1
392.308	301.05	289.62
392.521	301.05	277.33
392.733	317.44	365.39
392.946	243.71	314.19
393.158	337.91	297.81
393.37	288.76	289.62
393.583	329.72	355.15
393.795	419.83	344.91
394.007	339.96	361.3
394.22	272.38	252.75
394.432	286.72	306
394.644	364.54	361.3
394.857	331.77	283.47
395.069	360.44	326.48
395.281	432.12	383.82
395.493	350.2	267.09
395.706	331.77	334.67
395.918	333.82	260.95
396.13	378.87	379.73
396.342	335.87	310.1
396.555	296.96	295.76
396.767	296.96	342.86
396.979	333.82	334.67
397.191	270.33	338.77
397.403	403.45	381.78
397.616	319.48	281.43
397.828	425.98	371.54
398.04	360.44	467.79
398.252	251.9	306
398.464	382.97	344.91
398.676	374.78	295.76
398.888	374.78	353.1
399.1	391.16	351.06
399.312	430.07	312.14
399.524	346.11	269.14
399.737	344.06	359.25
399.949	350.2	277.33
400.161	284.67	301.9
400.373	471.03	299.86
400.585	417.79	385.87
400.797	317.44	336.72
401.009	409.59	416.59
401.221	403.45	398.16
401.433	391.16	346.96
401.645	352.25	320.34
401.856	360.44	297.81
402.068	378.87	351.06
402.28	262.14	349.01
402.492	401.4	424.78
402.704	366.59	383.82
402.916	407.55	351.06
403.128	409.59	441.17
403.34	450.55	402.26
403.552	405.5	404.3
403.763	311.29	379.73
403.975	415.74	418.64
404.187	436.22	365.39
404.399	407.55	418.64
404.611	419.83	459.6
404.823	440.31	416.59
405.034	358.39	387.92
405.246	323.58	281.43
405.458	417.79	367.44
405.67	382.97	383.82
405.881	497.66	461.65
406.093	405.5	396.11
406.305	501.75	412.5
406.516	391.16	484.17
406.728	380.92	408.4
406.94	378.87	414.54
407.152	481.27	541.52
407.363	452.6	467.79
407.575	339.96	334.67
407.787	399.35	385.87
407.998	350.2	414.54
408.21	530.42	432.97
408.421	413.69	414.54
408.633	460.79	562
408.845	419.83	402.26
409.056	409.59	408.4
409.268	507.9	512.85
409.479	466.94	441.17
409.691	403.45	389.97
409.902	391.16	480.08
410.114	538.62	539.47
410.325	382.97	396.11
410.537	434.17	482.13
410.748	557.05	408.4
410.96	382.97	471.89
411.171	489.46	379.73
411.383	444.41	416.59
411.594	567.29	437.07
411.806	479.22	473.93
412.017	489.46	441.17
412.228	485.37	516.94
412.44	440.31	539.47
412.651	446.46	426.83
412.863	479.22	480.08
413.074	464.89	416.59
413.285	522.23	512.85
413.497	442.36	494.41
413.708	477.18	504.65
413.919	534.52	443.21
414.131	518.14	465.74
414.342	468.98	441.17
414.553	509.94	342.86
414.765	432.12	410.45
414.976	382.97	416.59
415.187	475.13	478.03
415.398	602.1	598.86
415.61	563.19	482.13
415.821	516.09	494.41
416.032	528.38	445.26
416.243	489.46	465.74
416.454	440.31	437.07
416.666	511.99	506.7
416.877	452.6	451.41
417.088	473.08	435.02
417.299	462.84	482.13
417.51	581.62	467.79
417.721	481.27	439.12
417.932	567.29	498.51
418.144	499.7	531.28
418.355	491.51	410.45
418.566	483.32	555.85
418.777	495.61	506.7
418.988	399.35	498.51
419.199	452.6	457.55
419.41	530.42	514.89
419.621	483.32	475.98
419.832	518.14	445.26
420.043	544.76	518.99
420.254	518.14	389.97
420.465	571.38	490.32
420.676	511.99	484.17
420.887	489.46	482.13
421.098	428.03	506.7
421.309	528.38	482.13
421.52	516.09	465.74
421.731	507.9	545.61
421.941	550.9	469.84
422.152	481.27	490.32
422.363	550.9	555.85
422.574	563.19	500.56
422.785	514.04	484.17
422.996	552.95	523.09
423.207	514.04	406.35
423.418	454.65	467.79
423.628	511.99	572.24
423.839	532.47	410.45
424.05	548.86	478.03
424.261	585.72	541.52
424.471	509.94	492.37
424.682	555	549.71
424.893	610.29	432.97
425.104	473.08	539.47
425.314	608.25	475.98
425.525	546.81	559.95
425.736	608.25	541.52
425.947	481.27	518.99
426.157	583.67	514.89
426.368	487.42	482.13
426.579	487.42	613.2
426.789	608.25	570.19
427	563.19	555.85
427.21	628.73	578.38
427.421	514.04	605
427.632	481.27	453.45
427.842	628.73	564.04
428.053	579.58	484.17
428.263	585.72	490.32
428.474	524.28	545.61
428.685	522.23	531.28
428.895	616.44	549.71
429.106	647.16	566.09
429.316	555	564.04
429.527	647.16	607.05
429.737	536.57	508.75
429.948	536.57	547.66
430.158	509.94	555.85
430.369	659.45	576.33
430.579	526.33	523.09
430.789	651.25	639.82
431	507.9	605
431.21	616.44	543.57
431.421	595.96	584.52
431.631	587.77	523.09
431.841	567.29	576.33
432.052	581.62	615.24
432.262	608.25	598.86
432.473	686.07	574.28
432.683	712.69	588.62
432.893	684.02	693.07
433.104	667.64	594.76
433.314	636.92	625.48
433.524	557.05	633.68
433.734	561.14	574.28
433.945	604.15	631.63
434.155	585.72	641.87
434.365	612.34	639.82
434.575	647.16	586.57
434.786	718.84	523.09
434.996	636.92	535.37
435.206	702.45	580.43
435.416	595.96	639.82
435.626	587.77	576.33
435.837	585.72	705.35
436.047	833.52	613.2
436.257	645.11	596.81
436.467	589.82	639.82
436.677	645.11	584.52
436.887	641.01	559.95
437.097	727.03	582.48
437.307	630.77	641.87
437.518	665.59	580.43
437.728	620.53	615.24
437.938	612.34	654.16
438.148	585.72	555.85
438.358	661.49	719.69
438.568	690.17	574.28
438.778	589.82	582.48
438.988	636.92	654.16
439.198	653.3	621.39
439.408	788.47	707.4
439.618	755.7	645.96
439.828	628.73	680.78
440.038	655.35	621.39
440.247	622.58	568.14
440.457	718.84	762.7
440.667	704.5	625.48
440.877	636.92	596.81
441.087	686.07	635.72
441.297	755.7	662.35
441.507	718.84	697.16
441.717	641.01	609.1
441.927	659.45	674.64
442.136	653.3	639.82
442.346	698.36	674.64
442.556	606.2	652.11
442.766	675.83	744.27
442.976	702.45	693.07
443.185	692.21	639.82
443.395	706.55	695.11
443.605	663.54	635.72
443.815	651.25	557.9
444.024	696.31	752.46
444.234	632.82	609.1
444.444	684.02	645.96
444.653	710.65	650.06
444.863	704.5	719.69
445.073	684.02	678.73
445.282	722.93	701.26
445.492	671.73	582.48
445.702	751.6	654.16
445.911	718.84	674.64
446.121	720.88	656.2
446.331	708.6	627.53
446.54	684.02	703.31
446.75	700.41	674.64
446.959	745.46	662.35
447.169	722.93	607.05
447.378	720.88	656.2
447.588	696.31	648.01
447.797	741.36	697.16
448.007	663.54	727.88
448.216	655.35	695.11
448.426	753.65	678.73
448.635	729.08	609.1
448.845	710.65	648.01
449.054	737.27	701.26
449.264	712.69	707.4
449.473	718.84	650.06
449.683	595.96	645.96
449.892	669.69	629.58
450.101	731.12	711.5
450.311	722.93	666.44
450.52	720.88	660.3
450.73	757.75	654.16
450.939	710.65	674.64
451.148	759.8	789.32
451.358	655.35	686.92
451.567	747.51	672.59
451.776	669.69	736.07
451.985	727.03	752.46
452.195	614.39	670.54
452.404	753.65	793.42
452.613	669.69	678.73
452.822	727.03	662.35
453.032	792.56	658.25
453.241	743.41	672.59
453.45	675.83	697.16
453.659	710.65	711.5
453.869	759.8	736.07
454.078	671.73	686.92
454.287	681.97	701.26
454.496	757.75	736.07
454.705	727.03	764.75
454.914	702.45	727.88
455.123	735.22	688.97
455.333	714.74	719.69
455.542	741.36	740.17
455.751	882.67	734.03
455.96	765.94	779.08
456.169	784.37	826.18
456.378	696.31	697.16
456.587	798.71	740.17
456.796	739.32	729.93
457.005	841.72	729.93
457.214	673.78	672.59
457.423	751.6	762.7
457.632	767.99	824.14
457.841	718.84	766.79
458.05	829.43	764.75
458.259	876.53	803.66
458.468	751.6	863.05
458.677	927.73	969.54
458.886	770.04	674.64
459.095	763.89	779.08
459.303	784.37	766.79
459.512	727.03	842.57
459.721	690.17	758.6
459.93	813.04	758.6
460.139	763.89	793.42
460.348	770.04	723.79
460.557	763.89	836.42
460.765	761.84	744.27
460.974	845.81	834.38
461.183	819.19	822.09
461.392	811	850.76
461.6	907.25	893.77
461.809	892.91	795.47
462.018	933.87	852.81
462.227	724.98	691.02
462.435	858.1	807.75
462.644	878.58	914.25
462.853	847.86	791.37
463.061	837.62	797.51
463.27	919.54	820.04
463.479	786.42	938.82
463.687	854	869.19
463.896	899.06	889.67
464.105	864.24	895.82
464.313	980.98	940.87
464.522	897.01	897.86
464.73	825.33	850.76
464.939	948.21	932.68
465.148	958.45	990.02
465.356	792.56	826.18
465.565	1007.6	879.43
465.773	948.21	973.64
465.982	997.36	916.3
466.19	847.86	934.73
466.399	974.83	932.68
466.607	983.02	891.72
466.816	1023.98	965.45
467.024	980.98	926.54
467.233	946.16	938.82
467.441	1048.56	848.71
467.649	942.07	920.39
467.858	1015.79	1004.36
468.066	989.17	957.25
468.275	1267.69	1172.29
468.483	1040.37	1008.45
468.691	1013.74	965.45
468.9	1030.13	1076.04
469.108	976.88	975.69
469.316	983.02	1035.08
469.525	948.21	1063.75
469.733	1007.6	977.73
469.941	1036.27	1082.18
470.15	1083.38	1026.89
470.358	1105.9	1000.26
470.566	1062.9	994.12
470.774	1093.62	1170.24
470.983	1128.43	1112.9
471.191	1177.58	1211.2
471.399	1122.29	1098.56
471.607	1079.28	1069.89
471.815	1128.43	1080.13
472.024	1130.48	1147.72
472.232	1226.73	1203.01
472.44	1105.9	983.88
472.648	1116.14	1182.53
472.856	1161.2	1221.44
473.064	1236.97	1149.76
473.272	1181.68	1227.59
473.481	1091.57	1358.66
473.689	1218.54	1172.29
473.897	1261.55	1203.01
474.105	1333.23	1264.45
474.313	1177.58	1385.28
474.521	1271.79	1211.2
474.729	1236.97	1239.87
474.937	1202.16	1393.47
475.145	1263.6	1180.48
475.353	1394.67	1342.27
475.561	1382.38	1268.55
475.769	1411.05	1416
475.977	1310.7	1303.36
476.185	1431.53	1424.19
476.393	1406.95	1297.22
476.601	1335.28	1340.22
476.808	1447.91	1346.37
477.016	1394.67	1370.94
477.224	1447.91	1434.43
477.432	1390.57	1411.9
477.64	1472.49	1510.21
477.848	1697.77	1553.21
478.056	1515.5	1454.91
478.263	1531.88	1604.41
478.471	1636.33	1481.53
478.679	1447.91	1553.21
478.887	1591.27	1565.5
479.095	1593.32	1643.32
479.302	1576.94	1530.69
479.51	1587.18	1559.36
479.718	1611.75	1518.4
479.926	1578.98	1448.77
480.133	1613.8	1669.95
480.341	1630.18	1678.14
480.549	1699.81	1647.42
480.756	1607.66	1678.14
480.964	1791.97	1657.66
481.172	1812.45	1721.15
481.379	1710.05	1735.48
481.587	1755.11	1760.06
481.795	1742.82	1776.44
482.002	1783.78	1805.11
482.21	1781.73	1854.27
482.417	1802.21	1686.33
482.625	1865.7	1729.34
482.833	1851.36	1788.73
483.04	1791.97	1882.94
483.248	1775.59	1850.17
483.455	1867.75	1858.36
483.663	1898.47	1819.45
483.87	1882.08	1841.98
484.078	1996.77	1874.74
484.285	1978.34	1839.93
484.493	2004.96	1964.86
484.7	1925.09	2003.77
484.908	1980.39	1956.66
485.115	1974.24	1889.08
485.322	2131.94	1966.9
485.53	1972.19	1995.57
485.737	2041.82	2063.16
485.945	2127.84	2145.08
486.152	2195.42	2087.73
486.359	2099.17	2120.5
486.567	2160.61	2136.88
486.774	2148.32	2089.78
486.981	2195.42	2186.04
487.189	2162.65	2175.8
487.396	2172.89	2138.93
487.603	2267.1	2095.93
487.811	2357.21	2173.75
488.018	2258.91	2149.17
488.225	2222.05	2177.84
488.432	2217.95	2255.67
488.64	2328.54	2310.96
488.847	2308.06	2263.86
489.054	2287.58	2181.94
489.261	2252.77	2186.04
489.468	2258.91	2267.95
489.675	2367.45	2374.45
489.883	2547.67	2382.64
490.09	2437.08	2358.07
490.297	2349.02	2472.75
490.504	2379.74	2296.63
490.711	2377.69	2384.69
490.918	2586.58	2431.79
491.125	2459.61	2491.18
491.332	2529.24	2439.98
491.539	2461.66	2419.5
491.747	2381.79	2407.22
491.954	2504.67	2534.19
492.161	2533.34	2431.79
492.368	2564.06	2411.31
492.575	2596.82	2462.51
492.782	2506.71	2442.03
492.989	2463.71	2505.52
493.196	2400.22	2456.37
493.402	2441.18	2577.2
493.609	2488.28	2458.42
493.816	2697.17	2546.48
494.023	2545.63	2589.49
494.23	2736.09	2579.25
494.437	2682.84	2562.86
494.644	2643.93	2609.97
494.851	2631.64	2636.59
495.058	2639.83	2675.5
495.265	2600.92	2612.01
495.471	2688.98	2612.01
495.678	2787.29	2775.85
495.885	2797.53	2693.93
496.092	2807.77	2681.64
496.299	2721.75	2691.88
496.505	2758.61	2745.13
496.712	2873.3	2734.89
496.919	2842.58	2775.85
497.126	2731.99	2816.81
497.332	2678.74	2745.13
497.539	2799.57	2851.63
497.746	2832.34	2730.8
497.952	2813.91	2874.15
498.159	2746.33	2726.7
498.366	2865.11	2923.3
498.572	2834.39	2820.91
498.779	2772.95	2868.01
498.986	2883.54	2775.85
499.192	2920.4	2870.06
499.399	2895.83	2820.91
499.605	2783.19	2679.6
499.812	2938.84	2882.35
500.019	3053.52	2956.07
500.225	3256.27	3070.76
500.432	2867.16	2833.19
500.638	2881.49	2888.49
500.845	2949.08	2861.87
501.051	3028.95	2956.07
501.258	2965.46	3025.7
501.464	3045.33	2906.92
501.671	3014.61	2853.67
501.877	3049.43	2880.3
502.084	3047.38	3062.57
502.29	3012.56	2982.7
502.496	3069.91	3111.72
502.703	3096.53	3046.18
502.909	3084.24	3119.91
503.116	2990.03	3201.83
503.322	3114.96	3001.13
503.528	3012.56	3031.85
503.735	3131.34	3048.23
503.941	3260.37	3103.53
504.147	3262.41	3103.53
504.354	3184.59	3144.49
504.56	3252.17	3089.19
504.766	3186.64	3148.58
504.973	3123.15	3054.37
505.179	3090.38	3138.34
505.385	3086.29	3296.04
505.591	3311.57	3261.22
505.798	3211.22	3253.03
506.004	3086.29	3181.35
506.21	3237.84	3164.97
506.416	3274.7	3119.91
506.622	3295.18	3058.47
506.828	3180.5	3070.76
507.035	3211.22	3345.19
507.241	3196.88	3148.58
507.447	3209.17	3171.11
507.653	3209.17	3390.24
507.859	3174.35	3136.29
508.065	3227.6	3277.6
508.271	3229.65	3244.84
508.477	3256.27	3226.4
508.683	3188.69	3173.16
508.889	3272.65	3205.92
509.095	3264.46	3230.5
509.301	3233.74	3244.84
509.507	3377.1	3226.4
509.713	3252.17	3238.69
509.919	3268.56	3195.68
510.125	3364.81	3349.28
510.331	3319.76	3332.9
510.537	3524.55	3420.96
510.743	3278.8	3343.14
510.949	3385.29	3386.15
511.155	3381.2	3271.46
511.361	3399.63	3300.13
511.567	3440.59	3492.64
511.773	3516.36	3545.89
511.979	3407.82	3361.57
512.184	3307.47	3392.29
512.39	3602.38	3441.44
512.596	3385.29	3468.06
512.802	3309.52	3322.66
513.008	3465.16	3488.54
513.213	3446.73	3377.95
513.419	3311.57	3398.43
513.625	3454.92	3361.57
513.831	3366.86	3478.3
514.037	3399.63	3400.48
514.242	3395.53	3363.62
514.448	3356.62	3504.93
514.654	3526.6	3441.44
514.859	3385.29	3402.53
515.065	3479.5	3373.86
515.271	3526.6	3330.85
515.476	3448.78	3207.97
515.682	3430.35	3334.95
515.888	3545.03	3416.87
516.093	3487.69	3447.58
516.299	3446.73	3480.35
516.504	3383.24	3433.25
516.71	3399.63	3435.3
516.916	3508.17	3443.49
517.121	3442.64	3523.36
517.327	3561.42	3353.38
517.532	3592.14	3441.44
517.738	3530.7	3603.23
517.943	3512.27	3498.78
518.149	3659.72	3638.05
518.354	3549.13	3717.92
518.56	3639.24	3719.96
518.765	3610.57	3537.7
518.97	3592.14	3664.67
519.176	3618.76	3717.92
519.381	3790.79	3648.29
519.587	3798.98	3687.2
519.792	3807.17	3693.34
519.997	3852.23	3711.77
520.203	3870.66	3713.82
520.408	3862.47	3787.55
520.614	3925.96	3810.08
520.819	3860.42	3918.62
521.024	3989.44	3871.51
521.229	3885	3754.78
521.435	3897.28	3906.33
521.64	4016.07	4021.02
521.845	3934.15	3932.95
522.051	3997.64	3951.39
522.256	4059.07	3996.44
522.461	3891.14	3963.67
522.666	3813.32	3898.14
522.871	3954.63	3975.96
523.077	3923.91	4035.35
523.282	4020.16	3988.25
523.487	3798.98	3943.19
523.692	3909.57	4025.11
523.897	3991.49	3891.99
524.102	3981.25	3971.86
524.308	3891.14	3959.58
524.513	3987.4	3963.67
524.718	4040.64	3865.37
524.923	4081.6	3957.53
525.128	4155.33	4021.02
525.333	3999.68	4006.68
525.538	4085.7	3984.15
525.743	4102.08	3902.23
525.948	4067.27	3996.44
526.153	4259.78	4055.83
526.358	4071.36	4053.78
526.563	4315.07	4025.11
526.768	3997.64	4147.99
526.973	4204.48	4088.6
527.178	4259.78	4156.18
527.383	4308.93	4268.82
527.588	4214.72	4317.97
527.793	4265.92	4172.57
527.997	4519.87	4422.42
528.202	4208.58	4277.01
528.407	4319.17	4236.05
528.612	4460.48	4522.77
528.817	4396.99	4399.89
529.022	4421.56	4590.35
529.227	4358.08	4494.1
529.431	4480.96	4395.79
529.636	4452.28	4410.13
529.841	4515.77	4528.91
530.046	4376.51	4358.93
530.25	4458.43	4414.23
530.455	4384.7	4481.81
530.66	4401.08	4502.29
530.865	4544.44	4377.36
531.069	4446.14	4537.1
531.274	4431.8	4463.38
531.479	4327.36	4416.27
531.683	4364.22	4580.11
531.888	4495.29	4418.32
532.093	4413.37	4442.9
532.297	4452.28	4381.46
532.502	4288.45	4317.97
532.707	4437.95	4457.23
532.911	4300.73	4375.31
533.116	4470.72	4487.95
533.32	4337.6	4369.17
533.525	4446.14	4385.55
533.729	4544.44	4459.28
533.934	4372.41	4358.93
534.138	4523.96	4473.62
534.343	4618.17	4459.28
534.547	4554.68	4547.34
534.752	4626.36	4545.3
534.956	4493.24	4561.68
535.161	4417.47	4373.27
535.365	4569.02	4641.55
535.57	4628.41	4541.2
535.774	4800.44	4686.61
535.978	4704.18	4686.61
536.183	4829.11	4727.57
536.387	4691.9	4651.79
536.592	4825.01	4854.54
536.796	4806.58	4887.31
537	4931.51	4813.58
537.205	4868.02	4717.33
537.409	4863.93	4983.56
537.613	4978.61	4918.03
537.818	5083.06	4983.56
538.022	5029.81	5077.77
538.226	5044.15	4881.16
538.43	5021.62	5022.47
538.635	5068.72	5051.14
538.839	5224.37	5161.73
539.043	4972.47	5079.82
539.247	5183.41	5028.62
539.451	5138.35	5114.63
539.656	5124.02	5085.96
539.86	5128.11	5128.97
540.064	5175.22	5159.69
540.268	5177.27	5055.24
540.472	5185.46	5147.4
540.676	5158.83	5214.98
540.88	5089.2	5210.89
541.084	5179.31	5077.77
541.288	5187.5	5104.39
541.493	5027.76	5065.48
541.697	5099.44	5184.26
541.901	5191.6	5255.94
542.105	5107.63	4942.6
542.309	5013.43	5049.1
542.513	5068.72	4985.61
542.717	5091.25	4905.74
542.921	5189.55	5063.43
543.125	5103.54	4961.03
543.329	5164.98	5049.1
543.532	5011.38	4875.02
543.736	4917.17	5131.02
543.94	5169.07	4901.64
544.144	5025.72	4989.71
544.348	5236.66	5006.09
544.552	5154.74	5053.19
544.756	5259.18	5057.29
544.96	5158.83	5075.72
545.163	5177.27	5151.49
545.367	5167.03	5294.85
545.571	5349.29	5233.41
545.775	5353.39	5311.24
545.979	5332.91	5464.83
546.182	5384.11	5397.25
546.386	5504.94	5577.47
546.59	5494.7	5550.85
546.794	5543.85	5710.59
546.997	5713.83	5655.3
547.201	5683.11	5620.48
547.405	5769.13	5567.23
547.608	5621.67	5608.19
547.812	5767.08	5608.19
548.016	5937.06	5874.43
548.219	5871.53	5774.08
548.423	5978.02	5817.08
548.627	5994.4	5827.32
548.83	5834.66	5847.8
549.034	6143.91	6013.69
549.237	5988.26	6038.27
549.441	5955.49	6036.22
549.645	5955.49	6062.84
549.848	6010.79	6136.57
550.052	6057.89	5970.68
550.255	5889.96	5868.28
550.459	5828.52	5868.28
550.662	5789.61	5956.35
550.866	5724.07	5870.33
551.069	5939.11	5671.68
551.272	5857.19	5767.93
551.476	5836.71	5792.51
551.679	5853.09	5671.68
551.883	5679.02	5749.5
552.086	5713.83	5677.82
552.29	5689.26	5538.56
552.493	5599.15	5765.89
552.696	5697.45	5860.09
552.9	5486.51	5671.68
553.103	5535.66	5462.79
553.306	5652.39	5559.04
553.51	5789.61	5833.47
553.713	5601.19	5352.2
553.916	5488.56	5585.66
554.119	5613.48	5573.38
554.323	5842.85	5628.67
554.526	5849	5479.17
554.729	5699.5	5696.25
554.932	5709.74	5739.26
555.136	5726.12	5589.76
555.339	5818.28	5747.45
555.542	5828.52	5866.24
555.745	6047.65	5753.6
555.948	6070.18	5886.72
556.151	6176.67	6036.22
556.354	6080.42	6144.76
556.558	6401.95	6163.19
556.761	6338.46	6042.36
556.964	6322.08	6357.75
557.167	6408.09	6226.68
557.37	6404	6337.27
557.573	6541.21	6429.43
557.776	6596.51	6542.07
557.979	6477.73	6660.85
558.182	6662.04	6626.03
558.385	6633.37	6714.09
558.588	6649.75	6828.78
558.791	6639.51	6691.57
558.994	6682.52	6564.59
559.197	6686.62	6816.49
559.4	6842.26	6578.93
559.603	6807.45	6781.68
559.806	6766.49	6648.56
560.009	6883.22	6875.88
560.211	6864.79	6775.53
560.414	6696.86	6597.36
560.617	6666.14	6687.47
560.82	6748.06	6691.57
561.023	6662.04	6408.95
561.226	6555.55	6421.24
561.428	6631.32	6404.85
561.631	6477.73	6505.2
561.834	6526.88	6382.32
562.037	6469.53	6462.19
562.24	6508.44	6343.41
562.442	6424.48	6294.26
562.645	6320.03	6378.23
562.848	6279.07	6335.22
563.05	6334.37	6216.44
563.253	6244.26	6322.93
563.456	6203.3	6064.89
563.658	6608.8	6304.5
563.861	6154.15	6007.55
564.064	6082.47	6208.25
564.266	6170.53	6202.1
564.469	6164.39	6181.62
564.672	6338.46	6241.01
564.874	6053.8	6224.63
565.077	6387.61	6241.01
565.279	6172.58	6400.76
565.482	6449.05	6329.08
565.684	6530.97	6308.6
565.887	6444.96	6427.38
566.089	6610.84	6638.32
566.292	6641.56	6427.38
566.494	6645.66	6724.33
566.697	6672.28	6718.19
566.899	6758.3	6822.64
567.102	6854.55	6947.56
567.304	7100.31	6947.56
567.507	7198.61	7133.93
567.709	7307.15	7443.17
567.911	7272.34	7355.11
568.114	7514	7273.19
568.316	7366.54	7310.05
568.518	7460.75	7514.85
568.721	7622.54	7516.9
568.923	7634.83	7633.63
569.125	7780.23	7641.82
569.328	7841.67	7674.59
569.53	7905.16	7594.72
569.732	7821.19	7633.63
569.934	7718.79	7756.51
570.137	7722.89	7758.56
570.339	7905.16	7725.79
570.541	7755.66	7834.33
570.743	7585.68	7635.68
570.946	7661.45	7666.4
571.148	7800.71	7731.94
571.35	7487.37	7727.84
571.552	7665.55	7609.06
571.754	7536.52	7453.41
571.956	7757.71	7682.78
572.158	7503.76	7656.16
572.361	7552.91	7545.57
572.563	7323.54	7434.98
572.765	7456.65	7377.64
572.967	7376.78	7322.34
573.169	7554.96	7271.14
573.371	7147.41	7305.96
573.573	7124.88	7015.15
573.775	7204.75	7021.29
573.977	7094.16	7066.35
574.179	6854.55	6959.85
574.381	7186.32	7187.18
574.583	7065.49	6925.04
574.785	6938.52	6851.31
574.987	6924.18	6830.83
575.189	6913.94	7052.01
575.39	6895.51	6996.71
575.592	7008.15	6808.3
575.794	7135.12	6847.21
575.996	6977.43	7023.34
576.198	7141.27	7025.39
576.4	7247.76	7211.75
576.602	7247.76	7232.23
576.803	7284.62	7410.4
577.005	7485.33	7398.12
577.207	7593.87	7430.88
577.409	7616.4	7662.3
577.61	7661.45	7510.75
577.812	7788.43	7754.46
578.014	7917.45	7903.96
578.216	7847.82	7955.16
578.417	8095.62	8080.09
578.619	8109.96	8078.04
578.821	8533.89	8282.84
579.022	8478.59	8436.44
579.224	8517.5	8553.17
579.426	8806.27	8755.92
579.627	8877.94	8794.83
579.829	8796.03	8921.81
580.031	9086.84	8968.91
580.232	9189.24	9116.36
580.434	9066.36	9175.75
580.635	9203.57	9099.98
580.837	9475.95	9403.08
581.038	9346.93	9132.75
581.24	9318.26	9327.3
581.441	9443.18	9403.08
581.643	9586.54	9421.51
581.844	9394.03	9296.58
582.046	9738.09	9525.96
582.247	9480.05	9511.62
582.449	9402.22	9509.57
582.65	9498.48	9509.57
582.852	9533.29	9480.9
583.053	9467.76	9263.82
583.254	9361.27	9405.13
583.456	9453.42	9206.47
583.657	9197.43	9317.06
583.858	9320.31	9089.74
584.06	9246.58	9366.21
584.261	9045.88	8995.53
584.462	9006.97	8993.48
584.664	9148.28	9061.07
584.865	9127.8	8901.33
585.066	9002.87	8825.55
585.267	9160.56	8979.15
585.469	9101.17	8903.37
585.67	8882.04	8985.29
585.871	9125.75	9224.9
586.072	9070.45	9175.75
586.274	9281.39	9073.35
586.475	9516.91	9487.04
586.676	9375.6	9544.39
586.877	9791.34	9579.2
587.078	9639.79	9779.9
587.279	9973.61	9888.45
587.48	10256.2	10017.5
587.681	10444.6	10380
587.883	10626.9	10623.7
588.084	11067.2	11000.5
588.285	11534.2	11041.5
588.486	11704.1	11782.8
588.687	12078.9	11952.8
588.888	12498.8	12683.9
589.089	13127.5	12810.9
589.29	13520.7	13597.3
589.491	13983.5	13949.6
589.692	14575.4	14518.9
589.893	15114	15008.4
590.094	15648.5	15729.2
590.294	16113.4	16136.8
590.495	16850.7	16839.2
590.696	17375	17349.2
590.897	17944.3	17980
591.098	18695.9	18590.3
591.299	19085	19057.2
591.5	19771.1	19984.9
591.701	20834	20554.3
591.901	21184.2	20978.2
592.102	21677.8	21805.6
592.303	22236.8	22432.3
592.504	23070.4	23095.8
592.705	23985.8	23532
592.905	24356.5	24013.3
593.106	25142.9	25047.5
593.307	25470.6	25543.1
593.507	26046.1	26345.9
593.708	26834.5	26950.1
593.909	27432.5	27292.1
594.109	27784.8	27888
594.31	28964.4	28781
594.511	29750.8	29395.3
594.711	30183	29557.1
594.912	30486.1	30407
595.113	30942.8	31021.4
595.313	31473.2	31418.7
595.514	32050.7	31639.9
595.714	32329.2	32688.5
595.915	33486.3	33128.8
596.115	33666.6	33659.2
596.316	34197	33921.4
596.516	34498	34083.2
596.717	35046.9	34877.8
596.917	35429.9	35529
597.118	35763.7	35690.8
597.318	35866.1	35842.3
597.519	36646.3	36264.2
597.719	36701.7	36878.6
597.92	37281.2	37138.7
598.12	38028.7	37441.8
598.32	37633.5	37804.3
598.521	38088.1	37974.3
598.721	38411.7	38576.4
598.921	38348.2	38455.6
599.122	39081.4	39156
599.322	39110.1	39217.4
599.522	39587.2	39487.7
599.723	39433.6	39364.9
599.923	39898.5	39942.4
600.123	39960	39948.5
600.323	40519.1	40612.1
600.524	40517	40421.6
600.724	40832.4	40931.6
600.924	40867.2	41095.4
601.124	40795.5	40958.2
601.325	41360.8	40732.9
601.525	41360.8	41527.5
601.725	41170.3	41062.6
601.925	41010.6	41478.4
602.125	41100.7	41498.8
602.325	41178.5	41240.8
602.525	40945	41122
602.725	41397.6	41105.6
602.925	40963.5	40771.8
603.126	41270.7	41066.7
603.326	40992.1	41005.3
603.526	41129.4	40931.6
603.726	41532.8	41246.9
603.926	40768.9	40327.4
604.126	41033.1	40470.8
604.326	40965.5	40757.5
604.526	40437.1	39991.5
604.726	39998.9	40405.2
604.925	39835	39692.5
605.125	39433.6	39477.5
605.325	39486.9	39414
605.525	39251.4	39624.9
605.725	38968.8	39035.1
605.925	38370.7	38543.6
606.125	38114.8	37783.8
606.325	38034.9	38095.1
606.524	37653.9	37022
606.724	37098.9	36825.4
606.924	36869.6	36651.3
607.124	35780.1	35479.9
607.324	35479	35469.6
607.523	35085.8	34871.6
607.723	34170.4	34556.2
607.923	34080.2	33988.9
608.123	33279.5	33327.4
608.322	32857.6	32579.9
608.522	32351.8	32172.4
608.722	31290.9	31140.2
608.921	30787.1	30820.7
609.121	29927	29813.1
609.321	29681.2	29784.5
609.52	28741.2	28447.1
609.72	27766.4	27834.8
609.92	27211.4	27150.8
610.119	26529.4	26135
610.319	25759.3	25733.6
610.518	24999.5	24805.8
610.718	24258.2	24230.4
610.917	23183	23087.6
611.117	22662.8	22460.9
611.316	21653.2	21422.6
611.516	20678.3	20537.9
611.715	20350.7	20417
611.915	19162.8	19171.9
612.114	18947.8	18530.9
612.314	17950.5	17777.2
612.513	17090.3	17171
612.712	16652	16290.4
612.912	15841	15604.3
613.111	15134.5	15012.5
613.311	14581.5	14391.9
613.51	13979.4	13966
613.709	13338.4	12862.1
613.909	12863.3	12942
614.108	12482.4	12376.7
614.307	12062.5	11614.9
614.506	11548.5	11655.8
614.706	11206.5	11039.4
614.905	10823.5	10785.5
615.104	10704.7	10607.3
615.303	10362.7	10271.4
615.503	10311.5	10132.1
615.702	10213.2	10109.6
615.901	9639.79	9755.33
616.1	9971.56	9804.48
616.299	9731.95	9859.77
616.499	9912.17	9921.21
616.698	9725.8	9853.63
616.897	10067.8	9880.25
617.096	9848.68	10183.4
617.295	10155.9	10103.5
617.494	10395.5	10578.6
617.693	10745.7	10892
617.892	10878.8	10701.5
618.091	11018.1	11191
618.29	11308.9	11090.6
618.489	11536.2	11739.8
618.688	11958.1	12090
618.887	12115.8	12122.8
619.086	12431.2	12534.4
619.285	12748.6	12761.8
619.484	13096.8	13251.2
619.683	13338.4	13525.6
619.882	13637.4	13474.4
620.081	14030.6	13910.7
620.28	14303	14262.9
620.479	14389	14512.8
620.677	14735.1	14488.2
620.876	15099.7	15057.5
621.075	15370	15227.5
621.274	15255.3	15422.1
621.473	15472.4	15467.1
621.672	15583	15592
621.87	15431.4	15741.5
622.069	15720.2	15631
622.268	15818.5	15909.5
622.467	15904.5	15852.1
622.665	15800.1	15596.1
622.864	16023.3	16069.2
623.063	15896.3	15950.4
623.261	15925	15645.3
623.46	15828.8	15889
623.659	15517.5	15612.5
623.857	15286	15317.6
624.056	15226.6	15209.1
624.255	15169.3	15200.9
624.453	14868.2	14817.9
624.652	14735.1	14660.2
624.85	14640.9	14484.1
625.049	14145.3	14211.7
625.247	14055.2	14170.8
625.446	13842.2	13937.3
625.644	13408	13492.9
625.843	13139.8	13130.4
626.041	12877.6	13038.2
626.24	12762.9	12657.3
626.438	12576.6	12827.3
626.637	12312.4	12253.9
626.835	11859.8	11844.3
627.034	11605.8	11537.1
627.232	11413.3	11336.4
627.43	10954.6	10896
627.629	10864.5	10623.7
627.827	10518.4	10367.7
628.026	10362.7	10359.5
628.224	10133.4	9902.78
628.422	10078	9896.64
628.62	9787.24	9671.36
628.819	9738.09	9394.89
629.017	9525.1	9468.61
629.215	9475.95	9386.69
629.414	9336.69	9255.62
629.612	9189.24	8964.81
629.81	9125.75	9310.92
630.008	9011.06	9282.25
630.206	9209.72	9220.81
630.405	9189.24	9394.89
630.603	9437.04	9204.42
630.801	9316.21	9177.8
630.999	9373.55	9319.11
631.197	9713.52	9517.76
631.395	9690.99	9697.99
631.593	9766.76	9886.4
631.791	9957.22	9978.56
631.989	10049.4	10076.9
632.188	10182.5	10328.8
632.386	10418	10197.7
632.584	10575.7	10513.1
632.782	10958.7	11092.6
632.98	11202.4	11109
633.178	11231.1	11295.4
633.376	11597.6	11414.2
633.574	11761.5	11795.1
633.771	11880.3	12110.5
633.969	12236.6	12294.8
634.167	12396.4	12487.3
634.365	12756.8	12761.8
634.563	12945.2	12716.7
634.761	13295.4	12884.6
634.959	13436.7	13277.8
635.157	13561.6	13400.7
635.355	13674.3	13714
635.552	13621	13892.2
635.75	13991.7	13953.7
635.948	14063.4	14027.4
636.146	14096.2	13984.4
636.343	14251.8	14129.8
636.541	14563.1	14158.5
636.739	14321.5	14387.8
636.937	14436.1	14539.4
637.134	14421.8	14367.4
637.332	14526.2	14557.8
637.53	14538.5	14432.9
637.727	14516	14498.4
637.925	14331.7	14564
638.123	14364.5	14484.1
638.32	14448.4	14154.4
638.518	14366.5	14256.8
638.715	14210.9	14219.9
638.913	14065.5	13871.8
639.111	13823.8	13810.3
639.308	13813.5	13845.1
639.506	13649.7	13626
639.703	13619	13427.3
639.901	13121.3	13163.1
640.098	13141.8	12827.3
640.296	12771.1	13083.3
640.493	12744.5	12769.9
640.691	12588.9	12278.4
640.888	12371.8	12446.4
641.085	12326.7	12063.4
641.283	11786.1	11696.8
641.48	12040	12071.6
641.678	11698	11279
641.875	11317.1	11127.5
642.072	11079.5	10937
642.27	11059	10640
642.467	10684.2	10756.8
642.664	10489.7	10658.5
642.862	10284.9	10322.6
643.059	10143.6	10277.6
643.256	10174.3	9876.16
643.453	9809.77	9749.18
643.651	9682.8	9724.61
643.848	9953.13	9837.25
644.045	9574.25	9779.9
644.242	9707.37	9611.97
644.44	9711.47	9675.46
644.637	9662.32	9564.87
644.834	9553.77	9554.63
645.031	9738.09	9419.46
645.228	9697.13	9648.83
645.425	9647.98	9566.92
645.622	9656.17	9738.94
645.819	9664.36	9941.69
646.016	9838.44	9816.77
646.214	10061.7	9960.13
646.411	10157.9	10062.5
646.608	10282.9	10447.5
646.805	10373	10504.9
647.002	10459	10545.8
647.199	10772.3	10576.6
647.396	10999.6	10896
647.593	11171.7	10994.4
647.789	11587.4	11573.9
647.986	11401	11479.7
648.183	11593.5	11950.8
648.38	11874.1	12106.4
648.577	12078.9	12202.6
648.774	12416.8	12440.2
648.971	12593	12440.2
649.168	12902.2	12808.9
649.364	13219.6	12995.2
649.561	13014.8	13296.3
649.758	13426.5	13568.6
649.955	13612.9	13814.4
650.152	13832	13769.4
650.348	14116.6	14058.1
650.545	14319.4	14248.6
650.742	14438.2	14312.1
650.939	14493.5	14465.7
651.135	14630.7	14506.6
651.332	14917.4	14686.8
651.529	14964.5	14899.8
651.725	15003.4	14951
651.922	15116.1	14994
652.119	15267.6	15286.9
652.315	15300.4	15276.6
652.512	15351.6	15215.2
652.708	15169.3	15352.4
652.905	15400.7	15159.9
653.102	15697.7	15385.2
653.298	15277.9	15229.5
653.495	15103.8	15162
653.691	15228.7	15211.1
653.888	15390.5	15000.2
654.084	14987	15084.1
654.281	15099.7	14795.4
654.477	14798.6	14729.8
654.673	14591.8	14686.8
654.87	14501.7	14549.6
655.066	14534.4	14469.8
655.263	14180.1	14332.5
655.459	14106.4	14125.7
655.656	13952.8	13949.6
655.852	13748	13789.8
656.048	13530.9	13632.1
656.245	13311.8	13243
656.441	13113.1	13068.9
656.637	12916.5	12776.1
656.833	12605.2	12311.2
657.03	12449.6	12544.7
657.226	12244.8	12190.4
657.422	12003.1	11999.9
657.618	11972.4	12018.3
657.815	11833.2	11672.2
658.011	11227	11410.1
658.207	11429.7	11367.1
658.403	11247.4	11092.6
658.599	10786.6	10785.5
658.796	10823.5	10808
658.992	10499.9	10730.2
659.188	10758	10519.2
659.384	10602.3	10281.7
659.58	10495.8	10394.3
659.776	10127.2	10099.4
659.972	10143.6	10271.4
660.168	10274.7	9902.78
660.364	9961.32	9886.4
660.56	10237.8	9982.65
660.756	10096.5	10035.9
660.952	10065.8	9814.72
661.148	10000.2	10015.4
661.344	10121.1	9812.67
661.54	10264.4	10201.8
661.736	10172.3	10201.8
661.932	10330	10275.5
662.128	10330	10164.9
662.324	10620.8	10502.8
662.52	10475.4	10537.6
662.715	10915.7	10777.3
662.911	10753.9	10863.3
663.107	10977.1	11111.1
663.303	11171.7	11256.5
663.499	11417.4	11582.1
663.694	11673.4	11655.8
663.89	11900.8	11789
664.086	12173.1	11911.8
664.282	12169	12212.9
664.477	12552	12313.2
664.673	12701.5	12919.4
664.869	12885.8	12817
665.065	13180.7	13019.8
665.26	13268.8	13224.6
665.456	13369.1	13472.4
665.652	13723.4	13769.4
665.847	13844.3	13937.3
666.043	14221.1	14009
666.238	14042.9	14332.5
666.434	14481.2	14363.3
666.63	14729	14607
666.825	15310.6	14695
667.021	15218.5	14838.4
667.216	15062.8	14938.7
667.412	15445.8	15428.2
667.607	15546.1	15579.8
667.803	15544.1	15540.8
667.998	15499	15641.2
668.194	15963.9	15790.7
668.389	15699.7	15702.6
668.584	15710	15764.1
668.78	15894.3	15964.8
668.975	16086.8	15772.3
669.171	15750.9	15964.8
669.366	15953.7	15741.5
669.561	15746.8	15925.9
669.757	15869.7	15684.2
669.952	15886.1	15766.1
670.147	15759.1	15837.8
670.343	15472.4	15569.5
670.538	15515.4	15565.4
670.733	15386.4	15510.1
670.928	15480.6	15157.9
671.124	15034.1	15080
671.319	15568.7	15137.4
671.514	14872.4	14858.9
671.709	14880.5	14752.4
671.904	14851.9	14500.5
672.1	14890.8	14441.1
672.295	14374.7	14377.6
672.49	14366.5	14080.6
672.685	13850.4	13781.6
672.88	13686.6	13558.4
673.075	13680.4	13505.2
673.27	13317.9	13097.6
673.465	13113.1	13095.6
673.66	12844.9	12653.2
673.855	13000.5	12843.7
674.05	12447.5	12557
674.245	12167	12294.8
674.44	12068.7	11971.2
674.635	11786.1	11877
674.83	11702.1	11590.3
675.025	11454.3	11383.5
675.22	11253.6	11360.9
675.415	11224.9	11158.2
675.61	11206.5	11018.9
675.805	11077.5	10873.5
676	10825.6	10717.9
676.195	10708.8	10633.9
676.39	10631	10640
676.584	10131.3	10511
676.779	10375	10418.9
676.974	10467.2	10226.4
677.169	10393.4	10189.5
677.364	10200.9	10291.9
677.558	10291	10199.7
677.753	10133.4	10148.5
677.948	10397.5	10240.7
678.142	10205	10181.3
678.337	10463.1	10453.7
678.532	10325.9	10380
678.727	10534.8	10384
678.921	10665.8	10586.8
679.116	10366.8	10679
679.31	10690.4	10773.2
679.505	10868.6	10685.1
679.7	10909.5	11111.1
679.894	11057	11039.4
680.089	11480.9	11352.7
680.283	11261.8	11377.3
680.478	11777.9	11670.2
680.672	11775.8	11840.2
680.867	12164.9	12147.4
681.061	12140.4	12092.1
681.256	12228.4	12344
681.45	12771.1	12507.8
681.645	12961.6	12806.8
681.839	13125.4	13101.7
682.034	13096.8	13355.7
682.228	13516.6	13431.4
682.422	13606.7	13613.7
682.617	13746	13847.2
682.811	14169.9	13861.5
683.006	14313.2	14285.4
683.2	14620.5	14475.9
683.394	14575.4	14805.6
683.588	15042.3	14858.9
683.783	15107.9	15000.2
683.977	15376.1	15221.4
684.171	15624	15549
684.366	15503.1	15532.6
684.56	15515.4	15585.9
684.754	15808.3	15760
684.948	15775.5	15760
685.142	16095	16169.6
685.337	16078.6	15891
685.531	16267	15960.7
685.725	16424.7	16253.5
685.919	16521	16353.9
686.113	16553.7	16202.3
686.307	16551.7	16341.6
686.501	16045.8	16226.9
686.695	16367.4	16302.7
686.889	16187.1	16097.9
687.083	16537.3	16179.8
687.277	16195.3	16212.6
687.471	15990.5	16013.9
687.665	16394	16335.5
687.859	16224	15948.4
688.053	15824.6	16104
688.247	16031.5	15942.2
688.441	15630.1	15790.7
688.635	15867.7	15780.5
688.829	15554.3	15420
689.023	15447.8	15362.7
689.217	15011.6	15116.9
689.411	14866.2	15055.5
689.605	14677.8	14408.3
689.798	14872.4	14586.5
689.992	14393.1	14412.4
690.186	14237.5	14011
690.38	13879.1	14017.1
690.574	13993.8	13693.6
690.767	13494.1	13484.7
690.961	13342.5	13343.4
691.155	13090.6	12976.8
691.349	13127.5	13023.9
691.542	12765	12874.4
691.736	12810	12446.4
691.93	12486.5	12274.3
692.123	12226.4	12163.7
692.317	12128.1	11848.4
692.51	11779.9	11766.4
692.704	11757.4	11676.3
692.898	11511.6	11557.5
693.091	11517.8	11436.7
693.285	11222.9	11330.2
693.478	11048.8	11096.8
693.672	11046.7	10765
693.865	10776.4	10799.8
694.059	10555.2	10805.9
694.252	10678.1	10705.6
694.446	10614.6	10431.2
694.639	10450.8	10500.8
694.833	10409.8	10431.2
695.026	10526.6	10337
695.22	10364.8	10457.8
695.413	10352.5	10156.7
695.606	10534.8	10535.6
695.8	10532.7	10523.3
695.993	10678.1	10386.1
696.187	10545	10402.5
696.38	10803	10445.5
696.573	11020.1	10500.8
696.766	10633	10472.1
696.96	11005.8	10978
697.153	11069.3	11033.3
697.346	11296.6	11176.6
697.54	11081.6	11313.8
697.733	11415.4	11254.4
697.926	11556.7	11776.7
698.119	11878.2	11858.6
698.312	12177.2	12118.7
698.505	12351.3	12204.7
698.699	12484.4	12165.8
698.892	12791.6	12622.5
699.085	12801.9	12819.1
699.278	13102.9	13042.3
699.471	13406	13327
699.664	13657.9	13656.7
699.857	14008.1	13740.7
700.05	13870.9	14039.7
700.243	14196.5	14039.7
700.436	14436.1	14351
700.629	14636.8	14449.3
700.822	14810.9	14875.2
701.015	15169.3	15194.7
701.208	15247.1	15446.6
701.401	15607.6	15461
701.594	15880	15645.3
701.787	15910.7	15897.2
701.98	16498.4	16269.9
702.173	16396	16319.1
702.366	16635.7	16614
702.558	16860.9	16837.2
702.751	16946.9	17076.8
702.944	16983.8	16824.9
703.137	17205	17320.5
703.33	17078	17064.5
703.523	17114.9	17169
703.715	17407.7	17281.6
703.908	17444.6	17488.5
704.101	17585.9	17392.2
704.293	17721.1	17584.7
704.486	17456.9	17355.3
704.679	17606.4	17627.7
704.872	17454.8	17635.9
705.064	17469.2	16988.8
705.257	17452.8	17228.4
705.449	17465.1	17175.1
705.642	17545	17111.6
705.835	17260.3	16665.2
706.027	17446.7	16947.8
706.22	16697.1	16661.1
706.412	17078	16898.6
706.605	16772.9	16747.1
706.797	16451.3	16341.6
706.99	16344.8	16257.6
707.182	16500.5	16196.2
707.375	15966	16087.6
707.567	15767.3	16022.1
707.76	15529.8	15463
707.952	15570.7	15319.7
708.145	15300.4	15086.2
708.337	15437.6	15078
708.529	14710.6	14711.4
708.722	14595.9	14656.1
708.914	14573.4	14346.9
709.106	14280.5	14277.2
709.299	13977.4	13904.5
709.491	13694.8	13736.6
709.683	13688.6	13509.3
709.876	13305.6	13159
710.068	13164.3	13185.7
710.26	13043.5	12819.1
710.452	13025.1	12714.6
710.645	12683.1	12595.9
710.837	12568.4	12569.2
711.029	12152.6	12526.2
711.221	12318.5	12141.2
711.413	11935.6	11807.4
711.606	11777.9	11903.6
711.798	11822.9	11795.1
711.99	11839.3	11705
712.182	11478.9	11518.6
712.374	11583.3	11537.1
712.566	11706.2	11567.8
712.758	11579.2	11637.4
712.95	11560.8	11625.1
713.142	11880.3	11635.4
713.334	11878.2	11999.9
713.526	11974.5	11961
713.718	12130.1	12102.3
713.91	12265.3	12264.1
714.102	12638	12597.9
714.294	12670.8	12958.4
714.486	12926.8	13042.3
714.678	13332.3	13261.5
714.87	13975.3	13736.6
715.062	13825.8	14170.8
715.253	14366.5	14416.5
715.445	14845.7	14686.8
715.637	15214.4	15297.1
715.829	15527.7	15518.3
716.021	16103.2	16048.7
716.212	16766.7	16855.6
716.404	17379.1	17197.7
716.596	17813.2	17836.6
716.788	18229	18489.9
716.979	18859.7	18944.6
717.171	19851	19831.3
717.363	20256.5	20634.1
717.554	20737.7	21166.6
717.746	21442.2	21582.3
717.938	22304.4	22321.7
718.129	23027.4	23038.5
718.321	23885.5	24017.4
718.513	24712.8	24576.5
718.704	25437.8	25414.1
718.896	26168.9	26243.5
719.087	26932.8	26771.9
719.279	27850.3	27736.5
719.47	28399.2	28461.5
719.662	28862	29272.5
719.853	29863.5	29831.6
720.045	30928.4	30546.3
720.236	31399.5	31451.5
720.428	32433.7	32332.1
720.619	32591.4	32772.4
720.811	33402.4	33833.3
721.002	34268.7	34427.2
721.193	34811.4	35244.3
721.385	35679.7	35873.1
721.576	36312.5	36714.8
721.767	37428.7	37423.4
721.959	38137.3	37990.7
722.15	38729.1	38406.4
722.341	39407	39209.2
722.533	39749	39762.2
722.724	40762.8	40605.9
722.915	41323.9	41824.5
723.106	41629.1	41611.5
723.298	42575.2	42412.2
723.489	43533.7	42928.3
723.68	43525.5	43876.5
723.871	43881.8	44157.1
724.062	44877.1	44755.1
724.254	45096.3	44886.2
724.445	45731.1	45783.2
724.636	45540.7	45748.4
724.827	46624.1	46559.4
725.018	47322.4	47417.5
725.209	47041.8	47059.1
725.4	47908.1	47759.5
725.591	48110.9	48369.8
725.782	48463.1	48210
725.973	48840	48836.7
726.164	49530.1	49006.7
726.355	49599.8	49584.2
726.546	50445.6	49852.5
726.737	50171.1	50184.3
726.928	51213.6	50974.8
727.119	50980.1	51206.2
727.31	50875.6	50710.6
727.501	51758.3	51392.6
727.691	51541.2	51918.9
727.882	52133.1	52267.1
728.073	52182.2	52007
728.264	52182.2	51777.6
728.455	52055.3	51730.5
728.646	52167.9	52332.6
728.836	52202.7	52650
729.027	53236.9	52541.5
729.218	52243.7	52676.7
729.409	53284.1	53225.5
729.599	53648.6	52998.2
729.79	52942	52973.6
729.981	53073.1	53344.3
730.171	52999.4	53219.4
730.362	53052.6	53000.2
730.553	53150.9	53174.3
730.743	53327.1	53551.1
730.934	53218.5	53088.3
731.124	53257.4	53049.4
731.315	53236.9	53125.2
731.506	53296.3	52799.5
731.696	52847.8	53319.7
731.887	53034.2	53203
732.077	52870.4	52826.2
732.268	53089.5	52965.4
732.458	52663.5	53252.1
732.649	53019.9	53250.1
732.839	52503.8	52578.4
733.03	52700.4	52861
733.22	52565.2	52881.4
733.41	52407.5	52439.1
733.601	52407.5	52572.2
733.791	52651.2	52549.7
733.981	52251.9	51855.4
734.172	51811.6	52201.5
734.362	51842.3	51640.4
734.552	51569.9	51679.3
734.743	51797.2	51339.3
734.933	50957.6	51079.2
735.123	51055.9	51220.6
735.314	50861.3	50720.8
735.504	51053.8	50800.7
735.694	50572.5	50188.4
735.884	49845.5	49866.8
736.074	49900.8	49926.2
736.265	49165.6	49504.3
736.455	50017.5	49694.8
736.645	49001.8	48818.3
736.835	49087.8	48574.6
737.025	48846.1	48265.3
737.215	47959.3	48036
737.405	48121.1	48216.2
737.595	47560	47323.3
737.785	47175	47075.5
737.975	47175	46760.1
738.165	46527.8	46737.6
738.355	46665	46518.4
738.545	46277.9	45785.2
738.735	46478.7	46026.9
738.925	45546.8	45344.9
739.115	45374.8	45205.7
739.305	45045.1	44642.5
739.495	44518.7	44542.1
739.685	43908.4	43796.7
739.875	43949.4	44259.5
740.065	43451.8	43632.8
740.255	43015.5	42825.9
740.445	42343.8	42672.3
740.634	42526.1	42551.5
740.824	42421.6	42182.9
741.014	41686.4	40990.9
741.204	41455	41238.8
741.393	40838.5	41038.1
741.583	40715.7	40470.8
741.773	40113.6	39633.1
741.963	39425.4	39332.1
742.152	39554.5	39221.5
742.342	38772.1	38656.3
742.532	38704.6	38566.2
742.721	38135.2	37923.1
742.911	37799.4	37509.4
743.101	37797.3	37687.6
743.29	36824.5	37321
743.48	36922.8	37179.7
743.669	36433.4	36399.4
743.859	36122.1	36223.3
744.048	35446.2	35338.6
744.238	35638.8	35283.3
744.427	34922	34806.1
744.617	34078.2	34562.4
744.806	34551.3	34306.4
744.996	33791.5	33462.6
745.185	33211.9	33272.2
745.375	33011.2	32868.7
745.564	32450.1	32541
745.754	32282.1	32237.9
745.943	31782.4	31707.5
746.132	31710.8	31576.4
746.322	30922.3	30781.8
746.511	30725.7	30642.6
746.7	30447.2	30173.6
746.89	29900.3	29831.6
747.079	29226.6	29358.5
747.268	29251.1	29129.1
747.457	28792.4	28441
747.647	28313.2	28445.1
747.836	28235.3	27769.3
748.025	27621	27296.2
748.214	27152	27337.1
748.404	26941	26628.5
748.593	26414.7	26268.1
748.782	26025.6	25780.7
748.971	25532	25543.1
749.16	25466.5	25049.6
749.349	24899.2	24791.5
749.538	24360.6	24369.6
749.727	24125.1	24109.5
749.916	23797.4	23548.4
750.105	23334.6	23106
750.294	22929.1	22755.8
750.483	22466.2	22413.8
750.672	22136.5	21791.2
750.861	21776	22073.9
751.05	21389	21232.2
[truncated: 1,649 more rows]

## Sheet: Wavelength - Hexane 2
	0 min Exposure	10 min Exposure (Hexane)
345.966	-235.69	-199.51
346.18	-235.69	-199.51
346.395	-235.69	-199.51
346.61	-145.58	-172.88
346.824	-114.86	-103.25
347.039	-71.85	-4.95
347.254	-37.03	42.15
347.468	71.51	107.69
347.683	-10.41	-54.1
347.897	-43.18	-58.2
348.112	20.31	17.58
348.326	20.31	11.43
348.541	-73.9	-17.24
348.756	38.74	-41.81
348.97	34.64	-45.91
349.185	8.02	-17.24
349.399	42.84	60.59
349.614	36.69	64.68
349.828	30.55	-2.9
350.043	96.08	17.58
350.257	132.95	117.93
350.472	22.36	27.82
350.686	5.97	52.39
350.901	44.88	19.63
351.115	59.22	117.93
351.329	79.7	29.87
351.544	87.89	111.78
351.758	-14.51	-7
351.973	67.41	5.29
352.187	184.15	177.32
352.401	30.55	101.55
352.616	-20.65	40.11
352.83	96.08	46.25
353.044	61.27	70.83
353.259	-6.31	79.02
353.473	12.12	36.01
353.687	59.22	27.82
353.902	38.74	-2.9
354.116	18.26	89.26
354.33	20.31	3.24
354.545	42.84	117.93
354.759	24.4	72.87
354.973	77.65	52.39
355.187	120.66	109.74
355.402	1.88	29.87
355.616	67.41	3.24
355.83	51.03	52.39
356.044	67.41	144.55
356.258	155.47	97.45
356.473	83.8	44.2
356.687	10.07	44.2
356.901	44.88	72.87
357.115	51.03	27.82
357.329	28.5	46.25
357.543	67.41	68.78
357.758	143.19	160.94
357.972	96.08	40.11
358.186	28.5	89.26
358.4	81.75	42.15
358.614	96.08	93.35
358.828	42.84	101.55
359.042	132.95	113.83
359.256	34.64	38.06
359.47	61.27	136.36
359.684	128.85	111.78
359.898	85.84	101.55
360.112	157.52	68.78
360.326	71.51	95.4
360.54	77.65	21.67
360.754	96.08	109.74
360.968	67.41	44.2
361.182	61.27	74.92
361.396	135	95.4
361.61	108.37	64.68
361.824	139.09	165.03
362.038	96.08	79.02
362.252	73.56	140.46
362.466	36.69	40.11
362.68	26.45	115.88
362.893	57.17	128.17
363.107	122.71	58.54
363.321	94.04	146.6
363.535	96.08	93.35
363.749	67.41	79.02
363.963	91.99	93.35
364.176	73.56	150.7
364.39	75.6	138.41
364.604	79.7	85.16
364.818	40.79	44.2
365.032	20.31	146.6
365.245	57.17	52.39
365.459	38.74	79.02
365.673	128.85	83.11
365.887	83.8	130.22
366.1	63.32	85.16
366.314	85.84	208.04
366.528	143.19	216.23
366.741	83.8	79.02
366.955	104.28	154.79
367.169	116.56	183.46
367.382	157.52	140.46
367.596	108.37	40.11
367.81	75.6	109.74
368.023	130.9	134.31
368.237	167.76	203.94
368.451	59.22	60.59
368.664	145.24	101.55
368.878	135	70.83
369.091	89.94	83.11
369.305	36.69	27.82
369.518	77.65	79.02
369.732	128.85	134.31
369.946	32.6	134.31
370.159	153.43	203.94
370.373	59.22	128.17
370.586	165.71	142.5
370.8	165.71	111.78
371.013	173.91	126.12
371.227	51.03	85.16
371.44	122.71	128.17
371.653	192.34	150.7
371.867	124.76	167.08
372.08	153.43	122.02
372.294	167.76	148.65
372.507	128.85	191.66
372.721	196.43	187.56
372.934	149.33	187.56
373.147	182.1	70.83
373.361	141.14	189.61
373.574	243.54	138.41
373.787	118.61	89.26
374.001	147.28	130.22
374.214	221.01	197.8
374.427	149.33	150.7
374.641	91.99	142.5
374.854	143.19	224.42
375.067	128.85	183.46
375.28	114.52	160.94
375.494	141.14	187.56
375.707	210.77	103.59
375.92	130.9	269.48
376.133	161.62	154.79
376.347	225.11	183.46
376.56	163.67	160.94
376.773	214.87	216.23
376.986	102.23	169.13
377.199	243.54	162.98
377.413	159.57	111.78
377.626	165.71	142.5
377.839	204.63	191.66
378.052	194.39	160.94
378.265	175.95	195.75
378.478	169.81	191.66
378.691	198.48	224.42
378.905	198.48	183.46
379.118	132.95	160.94
379.331	231.25	191.66
379.544	223.06	165.03
379.757	237.39	218.28
379.97	200.53	191.66
380.183	167.76	142.5
380.396	143.19	199.85
380.609	157.52	199.85
380.822	216.91	214.18
381.035	182.1	134.31
381.248	173.91	119.98
381.461	206.67	238.76
381.674	190.29	277.67
381.887	218.96	228.52
382.1	259.92	265.38
382.313	208.72	152.74
382.526	292.69	205.99
382.738	237.39	240.81
382.951	171.86	134.31
383.164	233.3	130.22
383.377	227.15	249
383.59	204.63	289.96
383.803	132.95	187.56
384.016	173.91	142.5
384.229	280.4	251.05
384.441	317.26	330.92
384.654	169.81	205.99
384.867	178	322.73
385.08	302.93	269.48
385.293	157.52	210.09
385.505	223.06	257.19
385.718	206.67	265.38
385.931	151.38	234.66
386.144	223.06	185.51
386.356	259.92	199.85
386.569	198.48	249
386.782	167.76	183.46
386.994	227.15	289.96
387.207	214.87	277.67
387.42	186.19	230.57
387.632	231.25	253.09
387.845	214.87	316.58
388.058	163.67	238.76
388.27	298.83	265.38
388.483	202.58	234.66
388.696	272.21	232.62
388.908	257.87	300.2
389.121	241.49	187.56
389.333	249.68	314.53
389.546	257.87	281.77
389.758	304.98	257.19
389.971	186.19	273.57
390.184	284.5	175.27
390.396	309.07	273.57
390.609	175.95	216.23
390.821	272.21	277.67
391.034	325.46	310.44
391.246	304.98	224.42
391.459	296.78	324.77
391.671	231.25	277.67
391.883	276.31	285.86
392.096	251.73	244.9
392.308	317.26	189.61
392.521	298.83	246.95
392.733	278.35	292.01
392.946	255.83	298.15
393.158	270.16	380.07
393.37	300.88	251.05
393.583	249.68	326.82
393.795	300.88	320.68
394.007	280.4	281.77
394.22	274.26	304.29
394.432	304.98	324.77
394.644	323.41	310.44
394.857	321.36	246.95
395.069	288.59	322.73
395.281	337.74	273.57
395.493	354.13	253.09
395.706	278.35	390.31
395.918	300.88	322.73
396.13	395.09	351.4
396.342	370.51	330.92
396.555	264.02	275.62
396.767	249.68	277.67
396.979	321.36	298.15
397.191	231.25	343.21
397.403	347.98	332.97
397.616	329.55	314.53
397.828	358.22	416.93
398.04	362.32	412.84
398.252	358.22	294.05
398.464	296.78	298.15
398.676	413.52	349.35
398.888	331.6	324.77
399.1	382.8	312.49
399.312	378.7	412.84
399.524	298.83	345.25
399.737	364.37	330.92
399.949	286.54	253.09
400.161	323.41	318.63
400.373	436.05	363.69
400.585	378.7	343.21
400.797	249.68	363.69
401.009	329.55	322.73
401.221	411.47	441.51
401.433	313.17	324.77
401.645	362.32	349.35
401.856	257.87	351.4
402.068	266.07	339.11
402.28	337.74	361.64
402.492	315.22	384.16
402.704	313.17	318.63
402.916	264.02	367.78
403.128	374.61	283.81
403.34	356.18	363.69
403.552	382.8	388.26
403.763	364.37	300.2
403.975	388.94	416.93
404.187	397.14	380.07
404.399	411.47	326.82
404.611	362.32	421.03
404.823	401.23	353.45
405.034	300.88	332.97
405.246	317.26	314.53
405.458	358.22	322.73
405.67	323.41	337.06
405.881	423.76	406.69
406.093	347.98	361.64
406.305	470.86	408.74
406.516	509.77	412.84
406.728	356.18	375.97
406.94	356.18	330.92
407.152	335.7	437.41
407.363	464.72	470.18
407.575	388.94	390.31
407.787	347.98	326.82
407.998	470.86	437.41
408.21	376.66	414.88
408.421	296.78	390.31
408.633	440.14	519.33
408.845	384.85	367.78
409.056	341.84	373.92
409.268	380.75	441.51
409.479	403.28	461.99
409.691	415.57	339.11
409.902	452.43	386.21
410.114	446.29	406.69
410.325	446.29	371.88
410.537	526.16	515.23
410.748	386.9	464.04
410.96	409.42	423.08
411.171	452.43	488.61
411.383	444.24	461.99
411.594	403.28	429.22
411.806	485.2	554.15
412.017	460.62	507.04
412.228	386.9	457.89
412.44	464.72	406.69
412.651	405.33	412.84
412.863	487.25	531.62
413.074	454.48	396.45
413.285	444.24	478.37
413.497	386.9	414.88
413.708	479.05	406.69
413.919	407.38	392.36
414.131	444.24	486.56
414.342	405.33	537.76
414.553	395.09	453.8
414.765	378.7	355.49
414.976	436.05	388.26
415.187	450.38	427.17
415.398	575.31	564.39
415.61	485.2	437.41
415.821	501.58	386.21
416.032	405.33	488.61
416.243	395.09	502.95
416.454	397.14	388.26
416.666	470.86	423.08
416.877	458.57	488.61
417.088	427.85	476.32
417.299	423.76	384.16
417.51	456.53	433.32
417.721	472.91	484.52
417.932	444.24	396.45
418.144	460.62	416.93
418.355	397.14	429.22
418.566	423.76	423.08
418.777	567.12	531.62
418.988	503.63	375.97
419.199	460.62	441.51
419.41	485.2	453.8
419.621	403.28	496.8
419.832	515.92	449.7
420.043	454.48	457.89
420.254	464.72	453.8
420.465	503.63	486.56
420.676	468.81	437.41
420.887	390.99	451.75
421.098	388.94	449.7
421.309	511.82	441.51
421.52	419.66	511.14
421.731	495.44	470.18
421.941	366.42	472.23
422.152	444.24	423.08
422.363	526.16	390.31
422.574	544.59	595.11
422.785	423.76	486.56
422.996	599.88	576.67
423.207	380.75	468.13
423.418	438.09	404.64
423.628	479.05	478.37
423.839	507.73	494.76
424.05	501.58	568.48
424.261	530.25	552.1
424.471	452.43	519.33
424.682	524.11	621.73
424.893	444.24	421.03
425.104	464.72	515.23
425.314	511.82	509.09
425.525	552.78	466.08
425.736	556.88	568.48
425.947	448.33	496.8
426.157	431.95	378.02
426.368	438.09	480.42
426.579	456.53	519.33
426.789	534.35	560.29
427	429.9	521.38
427.21	503.63	439.46
427.421	567.12	472.23
427.632	577.36	455.84
427.842	493.39	572.58
428.053	542.54	461.99
428.263	479.05	541.86
428.474	550.73	504.99
428.685	468.81	515.23
428.895	591.69	523.43
429.106	542.54	496.8
429.316	505.68	519.33
429.527	593.74	615.59
429.737	493.39	480.42
429.948	530.25	515.23
430.158	517.97	433.32
430.369	644.94	619.68
430.579	509.77	535.71
430.789	524.11	533.67
431	558.92	634.02
431.21	661.32	601.25
431.421	626.51	517.28
431.631	563.02	539.81
431.841	644.94	556.19
432.052	552.78	535.71
432.262	597.84	560.29
432.473	595.79	527.52
432.683	591.69	566.43
432.893	681.8	677.02
433.104	651.08	593.06
433.314	538.45	504.99
433.524	689.99	556.19
433.734	503.63	562.34
433.945	634.7	558.24
434.155	567.12	578.72
434.365	601.93	568.48
434.575	567.12	695.46
434.786	538.45	519.33
434.996	528.21	515.23
435.206	587.6	513.19
435.416	513.87	556.19
435.626	544.59	634.02
435.837	534.35	613.54
436.047	642.89	687.26
436.257	597.84	627.87
436.467	542.54	601.25
436.677	577.36	654.5
436.887	577.36	595.11
437.097	620.36	634.02
437.307	581.45	674.98
437.518	651.08	625.83
437.728	528.21	574.63
437.938	577.36	558.24
438.148	517.97	621.73
438.358	581.45	699.55
438.568	640.84	644.26
438.778	505.68	634.02
438.988	636.75	519.33
439.198	696.14	601.25
439.408	655.18	685.22
439.618	657.23	605.35
439.828	632.65	654.5
440.038	587.6	603.3
440.247	563.02	535.71
440.457	636.75	613.54
440.667	616.27	670.88
440.877	632.65	617.63
441.087	599.88	537.76
441.297	620.36	625.83
441.507	614.22	550.05
441.717	563.02	527.52
441.927	673.61	603.3
442.136	552.78	550.05
442.346	665.42	629.92
442.556	536.4	609.44
442.766	575.31	627.87
442.976	659.28	597.15
443.185	565.07	517.28
443.395	757.58	660.64
443.605	497.49	627.87
443.815	575.31	543.91
444.024	520.01	646.3
444.234	491.34	634.02
444.444	569.16	617.63
444.653	573.26	625.83
444.863	640.84	699.55
445.073	669.52	672.93
445.282	730.95	654.5
445.492	509.77	609.44
445.702	585.55	697.5
445.911	603.98	756.9
446.121	722.76	703.65
446.331	649.04	670.88
446.54	692.04	658.59
446.75	651.08	636.06
446.959	714.57	634.02
447.169	575.31	621.73
447.378	689.99	640.16
447.588	663.37	664.74
447.797	606.03	650.4
448.007	599.88	580.77
448.216	628.56	597.15
448.426	702.28	726.18
448.635	702.28	677.02
448.845	661.32	580.77
449.054	763.72	660.64
449.264	634.7	570.53
449.473	632.65	603.3
449.683	577.36	625.83
449.892	649.04	605.35
450.101	616.27	672.93
450.311	714.57	625.83
450.52	593.74	631.97
450.73	685.9	580.77
450.939	681.8	634.02
451.148	673.61	568.48
451.358	618.32	677.02
451.567	655.18	662.69
451.776	608.08	666.78
451.985	661.32	666.78
452.195	610.12	656.54
452.404	673.61	693.41
452.613	649.04	617.63
452.822	644.94	668.83
453.032	640.84	666.78
453.241	642.89	625.83
453.45	651.08	642.21
453.659	694.09	652.45
453.869	661.32	648.35
454.078	702.28	640.16
454.287	655.18	646.3
454.496	683.85	760.99
454.705	751.43	703.65
454.914	730.95	656.54
455.123	689.99	717.98
455.333	687.95	687.26
455.542	595.79	736.42
455.751	735.05	765.09
455.96	700.23	732.32
456.169	683.85	722.08
456.378	669.52	627.87
456.587	649.04	693.41
456.796	706.38	658.59
457.005	665.42	703.65
457.214	673.61	642.21
457.423	624.46	724.13
457.632	763.72	783.52
457.841	706.38	728.22
458.05	792.39	660.64
458.259	644.94	736.42
458.468	714.57	685.22
458.677	796.49	818.33
458.886	739.15	619.68
459.095	757.58	763.04
459.303	696.14	814.24
459.512	739.15	709.79
459.721	720.71	775.33
459.93	759.63	758.94
460.139	700.23	795.81
460.348	692.04	695.46
460.557	657.23	683.17
460.765	765.77	730.27
460.974	806.73	746.66
461.183	716.62	760.99
461.392	763.72	715.94
461.6	794.44	836.77
461.809	773.96	814.24
462.018	796.49	832.67
462.227	683.85	691.36
462.435	804.68	806.05
462.644	894.79	863.39
462.853	837.45	779.42
463.061	763.72	859.29
463.27	874.31	728.22
463.479	749.39	801.95
463.687	794.44	758.94
463.896	837.45	849.05
464.105	769.87	824.48
464.313	864.07	857.25
464.522	802.63	863.39
464.73	855.88	914.59
464.939	823.11	838.81
465.148	902.98	892.06
465.356	747.34	765.09
465.565	798.54	834.72
465.773	880.46	855.2
465.982	931.66	885.92
466.19	845.64	844.96
466.399	773.96	806.05
466.607	874.31	853.15
466.816	853.83	871.58
467.024	954.18	955.55
467.233	915.27	818.33
467.441	921.42	908.44
467.649	968.52	818.33
467.858	945.99	943.26
468.066	902.98	789.66
468.275	1208.13	1217.69
468.483	880.46	986.27
468.691	943.94	937.12
468.9	1003.33	881.82
469.108	1025.86	892.06
469.316	962.37	838.81
469.525	929.61	969.88
469.733	923.46	955.55
469.941	857.93	939.16
470.15	1146.69	1055.9
470.358	939.85	998.56
470.566	941.89	973.98
470.774	1101.64	1047.71
470.983	997.19	963.74
471.191	1083.2	1103
471.399	1003.33	1004.7
471.607	1005.38	1006.75
471.815	1126.21	1031.32
472.024	1132.36	1002.65
472.232	1101.64	1010.84
472.44	1023.81	1004.7
472.648	1091.4	1158.3
472.856	1118.02	1182.87
473.064	993.09	971.93
473.272	1161.03	1078.43
473.481	1128.26	1152.15
473.689	1085.25	1086.62
473.897	1134.4	1123.48
474.105	1206.08	1109.15
474.313	1109.83	1354.9
474.521	1165.12	1184.92
474.729	1230.66	1139.87
474.937	1249.09	1137.82
475.145	1113.92	1197.21
475.353	1290.05	1301.65
475.561	1130.31	1203.35
475.769	1345.34	1322.13
475.977	1283.91	1234.07
476.185	1380.16	1338.52
476.393	1257.28	1223.83
476.601	1337.15	1219.74
476.808	1259.33	1281.18
477.016	1285.95	1326.23
477.224	1322.82	1307.8
477.432	1353.54	1338.52
477.64	1384.26	1363.09
477.848	1492.8	1389.72
478.056	1320.77	1371.29
478.263	1425.22	1381.53
478.471	1361.73	1393.81
478.679	1451.84	1469.59
478.887	1492.8	1457.3
479.095	1603.39	1514.64
479.302	1478.46	1469.59
479.51	1451.84	1481.88
479.718	1544	1561.75
479.926	1406.78	1453.2
480.133	1496.89	1653.91
480.341	1599.29	1592.47
480.549	1621.82	1578.13
480.756	1574.72	1621.14
480.964	1599.29	1596.56
481.172	1607.48	1576.08
481.379	1623.87	1707.15
481.587	1668.92	1537.17
481.795	1738.55	1631.38
482.002	1767.23	1723.54
482.21	1681.21	1651.86
482.417	1720.12	1678.48
482.625	1777.47	1698.96
482.833	1658.68	1748.11
483.04	1791.8	1766.54
483.248	1701.69	1635.47
483.455	1787.71	1752.21
483.663	1705.79	1735.82
483.87	1789.75	1823.89
484.078	1836.86	1807.5
484.285	1822.52	1823.89
484.493	1902.39	1860.75
484.7	1871.67	1891.47
484.908	1754.94	1856.65
485.115	1886.01	1795.22
485.322	1890.1	1784.98
485.53	1836.86	1846.41
485.737	1902.39	1803.41
485.945	1994.55	1979.53
486.152	1963.83	1928.33
486.359	1955.64	1971.34
486.567	1931.06	1924.24
486.774	1986.36	1991.82
486.981	2080.57	2020.49
487.189	1951.54	1830.03
487.396	2062.13	2049.16
487.603	2017.08	2061.45
487.811	1994.55	1946.76
488.018	2066.23	2067.6
488.225	2119.48	2057.36
488.432	2146.1	2051.21
488.64	2084.66	2186.38
488.847	2139.96	2071.69
489.054	2142	2069.64
489.261	2043.7	1971.34
489.468	2152.24	2081.93
489.675	2252.59	2204.81
489.883	2215.73	2360.45
490.09	2266.93	2237.58
490.297	2215.73	2206.86
490.504	2213.68	2079.88
490.711	2328.37	2202.76
490.918	2291.51	2288.78
491.125	2361.14	2192.52
491.332	2311.99	2247.82
491.539	2385.71	2305.16
491.747	2305.84	2172.04
491.954	2301.75	2419.85
492.161	2346.8	2215.05
492.368	2262.83	2360.45
492.575	2420.53	2323.59
492.782	2348.85	2395.27
492.989	2279.22	2354.31
493.196	2352.95	2303.11
493.402	2289.46	2436.23
493.609	2348.85	2315.4
493.816	2418.48	2389.13
494.023	2492.21	2342.02
494.23	2561.84	2342.02
494.437	2418.48	2366.6
494.644	2387.76	2516.1
494.851	2445.1	2438.28
495.058	2467.63	2425.99
495.265	2524.97	2444.42
495.471	2398	2450.57
495.678	2504.5	2542.72
495.885	2561.84	2483.33
496.092	2680.62	2548.87
496.299	2582.32	2442.37
496.505	2467.63	2616.45
496.712	2565.93	2499.72
496.919	2688.81	2698.37
497.126	2543.41	2587.78
497.332	2574.13	2618.5
497.539	2588.46	2622.59
497.746	2678.57	2585.73
497.952	2613.04	2495.62
498.159	2682.67	2495.62
498.366	2617.13	2677.89
498.572	2508.59	2559.11
498.779	2590.51	2577.54
498.986	2623.28	2583.68
499.192	2758.44	2542.72
499.399	2563.89	2632.83
499.605	2584.37	2610.31
499.812	2715.44	2624.64
500.019	2694.96	2731.14
500.225	2864.94	2854.02
500.432	2676.52	2569.35
500.638	2742.06	2649.22
500.845	2664.24	2714.75
501.051	2871.08	2686.08
501.258	2752.3	2624.64
501.464	2785.07	2669.7
501.671	2807.59	2743.42
501.877	2811.69	2659.46
502.084	2866.99	2798.72
502.29	2723.63	2806.91
502.496	2889.51	2892.93
502.703	2895.66	2704.51
502.909	2807.59	2884.73
503.116	2748.2	2854.02
503.322	2866.99	2888.83
503.528	2871.08	2919.55
503.735	2807.59	2960.51
503.941	3057.45	2878.59
504.147	3008.3	2931.84
504.354	2944.81	2862.21
504.56	2928.42	2921.6
504.766	2930.47	2860.16
504.973	2877.23	2870.4
505.179	2975.53	2954.37
505.385	3010.34	2845.82
505.591	3020.58	2821.25
505.798	3098.41	2946.17
506.004	3084.07	2866.3
506.21	3008.3	3005.56
506.416	2881.32	2882.69
506.622	2975.53	2872.45
506.828	3010.34	2888.83
507.035	3039.01	3021.95
507.241	2852.65	3028.09
507.447	2963.24	2970.75
507.653	2950.95	2897.02
507.859	2934.57	2940.03
508.065	2975.53	2911.36
508.271	2985.77	2954.37
508.477	3110.69	2823.3
508.683	2991.91	2911.36
508.889	3077.93	2968.7
509.095	2903.85	3075.2
509.301	3082.02	2917.5
509.507	3065.64	3060.86
509.713	3170.08	3058.81
509.919	3079.97	3019.9
510.125	3143.46	3146.87
510.331	3264.29	3050.62
510.537	3032.87	3144.83
510.743	3108.65	3128.44
510.949	3114.79	3046.52
511.155	3188.52	3251.32
511.361	3184.42	3101.82
511.567	3221.28	3300.47
511.773	3241.76	3339.38
511.979	3147.56	3052.67
512.184	3254.05	3157.11
512.39	3258.15	3161.21
512.596	3342.11	3071.1
512.802	3237.67	3183.74
513.008	3225.38	3187.83
513.213	3204.9	3099.77
513.419	3147.56	3103.87
513.625	3106.6	3083.39
513.831	3108.65	3058.81
514.037	3159.85	3032.19
514.242	3223.33	3153.02
514.448	3075.88	3279.99
514.654	3135.27	3030.14
514.859	3340.07	3134.59
515.065	3270.44	3095.68
515.271	3204.9	3193.98
515.476	3209	3126.39
515.682	3299.11	3079.29
515.888	3366.69	3263.61
516.093	3131.17	3159.16
516.299	3198.76	3128.44
516.504	3297.06	3107.96
516.71	3114.79	3099.77
516.916	3204.9	3150.97
517.121	3303.2	3210.36
517.327	3270.44	3349.62
517.532	3309.35	3232.89
517.738	3305.25	3284.09
517.943	3346.21	3232.89
518.149	3282.72	3462.26
518.354	3276.58	3316.86
518.56	3305.25	3304.57
518.765	3460.9	3413.11
518.97	3544.86	3411.06
519.176	3391.27	3376.25
519.381	3438.37	3476.6
519.587	3395.36	3503.22
519.792	3491.62	3329.14
519.997	3602.21	3542.13
520.203	3551.01	3484.79
520.408	3776.28	3597.43
520.614	3665.69	3609.72
520.819	3581.73	3533.94
521.024	3610.4	3558.52
521.229	3581.73	3681.39
521.435	3770.14	3517.56
521.64	3714.84	3669.11
521.845	3899.16	3570.8
522.051	3800.86	3640.44
522.256	3655.45	3689.59
522.461	3641.12	3650.67
522.666	3704.6	3521.65
522.871	3649.31	3691.63
523.077	3778.33	3673.2
523.282	3770.14	3689.59
523.487	3649.31	3603.57
523.692	3714.84	3687.54
523.897	3626.78	3574.9
524.102	3680.03	3806.32
524.308	3712.8	3763.31
524.513	3745.56	3693.68
524.718	3645.21	3505.27
524.923	3649.31	3691.63
525.128	3733.28	3644.53
525.333	3585.82	3656.82
525.538	3692.32	3746.93
525.743	3809.05	3767.41
525.948	3931.93	3748.98
526.153	3925.79	3816.56
526.358	3819.29	3724.4
526.563	3786.52	3871.86
526.768	3884.83	3763.31
526.973	3995.42	3878
527.178	3909.4	3863.66
527.383	3985.18	4017.26
527.588	4017.94	3968.11
527.793	3966.74	4037.74
527.997	4118.29	4031.6
528.202	4019.99	3902.58
528.407	4097.81	3947.63
528.612	4155.16	4150.38
528.817	4157.21	4043.88
529.022	4216.6	4140.14
529.227	4192.02	4162.67
529.431	4122.39	4076.65
529.636	4171.54	4107.37
529.841	4132.63	4177
530.046	4216.6	4045.93
530.25	4194.07	4170.86
530.455	4110.1	4134
530.66	4071.19	4185.19
530.865	4106.01	3959.92
531.069	4187.93	4164.72
531.274	4052.76	4131.95
531.479	4146.97	4058.22
531.683	4183.83	4033.65
531.888	4138.77	4078.7
532.093	4146.97	4179.05
532.297	4218.64	4134
532.502	4077.34	4019.31
532.707	4081.43	3968.11
532.911	4128.53	4117.61
533.116	4132.63	4177
533.32	4099.86	4111.47
533.525	4179.73	4082.8
533.729	4196.12	4076.65
533.934	4091.67	4119.66
534.138	4192.02	4211.82
534.343	4142.87	4113.52
534.547	4163.35	4164.72
534.752	4116.25	4306.02
534.956	4286.23	4318.31
535.161	4175.64	4101.23
535.365	4196.12	4379.75
535.57	4380.43	4394.09
535.774	4402.96	4211.82
535.978	4355.86	4385.9
536.183	4429.59	4451.43
536.387	4450.07	4469.86
536.592	4540.18	4396.14
536.796	4491.02	4543.59
537	4720.4	4533.35
537.205	4450.07	4580.45
537.409	4642.57	4578.4
537.613	4613.9	4797.54
537.818	4718.35	4633.7
538.022	4695.82	4594.79
538.226	4622.09	4639.84
538.43	4820.75	4549.73
538.635	4728.59	4623.46
538.839	4736.78	4668.52
539.043	4904.71	4840.54
539.247	4765.45	4662.37
539.451	4900.62	4691.04
539.656	4679.44	4723.81
539.86	4806.41	4658.28
540.064	4679.44	4721.76
540.268	4869.9	4723.81
540.472	4806.41	4793.44
540.676	4761.36	4641.89
540.88	4974.35	4535.4
541.084	4648.72	4719.71
541.288	4898.57	4689
541.493	4747.02	4512.87
541.697	4814.6	4631.65
541.901	4732.69	4502.63
542.105	4638.48	4592.74
542.309	4556.56	4510.82
542.513	4708.11	4519.01
542.717	4933.39	4768.87
542.921	4673.29	4617.32
543.125	4638.48	4709.47
543.329	4785.93	4705.38
543.532	4665.1	4547.69
543.736	4618	4770.91
543.94	4749.07	4711.52
544.144	4820.75	4684.9
544.348	4773.64	4637.8
544.552	4806.41	4691.04
544.756	4910.86	4734.05
544.96	5115.66	4893.79
545.163	4951.82	4809.83
545.367	4902.67	4842.59
545.571	5023.5	4852.83
545.775	5080.84	5039.2
545.979	5240.58	4998.24
546.182	5119.75	5166.17
546.386	5195.53	5164.12
546.59	5353.22	5311.58
546.794	5203.72	5305.43
546.997	5287.68	5198.94
547.201	5252.87	5297.24
547.405	5345.03	5301.34
547.608	5465.86	5190.75
547.812	5478.15	5211.23
548.016	5426.95	5344.35
548.219	5383.94	5352.54
548.423	5439.23	5311.58
548.627	5502.72	5516.37
548.83	5580.54	5459.03
549.034	5564.16	5491.8
549.237	5523.2	5332.06
549.441	5547.78	5424.22
549.645	5562.11	5246.04
549.848	5691.13	5401.69
550.052	5355.27	5278.81
550.255	5388.04	5239.9
550.459	5299.97	5487.7
550.662	5377.8	5190.75
550.866	5392.13	5368.92
551.069	5195.53	5231.71
551.272	5304.07	5164.12
551.476	5351.17	5280.86
551.679	5355.27	5215.32
551.883	5197.57	5196.89
552.086	5091.08	5100.64
552.29	5119.75	4996.19
552.493	5220.1	5123.16
552.696	5248.77	5139.55
552.9	5232.39	5223.51
553.103	5058.31	5123.16
553.306	5166.85	5131.36
553.51	5316.36	5078.11
553.713	5334.79	5114.97
553.916	5068.55	5184.6
554.119	5265.16	5033.05
554.323	5162.76	5383.26
554.526	5478.15	5194.84
554.729	5437.19	5311.58
554.932	5472	5354.58
555.136	5371.65	5217.37
555.339	5543.68	5485.65
555.542	5422.85	5463.13
555.745	5558.02	5389.4
555.948	5652.22	5600.34
556.151	5764.86	5616.72
556.354	5830.4	5731.41
556.558	5943.03	5731.41
556.761	5945.08	5778.51
556.964	6072.06	5788.75
557.167	5891.84	5786.71
557.37	6057.72	5977.17
557.573	5910.27	6063.18
557.776	6258.42	6052.94
557.979	6133.5	6200.4
558.182	6184.69	6106.19
558.385	6205.17	6145.1
558.588	6156.02	6016.08
558.791	6076.15	5999.7
558.994	6117.11	6048.85
559.197	6254.33	6241.36
559.4	6123.26	6155.34
559.603	6260.47	6057.04
559.806	6153.98	5946.45
560.009	6199.03	6198.35
560.211	6022.91	6024.27
560.414	6219.51	5925.97
560.617	6008.57	6054.99
560.82	6043.39	5901.39
561.023	5955.32	5930.06
561.226	6024.95	5817.43
561.428	5977.85	5811.28
561.631	5842.68	5702.74
561.834	5932.79	5923.92
562.037	5824.25	5774.42
562.24	5965.56	5639.25
562.442	5633.79	5672.02
562.645	5777.15	5776.47
562.848	5738.24	5672.02
563.05	5768.96	5624.92
563.253	5738.24	5721.17
563.456	5684.99	5690.45
563.658	5732.09	5755.99
563.861	5566.21	5639.25
564.064	5736.19	5663.83
564.266	5637.89	5567.57
564.469	5875.45	5758.03
564.672	5908.22	5889.1
564.874	5867.26	5710.93
565.077	5940.99	5758.03
565.279	5895.93	5803.09
565.482	6022.91	5868.63
565.684	6037.24	5872.72
565.887	6170.36	6044.75
566.089	6151.93	6171.72
566.292	6295.29	6147.15
566.494	6385.4	6243.4
566.697	6323.96	6341.71
566.899	6538.99	6376.52
567.102	6395.64	6419.53
567.304	6514.42	6474.82
567.507	6762.22	6521.93
567.709	6786.8	6622.28
567.911	6866.67	6681.67
568.114	6831.85	6704.2
568.316	6872.81	6759.49
568.518	6817.52	6736.96
568.721	6928.11	6769.73
568.923	7069.42	6861.89
569.125	7204.58	7068.73
569.328	7059.18	6904.9
569.53	6956.78	6986.82
569.732	7161.58	6898.75
569.934	7120.62	6749.25
570.137	7196.39	6884.42
570.339	7139.05	7111.74
570.541	7200.49	6814.79
570.743	6911.72	6917.19
570.946	6934.25	6673.48
571.148	7028.46	6888.51
571.35	6942.44	6952
571.552	6803.18	6696
571.754	6860.52	6587.46
571.956	6711.02	6655.05
572.158	6842.09	6622.28
572.361	6698.74	6593.61
572.563	6676.21	6585.41
572.765	6565.62	6323.27
572.967	6463.22	6351.95
573.169	6555.38	6364.23
573.371	6508.27	6366.28
573.573	6332.15	6274.12
573.775	6358.77	6163.53
573.977	6401.78	6237.26
574.179	6143.74	6106.19
574.381	6440.69	6456.39
574.583	6416.12	6165.58
574.785	6387.44	6253.64
574.987	6276.85	6278.22
575.189	6416.12	5962.83
575.39	6481.65	6167.63
575.592	6465.27	6349.9
575.794	6352.63	6569.03
575.996	6653.68	6448.2
576.198	6571.76	6575.17
576.4	6835.95	6704.2
576.602	6825.71	6618.18
576.803	6911.72	6798.4
577.005	6950.64	6833.22
577.207	6973.16	6966.34
577.409	7186.15	6945.86
577.61	7048.94	7124.03
577.812	7216.87	7189.56
578.014	7397.09	7384.12
578.216	7335.65	7361.59
578.417	7458.53	7584.82
578.619	7593.7	7713.84
578.821	7849.69	7894.07
579.022	7917.28	7760.95
579.224	7999.2	7793.72
579.426	7907.04	7935.03
579.627	8111.83	7867.44
579.829	8046.3	8162.35
580.031	8263.38	8221.74
580.232	8369.88	8344.62
580.434	8527.57	8352.81
580.635	8484.56	8361
580.837	8498.9	8573.99
581.038	8505.04	8428.59
581.24	8582.87	8272.94
581.441	8607.44	8420.39
581.643	8672.98	8553.51
581.844	8437.46	8496.17
582.046	8566.48	8705.06
582.247	8558.29	8557.61
582.449	8541.91	8211.5
582.65	8337.11	8348.72
582.852	8576.72	8272.94
583.053	8369.88	8416.3
583.254	8261.34	8109.1
583.456	8300.25	8197.17
583.657	8330.97	8270.89
583.858	8341.21	7994.42
584.06	8259.29	8100.91
584.261	8365.78	8014.9
584.462	8134.36	7937.07
584.664	8122.07	8055.86
584.865	8036.06	8072.24
585.066	8160.98	7885.87
585.267	8060.63	8139.82
585.469	8079.07	7969.84
585.67	8382.17	8129.58
585.871	8492.76	8246.32
586.072	8595.15	8430.63
586.274	8699.6	8442.92
586.475	8896.21	8694.82
586.676	8857.29	8807.46
586.877	9094.86	8821.8
587.078	9117.39	9260.06
587.279	9619.14	9499.67
587.48	9707.2	9647.13
587.681	10006.2	10062.9
587.883	10303.2	10226.7
588.084	10729.1	10517.5
588.285	11095.7	10976.3
588.486	11456.2	11306
588.687	11785.9	11891.7
588.888	12474	12291.1
589.089	12674.7	12964.8
589.29	13082.2	13349.9
589.491	13715.1	13773.8
589.692	14253.7	14455.8
589.893	14741.1	14767
590.094	15224.4	15510.5
590.294	15906.4	15846.3
590.495	16326.2	16765.9
590.696	16778.8	17200
590.897	17385	17890.2
591.098	18378.3	18320.3
591.299	18720.3	18951
591.5	19232.3	19663.7
591.701	19967.5	20286.3
591.901	20457	20573
592.102	21284.4	21390.2
592.303	21534.2	21820.2
592.504	22269.4	22223.7
592.705	23262.7	23096.1
592.905	23471.6	23470.9
593.106	24135.1	24304.4
593.307	24632.8	24726.3
593.507	25306.6	25236.3
593.708	26084.8	26213.2
593.909	26217.9	26653.5
594.109	27108.8	27302.7
594.31	27852.2	27743
594.511	28313	28343
594.711	28595.6	28545.8
594.912	29509	29469.4
595.113	29826.5	29526.8
595.313	29918.6	30186.2
595.514	30453.1	30782.2
595.714	30965.1	31042.3
595.915	31919.5	31632.1
596.115	32023.9	31808.2
596.316	32548.2	32197.3
596.516	32660.8	32500.4
596.717	33398.1	32936.6
596.917	33613.1	33057.5
597.118	33688.9	34255.5
597.318	34243.9	33919.7
597.519	34471.2	34124.4
597.719	34864.4	34366.1
597.92	35290.4	35236.5
598.12	35636.5	35539.6
598.32	35634.5	35123.9
598.521	36232.5	35924.6
598.721	36603.2	36328.1
598.921	36644.1	36668
599.122	36963.6	36528.8
599.322	36918.6	36616.8
599.522	37481.8	36950.7
599.723	37397.8	37051
599.923	37977.4	37888.6
600.123	37547.3	37411.4
600.323	37772.6	37812.8
600.524	37973.3	37696.1
600.724	38274.3	38412.9
600.924	38632.7	38226.5
601.124	38452.5	37847.7
601.325	38620.4	38163
601.525	39032.1	38396.5
601.725	38421.8	38050.4
601.925	38671.6	38306.4
602.125	38849.8	38214.2
602.325	38806.8	38521.4
602.525	38520.1	38222.4
602.725	38305	38038.1
602.925	37911.8	37892.7
603.126	38145.3	38087.3
603.326	38419.7	37862
603.526	38319.4	37802.6
603.726	38710.5	38072.9
603.926	37487.9	37171.8
604.126	37631.3	37147.2
604.326	37363	37155.4
604.526	37453.1	36848.2
604.726	37399.8	36723.3
604.925	36975.9	36510.3
605.125	36373.8	35666.6
605.325	36126	35803.8
605.525	36193.6	35541.6
605.725	36029.7	35234.4
605.925	35173.7	34589.3
606.125	35128.6	33995.4
606.325	34555.2	33915.6
606.524	33963.3	33747.6
606.724	33559.9	32944.8
606.924	33469.8	32692.9
607.124	32791.9	31316.7
607.324	32189.8	31197.9
607.523	32030.1	31001.3
607.723	31092.1	30333.7
607.923	30864.8	29719.3
608.123	29914.5	29059.8
608.322	29109.7	28687.1
608.522	28990.9	27790.1
608.722	27753.9	26979.1
608.921	27330	26469.1
609.121	26430.9	26166
609.321	25976.3	25156.4
609.52	24935.9	24306.5
609.72	24524.3	23477.1
609.92	23909.9	23006
610.119	22873.6	22094.7
610.319	22177.3	21605.2
610.518	21358.1	20513.7
610.718	21177.9	20050.8
610.917	19662.4	19137.4
611.117	19246.6	18533.3
611.316	18474.6	17585
611.516	17833.5	16886.7
611.715	17286.7	16690.1
611.915	16567.9	15619
612.114	15847	15234
612.314	15273.6	14533.6
612.513	14522	13921.2
612.712	13975.2	13083.6
612.912	13446.8	12751.9
613.111	12879.5	12274.7
613.311	12578.5	11588.6
613.51	11749	11678.7
613.709	11284.1	11047.9
613.909	11017.9	10716.2
614.108	10831.5	10402.8
614.307	10278.6	10032.1
614.506	10008.2	9739.29
614.706	9776.83	9458.71
614.905	9615.04	9495.58
615.104	9389.77	9188.38
615.303	9277.13	9079.84
615.503	9098.95	9096.22
615.702	9283.27	9047.07
615.901	9227.98	9118.75
616.1	9291.46	9215.01
616.299	9434.82	9362.46
616.499	9498.31	9282.59
616.698	9182.92	9374.75
616.897	9660.1	9591.83
617.096	9703.11	9714.71
617.295	10004.2	10161.2
617.494	10417.9	10214.4
617.693	10522.3	10513.4
617.892	10659.5	10777.6
618.091	10839.7	11091
618.29	11216.5	11158.5
618.489	11427.5	11330.6
618.688	11669.2	11838.5
618.887	11884.2	12078.1
619.086	12158.6	12456.9
619.285	12496.5	12565.5
619.484	12732	12854.2
619.683	13080.2	13028.3
619.882	13371	13106.1
620.081	13469.3	13597.7
620.28	13756	13585.4
620.479	13921.9	13898.7
620.677	14208.6	13990.9
620.876	14485.1	14285.8
621.075	14317.2	14175.2
621.274	14683.8	14529.5
621.473	14978.7	14711.8
621.672	14489.2	14466
621.87	14757.5	14347.2
622.069	14804.6	14554.1
622.268	14587.5	14500.8
622.467	14841.5	14550
622.665	14550.6	14181.3
622.864	14669.4	14302.2
623.063	14352	14427.1
623.261	14200.4	14140.4
623.46	14358.1	13933.5
623.659	13899.4	14042.1
623.857	13903.5	13634.5
624.056	13860.5	13421.5
624.255	13495.9	13390.8
624.453	13356.7	13194.2
624.652	13364.9	12856.3
624.85	12775.1	12665.8
625.049	12773	12276.7
625.247	12502.7	11957.2
625.446	12130	11703.3
625.644	11947.7	11463.7
625.843	11699.9	11357.2
626.041	11331.2	10781.7
626.24	11230.9	10937.4
626.438	11009.7	10513.4
626.637	10768	10302.5
626.835	10544.8	10202.1
627.034	10163.9	10130.5
627.232	10102.5	9444.38
627.43	9572.04	9495.58
627.629	9436.87	9307.16
627.827	9422.53	9221.15
628.026	9152.2	8741.93
628.224	9058	8866.85
628.422	8965.84	8754.21
628.62	8812.24	8457.26
628.819	8734.42	8418.35
629.017	8627.92	8322.09
629.215	8951.5	8551.46
629.414	8650.45	8543.27
629.612	8488.66	8391.72
629.81	8611.54	8465.45
630.008	8582.87	8619.05
630.206	8779.47	8770.6
630.405	8634.07	8612.9
630.603	8795.86	8647.72
630.801	8820.43	8694.82
630.999	9094.86	8899.62
631.197	9234.12	9024.54
631.395	9209.54	8997.92
631.593	9373.38	9505.82
631.791	9664.19	9710.61
631.989	9586.37	9841.68
632.188	10022.6	9890.84
632.386	10086.1	10030.1
632.584	10243.8	10345.5
632.782	10475.2	10669.1
632.98	10714.8	10843.1
633.178	11038.4	10961.9
633.376	10759.9	11107.3
633.574	11456.2	11512.8
633.771	11577	11510.8
633.969	11814.6	11588.6
634.167	12027.5	12065.8
634.365	12105.4	12151.8
634.563	12385.9	12303.3
634.761	12498.6	12454.9
634.959	12619.4	12657.6
635.157	12908.2	12659.7
635.355	12928.7	12846
635.552	12916.4	12899.3
635.75	13074.1	12919.8
635.948	12971.7	13157.4
636.146	12857	12893.2
636.343	13252.2	12850.1
636.541	13283	13091.8
636.739	13541	13087.7
636.937	13526.7	13433.8
637.134	13346.4	13136.9
637.332	13559.4	13036.5
637.53	13289.1	13069.3
637.727	13340.3	13087.7
637.925	13242	12858.3
638.123	13037.2	12837.9
638.32	12865.2	12874.7
638.518	12979.9	12766.2
638.715	12773	12438.5
638.913	12707.5	12205
639.111	12457.6	12067.8
639.308	12371.6	11932.7
639.506	12089	11906
639.703	11964.1	11678.7
639.901	11566.8	11369.5
640.098	11726.5	11201.5
640.296	11626.1	10972.2
640.493	11220.6	10693.6
640.691	11040.4	10654.7
640.888	10856.1	10529.8
641.085	10596	10513.4
641.283	10512	10103.8
641.48	10518.2	10300.4
641.678	10317.5	9755.67
641.875	10045.1	9776.15
642.072	9699.01	9489.43
642.27	9793.22	9309.21
642.467	9432.77	9278.49
642.664	9385.67	9260.06
642.862	9277.13	8950.82
643.059	9246.41	8903.71
643.256	9066.19	8942.63
643.453	9123.53	8883.24
643.651	8928.97	8784.93
643.848	9051.85	9104.42
644.045	8965.84	8842.28
644.242	9023.18	8797.22
644.44	9092.81	8809.51
644.637	8924.88	8829.99
644.834	8867.53	9032.74
645.031	8859.34	9024.54
645.228	9051.85	8768.55
645.425	9234.12	9139.23
645.622	9129.67	9112.61
645.819	9338.57	9262.11
646.016	9340.61	9489.43
646.214	9701.06	9575.45
646.411	9766.59	9659.42
646.608	9918.14	9948.18
646.805	10098.4	9948.18
647.002	10264.2	10263.6
647.199	10399.4	10300.4
647.396	10610.4	10513.4
647.593	10737.3	10734.6
647.789	11116.2	11060.2
647.986	11134.6	11013.1
648.183	11329.2	11240.5
648.38	11564.7	11742.2
648.577	11792	11729.9
648.774	11876	11904
648.971	11894.4	11854.8
649.168	12308.1	12129.3
649.364	12367.5	12311.5
649.561	12474	12618.7
649.758	12818.1	12880.9
649.955	13203.1	13020.1
650.152	13278.9	12954.6
650.348	13227.7	13073.4
650.545	13356.7	13235.2
650.742	13575.8	13337.6
650.939	13608.6	13456.4
651.135	13725.3	13421.5
651.332	14046.9	13892.6
651.529	13866.6	13712.4
651.725	13786.8	14023.6
651.922	14235.3	13650.9
652.119	14055	13874.1
652.315	14196.4	13673.4
652.512	14059.1	13483
652.708	13950.6	13782
652.905	13911.7	13636.6
653.102	13897.4	13800.4
653.298	13797	13507.5
653.495	13778.6	13622.2
653.691	13682.3	13325.3
653.888	13803.1	13503.5
654.084	13735.6	13210.6
654.281	13278.9	12930
654.477	13342.4	13044.7
654.673	13067.9	13005.8
654.87	13067.9	12704.7
655.066	12986	12653.5
655.263	12748.4	12155.9
655.459	12658.3	12258.3
655.656	12240.5	11996.1
655.852	12271.3	11713.5
656.048	12031.6	11797.5
656.245	11839.1	11275.3
656.441	11638.4	11318.3
656.637	11159.2	11113.5
656.833	11269.8	10816.5
657.03	11085.5	10751
657.226	10913.5	10634.2
657.422	10688.2	10456.1
657.618	10735.3	10054.7
657.815	10479.3	10220.6
658.011	10135.2	9935.89
658.207	10155.7	9851.92
658.403	9950.91	9741.33
658.599	9807.55	9636.89
658.796	9807.55	9602.07
658.992	9676.48	9163.81
659.188	9410.25	9409.56
659.384	9410.25	9202.72
659.58	9520.84	9219.1
659.776	9273.03	9268.25
659.972	9234.12	9309.21
660.168	9254.6	9303.07
660.364	9328.33	9147.42
660.56	9260.74	9272.35
660.756	9295.56	9172
660.952	9211.59	9460.76
661.148	9455.3	9268.25
661.344	9504.45	9391.13
661.54	9680.58	9325.6
661.736	9758.4	9554.97
661.932	9907.9	9657.37
662.128	10036.9	10009.6
662.324	10133.2	10165.3
662.52	9957.05	10134.5
662.715	10444.5	10335.2
662.911	10563.2	10521.6
663.107	10618.5	10718.2
663.303	10831.5	10726.4
663.499	10841.8	11033.6
663.694	11308.7	11035.6
663.89	11153.1	11318.3
664.086	11497.1	11611.1
664.282	11908.8	11461.6
664.477	12078.8	11844.6
664.673	12357.3	12168.2
664.869	12193.4	12102.6
665.065	12494.5	12571.6
665.26	12740.2	12635.1
665.456	12957.3	12964.8
665.652	13027	13036.5
665.847	13237.9	13278.2
666.043	13457	13118.4
666.238	13622.9	13440
666.434	13764.2	13497.3
666.63	13717.1	13497.3
666.825	13983.4	14035.9
667.021	14163.6	13904.9
667.216	14048.9	13929.4
667.412	14300.8	14042.1
667.607	14233.2	14185.4
667.803	14528.1	14396.4
667.998	14511.7	14273.5
668.194	14581.4	14199.8
668.389	14567	14363.6
668.584	14399.1	14298.1
668.78	14579.3	14312.4
668.975	14452.3	14302.2
669.171	14212.7	14148.6
669.366	14642.8	14289.9
669.561	14470.8	14031.8
669.757	14354	13792.2
669.952	14397	13997
670.147	14044.8	14025.7
670.343	14067.3	13782
670.538	14010	13595.6
670.733	13874.8	13583.3
670.928	13706.9	13390.8
671.124	13590.1	13290.5
671.319	13678.2	13233.1
671.514	13010.6	12831.7
671.709	13090.5	12864.5
671.904	13192.8	12379.1
672.1	12988	12563.4
672.295	12562.1	12018.7
672.49	12308.1	12233.7
672.685	12273.3	11793.4
672.88	11935.4	11580.4
673.075	11900.6	11676.7
673.27	11751.1	11336.7
673.465	11511.5	11525.1
673.66	11409.1	10929.2
673.855	11312.8	10982.4
674.05	11087.5	10808.3
674.245	11028.1	10703.9
674.44	10751.7	10353.7
674.635	10581.7	10316.8
674.83	10436.3	10302.5
675.025	10413.8	10024
675.22	10518.2	10095.6
675.415	9901.76	9878.55
675.61	10073.8	9522.2
675.805	9852.61	9657.37
676	9737.92	9579.54
676.195	9739.97	9452.57
676.39	9537.22	9364.51
676.584	9662.15	9391.13
676.779	9684.67	9360.41
676.974	9490.12	9278.49
677.169	9328.33	9382.94
677.364	9293.51	9155.61
677.558	9438.92	9421.85
677.753	9242.31	9303.07
677.948	9400.01	9530.39
678.142	9522.88	9509.91
678.337	9799.36	9636.89
678.532	9834.18	9716.76
678.727	10176.2	9923.6
678.921	10026.7	10007.6
679.116	10032.8	9964.56
679.31	10180.3	10251.3
679.505	10307.3	10310.7
679.7	10768	10314.8
679.894	10514.1	10605.6
680.089	11005.6	10812.4
680.283	10966.7	11007
680.478	11220.6	11017.2
680.672	11488.9	11232.3
680.867	11650.7	11461.6
681.061	11456.2	11623.4
681.256	11781.8	11871.2
681.45	12142.2	12108.8
681.645	12320.4	12340.2
681.839	12515	12635.1
682.034	12932.8	12581.9
682.228	12945	12760
682.422	13133.5	13112.3
682.617	13389.5	13075.4
682.811	13283	13300.7
683.006	13498	13478.9
683.2	13876.9	13636.6
683.394	13926	13941.7
683.588	14177.9	13898.7
683.783	14005.9	14117.8
683.977	14317.2	14183.4
684.171	14440.1	14257.1
684.366	14395	14021.6
684.56	14640.8	14599.1
684.754	14718.6	14595
684.948	14716.5	14570.4
685.142	14980.7	14566.4
685.337	14786.2	14713.8
685.531	14702.2	14726.1
685.725	15142.5	14674.9
685.919	14968.4	14588.9
686.113	15173.2	14603.2
686.307	14945.9	14695.4
686.501	14732.9	14560.2
686.695	14980.7	14674.9
686.889	14796.4	14570.4
687.083	14829.2	14500.8
687.277	14724.7	14199.8
687.471	14558.8	14212
687.665	14685.8	14212
687.859	14409.3	14019.5
688.053	14419.6	14040
688.247	14108.3	14060.5
688.441	13911.7	13636.6
688.635	13903.5	13622.2
688.829	13678.2	13501.4
689.023	13594.2	13507.5
689.217	13514.4	13100
689.411	13362.8	12983.3
689.605	13070	12596.2
689.798	13051.5	12469.2
689.992	12916.4	12461
690.186	12689	12127.2
690.38	12322.5	12024.8
690.574	12158.6	11770.9
690.767	12142.2	11506.7
690.961	11886.2	11545.6
691.155	11583.1	11291.6
691.349	11556.5	11119.6
691.542	11376.3	10929.2
691.736	10997.4	10843.1
691.93	10956.5	10603.5
692.123	10581.7	10382.4
692.317	10780.3	10394.6
692.51	10417.9	10284
692.704	10491.6	10107.9
692.898	10211	9794.58
693.091	10264.2	10144.8
693.285	10159.8	9853.97
693.478	9957.05	9782.29
693.672	9875.13	9761.81
693.865	9817.79	9786.39
694.059	9860.8	9493.53
694.252	9873.09	9673.75
694.446	9662.15	9352.22
694.639	9780.93	9595.93
694.833	9475.78	9401.37
695.026	9533.12	9468.95
695.22	9692.87	9403.42
695.413	9653.95	9454.62
695.606	9727.68	9663.51
695.8	9895.61	9903.12
695.993	10016.4	9933.84
696.187	10020.5	9677.85
696.38	10004.2	10013.7
696.573	10063.5	10196
696.766	10104.5	10157.1
696.96	10356.4	10323
697.153	10585.8	10669.1
697.346	10677.9	10740.7
697.54	10807	10785.8
697.733	11028.1	11105.3
697.926	10958.5	11195.4
698.119	11292.3	11357.2
698.312	11765.4	11496.4
698.505	11847.3	11836.4
698.699	11900.6	12151.8
698.892	12175	12203
699.085	12367.5	12366.8
699.278	12627.6	12659.7
699.471	12908.2	12719.1
699.664	12881.5	13036.5
699.857	13240	13112.3
700.05	13397.6	13620.2
700.243	13471.4	13696
700.436	13938.3	13665.2
700.629	13866.6	13925.3
700.822	14540.4	14128.1
701.015	14431.9	14351.3
701.208	14724.7	14625.7
701.401	14837.4	14521.3
701.594	14630.5	14793.7
701.787	15105.6	15031.2
701.98	15326.8	15242.2
702.173	15517.3	15047.6
702.366	15789.7	15453.1
702.558	15722.1	15444.9
702.751	15613.5	15356.9
702.944	15955.5	15666.1
703.137	15910.5	15789
703.33	15773.3	15530.9
703.523	16156.2	15850.4
703.715	15918.7	15813.6
703.908	15947.4	15905.7
704.101	16238.2	15690.7
704.293	16443	15979.5
704.486	16232	15823.8
704.679	16383.6	15606.7
704.872	15894.1	15651.8
705.064	15851.1	15649.7
705.257	15830.6	15524.8
705.449	15672.9	15387.6
705.642	15939.2	15250.4
705.835	15503	14834.6
706.027	15404.6	15064
706.22	15355.5	14744.5
706.412	15251	14947.3
706.605	14841.5	14640.1
706.797	14900.9	14355.4
706.99	14649	14275.5
707.182	14589.6	13794.3
707.375	14440.1	13958.1
707.567	14124.7	13659.1
707.76	13825.7	13411.3
707.952	13711	13351.9
708.145	13383.3	13020.1
708.337	13137.5	13055
708.529	12959.4	12725.2
708.722	12822.2	12373
708.914	12711.6	12424.2
709.106	12728	12168.2
709.299	12412.6	12184.6
709.491	12185.2	11732
709.683	12117.7	11570.2
709.876	11970.2	11476
710.068	11722.4	11357.2
710.26	11646.6	11076.6
710.452	11304.6	10835
710.645	11390.6	11181.1
710.837	11253.4	10959.9
711.029	11058.9	10789.9
711.221	10831.5	10550.3
711.413	10727.1	10546.2
711.606	10942.1	10783.8
711.798	10581.7	10497
711.99	10809	10681.4
712.182	10653.4	10564.6
712.374	10794.7	10593.3
712.566	11077.3	10832.9
712.758	11425.5	11062.3
712.95	11204.3	11123.7
713.142	11374.2	11326.5
713.334	11265.7	11392
713.526	11683.5	11758.6
713.718	11833	12024.8
713.91	11951.8	12153.8
714.102	12457.6	12373
714.294	12592.8	12936.2
714.486	13143.7	13095.9
714.678	13338.2	13523.9
714.87	13977.2	14097.4
715.062	14253.7	14425
715.253	14583.4	14806
715.445	15083.1	15211.5
715.637	15738.5	15782.8
715.829	16295.5	16471
716.021	16406.1	17222.6
716.212	17190.5	17609.6
716.404	17346.1	18181
716.596	18204.2	18830.2
716.788	19041.8	19313.5
716.979	19400.2	19823.5
717.171	20188.7	20581.2
717.363	21151.2	21541.7
717.554	21618.2	21805.9
717.746	22085.1	22576
717.938	23103	23300.9
718.129	23750.1	23913.3
718.321	24161.8	24542
718.513	25218.5	25631.5
718.704	25732.6	26016.5
718.896	26256.8	26960.7
719.087	27157.9	27450.1
719.279	28052.9	28635.9
719.47	28667.3	29399.8
719.662	29222.3	30069.5
719.853	30272.9	30665.4
720.045	30813.6	31130.3
720.236	31673.7	32217.8
720.428	32349.5	32563.9
720.619	33523	33454.8
720.811	34012.5	33927.8
721.002	34424.1	34728.6
721.193	35181.9	35211.9
721.385	35730.7	36336.3
721.576	36765	36911.7
721.767	37041.4	37044.8
721.959	37688.6	38095.5
722.15	38237.4	38425.2
722.341	38970.6	39207.5
722.533	39148.8	39377.5
722.724	40109.3	40309.3
722.915	40207.6	40591.9
723.106	41020.6	40645.2
723.298	41647.3	41615.9
723.489	42470.6	42441.2
723.68	43019.5	43252.2
723.871	43162.8	43156
724.062	43893.9	43704.8
724.254	43914.4	43917.8
724.445	44688.6	44767.7
724.636	44631.2	44597.8
724.827	45513.9	45591
725.018	45776	45363.7
725.209	45534.4	46027.2
725.4	46554.2	46825.9
725.591	46806.2	46553.6
725.782	47146.1	47204.8
725.973	47533.2	47413.7
726.164	47635.6	47931.9
726.355	48010.4	47727.1
726.546	48239.7	47972.8
726.737	48729.2	48202.2
726.928	49368.2	48732.6
727.119	48925.8	48812.5
727.31	49001.6	48734.7
727.501	49529.9	49263
727.691	49536.1	49322.4
727.882	49736.8	49635.8
728.073	50033.8	49691.1
728.264	50035.8	49562
728.455	49955.9	49666.5
728.646	50113.6	49807.8
728.836	50535.5	50006.4
729.027	50527.3	50454.9
729.218	50203.7	50086.3
729.409	50979.9	50774.4
729.599	50476.1	50528.7
729.79	50922.6	50002.3
729.981	50898	50528.7
730.171	50779.2	50620.8
730.362	50412.6	50184.6
730.553	50736.2	50500
730.743	51494	50809.2
730.934	50586.7	50043.3
731.124	50660.4	50696.6
731.315	50568.3	50180.5
731.506	50746.4	50162.1
731.696	50703.4	50143.7
731.887	50691.2	50133.4
732.077	50322.5	49949.1
732.268	50353.2	49756.6
732.458	50150.5	49275.3
732.649	50279.5	49697.2
732.839	49829	49134
733.03	49593.4	49404.3
733.22	49548.4	49205.7
733.41	49742.9	48712.1
733.601	49536.1	48941.5
733.791	49392.7	48751
733.981	49024.1	48777.7
734.172	48716.9	48345.5
734.362	48393.3	47612.4
734.552	48575.6	48204.2
734.743	48299.1	47794.6
734.933	48207	47563.2
735.123	47938.7	47546.8
735.314	47508.6	46746.1
735.504	47867	46539.2
735.694	47271	46432.7
735.884	46904.5	45869.6
736.074	46886	46047.7
736.265	46570.6	45869.6
736.455	46066.8	45228.5
736.645	45550.8	45226.5
736.835	45481.1	45218.3
737.025	45198.5	44362.2
737.215	44621	44188.2
737.405	44760.2	44110.3
737.595	44635.3	43698.7
737.785	44344.5	43027
737.975	44266.7	43377.2
738.165	43644.1	43219.5
738.355	43633.8	42766.9
738.545	43269.3	42418.7
738.735	42810.6	42293.8
738.925	42364.1	41751.1
739.115	42231	41245.2
739.305	41762	41026.1
739.495	41170.2	40497.7
739.685	40834.3	40065.6
739.875	40762.6	40721
740.065	40559.8	39897.7
740.255	40039.7	39045.7
740.445	39513.3	38638.2
740.634	39576.8	38496.9
740.824	39288.1	38474.3
741.014	38550.8	37706.3
741.204	38489.3	37757.6
741.393	37756.2	36981.4
741.583	37283.1	36838
741.773	36937	36586.1
741.963	36611.4	35955.3
742.152	36425	35895.9
742.342	35870	35330.7
742.532	35403.1	34921.1
742.721	35063.1	34327.2
742.911	34854.2	34099.9
743.101	34581.8	34005.7
743.29	33955.2	33467.1
743.48	33852.8	33129.1
743.669	32974.2	32795.3
743.859	33217.9	32719.5
744.048	32845.2	32027.3
744.238	32322.9	31961.8
744.427	31917.4	31437.5
744.617	31612.3	30919.4
744.806	31499.6	30372.6
744.996	30918	30229.2
745.185	30614.9	29864.7
745.375	30076.3	29326.1
745.564	29879.7	29192.9
745.754	29765	28740.3
745.943	29103.5	28617.5
746.132	28913	28326.7
746.322	28589.5	27894.5
746.511	27827.6	27470.6
746.7	27850.2	27372.3
746.89	27041.2	26553.1
747.079	26985.9	26344.2
747.268	26000.8	26254.1
747.457	26220	25588.5
747.647	25646.5	25310
747.836	25642.5	25119.5
748.025	24989.1	24593.2
748.214	24864.2	24466.2
748.404	24129	24060.7
748.593	23983.6	23454.5
748.782	23496.2	23040.8
748.971	23164.4	22752.1
749.16	22773.2	22350.7
749.349	22539.8	22133.6
749.538	22163	21853
749.727	21790.2	21367.7
749.916	21663.2	20859.8
750.105	21253.7	20566.9
750.294	20614.7	19911.5
750.483	20285	19923.8
750.672	19750.4	19301.2
750.861	19607.1	18889.6
751.05	19416.6	18711.4
[truncated: 1,649 more rows]
