# Supplementary material for: Designed 2D protein crystals as dynamic molecular gatekeepers for a solid-state device
Source: Nat Commun. 2024 Jul 27;15:6326. doi: 10.1038/s41467-024-50567-8 (PMC11283500; doi:10.1038/s41467-024-50567-8)
Supplement: Supplementary file 3 — Source Data for MS and SI [file 41467_2024_50567_MOESM3_ESM.zip › Source_Data_Files/SI Source Data Files_EditorialVersion_SV/SI_Fig9.xlsx]

## Sheet: Hexane 1 - Signal
Time (sec)	Hexane Exposure (10 min)
10	100	100	100
20	100.144	100.216	100.03
30	100.266	100.414	100.366
40	100.44	100.468	100.338
50	99.8892	100.453	100.474
60	100.77	100.57	100.405
70	100.199	100.753	100.452
80	100.162	100.858	100.344
90	100.182	100.814	100.36
100	100.434	100.765	100.193
110	100.182	100.84	100.266
120	100.432	100.931	100.398
130	100.052	100.887	100.45
140	100.131	100.968	100.451
150	100.38	100.613	100.48
160	100.279	100.802	100.462
170	100.354	100.713	100.391
180	100.322	100.834	100.377
190	100.388	100.782	100.431
200	100.488	100.764	100.556
210	100.139	100.921	100.598
220	100.283	100.921	100.266
230	100.181	100.943	100.446
240	100.334	100.77	100.411
250	100.32	100.821	100.64
260	100.382	101.093	100.329
270	100.453	101.177	100.573
280	100.563	101.432	100.532
290	100.451	100.981	100.514
300	100.093	100.945	100.602
310	100.324	101.075	100.468
320	100.311	100.974	100.427
330	100.26	100.839	100.398
340	100.607	100.817	100.522
350	100.187	100.759	100.112
360	100.268	100.83	100.4
370	100.379	100.912	100.551
380	100.28	101.24	100.469
390	100.443	100.824	100.451
400	100.32	100.872	100.395
410	100.176	100.76	100.611
420	100.645	100.582	100.537
430	100.386	101.182	100.432
440	100.381	101.001	100.448
450	100.285	101.183	100.457
460	100.378	101.02	100.495
470	100.398	100.908	100.347
480	100.354	100.939	100.588
490	100.211	101.108	100.307
500	101.035	100.898	100.444
510	100.88	101.012	100.539
520	100.497	101.035	100.332
530	100.557	100.834	100.416
540	100.365	100.919	100.516
550	100.326	101.013	100.504
560	100.599	100.822	100.55
570	100.327	100.922	100.388
580	100.887	100.914	100.381
590	100.968	100.402	100.349
600	100.613	100.322	100.271
			100.586

## Sheet: HCN - Signal
Time (sec)	HCN Exposure (10 ppm)
10	100	100	100
20	99.4722	100.152	100.446
30	99.2043	100.191	100.172
40	99.282	99.9754	100.075
50	99.2065	100.267	100.091
60	98.979	100.089	99.9868
70	98.8681	99.9596	100.248
80	98.675	99.7685	100
90	99.0716	99.6814	100.163
100	98.8392	99.5682	100.147
110	98.8838	99.4648	99.947
120	98.7387	99.613	99.9965
130	99.3163	99.3409	100.128
140	99.2715	99.3359	100.111
150	98.7459	99.3483	100.145
160	98.7087	99.3982	100.166
170	98.7049	99.3885	99.9469
180	98.9847	99.4395	100.288
190	98.9064	99.1577	100.109
200	99.106	99.2883	99.9775
210	98.9488	99.0441	100.035
220	99.0796	98.9971	99.9929
230	99.0721	99.1675	99.9612
240	98.7981	98.9315	100.015
250	99.1675	98.9358	100.01
260	99.3126	99.0627	100.029
270	99.1309	99.0157	100.067
280	99.1981	99.0057	100.105
290	99.0435	98.6875	99.8785
300	99.3226	98.88	100.177
310	99.02	98.8142	100.061
320	99.1759	98.9684	100.118
330	99.1722	98.9359	100.126
340	99.153	98.7791	99.875
350	99.496	98.8417	99.9622
360	99.1215	98.8241	100.255
370	99.1497	98.6069	100.001
380	99.2838	98.7318	99.876
390	99.1279	98.7592	100.153
400	98.876	98.843	100.063
410	99.0273	98.6582	100.01
420	98.8873	98.9101	100.122
430	99.5143	98.7043	100.175
440	98.9224	98.5443	99.997
450	98.7984	98.5851	100.212
460	99.2899	98.693	100.06
470	98.7959	98.703	99.808
480	99.4287	98.567	100.122
490	98.8932	98.5794	100.121
500	98.8295	98.7718	100.058
510	99.0392	98.3462	99.8961
520	99.1286	98.749	99.9271
530	99.0498	98.4693	99.8771
540	99.442	98.7054	99.7489
550	99.3454	98.6126	100.141
560	99.1786	98.6897	100.024
570	99.447	98.6328	100.039
580	100.802	98.5343	100.078
590	100.245	98.9212	99.976
600	100.434	99.7041	99.9122
			99.9885

## Sheet: Hexane 2 - Signal
Time (sec)	Hexane Exposure (10 min)
10	100	100	100
20	100.311	100.327	99.9304
30	99.9621	100.206	100.179
40	100.47	100.434	100.315
50	99.9874	100.392	100.342
60	100.575	100.545	100.211
70	99.9194	100.519	100.372
80	100.016	100.489	100.392
90	99.9881	100.636	100.234
100	100.283	100.686	100.554
110	99.9519	100.605	100.469
120	100.064	100.699	100.402
130	100.04	100.766	100.328
140	100.097	101.015	100.151
150	100.171	101.01	100.513
160	100.003	101.04	100.287
170	100.142	101.03	100.455
180	99.9294	101.105	100.507
190	100.23	101.087	100.356
200	100.157	101.129	100.443
210	100.103	101.18	100.536
220	100.251	101.303	100.4
230	99.9949	101.158	100.501
240	99.9878	101.389	100.539
250	100.252	101.173	100.355
260	100.32	101.322	100.726
270	100.291	101.284	100.597
280	100.483	101.218	100.482
290	100.286	101.415	100.738
300	99.7455	101.376	100.494
310	100.089	101.387	100.729
320	100.204	101.498	100.649
330	100.205	101.512	100.764
340	100.363	101.655	100.565
350	99.7126	101.611	100.698
360	100.283	101.509	100.529
370	100.235	101.448	100.65
380	100.314	101.485	100.607
390	100.346	101.794	100.675
400	100.288	101.676	100.781
410	100.061	101.656	100.771
420	100.453	101.616	100.851
430	100.349	101.487	100.877
440	100.148	101.717	100.651
450	100.218	101.658	100.652
460	100.12	101.684	100.79
470	100.325	101.642	100.872
480	100.037	101.719	100.739
490	100.085	101.825	100.695
500	100.773	101.912	100.901
510	100.567	101.948	100.899
520	100.217	101.767	100.691
530	100.199	101.829	100.899
540	100.231	101.926	100.883
550	99.9638	101.853	100.832
560	100.14	102.007	100.804
570	100.06	101.891	100.824
580	100.272	101.965	100.749
590	100.648	100.34	101.132
600	100.15	100.334	100.95
			100.964

## Sheet: Hexane 1 - Peak Shift
Time (sec)	Peak Shift (nm)
10	0.30334	0.06402	0.02868
20	-0.0752	0.40124	0.18042
30	0.36877	0.41302	0.14349
40	0.20343	0.48193	0.22418
50	0.39355	0.45898	0.23675
60	0.10455	0.64606	0.22637
70	0.01306	0.55603	0.18573
80	-0.17127	0.65429	0.2774
90	0.43164	0.64703	0.22345
100	0.05114	0.67688	0.28735
110	0.26855	0.57074	0.24975
120	0.15149	0.69324	0.30737
130	0.44287	0.68548	0.26593
140	0.49127	0.68762	0.29498
150	0.5144	0.75519	0.26257
160	0.01715	0.78607	0.4085
170	0.64111	0.67108	0.45306
180	0.5191	0.77661	0.30755
190	0.44775	0.81061	0.39501
200	0.18084	0.71545	0.39831
210	0.25171	0.79602	0.35894
220	0.36456	0.75403	0.34527
230	0.5888	0.82696	0.44104
240	0.49652	0.76452	0.39831
250	0.14789	0.73327	0.39404
260	0.7044	0.72095	0.39337
270	0.78082	0.78357	0.34692
280	0.41986	0.88995	0.39862
290	0.62591	0.74371	0.36981
300	0.68628	0.74536	0.4223
310	0.59283	0.73449	0.50067
320	0.50458	0.84241	0.44323
330	0.5542	0.72265	0.36816
340	0.60248	0.73401	0.45062
350	0.55969	0.87268	0.44476
360	0.59308	0.85138	0.47308
370	0.65582	0.81787	0.39764
380	0.7821	0.6781	0.41735
390	0.65063	0.85565	0.45709
400	0.28711	0.77496	0.44451
410	0.18402	0.76806	0.45318
420	0.59588	0.84247	0.46075
430	0.70514	0.79699	0.46514
440	0.19726	0.9458	0.48791
450	0.60327	0.78662	0.51245
460	0.18756	0.77197	0.41449
470	0.18738	0.7984	0.42871
480	0.41443	0.83203	0.49072
490	0.74298	0.79638	0.41119
500	0.66333	0.74347	0.42419
510	-0.01215	0.88586	0.44036
520	0.16937	0.7362	0.43682
530	0.32843	0.74017	0.47448
540	0.6795	0.73157	0.46325
550	0.51965	0.6922	0.44964
560	0.11468	0.66455	0.50408
570	0.66205	0.74859	0.39392
580	0.664373	0.75561	0.48046
590	0.763627	0.748485	0.50408
600	0.664874	0.343843	0.45385

## Sheet: HCN - Peak Shift
Time (sec)	Peak Shift (nm)
10	-0.00836	0.13562	-0.16968
20	0.01123	-0.17737	0.07416
30	0.07635	-0.79853	0.17413
40	0.06653	-1.02198	0.32544
50	0.05035	-1.06879	0.30316
60	0.06903	-1.15125	0.36194
70	0.10199	-1.17469	0.36621
80	0.07983	-1.10883	0.40332
90	0.10748	-1.17133	0.38739
100	0.08795	-1.26239	0.24182
110	0.10064	-1.29944	0.33716
120	0.15777	-1.2746	0.30554
130	0.12359	-1.36603	0.51611
140	0.18872	-1.38483	0.42364
150	0.21685	-1.39295	0.30212
160	0.263	-1.43671	0.35278
170	0.2597	-1.41065	0.51941
180	0.26001	-1.40723	0.47803
190	0.28601	-1.53577	0.43902
200	0.28265	-1.50397	0.53894
210	0.32275	-1.54267	0.59344
220	0.30694	-1.53437	0.50897
230	0.30774	-1.47614	0.50793
240	0.30987	-1.55268	0.43524
250	0.36102	-1.56525	0.58319
260	0.38019	-1.53223	0.57336
270	0.35595	-1.65143	0.58606
280	0.33648	-1.49897	0.38672
290	0.40063	-1.65424	0.60498
300	0.40149	-1.71357	0.62683
310	0.41449	-1.68085	0.52771
320	0.4187	-1.68921	0.6112
330	0.4212	-1.67743	0.52099
340	0.44708	-1.8078	0.5238
350	0.42053	-1.67615	0.57171
360	0.4657	-1.69288	0.60638
370	0.42712	-1.76905	0.57788
380	0.43017	-1.80835	0.64386
390	0.45379	-1.78565	0.55188
400	0.46161	-1.91224	0.61645
410	0.4685	-1.71729	0.46057
420	0.51953	-1.85828	0.64746
430	0.46844	-1.78095	0.59723
440	0.44964	-1.88532	0.49634
450	0.47613	-1.83448	0.59051
460	0.45233	-1.93616	0.62579
470	0.49725	-1.92963	0.61261
480	0.4306	-1.88569	0.5166
490	0.45501	-1.94996	0.53265
500	0.45611	-1.92823	0.56573
510	0.49518	-1.81617	0.63702
520	0.44446	-1.90998	0.5921
530	0.43115	-1.78565	0.61218
540	0.48748	-1.91224	0.65076
550	0.51709	-1.71729	0.50506
560	0.44922	-1.85828	0.56659
570	0.47149	-1.78095	0.53619
580	0.463728	-1.88532	0.51825
590	0.324323	-1.83448	0.59436
600	0.432445	-1.93616	0.61377

## Sheet: Hexane 2 - Peak Shift
Time (sec)	Peak Shift (nm)
10	-0.03216	0.1687	0.04474
20	0.16968	-0.19434	-0.25836
30	0.32117	-0.0727	-0.59943
40	0.35102	0.12982	-1.06329
50	0.33875	0.36041	-1.68567
60	0.39771	0.67999	-0.1781
70	0.40912	0.96557	-0.44952
80	0.42115	1.29236	-0.40997
90	0.44696	1.58948	-0.38745
100	0.35547	1.92938	-0.35632
110	0.45478	0.20141	-0.36011
120	0.41187	0.40466	-0.27307
130	0.49665	0.88428	-0.36481
140	0.47168	0.85095	-0.32434
150	0.38807	0.8487	-0.28583
160	0.44849	0.65387	-0.33105
170	0.45612	0.65082	-0.36993
180	0.456	0.49878	-0.47174
190	0.53217	0.39502	-0.51782
200	0.47126	0.21063	-0.40948
210	0.52216	0.20783	-0.53418
220	0.45417	0.00043	-0.57635
230	0.43811	0.02545	-0.64404
240	0.50269	0.06445	-0.63116
250	0.50452	0.1073	-0.65637
260	0.52454	0.20404	-0.70032
270	0.46259	0.36761	-0.71527
280	0.50971	0.17914	-0.80511
290	0.47632	0.29559	-0.8963
300	0.47889	0.35711	-0.85315
310	0.51587	0.33545	-0.90839
320	0.53467	0.4079	0.9693
330	0.49054	0.47455	0.92456
340	0.42292	0.58838	0.87201
350	0.49005	0.44366	0.77466
360	0.47553	0.58917	0.78192
370	0.50379	0.60412	0.79126
380	0.46674	0.64337	0.72809
390	0.53791	0.7193	0.67554
400	0.50776	0.76404	0.59528
410	0.47907	0.64581	0.54346
420	0.49244	0.65936	0.53162
430	0.47004	0.63513	0.42291
440	0.40973	0.75696	0.43359
450	0.41053	0.75586	0.32703
460	0.43976	0.83471	0.31305
470	0.45465	0.82593	0.31525
480	0.5163	0.77759	0.1413
490	0.41986	0.77478	0.20563
500	0.42304	0.82757	0.07965
510	0.47998	0.93817	0.17621
520	0.48066	0.80041	0.13092
530	0.48603	0.81061	0.11713
540	0.39881	0.79828	0.14984
550	0.46289	0.83465	0.10248
560	0.44019	0.86542	0.21387
570	0.34021	0.86615	0.271
580	0.31745	0.8905	0.15979
590	0.323454	0.948349	0.0483923
600	0.347486	0.888498	0.344244

## Sheet: Wavelength - Hexane 1
	0 min Exposure	10 min Exposure (Hexane)
345.966	11.61	-1.71
346.18	11.61	-1.71
346.395	11.61	-1.71
346.61	-21.16	-1.71
346.824	-0.68	8.53
347.039	-53.93	-11.95
347.254	52.56	24.92
347.468	11.61	-34.47
347.683	27.99	-40.62
347.897	-33.45	-18.09
348.112	-33.45	-9.9
348.326	-29.35	-11.95
348.541	36.18	82.26
348.756	17.75	16.73
348.97	-35.5	-5.8
349.185	15.7	8.53
349.399	23.89	0.34
349.614	17.75	47.44
349.828	-12.97	14.68
350.043	81.24	22.87
350.257	21.85	12.63
350.472	7.51	26.96
350.686	-15.02	63.83
350.901	19.8	0.34
351.115	15.7	112.98
351.329	56.66	-3.75
351.544	-23.21	67.92
351.758	1.37	45.4
351.973	75.09	63.83
352.187	17.75	16.73
352.401	-39.59	55.64
352.616	-10.92	-34.47
352.83	60.76	65.88
353.044	50.52	63.83
353.259	50.52	45.4
353.473	54.61	6.49
353.687	-15.02	-36.52
353.902	81.24	24.92
354.116	77.14	24.92
354.33	44.37	57.68
354.545	3.41	6.49
354.759	7.51	63.83
354.973	54.61	-1.71
355.187	66.9	31.06
355.402	36.18	80.21
355.616	77.14	43.35
355.83	73.04	78.16
356.044	101.72	123.22
356.258	64.85	29.01
356.473	21.85	22.87
356.687	40.28	43.35
356.901	54.61	-11.95
357.115	107.86	117.08
357.329	-31.4	51.54
357.543	19.8	76.12
357.758	97.62	37.2
357.972	89.43	53.59
358.186	77.14	61.78
358.4	9.56	39.25
358.614	25.94	20.82
358.828	42.32	-18.09
359.042	146.77	39.25
359.256	-29.35	6.49
359.47	-39.59	20.82
359.684	64.85	10.58
359.898	-2.73	41.3
360.112	79.19	61.78
360.326	40.28	55.64
360.54	38.23	82.26
360.754	9.56	33.11
360.968	97.62	65.88
361.182	95.57	12.63
361.396	23.89	65.88
361.61	-12.97	74.07
361.824	73.04	43.35
362.038	140.63	57.68
362.252	30.04	80.21
362.466	62.8	65.88
362.68	7.51	26.96
362.893	34.13	29.01
363.107	81.24	119.12
363.321	66.9	37.2
363.535	64.85	76.12
363.749	17.75	14.68
363.963	81.24	16.73
364.176	38.23	-1.71
364.39	107.86	53.59
364.604	48.47	80.21
364.818	21.85	53.59
365.032	23.89	20.82
365.245	71	29.01
365.459	11.61	53.59
365.673	64.85	24.92
365.887	36.18	53.59
366.1	36.18	16.73
366.314	23.89	88.4
366.528	66.9	35.16
366.741	60.76	57.68
366.955	36.18	110.93
367.169	48.47	2.39
367.382	54.61	94.55
367.596	25.94	112.98
367.81	97.62	55.64
368.023	-17.07	69.97
368.237	68.95	67.92
368.451	5.46	61.78
368.664	66.9	61.78
368.878	73.04	-11.95
369.091	56.66	72.02
369.305	91.48	49.49
369.518	7.51	29.01
369.732	-10.92	-11.95
369.946	17.75	6.49
370.159	107.86	26.96
370.373	58.71	20.82
370.586	-17.07	41.3
370.8	42.32	82.26
371.013	36.18	35.16
371.227	17.75	33.11
371.44	79.19	115.03
371.653	42.32	45.4
371.867	40.28	121.17
372.08	11.61	-9.9
372.294	71	29.01
372.507	15.7	29.01
372.721	56.66	86.36
372.934	95.57	100.69
373.147	60.76	33.11
373.361	167.25	43.35
373.574	66.9	57.68
373.787	60.76	26.96
374.001	50.52	41.3
374.214	27.99	39.25
374.427	32.08	90.45
374.641	81.24	41.3
374.854	62.8	45.4
375.067	97.62	35.16
375.28	52.56	78.16
375.494	114	69.97
375.707	27.99	22.87
375.92	56.66	80.21
376.133	50.52	69.97
376.347	75.09	59.73
376.56	85.33	35.16
376.773	91.48	-9.9
376.986	52.56	59.73
377.199	42.32	22.87
377.413	103.76	12.63
377.626	9.56	10.58
377.839	42.32	125.27
378.052	124.24	41.3
378.265	89.43	94.55
378.478	56.66	69.97
378.691	48.47	55.64
378.905	83.28	129.36
379.118	150.87	127.32
379.331	58.71	49.49
379.544	-0.68	98.64
379.757	85.33	63.83
379.97	73.04	59.73
380.183	138.58	29.01
380.396	-0.68	33.11
380.609	81.24	61.78
380.822	5.46	45.4
381.035	27.99	57.68
381.248	56.66	22.87
381.461	40.28	29.01
381.674	9.56	55.64
381.887	7.51	31.06
382.1	81.24	139.6
382.313	77.14	37.2
382.526	116.05	119.12
382.738	-8.87	45.4
382.951	71	47.44
383.164	111.96	106.84
383.377	60.76	69.97
383.59	23.89	59.73
383.803	50.52	29.01
384.016	48.47	63.83
384.229	91.48	55.64
384.441	87.38	49.49
384.654	32.08	49.49
384.867	107.86	29.01
385.08	87.38	53.59
385.293	46.42	39.25
385.505	157.01	82.26
385.718	64.85	69.97
385.931	60.76	82.26
386.144	34.13	106.84
386.356	48.47	102.74
386.569	91.48	26.96
386.782	91.48	149.84
386.994	62.8	55.64
387.207	7.51	51.54
387.42	77.14	112.98
387.632	105.81	47.44
387.845	105.81	119.12
388.058	54.61	49.49
388.27	99.67	49.49
388.483	48.47	119.12
388.696	124.24	63.83
388.908	130.39	69.97
389.121	50.52	20.82
389.333	101.72	57.68
389.546	85.33	104.79
389.758	58.71	80.21
389.971	66.9	96.6
390.184	95.57	10.58
390.396	93.52	20.82
390.609	17.75	67.92
390.821	107.86	104.79
391.034	56.66	96.6
391.246	73.04	100.69
391.459	50.52	-36.52
391.671	62.8	119.12
391.883	68.95	104.79
392.096	56.66	45.4
392.308	91.48	35.16
392.521	64.85	104.79
392.733	154.96	90.45
392.946	95.57	57.68
393.158	138.58	176.47
393.37	107.86	88.4
393.583	52.56	47.44
393.795	114	147.8
394.007	15.7	110.93
394.22	142.68	29.01
394.432	105.81	78.16
394.644	107.86	74.07
394.857	75.09	117.08
395.069	93.52	127.32
395.281	87.38	78.16
395.493	89.43	104.79
395.706	64.85	98.64
395.918	81.24	43.35
396.13	138.58	125.27
396.342	146.77	110.93
396.555	75.09	55.64
396.767	97.62	90.45
396.979	99.67	104.79
397.191	118.1	57.68
397.403	85.33	47.44
397.616	114	143.7
397.828	68.95	76.12
398.04	114	112.98
398.252	154.96	143.7
398.464	169.3	76.12
398.676	132.44	86.36
398.888	138.58	98.64
399.1	120.15	74.07
399.312	11.61	115.03
399.524	148.82	61.78
399.737	126.29	84.31
399.949	83.28	170.32
400.161	17.75	112.98
400.373	99.67	188.75
400.585	157.01	76.12
400.797	95.57	112.98
401.009	148.82	110.93
401.221	118.1	211.28
401.433	91.48	131.41
401.645	144.72	80.21
401.856	111.96	127.32
402.068	150.87	61.78
402.28	159.06	102.74
402.492	93.52	69.97
402.704	128.34	119.12
402.916	157.01	112.98
403.128	89.43	106.84
403.34	173.39	98.64
403.552	103.76	162.13
403.763	105.81	151.89
403.975	130.39	143.7
404.187	107.86	82.26
404.399	181.59	104.79
404.611	132.44	145.75
404.823	132.44	170.32
405.034	116.05	137.56
405.246	171.35	180.56
405.458	181.59	160.08
405.67	177.49	170.32
405.881	138.58	168.27
406.093	89.43	135.51
406.305	171.35	74.07
406.516	114	172.37
406.728	183.63	86.36
406.94	144.72	145.75
407.152	212.31	209.23
407.363	279.89	192.85
407.575	134.48	184.66
407.787	101.72	65.88
407.998	109.91	135.51
408.21	154.96	100.69
408.421	114	162.13
408.633	171.35	149.84
408.845	163.15	119.12
409.056	175.44	137.56
409.268	161.11	192.85
409.479	175.44	129.36
409.691	204.11	164.18
409.902	171.35	227.67
410.114	216.4	121.17
410.325	126.29	227.67
410.537	195.92	110.93
410.748	124.24	192.85
410.96	197.97	217.43
411.171	173.39	215.38
411.383	193.87	186.71
411.594	138.58	168.27
411.806	165.2	178.51
412.017	204.11	233.81
412.228	195.92	203.09
412.44	152.91	178.51
412.651	247.12	244.05
412.863	181.59	174.42
413.074	214.35	166.23
413.285	267.6	219.47
413.497	130.39	178.51
413.708	181.59	219.47
413.919	249.17	207.19
414.131	197.97	213.33
414.342	177.49	160.08
414.553	154.96	153.94
414.765	243.03	242
414.976	216.4	168.27
415.187	177.49	151.89
415.398	228.69	201.04
415.61	171.35	188.75
415.821	216.4	250.19
416.032	175.44	211.28
416.243	202.07	182.61
416.454	216.4	235.86
416.666	222.55	182.61
416.877	154.96	151.89
417.088	206.16	184.66
417.299	245.07	112.98
417.51	265.55	188.75
417.721	226.64	219.47
417.932	232.79	213.33
418.144	218.45	264.53
418.355	271.7	231.76
418.566	245.07	248.15
418.777	255.31	239.95
418.988	269.65	221.52
419.199	292.18	244.05
419.41	245.07	198.99
419.621	181.59	229.71
419.832	204.11	289.1
420.043	247.12	276.82
420.254	245.07	252.24
420.465	329.04	229.71
420.676	353.62	256.34
420.887	208.21	246.1
421.098	275.79	268.63
421.309	335.18	307.54
421.52	306.51	174.42
421.731	265.55	307.54
421.941	230.74	201.04
422.152	286.03	233.81
422.363	212.31	356.69
422.574	310.61	295.25
422.785	251.22	289.1
422.996	261.46	323.92
423.207	326.99	334.16
423.418	279.89	237.91
423.628	353.62	311.63
423.839	322.9	282.96
424.05	216.4	325.97
424.261	355.66	258.39
424.471	320.85	303.44
424.682	341.33	319.82
424.893	283.99	311.63
425.104	294.22	225.62
425.314	257.36	342.35
425.525	394.58	244.05
425.736	247.12	346.45
425.947	384.34	295.25
426.157	269.65	362.83
426.368	337.23	358.74
426.579	384.34	262.48
426.789	320.85	307.54
427	261.46	342.35
427.21	372.05	307.54
427.421	396.62	287.06
427.632	376.14	387.41
427.842	308.56	391.5
428.053	310.61	364.88
428.263	306.51	334.16
428.474	318.8	383.31
428.685	290.13	305.49
428.895	415.06	389.46
429.106	406.86	293.2
429.316	396.62	391.5
429.527	384.34	381.26
429.737	267.6	260.43
429.948	331.09	377.17
430.158	408.91	424.27
430.369	353.62	403.79
430.579	392.53	465.23
430.789	390.48	401.74
431	396.62	426.32
431.21	390.48	338.26
431.421	429.39	434.51
431.631	300.37	440.65
431.841	386.38	405.84
432.052	365.9	328.02
432.262	408.91	393.55
432.473	374.1	424.27
432.683	374.1	354.64
432.893	398.67	405.84
433.104	460.11	409.94
433.314	503.12	414.03
433.524	429.39	457.04
433.734	431.44	489.81
433.945	460.11	498
434.155	392.53	493.9
434.365	513.36	461.13
434.575	474.45	491.85
434.786	503.12	401.74
434.996	451.92	448.85
435.206	507.21	481.61
435.416	486.73	405.84
435.626	456.01	440.65
435.837	431.44	471.37
436.047	492.88	555.34
436.257	494.93	459.09
436.467	482.64	543.05
436.677	517.45	522.57
436.887	527.69	450.89
437.097	529.74	506.19
437.307	517.45	485.71
437.518	509.26	516.43
437.728	531.79	489.81
437.938	597.32	514.38
438.148	527.69	524.62
438.358	484.69	559.44
438.568	533.84	559.44
438.778	494.93	510.29
438.988	494.93	528.72
439.198	558.41	645.45
439.408	517.45	565.58
439.618	601.42	538.96
439.828	580.94	547.15
440.038	511.31	495.95
440.247	582.99	594.25
440.457	576.84	635.21
440.667	548.17	495.95
440.877	623.95	561.48
441.087	556.36	608.59
441.297	576.84	602.44
441.507	687.43	659.79
441.717	638.28	643.4
441.927	623.95	610.64
442.136	597.32	624.97
442.346	638.28	610.64
442.556	652.62	733.51
442.766	656.72	659.79
442.976	662.86	629.07
443.185	619.85	624.97
443.395	646.48	667.98
443.605	623.95	682.31
443.815	582.99	600.4
444.024	634.19	622.92
444.234	679.24	610.64
444.444	597.32	692.55
444.653	593.23	729.42
444.863	716.11	588.11
445.073	755.02	606.54
445.282	697.67	678.22
445.492	740.68	602.44
445.702	746.83	684.36
445.911	714.06	670.03
446.121	642.38	692.55
446.331	671.05	706.89
446.54	757.07	741.71
446.75	662.86	633.16
446.959	638.28	698.7
447.169	709.96	649.55
447.378	681.29	708.94
447.588	701.77	710.99
447.797	658.76	819.53
448.007	720.2	684.36
448.216	703.82	719.18
448.426	798.03	620.88
448.635	720.2	825.67
448.845	679.24	815.43
449.054	750.92	721.23
449.264	724.3	776.52
449.473	775.5	719.18
449.683	730.44	784.71
449.892	816.46	756.04
450.101	779.59	807.24
450.311	732.49	831.82
450.52	746.83	790.86
450.73	830.79	817.48
450.939	818.5	829.77
451.148	820.55	803.15
451.358	838.98	827.72
451.567	785.74	823.62
451.776	789.83	864.58
451.985	834.89	852.3
452.195	845.13	901.45
452.404	814.41	815.43
452.613	881.99	840.01
452.822	781.64	831.82
453.032	830.79	805.19
453.241	892.23	788.81
453.45	847.18	915.78
453.659	832.84	848.2
453.869	851.27	784.71
454.078	851.27	872.78
454.287	867.66	964.93
454.496	996.68	883.02
454.705	855.37	921.93
454.914	867.66	891.21
455.123	900.42	889.16
455.333	916.81	1020.23
455.542	988.49	1005.89
455.751	1021.25	948.55
455.96	955.72	923.98
456.169	820.55	1081.67
456.378	972.1	962.89
456.587	976.2	1036.61
456.796	984.39	1061.19
457.005	1105.22	997.7
457.214	1013.06	1040.71
457.423	1088.84	987.46
457.632	1082.69	1036.61
457.841	1072.45	952.65
458.05	965.96	1030.47
458.259	1137.99	1009.99
458.468	1086.79	1110.34
458.677	1107.27	1053
458.886	1117.51	1118.53
459.095	1140.04	1124.68
459.303	1066.31	1061.19
459.512	1080.64	1157.44
459.721	1094.98	1042.76
459.93	1099.08	1194.31
460.139	1082.69	1128.77
460.348	1066.31	1112.39
460.557	1133.89	1200.45
460.765	1178.95	1055.05
460.974	1199.43	1167.68
461.183	1154.37	1163.59
461.392	1117.51	1184.07
461.6	1287.49	1227.07
461.809	1203.52	1241.41
462.018	1285.44	1227.07
462.227	1154.37	1104.2
462.435	1224	1194.31
462.644	1236.29	1306.95
462.853	1285.44	1302.85
463.061	1326.4	1323.33
463.27	1338.69	1274.18
463.479	1353.02	1249.6
463.687	1338.69	1245.51
463.896	1314.11	1272.13
464.105	1359.17	1372.48
464.313	1535.29	1384.77
464.522	1371.46	1298.75
464.73	1367.36	1372.48
464.939	1475.9	1478.97
465.148	1396.03	1413.44
465.356	1432.9	1438.02
465.565	1412.42	1378.62
465.773	1426.75	1440.06
465.982	1447.23	1452.35
466.19	1545.53	1433.92
466.399	1445.18	1395.01
466.607	1617.21	1532.22
466.816	1459.52	1560.89
467.024	1635.64	1542.46
467.233	1492.29	1573.18
467.441	1680.7	1567.04
467.649	1570.11	1552.7
467.858	1621.31	1544.51
468.066	1551.68	1564.99
468.275	1699.13	1585.47
468.483	1682.75	1573.18
468.691	1695.04	1773.88
468.9	1695.04	1769.79
469.108	1672.51	1669.44
469.316	1754.43	1700.16
469.525	1826.11	1720.64
469.733	1852.73	1769.79
469.941	1834.3	1800.51
470.15	1748.28	1825.08
470.358	1836.35	1818.94
470.566	1934.65	1843.51
470.774	1895.74	1872.18
470.983	1871.16	1872.18
471.191	1879.35	1890.62
471.399	1936.7	1884.47
471.607	2030.9	1958.2
471.815	2016.57	1954.1
472.024	2004.28	1954.1
472.232	1989.94	2087.22
472.44	2112.82	1927.48
472.648	2065.72	2019.64
472.856	2161.97	2132.28
473.064	2121.01	2031.93
473.272	2075.96	2179.38
473.481	2194.74	2003.25
473.689	2202.93	2203.96
473.897	2262.32	2244.92
474.105	2288.95	2255.15
474.313	2247.99	2402.61
474.521	2297.14	2332.98
474.729	2293.04	2310.45
474.937	2276.66	2410.8
475.145	2362.67	2390.32
475.353	2530.61	2439.47
475.561	2467.12	2505.01
475.769	2530.61	2486.58
475.977	2630.96	2519.34
476.185	2555.18	2582.83
476.393	2501.94	2640.17
476.601	2602.29	2462
476.808	2696.49	2738.48
477.016	2590	2711.85
477.224	2637.1	2681.13
477.432	2815.27	2691.37
477.64	2753.84	2740.52
477.848	2868.52	2894.12
478.056	2821.42	2820.39
478.263	2850.09	2943.27
478.471	2858.28	2789.67
478.679	2870.57	2953.51
478.887	3058.98	2933.03
479.095	2960.68	3076.39
479.302	3081.51	3100.97
479.51	2995.5	3019.05
479.718	3097.89	3135.78
479.926	3101.99	2965.8
480.133	3159.33	3109.16
480.341	3155.24	3078.44
480.549	3249.44	3273
480.756	3294.5	3322.15
480.964	3249.44	3240.23
481.172	3431.71	3225.89
481.379	3435.81	3297.57
481.587	3382.56	3533.09
481.795	3476.77	3512.61
482.002	3448.1	3445.02
482.21	3521.82	3442.98
482.417	3519.78	3610.91
482.625	3620.13	3645.73
482.833	3644.7	3615.01
483.04	3710.24	3748.12
483.248	3765.53	3649.82
483.455	3847.45	3817.76
483.663	3663.13	3645.73
483.87	3687.71	3739.93
484.078	3829.02	3887.39
484.285	3894.55	3959.06
484.493	4013.34	3983.64
484.7	4017.43	3934.49
484.908	3896.6	4114.71
485.115	3980.57	4124.95
485.322	4160.79	4139.29
485.53	3951.9	4118.81
485.737	4035.86	4176.15
485.945	4388.11	4370.71
486.152	4263.19	4299.03
486.359	4289.81	4301.08
486.567	4300.05	4296.98
486.774	4439.31	4274.45
486.981	4338.96	4327.7
487.189	4390.16	4446.48
487.396	4369.68	4471.06
487.603	4465.94	4479.25
487.811	4457.75	4526.35
488.018	4603.15	4518.16
488.225	4705.55	4583.7
488.432	4717.84	4770.06
488.64	4721.93	4665.61
488.847	4758.8	4741.39
489.054	4783.37	4749.58
489.261	4810	4798.73
489.468	4844.81	4821.26
489.675	4928.78	4903.18
489.883	5045.51	5038.34
490.09	4977.93	5052.68
490.297	4883.72	5019.91
490.504	5025.03	4964.62
490.711	5119.24	5026.06
490.918	4967.69	5091.59
491.125	5176.58	5110.02
491.332	5164.29	5153.03
491.539	5104.9	5220.61
491.747	5373.19	5269.76
491.954	5365	5372.16
492.161	5420.29	5380.36
492.368	5463.3	5546.24
492.575	5504.26	5544.19
492.782	5473.54	5556.48
492.989	5592.32	5486.85
493.196	5479.68	5558.53
493.402	5717.25	5611.78
493.609	5463.3	5593.34
493.816	5520.64	5718.27
494.023	5629.18	5714.17
494.23	5686.53	5783.81
494.437	5731.58	5871.87
494.644	5745.92	5767.42
494.851	5790.97	5990.65
495.058	5879.04	5884.16
495.265	5821.69	5984.51
495.471	5862.65	5978.36
495.678	6169.85	6082.81
495.885	5989.63	5884.16
496.092	6094.07	5986.55
496.299	6110.46	6230.26
496.505	6124.79	6181.11
496.712	6110.46	6140.15
496.919	6149.37	6158.58
497.126	6264.05	6238.45
497.332	6272.25	6238.45
497.539	6292.73	6263.03
497.746	6278.39	6449.39
497.952	6364.4	6336.76
498.159	6472.95	6377.72
498.366	6393.08	6400.24
498.572	6538.48	6416.63
498.779	6675.7	6488.31
498.986	6524.15	6738.16
499.192	6487.28	6605.04
499.399	6616.3	6559.99
499.605	6552.82	6689.01
499.812	6636.78	6656.24
500.019	6835.44	6678.77
500.225	6814.96	6981.87
500.432	6790.38	6854.89
500.638	6870.25	6734.06
500.845	6972.65	6926.57
501.051	6968.56	6846.7
501.258	6991.08	7053.55
501.464	6989.03	6881.52
501.671	7068.91	6955.24
501.877	7159.02	7100.65
502.084	7120.1	7231.72
502.29	7216.36	7078.12
502.496	7183.59	7452.9
502.703	7251.17	7133.42
502.909	7240.93	7307.49
503.116	7222.5	7321.83
503.322	7308.52	7237.86
503.528	7419.11	7246.05
503.735	7412.96	7418.08
503.941	7154.92	7287.01
504.147	7527.65	7379.17
504.354	7507.17	7350.5
504.56	7634.14	7549.15
504.766	7498.98	7719.14
504.973	7714.02	7508.19
505.179	7560.42	7500
505.385	7644.38	7651.55
505.591	7693.54	7596.26
505.798	7748.83	7653.6
506.004	7523.55	7631.07
506.21	7628	7692.51
506.416	7662.82	7756
506.622	8004.83	7827.68
506.828	7894.24	7788.77
507.035	7693.54	7885.02
507.241	7863.52	7817.44
507.447	8000.73	7801.05
507.653	7769.31	8009.95
507.859	7965.92	7891.16
508.065	7970.01	7989.47
508.271	8174.81	8218.84
508.477	8123.61	8147.16
508.683	8015.07	8036.57
508.889	8078.55	8175.83
509.095	8180.95	8108.25
509.301	8215.77	8075.48
509.507	8273.11	8165.59
509.713	8414.42	8222.94
509.919	8340.69	8315.09
510.125	8223.96	8419.54
510.331	8479.96	8585.43
510.537	8279.25	8558.8
510.743	8326.36	8384.73
510.949	8484.05	8401.11
511.155	8383.7	8390.87
511.361	8709.33	8616.15
511.567	8512.72	8724.69
511.773	8711.38	8802.51
511.979	8565.97	8558.8
512.184	8637.65	8655.06
512.39	8713.42	8736.98
512.596	8656.08	8622.29
512.802	8762.58	8689.87
513.008	8875.21	8790.22
513.213	8692.94	8822.99
513.419	8733.9	8931.53
513.625	8748.24	8902.86
513.831	8854.73	9015.5
514.037	8854.73	9046.22
514.242	8881.36	8941.77
514.448	8821.97	8954.06
514.654	9157.83	9203.91
514.859	9039.05	9236.68
515.065	9170.12	9150.67
515.271	9252.04	9089.23
515.476	9094.35	9183.43
515.682	9243.85	9334.98
515.888	9288.9	9021.64
516.093	9174.22	9216.2
516.299	9149.64	9060.56
516.504	9309.38	9251.02
516.71	9174.22	9232.58
516.916	9270.47	9365.7
517.121	9399.49	9273.54
517.327	9571.52	9509.06
517.532	9479.36	9289.93
517.738	9258.18	9490.63
517.943	9317.58	9556.16
518.149	9665.73	9670.85
518.354	9626.82	9683.14
518.56	9401.54	9556.16
518.765	9755.84	9775.3
518.97	9639.11	9621.7
519.176	9661.63	9449.67
519.381	9725.12	9767.1
519.587	9776.32	9556.16
519.792	9921.73	9834.69
519.997	9993.4	9865.41
520.203	10110.1	10080.4
520.408	9893.05	9844.93
520.614	9870.53	9967.81
520.819	9942.21	10055.9
521.024	10071.2	10119.4
521.229	10020	10176.7
521.435	10099.9	10066.1
521.64	10104	10174.6
521.845	10151.1	10316
522.051	10282.2	10307.8
522.256	10247.4	10162.4
522.461	10411.2	10162.4
522.666	10372.3	10299.6
522.871	10337.5	10260.7
523.077	10351.8	10420.4
523.282	10423.5	10463.4
523.487	10534.1	10543.3
523.692	10476.7	10432.7
523.897	10525.9	10553.5
524.102	10534.1	10545.3
524.308	10411.2	10594.5
524.513	10654.9	10647.7
524.718	10542.3	10516.7
524.923	10468.5	10637.5
525.128	10609.8	10684.6
525.333	10704	10877.1
525.538	10786	10768.6
525.743	10654.9	10662.1
525.948	10718.4	10795.2
526.153	10820.8	10809.5
526.358	10841.3	10627.2
526.563	10915	10952.9
526.768	10738.9	10883.2
526.973	10919.1	10944.7
527.178	10880.2	10981.5
527.383	11138.2	10887.3
527.588	10806.5	10981.5
527.793	11089.1	11090.1
527.997	11046.1	11186.4
528.202	11218.1	11112.6
528.407	11293.9	10879.1
528.612	11367.6	11202.7
528.817	11224.2	11153.6
529.022	11302.1	11196.6
529.227	11396.3	11247.8
529.431	11388.1	11391.1
529.636	11529.4	11350.2
529.841	11467.9	11471
530.046	11431.1	11462.8
530.25	11707.5	11784.4
530.455	11496.6	11616.4
530.66	11705.5	11516.1
530.865	11787.4	11413.7
531.069	11707.5	11614.4
531.274	12016.8	11563.2
531.479	11719.8	11811
531.683	11781.3	11714.7
531.888	11877.5	11827.4
532.093	11853	11935.9
532.297	11926.7	11641
532.502	11994.3	11950.2
532.707	11834.5	11886.8
532.911	11947.2	11911.3
533.116	11889.8	12200.1
533.32	12057.8	12161.2
533.525	12268.7	12191.9
533.729	12125.3	12382.4
533.934	12047.5	12112
534.138	12205.2	12105.9
534.343	12082.3	12247.2
534.547	12147.9	12277.9
534.752	12278.9	12126.4
534.956	12362.9	12273.8
535.161	12377.2	12339.4
535.365	12592.3	12445.9
535.57	12328.1	12386.5
535.774	12358.8	12456.1
535.978	12414.1	12667
536.183	12537	12447.9
536.387	12547.2	12662.9
536.592	12598.4	12474.5
536.796	12438.7	12636.3
537	12655.8	12677.3
537.205	12471.5	12693.6
537.409	12694.7	12714.1
537.613	12758.2	12697.8
537.818	12688.5	12849.3
538.022	12745.9	12867.7
538.226	12627.1	12820.6
538.43	12895.4	13076.6
538.635	12860.6	13011.1
538.839	13204.6	13074.6
539.043	13108.4	13064.3
539.247	13180	13037.7
539.451	13112.5	13023.4
539.656	13208.7	13392
539.86	13102.2	12998.8
540.064	13114.5	13177
540.268	13266.1	13215.9
540.472	13315.2	13392
540.676	13200.5	13316.2
540.88	13526.1	13330.6
541.084	13372.5	13377.7
541.288	13360.3	13609.1
541.493	13462.7	13455.5
541.697	13464.7	13496.5
541.901	13704.3	13668.5
542.105	13477	13504.6
542.309	13903	13600.9
542.513	13706.4	13680.8
542.717	13788.3	13652.1
542.921	13774	13641.9
543.125	13900.9	13760.6
543.329	13880.5	13838.5
543.532	13833.4	13873.3
543.736	13948	13727.9
543.94	13976.7	13732
544.144	13943.9	14098.6
544.348	14013.6	14078.1
544.552	14050.4	14106.8
544.756	14171.3	14151.8
544.96	14124.2	14131.3
545.163	14314.6	14049.4
545.367	14433.4	14262.4
545.571	14492.8	14491.8
545.775	14390.4	14100.6
545.979	14316.7	14520.4
546.182	14498.9	14508.1
546.386	14408.8	14192.8
546.59	14597.2	14553.2
546.794	14271.6	14424.2
546.997	14369.9	14424.2
547.201	14515.3	14311.5
547.405	14439.5	14682.2
547.608	14574.7	14674
547.812	14501	14491.8
548.016	14675.1	14946.4
548.219	14496.9	14731.4
548.423	14859.4	14669.9
548.627	14478.5	14614.6
548.83	14709.9	14885
549.034	14601.3	14600.3
549.237	14982.3	14930
549.441	14853.2	14815.4
549.645	14935.1	14735.5
549.848	15031.4	14985.3
550.052	14836.9	15157.4
550.255	15010.9	15009.9
550.459	14886	15020.1
550.662	14998.6	14913.6
550.866	14787.7	14813.3
551.069	14986.4	14954.6
551.272	15176.8	15249.5
551.476	15115.4	15038.6
551.679	15051.9	15063.1
551.883	15172.7	15233.1
552.086	15195.2	15329.4
552.29	15121.5	15349.9
552.493	15287.4	15335.5
552.696	15336.6	15212.6
552.9	15539.3	15173.7
553.103	15375.5	15253.6
553.306	15254.6	15272
553.51	15619.2	15403.1
553.713	15256.7	15329.4
553.916	15678.6	15511.7
554.119	15631.5	15544.4
554.323	15539.3	15493.2
554.526	15588.5	15595.6
554.729	15594.6	15558.8
554.932	15662.2	15771.8
555.136	15484	15726.7
555.339	15678.6	15941.7
555.542	15674.5	16005.2
555.745	15672.4	15829.1
555.948	15625.3	15949.9
556.151	15760.5	15829.1
556.354	15826	15915.1
556.558	15975.5	15915.1
556.761	15688.8	15802.5
556.964	15944.8	15909
557.167	15824	15931.5
557.37	15887.5	15925.4
557.573	16192.6	16195.7
557.776	15989.9	16074.9
557.979	16153.7	15962.2
558.182	16116.8	15921.2
558.385	16186.5	16197.7
558.588	16100.5	16124
558.791	15912	15911
558.994	16155.7	16181.3
559.197	16200.8	16289.9
559.4	16243.8	16361.6
559.603	16348.2	16150.6
559.806	16415.8	16332.9
560.009	16428.1	16423
560.211	16391.3	16373.9
560.414	16174.2	16500.8
560.617	16280.7	16138.3
560.82	16407.6	16601.2
561.023	16467	16550
561.226	16413.8	16087.1
561.428	16350.3	16494.7
561.631	16245.9	16523.3
561.834	16315.5	16597.1
562.037	16448.6	16355.4
562.24	16374.9	16668.8
562.442	16409.7	16601.2
562.645	16579.7	16875.6
562.848	16854.1	16502.9
563.05	16596.1	16679
563.253	16727.1	16566.4
563.456	16305.2	16449.6
563.658	16792.7	16593
563.861	16663.6	16650.3
564.064	16745.6	16892
564.266	16620.6	16855.1
564.469	16925.8	16814.2
564.672	16862.3	16789.6
564.874	16911.4	16926.8
565.077	17091.7	16937
565.279	16790.6	17041.5
565.482	16835.7	16998.5
565.684	16921.7	16904.3
565.887	17161.3	17135.7
566.089	17312.8	17348.7
566.292	17106	17262.7
566.494	17319	17162.3
566.697	16952.4	17021
566.899	17124.4	17072.2
567.102	17384.5	17156.2
567.304	17302.6	17264.7
567.507	17169.5	17453.1
567.709	17294.4	17459.3
567.911	17224.8	17338.4
568.114	17519.7	17322.1
568.316	17511.5	17471.6
568.518	17355.8	17404
568.721	17714.2	17436.8
568.923	17675.3	17485.9
569.125	17781.8	17416.3
569.328	17435.7	17451.1
569.53	17691.7	17559.6
569.732	17816.7	17856.6
569.934	17611.8	17832
570.137	17976.4	17963.1
570.339	18082.9	17940.5
570.541	18052.2	17891.4
570.743	17964.1	17821.8
570.946	17618	17604.7
571.148	17968.2	18167.9
571.35	18134.1	18317.4
571.552	18001	18409.5
571.754	18170.9	17997.9
571.956	18218	18434.1
572.158	18396.2	18360.4
572.361	18297.9	18452.5
572.563	18519.1	18327.6
572.765	18478.1	18376.8
572.967	18596.9	18704.4
573.169	18480.2	18767.9
573.371	18451.5	18255.9
573.573	18492.5	18675.8
573.775	18734.1	18833.5
573.977	18594.9	18729
574.179	18859.1	18763.8
574.381	18621.5	18847.8
574.583	18588.7	18706.5
574.785	18711.6	18667.6
574.987	18687	18626.6
575.189	18705.5	18796.6
575.39	18758.7	19017.8
575.592	18846.8	18886.7
575.794	18887.7	18964.5
575.996	18750.5	18677.8
576.198	18799.7	18925.6
576.4	18771	18782.3
576.602	19098.7	19155
576.803	18855	19222.6
577.005	19235.9	19130.4
577.207	19094.6	19069
577.409	19092.5	19206.2
577.61	19158.1	18913.3
577.812	19174.5	18968.6
578.014	19475.5	19058.7
578.216	19004.5	19390.5
578.417	19201.1	19445.8
578.619	19098.7	19427.4
578.821	19545.1	19449.9
579.022	19223.6	19296.3
579.224	19534.9	19449.9
579.426	19407.9	19634.2
579.627	19657.8	19390.5
579.829	19539	19322.9
580.031	19637.3	19742.8
580.232	19799.1	19837
580.434	19528.8	19808.3
580.635	19860.5	19742.8
580.837	19979.3	20031.5
581.038	19940.4	20117.5
581.24	20020.3	20271.1
581.441	20135	20260.9
581.643	20468.8	20502.6
581.844	20370.5	20377.6
582.046	20773.9	20836.4
582.247	20659.2	20887.6
582.449	20761.6	20985.9
582.65	21175.3	21049.4
582.852	21212.2	21428.2
583.053	20950	21280.8
583.254	21331	21297.2
583.456	21658.6	21815.3
583.657	21746.7	21997.6
583.858	21961.7	21846
584.06	21756.9	22114.3
584.261	22117.4	22255.6
584.462	22105.1	22532.1
584.664	22469.6	22614
584.865	22864.9	22716.4
585.066	23182.3	22945.8
585.267	22748.2	23373.8
585.469	23118.8	23185.4
585.67	23278.6	23019.5
585.871	23456.8	23928.8
586.072	23620.6	23412.7
586.274	23651.3	23791.6
586.475	23796.7	23986.2
586.676	24181.7	24064
586.877	24226.8	24459.2
587.078	24503.3	24346.6
587.279	24265.7	24453.1
587.48	24450	24502.2
587.681	24728.5	24715.2
587.883	24632.3	24698.8
588.084	25009.1	25081.8
588.285	25367.5	25149.4
588.486	25545.7	25301
588.687	25299.9	25333.7
588.888	25576.4	25393.1
589.089	25342.9	25737.2
589.29	26067.9	25954.2
589.491	25766.9	26011.6
589.692	25943	26042.3
589.893	25930.7	26025.9
590.094	26149.8	26046.4
590.294	25889.7	26404.8
590.495	26457	26206.2
590.696	26094.5	26367.9
590.897	26495.9	26269.6
591.098	25924.5	26671
591.299	26389.4	26722.2
591.5	26754	26533.8
591.701	26635.2	26820.5
591.901	26731.5	26634.2
592.102	26743.7	26519.5
592.303	26991.5	26726.3
592.504	26797	26830.8
592.705	26690.5	26654.7
592.905	26895.3	26865.6
593.106	26708.9	26918.8
593.307	27378.6	27066.3
593.507	27218.9	27338.7
593.708	27167.7	27490.2
593.909	27204.5	27117.5
594.109	27122.6	27547.6
594.31	27368.4	27518.9
594.511	27280.3	27355.1
594.711	27300.8	27318.2
594.912	27671.5	27348.9
595.113	27298.7	27465.7
595.313	27464.6	27404.2
595.514	27745.2	27156.4
595.714	27280.3	27617.2
595.915	27550.6	27265
596.115	27370.4	27404.2
596.316	27556.8	27428.8
596.516	27419.6	27424.7
596.717	27620.3	27467.7
596.917	27276.2	27369.4
597.118	27397	27508.7
597.318	27216.8	27277.2
597.519	27347.9	27205.6
597.719	26958.8	27074.5
597.92	27368.4	27398.1
598.12	27153.3	27226
598.32	26786.8	27095
598.521	26881	26996.7
598.721	27384.8	27107.3
598.921	26909.6	26873.8
599.122	26784.7	27164.6
599.322	26647.5	26810.3
599.522	26575.8	26830.8
599.723	26684.3	26634.2
599.923	26643.4	26820.5
600.123	26334.2	26521.5
600.323	26418.1	26720.2
600.524	26590.1	26304.5
600.724	26262.5	26519.5
600.924	25959.4	25974.7
601.124	25820.1	26075.1
601.325	26088.4	26210.2
601.525	25879.5	26085.3
601.725	25385.9	25839.6
601.925	25445.3	25853.9
602.125	25406.4	25681.9
602.325	25279.4	25184.2
602.525	25091	25196.5
602.725	24679.4	24860.6
602.925	24603.6	24936.4
603.126	24894.4	24877
603.326	24742.9	24510.4
603.526	24605.7	24434.7
603.726	24765.4	24373.2
603.926	23854.1	23953.4
604.126	24019.9	24248.3
604.326	24302.6	24215.5
604.526	23897.1	24059.9
604.726	23866.3	23654.4
604.925	23772.1	23488.5
605.125	23464.9	23281.7
605.325	23714.8	23599.1
605.525	23178.2	23719.9
605.725	23512	23439.3
605.925	23122.9	23183.3
606.125	23329.8	23265.3
606.325	23354.3	23293.9
606.524	22950.9	23150.6
606.724	22967.3	23179.2
606.924	23266.3	22978.5
607.124	23016.4	23119.9
607.324	22979.6	23109.6
607.523	23501.8	23330.8
607.723	23073.8	23066.6
607.923	23249.9	23461.9
608.123	23303.2	23228.4
608.322	23374.8	23060.5
608.522	23454.7	23455.7
608.722	23448.6	23664.6
608.921	23428.1	23552
609.121	23401.5	23425
609.321	23626.7	23875.6
609.52	23743.5	23840.8
609.72	23807	23840.8
609.92	23790.6	23838.7
610.119	23852	23361.5
610.319	23929.8	24258.5
610.518	23913.5	24197.1
610.718	24028.1	24375.3
610.917	23815.2	24301.5
611.117	24423.4	24264.7
611.316	24218.6	24295.4
611.516	24241.1	24360.9
611.715	24822.8	24813.5
611.915	24509.4	24825.8
612.114	24572.9	24862.7
612.314	25037.8	24530.9
612.513	25150.4	24907.7
612.712	25115.6	24868.8
612.912	24912.9	24920
613.111	25175	24926.2
613.311	24945.6	25260
613.51	25150.4	25214.9
613.709	25152.5	25079.8
613.909	24878	25112.5
614.108	25285.6	25149.4
614.307	25265.1	25165.8
614.506	25033.7	25223.1
614.706	25306.1	25151.5
614.905	25052.1	25001.9
615.104	24947.7	25212.9
615.303	25173	25038.8
615.503	25267.2	25194.5
615.702	24939.5	24922.1
615.901	24906.7	24623.1
616.1	24988.6	24975.3
616.299	24749	24881.1
616.499	24564.7	24840.2
616.698	24785.9	24684.5
616.897	24689.6	24725.5
617.096	24554.5	24428.5
617.295	24878	24729.6
617.494	24505.3	24719.3
617.693	24357.9	24506.3
617.892	24507.4	24524.8
618.091	23979	24430.6
618.29	23948.3	23935
618.489	24011.8	23832.5
618.688	24323	24295.4
618.887	23997.4	23799.8
619.086	24003.6	23996.4
619.285	23696.4	23939
619.484	23694.3	23646.2
619.683	23866.3	23810
619.882	23757.8	23500.8
620.081	23481.3	23775.2
620.28	23632.9	23513.1
620.479	23567.3	23619.6
620.677	23497.7	23425
620.876	23706.6	23175.2
621.075	23245.8	23312.4
621.274	23575.5	23640
621.473	23344.1	23412.7
621.672	23469	23326.7
621.87	23485.4	23203.8
622.069	23260.2	23044.1
622.268	23206.9	23244.8
622.467	23530.5	23293.9
622.665	23186.4	23230.5
622.864	23264.2	23238.6
623.063	23350.3	23541.7
623.261	23522.3	23584.8
623.46	23649.3	23197.7
623.659	23413.7	23212
623.857	23151.6	23433.2
624.056	23376.9	23574.5
624.255	23544.8	23580.7
624.453	23325.7	23351.3
624.652	23583.7	23681
624.85	23686.1	23459.8
625.049	23645.2	23670.8
625.247	23776.2	23754.7
625.446	23958.5	23875.6
625.644	23925.7	23629.8
625.843	23886.8	23719.9
626.041	23905.3	23953.4
626.24	24067	24129.5
626.438	23766	23984.1
626.637	24235	24125.4
626.835	24054.8	24016.9
627.034	24232.9	24502.2
627.232	23897.1	24283.1
627.43	24216.5	24059.9
627.629	24273.9	24582.1
627.827	24187.9	24385.5
628.026	24382.4	24573.9
628.224	24562.7	24379.4
628.422	24544.2	24332.3
628.62	24519.7	24510.4
628.819	24261.6	24504.3
629.017	24316.9	24412.1
629.215	24552.4	24928.2
629.414	24452.1	24446.9
629.612	24316.9	24406
629.81	24339.4	24578
630.008	24755.2	24330.2
630.206	24538.1	24457.2
630.405	24263.7	24354.8
630.603	24445.9	24784.9
630.801	24558.6	24786.9
630.999	24521.7	24422.4
631.197	24953.8	24887.3
631.395	24392.7	24625.1
631.593	24777.7	24365
631.791	24681.4	24793
631.989	24345.6	24512.5
632.188	24581.1	24446.9
632.386	24302.6	24403.9
632.584	24300.5	24426.5
632.782	24646.6	24717.3
632.98	24376.3	24600.5
633.178	24124.4	24348.6
633.376	24347.6	24490
633.574	24521.7	24375.3
633.771	24013.8	24555.5
633.969	24388.6	24410.1
634.167	24312.8	24203.2
634.365	24278	24498.1
634.563	24212.5	24264.7
634.761	24028.1	23801.8
634.959	24083.4	24109
635.157	24026.1	23924.7
635.355	24116.2	24031.2
635.552	24095.7	24057.8
635.75	24136.7	23830.5
635.948	23987.2	23937
636.146	24030.2	23879.7
636.343	23864.3	23722
636.541	23936	24152
636.739	23966.7	23683
636.937	23620.6	23771.1
637.134	23858.2	23719.9
637.332	23624.7	23785.5
637.53	23475.2	24010.7
637.727	24251.4	23668.7
637.925	23594	23754.7
638.123	23917.5	23734.2
638.32	23522.3	23904.2
638.518	23890.9	23883.8
638.715	23802.9	23742.4
638.913	23888.9	23767
639.111	23735.3	23668.7
639.308	24003.6	23932.9
639.506	23864.3	23771.1
639.703	23919.6	23658.5
639.901	23962.6	24133.6
640.098	23782.4	23797.7
640.296	23995.4	23801.8
640.493	23985.1	23891.9
640.691	23983.1	23867.4
640.888	24093.7	23873.5
641.085	24112.1	24406
641.283	24071.1	23969.8
641.48	24316.9	24274.9
641.678	24339.4	24250.3
641.875	23997.4	24360.9
642.072	24136.7	24008.7
642.27	24443.9	24213.5
642.467	24464.3	24252.4
642.664	24595.4	24672.2
642.862	24257.5	24449
643.059	24501.2	24576
643.256	24482.8	24862.7
643.453	24437.7	24526.8
643.651	24646.6	24922.1
643.848	24636.4	24709.1
644.045	25033.7	24723.4
644.242	24763.4	24922.1
644.44	24968.2	25198.5
644.637	24734.7	24551.4
644.834	25011.2	24930.3
645.031	25005	25135.1
645.228	24730.6	25153.5
645.425	25103.3	25094.1
645.622	25183.2	24938.5
645.819	25306.1	25188.3
646.016	25308.1	25554.9
646.214	25236.4	25176
646.411	25218	25151.5
646.608	25465.8	25384.9
646.805	25074.7	25337.8
647.002	25338.8	24956.9
647.199	25345	25376.7
647.396	25406.4	25221.1
647.593	24982.5	25202.6
647.789	25398.2	25049
647.986	24882.1	25106.4
648.183	25066.5	25387
648.38	25199.6	25257.9
648.577	25287.6	25262
648.774	25316.3	25188.3
648.971	25140.2	25217
649.168	25312.2	25217
649.364	25224.2	24786.9
649.561	25033.7	25163.7
649.758	25156.6	25081.8
649.955	24949.7	25067.5
650.152	25189.3	25100.2
650.348	24564.7	24762.3
650.545	25101.3	24999.9
650.742	24908.8	25024.5
650.939	24962	25102.3
651.135	24937.4	24915.9
651.332	25013.2	25298.9
651.529	24701.9	24651.7
651.725	24472.5	24870.9
651.922	24734.7	24733.7
652.119	25187.3	24965.1
652.315	24577	24676.3
652.512	24710.1	24651.7
652.708	24421.3	24668.1
652.905	24857.6	24965.1
653.102	24642.5	24733.7
653.298	24478.7	24606.7
653.495	24779.7	24545.2
653.691	24814.5	24457.2
653.888	24624.1	24680.4
654.084	24687.6	24596.5
654.281	24624.1	24842.2
654.477	24448	24657.9
654.673	24343.5	24422.4
654.87	24249.3	24471.5
655.066	24396.8	24690.7
655.263	24366	24557.5
655.459	24558.6	24440.8
655.656	24566.8	24307.7
655.852	24511.5	24408
656.048	24495.1	24653.8
656.245	24468.5	24559.6
656.441	24452.1	24569.8
656.637	24269.8	24279
656.833	24710.1	24713.2
657.03	24589.3	24793
657.226	24413.2	24307.7
657.422	24296.4	24678.4
657.618	24251.4	24430.6
657.815	24566.8	24557.5
658.011	24275.9	24653.8
658.207	24429.5	24567.8
658.403	24411.1	24719.3
658.599	24804.3	24758.2
658.796	24718.3	24670.2
658.992	24591.3	24631.3
659.188	24943.6	24983.5
659.384	24568.8	24743.9
659.58	25037.8	24807.4
659.776	24849.4	24727.5
659.972	25027.5	25024.5
660.168	24904.7	24784.9
660.364	24810.5	25085.9
660.56	25138.1	24956.9
660.756	25304	24973.3
660.952	25189.3	25153.5
661.148	25062.4	25085.9
661.344	24929.2	25323.5
661.54	25261	25182.2
661.736	25512.9	25184.2
661.932	25166.8	25427.9
662.128	25211.9	24936.4
662.324	25240.5	25495.5
662.52	25218	25530.3
662.715	25349.1	25602
662.911	25854.9	25587.7
663.107	25218	25636.8
663.303	25752.5	25614.3
663.499	25787.3	25769.9
663.694	25357.3	25608.1
663.89	25684.9	25593.8
664.086	25723.8	25688
664.282	25392.1	25511.9
664.477	25641.9	25645
664.673	25529.3	25704.4
664.869	25535.4	25413.6
665.065	25549.8	25782.2
665.26	25717.7	26193.9
665.456	25439.2	25624.5
665.652	25502.7	25503.7
665.847	25750.5	25978.8
666.043	25713.6	25640.9
666.238	25494.5	25964.5
666.434	25910.2	25683.9
666.63	25494.5	25626.6
666.825	26020.8	25720.8
667.021	25465.8	25407.4
667.216	25156.6	25430
667.412	25637.8	25606.1
667.607	25447.4	25522.1
667.803	25611.2	25366.5
667.998	25314.3	25671.6
668.194	25664.5	25567.2
668.389	25363.4	25565.1
668.584	25332.7	25233.4
668.78	25766.9	25356.2
668.975	25256.9	25493.5
669.171	25011.2	25186.3
669.366	25383.9	25407.4
669.561	24886.2	25124.8
669.757	25019.3	25085.9
669.952	25252.8	25358.3
670.147	25345	25239.5
670.343	24861.7	24801.2
670.538	25162.7	25178.1
670.733	25097.2	25102.3
670.928	25000.9	25018.3
671.124	24773.6	25098.2
671.319	25269.2	25292.8
671.514	24816.6	24881.1
671.709	25013.2	24850.4
671.904	25052.1	24801.2
672.1	24964.1	24897.5
672.295	24910.8	25088
672.49	24814.5	25245.7
672.685	24847.3	25016.3
672.88	24427.5	24776.7
673.075	24763.4	24870.9
673.27	24577	24735.7
673.465	24861.7	24600.5
673.66	24464.3	24662
673.855	24722.4	24770.5
674.05	24468.5	24528.9
674.245	24738.8	24758.2
674.44	24417.2	24578
674.635	24536	24434.7
674.83	24562.7	24680.4
675.025	24372.2	24403.9
675.22	24230.9	24551.4
675.415	24661	24330.2
675.61	24355.8	24604.6
675.805	24511.5	24270.8
676	24706	24451
676.195	24161.2	24549.3
676.39	24448	24313.8
676.584	24493	24549.3
676.779	24437.7	24752.1
676.974	24517.6	24385.5
677.169	24445.9	24350.7
677.364	24042.5	24064
677.558	24257.5	24225.8
677.753	24165.3	24195
677.948	24155.1	24154.1
678.142	24200.2	24348.6
678.337	24370.2	24401.9
678.532	24237	24379.4
678.727	24173.5	24440.8
678.921	24359.9	24434.7
679.116	24216.5	24272.9
679.31	24235	24559.6
679.505	24382.4	24231.9
679.7	24087.5	24279
679.894	24405	24270.8
680.089	24333.3	24383.5
680.283	24308.7	24109
680.478	24613.8	24324.1
680.672	24273.9	24369.1
680.867	24390.6	24242.2
681.061	24278	24279
681.256	24325.1	24258.5
681.45	24171.5	24129.5
681.645	24478.7	24289.2
681.839	24173.5	24303.6
682.034	24224.7	24170.5
682.228	24445.9	24479.7
682.422	24185.8	24492
682.617	24366	24670.2
682.811	24130.5	24217.6
683.006	24282.1	24571.9
683.2	24341.5	24354.8
683.394	24628.2	24573.9
683.588	24634.3	24424.4
683.783	24568.8	24440.8
683.977	24396.8	24369.1
684.171	24349.7	24461.3
684.366	24232.9	24477.7
684.56	24427.5	24545.2
684.754	24550.4	24369.1
684.948	24425.4	24262.6
685.142	24450	24449
685.337	24415.2	24457.2
685.531	24550.4	24403.9
685.725	24699.9	24483.8
685.919	24673.2	24645.6
686.113	24794.1	24789
686.307	24704	24719.3
686.501	24710.1	24856.5
686.695	24679.4	24555.5
686.889	24697.8	24623.1
687.083	24976.3	24696.8
687.277	24644.6	24653.8
687.471	24867.8	24750
687.665	24947.7	25124.8
687.859	24937.4	24934.4
688.053	24941.5	25079.8
688.247	25183.2	24958.9
688.441	25111.5	25214.9
688.635	25033.7	25679.8
688.829	24906.7	25069.5
689.023	24816.6	25221.1
689.217	25281.5	25292.8
689.411	25361.4	25606.1
689.605	25345	25276.4
689.798	25594.8	25470.9
689.992	25607.1	25706.5
690.186	25891.8	25905.1
690.38	25791.4	25853.9
690.574	26186.7	25976.8
690.767	25963.5	25958.3
690.961	26250.2	26146.8
691.155	25938.9	26099.7
691.349	26149.8	26232.8
691.542	26137.5	26537.9
691.736	26440.6	26392.5
691.93	26379.2	26666.9
692.123	26803.1	26714
692.317	26772.4	26787.8
692.51	26676.2	26980.3
692.704	26989.5	27002.8
692.898	27085.8	27422.6
693.091	27235.2	27355.1
693.285	27032.5	27486.1
693.478	27333.6	27568
693.672	27687.8	27772.8
693.865	27597.7	27744.2
694.059	27616.2	27559.9
694.252	27714.5	28336
694.446	27962.3	27879.3
694.639	28054.4	27930.5
694.833	28255.1	28043.2
695.026	28107.7	28450.7
695.22	28349.3	28479.4
695.413	28537.8	28600.2
695.606	28615.6	28755.9
695.8	28822.4	28690.3
695.993	28941.2	29073.3
696.187	28871.6	28856.2
696.38	28873.6	28917.7
696.573	29133.7	29054.9
696.766	29039.5	29128.6
696.96	29205.4	29476.8
697.153	29256.6	29409.2
697.346	29619.1	29560.7
697.54	29062	29677.5
697.733	29551.5	29874.1
697.926	29590.4	29900.7
698.119	29920.1	29714.3
698.312	29557.7	30042
698.505	29764.5	30201.7
698.699	30155.7	30275.5
698.892	29760.4	30029.7
699.085	29905.8	30205.8
699.278	30540.7	30453.6
699.471	30321.5	30396.3
699.664	30473.1	30326.7
699.857	30671.8	30435.2
700.05	30970.8	30779.3
700.243	30301.1	30500.7
700.436	30884.7	30865.3
700.629	30948.2	31051.6
700.822	31036.3	31160.2
701.015	31124.3	31141.8
701.208	30847.9	31035.3
701.401	31415.2	31483.8
701.594	31357.8	31119.2
701.787	31284.1	31475.6
701.98	31050.6	31305.6
702.173	30935.9	30945.2
702.366	31513.5	31330.2
702.558	31198.1	31195
702.751	31495	31283.1
702.944	31216.5	31438.7
703.137	31331.2	31385.5
703.33	31462.3	31043.5
703.523	31126.4	30975.9
703.715	31108	31141.8
703.908	31458.2	31147.9
704.101	31515.5	31145.8
704.293	31738.7	31805.3
704.486	31357.8	31555.4
704.679	31470.5	31766.4
704.872	31507.3	31238
705.064	31548.3	31569.8
705.257	31515.5	31344.5
705.449	31415.2	31461.2
705.642	31407	31635.3
705.835	31394.7	31250.3
706.027	31253.4	31557.5
706.22	31265.7	31612.8
706.412	31589.2	31430.5
706.605	31593.3	31469.4
706.797	31560.6	31285.1
706.99	31253.4	31442.8
707.182	31628.2	31393.7
707.375	31028.1	31319.9
707.567	31577	31524.7
707.76	31126.4	31094.7
707.952	31167.3	31131.5
708.145	31194	31346.5
708.337	31011.7	31217.5
708.529	31028.1	31489.9
708.722	30667.7	31168.4
708.914	31083.4	31098.8
709.106	31036.3	31362.9
709.299	30987.1	31049.6
709.491	30901.1	30775.2
709.683	31130.5	30807.9
709.876	30987.1	31033.2
710.068	31398.8	31059.8
710.26	30964.6	31094.7
710.452	30655.4	30783.4
710.645	30598	30633.9
710.837	30636.9	30748.5
711.029	30395.3	30672.8
711.221	30374.8	30263.2
711.413	30309.2	30601.1
711.606	30460.8	30242.7
711.798	30323.6	30431.1
711.99	30190.5	30322.6
712.182	29797.3	29956
712.374	29916	30203.8
712.566	30016.4	30283.7
712.758	30155.7	29949.8
712.95	29475.7	30070.7
713.142	29830	29999
713.334	29838.2	29720.5
713.526	29457.3	30042
713.718	29793.2	29454.2
713.91	28980.1	29503.4
714.102	29338.5	29153.2
714.294	28957.6	29284.2
714.486	28736.4	29401
714.678	29205.4	28944.3
714.87	28826.5	29038.5
715.062	28916.6	28604.3
715.253	28783.5	28688.3
715.445	28986.3	28336
715.637	28308.4	28563.4
715.829	28568.5	28473.2
716.021	28330.9	28630.9
716.212	28275.6	28180.4
716.404	28333	28080
716.596	27851.7	27996.1
716.788	27698.1	28065.7
716.979	27798.5	27848.6
717.171	27900.8	27844.5
717.363	28017.6	27721.7
717.554	27329.5	27631.5
717.746	27227.1	27299.8
717.938	27223	27197.4
718.129	27106.2	27078.6
718.321	26846.1	27043.8
718.513	27093.9	26918.8
718.704	26573.8	26634.2
718.896	26401.7	26419.1
719.087	26303.4	26388.4
719.279	26778.6	26613.7
719.47	26516.4	26331.1
719.662	26149.8	25815
719.853	26164.2	25989.1
720.045	26004.4	25735.1
720.236	25857	25972.7
720.428	25482.2	26159
720.619	25666.5	25790.4
720.811	25506.8	25667.5
721.002	25152.5	25294.8
721.193	25173	24973.3
721.385	25005	25491.4
721.576	24962	25128.9
721.767	24853.5	25133
721.959	24646.6	24590.3
722.15	24628.2	24524.8
722.341	24534	24829.9
722.533	24466.4	24547.3
722.724	24468.5	24352.7
722.915	24155.1	24412.1
723.106	24232.9	24061.9
723.298	23985.1	24334.3
723.489	24364	24170.5
723.68	23952.4	24287.2
723.871	23944.2	23736.3
724.062	23675.9	23971.8
724.254	23487.5	23449.6
724.445	23639	23898.1
724.636	23626.7	23406.6
724.827	23354.3	23455.7
725.018	23180.3	23609.3
725.209	23204.8	23308.3
725.4	23428.1	23482.3
725.591	22936.6	23146.5
725.782	23149.6	23121.9
725.973	22909.9	23134.2
726.164	22985.7	23201.8
726.355	22940.7	23140.3
726.546	22715.4	22718.5
726.737	22928.4	22478.8
726.928	22731.8	22704.1
727.119	22651.9	22677.5
727.31	22631.4	22728.7
727.501	22627.3	22552.6
727.691	22817.8	22693.9
727.882	22434.8	22605.8
728.073	22328.3	22546.4
728.264	22639.6	22106.1
728.455	22438.9	22290.4
728.646	22285.3	22272
728.836	22211.6	22206.5
729.027	22496.2	22392.8
729.218	22088.7	22212.6
729.409	22094.8	22313
729.599	21875.7	22313
729.79	21851.1	21915.7
729.981	22105.1	22081.5
730.171	21943.3	21927.9
730.362	21492.8	21520.4
730.553	21609.5	21739.5
730.743	21955.6	22073.3
730.934	21736.5	21561.4
731.124	21525.5	21729.3
731.315	21603.3	21352.5
731.506	21648.4	22089.7
731.696	21492.8	21794.8
731.887	21412.9	21604.4
732.077	21427.2	21246
732.268	21640.2	21356.6
732.458	21382.2	21375
732.649	21914.6	21483.5
732.839	21521.4	21399.6
733.03	21515.3	21192.7
733.22	21185.5	21256.2
733.41	21494.8	21307.4
733.601	21292	21377
733.791	21269.5	21270.5
733.981	21195.8	21176.3
734.172	21191.7	20994.1
734.362	20972.6	20942.9
734.552	21161	21176.3
734.743	21058.6	21375
734.933	20716.6	21053.5
735.123	21179.4	20983.8
735.314	20974.6	21192.7
735.504	21054.5	20947
735.694	20878.4	21039.1
735.884	20923.4	20707.3
736.074	20851.7	20953.1
736.265	21019.7	21045.3
736.455	21003.3	20437
736.645	20835.3	20916.2
736.835	20767.8	20961.3
737.025	20745.2	20637.7
737.215	20841.5	20797.5
737.405	20896.8	20912.2
737.595	20837.4	20668.4
737.785	20739.1	20617.2
737.975	21005.3	20762.7
738.165	20776	20744.2
738.355	20839.5	20973.6
738.545	20810.8	20707.3
738.735	20925.5	21028.9
738.925	20800.5	20691
739.115	20763.7	20963.3
739.305	20837.4	20707.3
739.495	20452.4	20719.6
739.685	20616.2	20701.2
739.875	20657.2	20809.8
740.065	20434	20676.6
740.255	20517.9	20883.5
740.445	20610.1	20371.5
740.634	20796.4	20701.2
740.824	20724.8	20879.4
741.014	20558.9	20697.1
741.204	20819	20803.6
741.393	20767.8	20705.3
741.583	20620.3	20670.5
741.773	20896.8	20619.3
741.963	20728.9	20965.4
742.152	20716.6	20965.4
742.342	20796.4	20404.2
742.532	20925.5	20953.1
742.721	20749.3	20664.3
742.911	20755.5	20912.2
743.101	20902.9	21018.6
743.29	20708.4	20664.3
743.48	21122.1	20910.1
743.669	20757.5	20768.8
743.859	21089.3	20836.4
744.048	20511.8	21178.4
744.238	20948	21098.5
744.427	21029.9	21047.3
744.617	20962.3	20787.2
744.806	20952.1	20893.7
744.996	20884.5	20865
745.185	21097.5	20961.3
745.375	21060.6	21174.3
745.564	21011.5	20822
745.754	21253.1	20918.3
745.943	21056.5	21162
746.132	21105.7	20875.3
746.322	21156.9	21141.5
746.511	21025.8	21131.3
746.7	21056.5	20885.5
746.89	21140.5	21151.8
747.079	20917.3	20973.6
747.268	21138.5	21004.3
747.457	20976.7	21090.3
747.647	21099.5	20981.8
747.836	21333	21323.8
748.025	21044.2	21102.6
748.214	21099.5	21315.6
748.404	20948	21149.7
748.593	21038.1	20967.5
748.782	21120	21467.2
748.971	21066.8	21008.4
749.16	20995.1	21131.3
749.349	21242.9	21229.6
749.538	21236.8	21198.9
749.727	21326.9	21358.6
749.916	21404.7	21297.2
750.105	21158.9	21192.7
750.294	21212.2	21090.3
750.483	21472.3	21442.6
750.672	21150.7	20856.9
750.861	21163	21209.1
751.05	21435.4	20934.7
[truncated: 1,649 more rows]

## Sheet: Wavelength - HCN
	0 min Exposure	10 min Exposure (10 ppm HCN)
345.966	-26.96	-34.3
346.18	-26.96	-34.3
346.395	-26.96	-34.3
346.61	18.09	-81.41
346.824	-24.92	-30.21
347.039	-49.49	-5.63
347.254	-4.44	-19.97
347.468	50.86	29.18
347.683	44.71	18.94
347.897	-65.88	16.9
348.112	81.58	45.57
348.326	-8.53	12.8
348.541	-55.64	-3.58
348.756	5.8	-28.16
348.97	9.9	-30.21
349.185	-26.96	-40.45
349.399	18.09	4.61
349.614	16.04	-1.54
349.828	26.28	39.42
350.043	24.23	-15.87
350.257	67.24	4.61
350.472	1.71	-5.63
350.686	169.64	-11.78
350.901	50.86	-9.73
351.115	-6.49	68.09
351.329	13.99	-9.73
351.544	48.81	6.66
351.758	44.71	94.72
351.973	46.76	104.96
352.187	157.35	82.43
352.401	28.33	18.94
352.616	18.09	45.57
352.83	34.47	-5.63
353.044	61.1	33.28
353.259	63.15	45.57
353.473	48.81	29.18
353.687	63.15	-38.4
353.902	40.62	27.14
354.116	24.23	-5.63
354.33	40.62	-54.78
354.545	112.3	72.19
354.759	46.76	16.9
354.973	93.87	-3.58
355.187	67.24	27.14
355.402	65.19	-36.35
355.616	57	-19.97
355.83	-33.11	12.8
356.044	44.71	-19.97
356.258	77.48	-17.92
356.473	63.15	76.29
356.687	69.29	8.7
356.901	50.86	16.9
357.115	65.19	23.04
357.329	48.81	-32.26
357.543	69.29	45.57
357.758	54.95	-13.82
357.972	42.67	-11.78
358.186	120.49	-13.82
358.4	38.57	-19.97
358.614	28.33	14.85
358.828	7.85	27.14
359.042	57	57.86
359.256	63.15	10.75
359.47	50.86	37.38
359.684	79.53	27.14
359.898	-6.49	-30.21
360.112	50.86	10.75
360.326	112.3	18.94
360.54	79.53	68.09
360.754	63.15	33.28
360.968	26.28	-5.63
361.182	63.15	39.42
361.396	9.9	10.75
361.61	32.43	20.99
361.824	34.47	-30.21
362.038	28.33	51.71
362.252	116.39	-3.58
362.466	34.47	29.18
362.68	36.52	66.05
362.893	120.49	-3.58
363.107	-22.87	84.48
363.321	73.39	4.61
363.535	26.28	35.33
363.749	52.91	66.05
363.963	75.43	23.04
364.176	65.19	39.42
364.39	67.24	23.04
364.604	106.15	135.68
364.818	48.81	-15.87
365.032	32.43	76.29
365.245	75.43	2.56
365.459	7.85	-5.63
365.673	46.76	-9.73
365.887	-0.34	-38.4
366.1	95.91	92.67
366.314	36.52	23.04
366.528	1.71	70.14
366.741	30.38	23.04
366.955	100.01	74.24
367.169	48.81	70.14
367.382	26.28	6.66
367.596	149.16	-17.92
367.81	16.04	12.8
368.023	40.62	-17.92
368.237	24.23	20.99
368.451	38.57	-1.54
368.664	63.15	33.28
368.878	9.9	27.14
369.091	106.15	10.75
369.305	36.52	51.71
369.518	30.38	43.52
369.732	95.91	70.14
369.946	40.62	2.56
370.159	20.14	27.14
370.373	-35.16	2.56
370.586	63.15	51.71
370.8	59.05	-9.73
371.013	57	29.18
371.227	20.14	37.38
371.44	61.1	29.18
371.653	44.71	33.28
371.867	79.53	-32.26
372.08	42.67	-3.58
372.294	59.05	57.86
372.507	18.09	57.86
372.721	50.86	18.94
372.934	81.58	27.14
373.147	77.48	4.61
373.361	93.87	51.71
373.574	50.86	31.23
373.787	46.76	-5.63
374.001	112.3	57.86
374.214	69.29	-1.54
374.427	34.47	53.76
374.641	9.9	-3.58
374.854	81.58	16.9
375.067	48.81	59.9
375.28	67.24	2.56
375.494	167.59	16.9
375.707	73.39	27.14
375.92	63.15	74.24
376.133	26.28	23.04
376.347	77.48	23.04
376.56	-6.49	47.62
376.773	87.72	33.28
376.986	20.14	70.14
377.199	104.11	-26.11
377.413	75.43	-13.82
377.626	46.76	49.66
377.839	38.57	2.56
378.052	5.8	59.9
378.265	7.85	10.75
378.478	95.91	70.14
378.691	36.52	18.94
378.905	38.57	51.71
379.118	34.47	31.23
379.331	65.19	59.9
379.544	40.62	10.75
379.757	120.49	41.47
379.97	102.06	10.75
380.183	59.05	-1.54
380.396	26.28	25.09
380.609	106.15	78.33
380.822	81.58	92.67
381.035	104.11	-13.82
381.248	20.14	68.09
381.461	87.72	92.67
381.674	34.47	78.33
381.887	122.54	35.33
382.1	52.91	55.81
382.313	69.29	76.29
382.526	71.34	-42.5
382.738	102.06	37.38
382.951	28.33	-9.73
383.164	100.01	59.9
383.377	110.25	-13.82
383.59	136.87	57.86
383.803	46.76	57.86
384.016	100.01	37.38
384.229	122.54	117.25
384.441	102.06	88.57
384.654	32.43	31.23
384.867	71.34	45.57
385.08	97.96	14.85
385.293	79.53	-44.54
385.505	79.53	35.33
385.718	50.86	86.53
385.931	114.34	-5.63
386.144	89.77	51.71
386.356	134.82	53.76
386.569	26.28	45.57
386.782	73.39	47.62
386.994	57	70.14
387.207	114.34	53.76
387.42	13.99	10.75
387.632	67.24	117.25
387.845	124.58	12.8
388.058	-8.53	70.14
388.27	75.43	84.48
388.483	108.2	100.86
388.696	108.2	98.81
388.908	128.68	104.96
389.121	79.53	53.76
389.333	71.34	14.85
389.546	59.05	84.48
389.758	108.2	43.52
389.971	34.47	43.52
390.184	44.71	61.95
390.396	118.44	64
390.609	145.06	51.71
390.821	104.11	27.14
391.034	114.34	39.42
391.246	71.34	-19.97
391.459	38.57	90.62
391.671	81.58	33.28
391.883	100.01	78.33
392.096	102.06	70.14
392.308	140.97	76.29
392.521	140.97	121.34
392.733	143.02	35.33
392.946	106.15	70.14
393.158	171.69	14.85
393.37	71.34	59.9
393.583	40.62	107.01
393.795	79.53	31.23
394.007	87.72	113.15
394.22	171.69	35.33
394.432	59.05	82.43
394.644	147.11	82.43
394.857	95.91	98.81
395.069	147.11	100.86
395.281	110.25	115.2
395.493	136.87	88.57
395.706	106.15	51.71
395.918	87.72	78.33
396.13	63.15	137.73
396.342	63.15	41.47
396.555	114.34	76.29
396.767	181.93	18.94
396.979	161.45	74.24
397.191	153.26	86.53
397.403	136.87	139.77
397.616	59.05	-22.02
397.828	132.78	86.53
398.04	128.68	66.05
398.252	108.2	47.62
398.464	106.15	78.33
398.676	145.06	66.05
398.888	128.68	102.91
399.1	57	16.9
399.312	130.73	94.72
399.524	95.91	61.95
399.737	87.72	109.05
399.949	104.11	94.72
400.161	73.39	70.14
400.373	97.96	107.01
400.585	206.5	78.33
400.797	124.58	43.52
401.009	153.26	102.91
401.221	95.91	70.14
401.433	210.6	80.38
401.645	112.3	94.72
401.856	87.72	68.09
402.068	77.48	61.95
402.28	153.26	59.9
402.492	112.3	119.29
402.704	112.3	121.34
402.916	89.77	47.62
403.128	124.58	61.95
403.34	136.87	70.14
403.552	157.35	61.95
403.763	134.82	109.05
403.975	128.68	150.01
404.187	147.11	107.01
404.399	169.64	125.44
404.611	153.26	186.88
404.823	118.44	100.86
405.034	161.45	64
405.246	124.58	109.05
405.458	89.77	164.35
405.67	177.83	137.73
405.881	130.73	147.97
406.093	149.16	145.92
406.305	118.44	90.62
406.516	114.34	156.16
406.728	65.19	113.15
406.94	151.21	207.36
407.152	171.69	111.1
407.363	163.5	125.44
407.575	186.02	121.34
407.787	161.45	162.3
407.998	220.84	160.25
408.21	140.97	176.64
408.421	173.74	70.14
408.633	186.02	168.45
408.845	194.22	119.29
409.056	147.11	78.33
409.268	214.7	190.97
409.479	177.83	78.33
409.691	163.5	88.57
409.902	175.78	145.92
410.114	136.87	113.15
410.325	161.45	66.05
410.537	149.16	201.21
410.748	194.22	135.68
410.96	157.35	133.63
411.171	161.45	127.49
411.383	194.22	162.3
411.594	169.64	170.49
411.806	200.36	223.74
412.017	220.84	190.97
412.228	138.92	125.44
412.44	241.32	166.4
412.651	224.94	137.73
412.863	263.85	182.78
413.074	196.26	205.31
413.285	198.31	201.21
413.497	235.18	150.01
413.708	212.65	154.11
413.919	192.17	195.07
414.131	243.37	201.21
414.342	140.97	174.59
414.553	169.64	129.53
414.765	218.79	162.3
414.976	251.56	82.43
415.187	235.18	147.97
415.398	233.13	139.77
415.61	235.18	168.45
415.821	179.88	209.4
416.032	239.27	158.21
416.243	218.79	213.5
416.454	255.65	190.97
416.666	272.04	236.03
416.877	214.7	184.83
417.088	196.26	190.97
417.299	202.41	170.49
417.51	224.94	160.25
417.721	272.04	256.51
417.932	210.6	111.1
418.144	261.8	168.45
418.355	265.89	240.12
418.566	243.37	256.51
418.777	261.8	268.8
418.988	286.37	225.79
419.199	251.56	197.12
419.41	257.7	215.55
419.621	218.79	160.25
419.832	220.84	293.37
420.043	255.65	264.7
420.254	288.42	199.16
420.465	288.42	205.31
420.676	265.89	217.6
420.887	294.57	289.28
421.098	222.89	182.78
421.309	269.99	188.93
421.52	278.18	250.36
421.731	235.18	231.93
421.941	265.89	182.78
422.152	274.09	180.73
422.363	315.05	248.32
422.574	341.67	276.99
422.785	212.65	221.69
422.996	317.09	209.4
423.207	237.22	238.08
423.418	313	311.8
423.628	284.33	272.89
423.839	304.81	248.32
424.05	345.77	301.56
424.261	302.76	279.04
424.471	282.28	272.89
424.682	380.58	289.28
424.893	378.53	289.28
425.104	313	256.51
425.314	315.05	270.84
425.525	317.09	289.28
425.736	278.18	266.75
425.947	343.72	264.7
426.157	331.43	299.52
426.368	284.33	270.84
426.579	272.04	264.7
426.789	425.64	295.42
427	349.86	295.42
427.21	329.38	299.52
427.421	349.86	311.8
427.632	313	354.81
427.842	366.25	315.9
428.053	433.83	399.87
428.263	313	283.13
428.474	358.05	268.8
428.685	300.71	258.56
428.895	366.25	289.28
429.106	431.78	367.1
429.316	378.53	348.67
429.527	378.53	365.05
429.737	374.44	365.05
429.948	376.48	324.09
430.158	343.72	342.52
430.369	337.57	262.65
430.579	349.86	330.23
430.789	448.16	297.47
431	325.29	424.44
431.21	374.44	330.23
431.421	401.06	328.19
431.631	386.72	444.92
431.841	415.4	504.31
432.052	401.06	424.44
432.262	435.88	418.3
432.473	386.72	401.91
432.683	446.12	358.91
432.893	460.45	371.19
433.104	474.79	453.11
433.314	515.75	301.56
433.524	452.26	467.45
433.734	417.44	446.97
433.945	378.53	459.26
434.155	437.92	463.35
434.365	421.54	444.92
434.575	560.8	401.91
434.786	460.45	426.49
434.996	415.4	399.87
435.206	464.55	412.15
435.416	439.97	393.72
435.626	437.92	436.73
435.837	497.32	465.4
436.047	618.15	449.02
436.257	454.31	477.69
436.467	419.49	467.45
436.677	470.69	432.63
436.887	568.99	467.45
437.097	482.98	436.73
437.307	521.89	506.36
437.518	546.47	453.11
437.728	597.67	483.83
437.938	470.69	522.74
438.148	544.42	494.07
438.358	521.89	489.98
438.568	566.95	510.46
438.778	568.99	469.5
438.988	525.99	545.27
439.198	487.08	510.46
439.408	622.24	528.89
439.618	509.6	467.45
439.828	540.32	559.61
440.038	560.8	553.46
440.247	548.51	489.98
440.457	552.61	522.74
440.667	605.86	479.74
440.877	644.77	518.65
441.087	530.08	551.42
441.297	595.62	631.29
441.507	585.38	465.4
441.717	591.52	545.27
441.927	626.34	649.72
442.136	628.39	606.71
442.346	636.58	600.57
442.556	618.15	539.13
442.766	683.68	616.95
442.976	644.77	633.33
443.185	687.78	561.66
443.395	687.78	600.57
443.605	579.23	649.72
443.815	605.86	578.04
444.024	614.05	514.55
444.234	632.48	662.01
444.444	745.12	596.47
444.653	677.54	623.09
444.863	745.12	657.91
445.073	681.63	571.9
445.282	581.28	666.1
445.492	677.54	557.56
445.702	693.92	717.3
445.911	765.6	698.87
446.121	677.54	651.77
446.331	710.3	739.83
446.54	706.21	713.21
446.75	724.64	678.39
446.959	640.67	690.68
447.169	718.5	682.49
447.378	665.25	702.97
447.588	683.68	651.77
447.797	728.74	698.87
448.007	689.82	659.96
448.216	734.88	694.77
448.426	775.84	707.06
448.635	788.13	707.06
448.845	726.69	748.02
449.054	777.89	795.12
449.264	736.93	788.98
449.473	808.61	750.07
449.683	898.72	770.55
449.892	804.51	754.16
450.101	755.36	700.92
450.311	759.46	774.64
450.52	837.28	729.59
450.73	794.27	866.8
450.939	827.04	758.26
451.148	808.61	823.8
451.358	816.8	821.75
451.567	769.69	838.13
451.776	800.41	809.46
451.985	835.23	803.32
452.195	894.62	813.56
452.404	839.33	756.21
452.613	800.41	807.41
452.822	908.96	819.7
453.032	792.22	805.36
453.241	888.48	711.16
453.45	847.52	748.02
453.659	736.93	821.75
453.869	790.17	825.84
454.078	839.33	862.71
454.287	911	803.32
454.496	919.2	885.23
454.705	931.48	920.05
454.914	874.14	862.71
455.123	898.72	903.67
455.333	1001.12	928.24
455.542	927.39	840.18
455.751	992.92	928.24
455.96	1011.36	958.96
456.169	1037.98	969.2
456.378	990.88	885.23
456.587	894.62	940.53
456.796	931.48	877.04
457.005	992.92	1047.02
457.214	1048.22	999.92
457.423	1042.07	1004.02
457.632	1097.37	985.58
457.841	988.83	934.39
458.05	1070.75	1001.97
458.259	1072.79	1051.12
458.468	1042.07	1001.97
458.677	1103.51	1042.93
458.886	1042.07	967.15
459.095	1160.86	1012.21
459.303	1103.51	981.49
459.512	1105.56	961.01
459.721	1078.94	940.53
459.93	1115.8	1169.9
460.139	1097.37	1098.22
460.348	1140.38	1012.21
460.557	1197.72	1124.85
460.765	1050.27	1198.57
460.974	1119.9	1112.56
461.183	1160.86	1087.98
461.392	1216.15	1063.41
461.6	1255.06	1288.68
461.809	1160.86	1124.85
462.018	1248.92	1186.29
462.227	1105.56	1108.46
462.435	1322.65	1237.49
462.644	1296.02	1174
462.853	1140.38	1249.77
463.061	1302.17	1272.3
463.27	1334.93	1243.63
463.479	1263.26	1315.31
463.687	1351.32	1294.83
463.896	1275.54	1255.92
464.105	1476.24	1274.35
464.313	1406.61	1315.31
464.522	1392.28	1376.75
464.73	1416.85	1284.59
464.939	1414.81	1374.7
465.148	1470.1	1339.88
465.356	1416.85	1444.33
465.565	1461.91	1444.33
465.773	1443.48	1378.79
465.982	1457.81	1448.43
466.19	1400.47	1436.14
466.399	1525.4	1423.85
466.607	1506.96	1415.66
466.816	1552.02	1473
467.024	1588.88	1546.73
467.233	1638.03	1536.49
467.441	1517.2	1516.01
467.649	1707.66	1569.26
467.858	1597.07	1497.58
468.066	1625.75	1579.5
468.275	1633.94	1602.02
468.483	1621.65	1657.32
468.691	1687.18	1642.98
468.9	1670.8	1667.56
469.108	1697.42	1645.03
469.316	1681.04	1698.28
469.525	1693.33	1653.22
469.733	1808.02	1632.74
469.941	1834.64	1739.24
470.15	1726.1	1792.48
470.358	1779.34	1815.01
470.566	1848.97	1823.2
470.774	1947.28	1858.02
470.983	1875.6	1858.02
471.191	1943.18	1989.09
471.399	1894.03	1960.42
471.607	1912.46	2025.95
471.815	2049.68	1919.46
472.024	1990.28	1878.5
472.232	2000.52	1829.35
472.44	2049.68	1927.65
472.648	2205.32	2138.59
472.856	1930.89	2046.43
473.064	2080.39	1956.32
473.272	2244.23	2077.15
473.481	2229.9	2077.15
473.689	2160.27	2144.74
473.897	2188.94	2243.04
474.105	2264.71	2234.85
474.313	2168.46	2214.37
474.521	2252.42	2273.76
474.729	2305.67	2335.2
474.937	2264.71	2380.25
475.145	2432.65	2341.34
475.353	2444.93	2410.97
475.561	2479.75	2494.94
475.769	2463.37	2421.21
475.977	2647.68	2486.75
476.185	2578.05	2525.66
476.393	2524.8	2544.09
476.601	2508.42	2535.9
476.808	2561.67	2548.19
477.016	2633.35	2628.06
477.224	2743.94	2578.9
477.432	2623.11	2722.26
477.64	2629.25	2646.49
477.848	2748.03	2722.26
478.056	2762.37	2693.59
478.263	2784.9	2769.37
478.471	2774.66	2669.02
478.679	2924.16	2736.6
478.887	2875.01	3035.6
479.095	2918.01	2910.68
479.302	2989.69	2851.28
479.51	3053.18	2953.68
479.718	3014.27	3078.61
479.926	3024.51	3080.66
480.133	3102.33	3041.75
480.341	3094.14	3197.39
480.549	3167.87	3168.72
480.756	3237.5	3230.16
480.964	3282.55	3224.01
481.172	3313.27	3371.47
481.379	3264.12	3463.63
481.587	3343.99	3332.56
481.795	3409.53	3394
482.002	3346.04	3367.37
482.21	3526.26	3434.96
482.417	3530.36	3641.8
482.625	3528.31	3537.35
482.833	3458.68	3621.32
483.04	3579.51	3670.47
483.248	3663.47	3697.1
483.455	3671.67	3776.97
483.663	3855.98	3656.14
483.87	3735.15	3541.45
484.078	3831.41	3756.49
484.285	3927.66	3885.51
484.493	3823.22	3846.6
484.7	3905.14	3910.08
484.908	4144.75	3944.9
485.115	4093.55	3912.13
485.322	3978.86	3979.72
485.53	4003.44	3973.57
485.737	4130.41	4051.39
485.945	4173.42	4137.41
486.152	4152.94	4139.46
486.359	4218.47	4268.48
486.567	4241	4114.88
486.774	4161.13	4274.62
486.981	4513.38	4370.88
487.189	4413.03	4358.59
487.396	4314.73	4309.44
487.603	4415.08	4346.3
487.811	4683.36	4526.52
488.018	4359.78	4301.25
488.225	4484.71	4549.05
488.432	4656.74	4477.37
488.64	4632.16	4559.29
488.847	4658.79	4532.67
489.054	4560.49	4686.26
489.261	4646.5	4608.44
489.468	4691.56	4827.57
489.675	4761.19	4950.45
489.883	4920.93	4946.36
490.09	5011.04	4829.62
490.297	5084.77	4895.16
490.504	5008.99	5040.56
490.711	5101.15	5073.33
490.918	5101.15	5099.95
491.125	4953.7	4952.5
491.332	5191.26	5071.28
491.539	5234.27	5192.11
491.747	5269.08	5302.7
491.954	5322.33	5245.36
492.161	5197.4	5300.66
492.368	5359.19	5323.18
492.575	5336.67	5421.49
492.782	5221.98	5433.77
492.989	5330.52	5415.34
493.196	5348.95	5339.57
493.402	5529.17	5527.98
493.609	5486.17	5392.81
493.816	5731.92	5673.39
494.023	5598.81	5691.82
494.23	5801.55	5437.87
494.437	5674.58	5626.28
494.644	5789.27	5851.56
494.851	5736.02	5794.22
495.058	5805.65	5771.69
495.265	5842.51	5740.97
495.471	5971.54	6050.21
495.678	5906	5915.05
495.885	5834.32	5845.41
496.092	6110.8	5867.94
496.299	5963.34	5968.29
496.505	6012.49	6179.23
496.712	6182.48	6052.26
496.919	6098.51	6060.45
497.126	6305.35	6082.98
497.332	6227.53	6220.19
497.539	6174.28	6037.92
497.746	6180.43	6230.43
497.952	6420.04	6396.32
498.159	6166.09	6291.87
498.366	6329.93	6279.58
498.572	6346.31	6353.31
498.779	6379.08	6388.13
498.986	6643.27	6556.06
499.192	6467.14	6496.67
499.399	6463.05	6611.36
499.605	6477.38	6556.06
499.812	6717	6715.8
500.019	6608.45	6674.84
500.225	6651.46	6529.44
500.432	6676.04	6957.46
500.638	6682.18	6730.14
500.845	6749.76	6644.12
501.051	6702.66	6998.42
501.258	6749.76	6900.12
501.464	6835.78	6975.89
501.671	6782.53	7055.76
501.877	7110.21	6793.62
502.084	7005.76	7049.62
502.29	7003.71	6992.28
502.496	7108.16	6992.28
502.703	7142.97	6943.13
502.909	7337.53	7168.4
503.116	7183.93	7334.29
503.322	7265.85	7145.87
503.528	7366.2	7184.79
503.735	7216.7	7115.16
503.941	7224.89	7252.37
504.147	7302.72	7240.08
504.354	7323.19	7352.72
504.56	7503.42	7473.55
504.766	7487.03	7459.21
504.973	7478.84	7682.44
505.179	7599.67	7418.25
505.385	7575.1	7594.38
505.591	7552.57	7543.18
505.798	7540.28	7600.52
506.004	7783.99	7631.24
506.21	7478.84	7483.79
506.416	7792.18	7645.58
506.622	7835.19	7858.57
506.828	7790.13	7471.5
507.035	7822.9	7825.8
507.241	7708.21	7893.38
507.447	7902.77	7844.23
507.653	7818.8	7940.49
507.859	7759.41	8067.46
508.065	7962.16	7971.21
508.271	8085.04	7848.33
508.477	7933.49	7948.68
508.683	7919.15	7786.89
508.889	7958.07	8075.65
509.095	8044.08	8106.37
509.301	7964.21	8016.26
509.507	8156.72	8122.76
509.713	8287.79	8157.57
509.919	8283.69	8200.58
510.125	8238.64	8204.67
510.331	8449.58	8102.28
510.537	8263.21	8264.07
510.743	8302.12	8282.5
510.949	8250.92	8358.27
511.155	8222.25	8253.83
511.361	8230.45	8376.7
511.567	8289.84	8286.59
511.773	8672.81	8464.77
511.979	8637.99	8393.09
512.184	8721.96	8466.81
512.39	8683.05	8507.77
512.596	8545.83	8546.69
512.802	8468.01	8579.45
513.008	8633.89	8622.46
513.213	8656.42	8546.69
513.419	8506.92	8659.32
513.625	8803.88	8563.07
513.831	8726.05	8886.65
514.037	8805.92	8913.27
514.242	8750.63	8847.74
514.448	8949.28	9009.53
514.654	8887.84	8929.66
514.859	9279.01	9046.39
515.065	9008.67	9140.6
515.271	9020.96	9003.38
515.476	9184.8	9054.58
515.682	9049.63	9132.4
515.888	9041.44	9001.33
516.093	9295.39	9132.4
516.299	9188.89	9122.16
516.504	9287.2	9040.25
516.71	9061.92	9130.36
516.916	9063.97	9281.91
517.121	9305.63	9273.71
517.327	9313.82	9263.47
517.532	9233.95	9245.04
517.738	9311.77	9486.7
517.943	9270.81	9324.91
518.149	9612.82	9535.85
518.354	9537.05	9273.71
518.56	9541.15	9329.01
518.765	9641.5	9619.82
518.97	9491.99	9478.51
519.176	9561.62	9546.09
519.381	9563.67	9662.83
519.587	9723.41	9785.71
519.792	9637.4	9683.31
519.997	9569.82	9617.77
520.203	9827.86	9867.63
520.408	9831.96	9693.55
520.614	9868.82	9849.19
520.819	9920.02	9849.19
521.024	10063.4	10017.1
521.229	10010.1	10033.5
521.435	9897.49	9920.87
521.64	10098.2	9943.4
521.845	9868.82	9947.5
522.051	10196.5	10097
522.256	9993.75	10267
522.461	10034.7	10019.2
522.666	9995.79	10107.2
522.871	10120.7	10279.3
523.077	10131	10318.2
523.282	10045	10242.4
523.487	10214.9	10297.7
523.692	10425.9	10387.8
523.897	10313.2	10400.1
524.102	10446.4	10658.1
524.308	10389	10434.9
524.513	10352.1	10563.9
524.718	10333.7	10367.3
524.923	10513.9	10699.1
525.128	10495.5	10711.4
525.333	10526.2	10602.9
525.538	10518	10588.5
525.743	10640.9	10430.8
525.948	10722.8	10879.3
526.153	10798.6	10625.4
526.358	10606.1	10832.2
526.563	10782.2	10840.4
526.768	10724.9	10715.5
526.973	10933.8	10873.2
527.178	10794.5	10789.2
527.383	10937.9	10922.3
527.588	10917.4	10799.5
527.793	11007.5	10914.1
527.997	10917.4	10942.8
528.202	10968.6	11084.1
528.407	11107.8	11051.4
528.612	11185.7	11219.3
528.817	11079.2	10830.2
529.022	11048.5	11012.4
529.227	11054.6	11221.3
529.431	11298.3	11270.5
529.636	11230.7	11151.7
529.841	11105.8	11194.7
530.046	11443.7	11284.8
530.25	11210.2	11518.3
530.455	11132.4	11241.8
530.66	11363.8	11506
530.865	11460.1	11571.5
531.069	11337.2	11417.9
531.274	11433.5	11336
531.479	11595.3	11571.5
531.683	11560.4	11624.8
531.888	11654.6	11600.2
532.093	11634.2	11663.7
532.297	11755	11757.9
532.502	11800	11694.4
532.707	11757	11909.5
532.911	12148.2	11790.7
533.116	11863.5	11987.3
533.32	11849.2	11753.8
533.525	11904.5	12059
533.729	11777.5	12075.3
533.934	12082.7	11940.2
534.138	12203.5	12052.8
534.343	12129.8	12134.7
534.547	12181	12063
534.752	12015.1	11960.6
534.956	12248.6	12251.5
535.161	12113.4	12233
535.365	12138	12138.8
535.57	12105.2	12091.7
535.774	12488.2	12370.2
535.978	12527.1	12345.7
536.183	12453.4	12491.1
536.387	12264.9	12364.1
536.592	12334.6	12347.7
536.796	12377.6	12372.3
537	12596.7	12745
537.205	12553.7	12462.4
537.409	12523	12376.4
537.613	12613.1	12583.2
537.818	12830.2	12603.7
538.022	12586.5	12855.6
538.226	12434.9	12595.5
538.43	12746.2	12886.3
538.635	12946.9	12968.2
538.839	13035	13054.3
539.043	12963.3	13078.8
539.247	12922.3	13035.8
539.451	13075.9	13070.6
539.656	13211.1	13138.2
539.86	12914.1	13128
540.064	13010.4	13119.8
540.268	13119	13072.7
540.472	13200.9	13091.1
540.676	13432.3	13128
540.88	13325.8	13482.3
541.084	13112.8	13322.5
541.288	13409.8	13437.2
541.493	13250	13150.5
541.697	13329.9	13285.7
541.901	13368.8	13543.7
542.105	13534.7	13379.9
542.309	13612.5	13406.5
542.513	13448.7	13406.5
542.717	13344.2	13392.2
542.921	13379	13605.2
543.125	13473.2	13642
543.329	13651.4	13838.6
543.532	13565.4	13566.3
543.736	13749.7	13564.2
543.94	13973	13881.6
544.144	13755.9	13971.8
544.348	13753.8	13879.6
544.552	13927.9	14094.6
544.756	14013.9	13943.1
544.96	13948.4	14057.8
545.163	13995.5	13848.9
545.367	14022.1	14090.5
545.571	14102	14164.3
545.775	14073.3	14295.3
545.979	14120.4	14272.8
546.182	14243.3	14186.8
546.386	14140.9	14074.1
546.59	14024.1	14250.3
546.794	14382.5	14125.4
546.997	14589.4	14227.8
547.201	14390.7	14401.8
547.405	14507.5	14416.2
547.608	14435.8	14629.1
547.812	14433.7	14514.5
548.016	14716.4	14494
548.219	14507.5	14549.3
548.423	14591.4	14522.7
548.627	14618.1	14303.5
548.83	14720.5	14698.8
549.034	14890.4	14563.6
549.237	14919.1	14649.6
549.441	14697.9	14766.4
549.645	14777.8	14721.3
549.848	14644.7	14868.8
550.052	15113.7	14799.1
550.255	14599.6	14594.3
550.459	14841.3	14813.5
550.662	14743	14717.2
550.866	15029.7	14956.8
551.069	15025.6	14901.5
551.272	15021.5	14995.7
551.476	15095.2	14766.4
551.679	15093.2	14803.2
551.883	15138.2	15067.4
552.086	15037.9	15157.5
552.29	15128	14893.3
552.493	15019.5	15212.8
552.696	15185.4	15104.3
552.9	15097.3	15030.5
553.103	15179.2	15116.6
553.306	15105.5	15028.5
553.51	15306.2	15440.1
553.713	15156.7	14944.5
553.916	15244.7	15026.5
554.119	15605.2	15315.2
554.323	15169	15444.2
554.526	15734.2	15583.5
554.729	15414.7	15296.8
554.932	15662.5	15663.4
555.136	15492.5	15499.5
555.339	15492.5	15542.5
555.542	15767	15690
555.745	15513	15550.7
555.948	15535.5	15716.6
556.151	15740.4	15685.9
556.354	15773.1	15690
556.558	15693.2	15769.9
556.761	15787.5	15683.9
556.964	15719.9	15831.3
557.167	15814.1	15792.4
557.37	15625.7	15880.5
557.573	15711.7	15792.4
557.776	15820.2	15882.5
557.979	15973.8	15896.9
558.182	15902.1	15868.2
558.385	16010.7	15909.1
558.588	16135.6	16025.9
558.791	16149.9	15855.9
558.994	15855	16038.2
559.197	16307.6	16099.6
559.4	16268.7	16214.3
559.603	16301.5	16007.4
559.806	16272.8	15876.4
560.009	16195	16304.4
560.211	16117.2	15888.6
560.414	16272.8	16349.5
560.617	16223.7	16253.2
560.82	16340.4	16238.9
561.023	16106.9	16296.2
561.226	16143.8	16212.2
561.428	16219.6	16257.3
561.631	16225.7	16259.3
561.834	16399.8	16298.2
562.037	16440.8	16273.7
562.24	16539	16566.5
562.442	16287.1	16513.3
562.645	16678.3	16499
562.848	16381.4	16343.3
563.05	16578	16306.4
563.253	16586.2	16787.7
563.456	16645.5	16574.7
563.658	16569.8	16644.3
563.861	16514.5	16513.3
564.064	16895.4	16486.7
564.266	16582.1	16726.3
564.469	16733.6	16564.5
564.672	16834	16705.8
564.874	16647.6	16656.6
565.077	16485.8	16967.9
565.279	16782.8	16668.9
565.482	17026.5	16640.3
565.684	16819.6	16814.3
565.887	16786.9	16849.2
566.089	16815.5	16836.9
566.292	16917.9	16892.2
566.494	16948.7	16677.1
566.697	16913.8	16781.6
566.899	17030.6	16746.8
567.102	16829.9	16855.3
567.304	16866.7	17230.1
567.507	17102.2	17047.8
567.709	17071.5	17266.9
567.911	17128.9	16967.9
568.114	17178	17258.7
568.316	17092	17209.6
568.518	17270.2	17353
568.721	17022.4	17256.7
568.923	17178	17412.3
569.125	17145.2	17209.6
569.328	17292.7	17000.7
569.53	17372.6	17469.7
569.732	17360.3	17477.9
569.934	17333.7	17422.6
570.137	17393.1	17590.5
570.339	17575.3	17557.8
570.541	17698.2	17492.2
570.743	17384.9	17443.1
570.946	17112.5	17297.7
571.148	17675.7	17623.3
571.35	17401.2	17619.2
571.552	17771.9	17637.6
571.754	17307	17611
571.956	17636.8	17953
572.158	17602	17725.7
572.361	18197.9	18073.8
572.563	17931.7	18120.9
572.765	17913.2	18049.3
572.967	17950.1	18125
573.169	18040.2	18198.8
573.371	17993.1	18065.6
573.573	18040.2	18366.7
573.775	18136.5	18241.8
573.977	17993.1	18241.8
574.179	18011.5	18084.1
574.381	18197.9	18180.3
574.583	18286	18315.5
574.785	18097.6	18501.9
574.987	18200	18268.4
575.189	18318.7	18409.7
575.39	18335.1	18229.5
575.592	18482.6	18446.6
575.794	18388.4	18587.9
575.996	18578.8	18290.9
576.198	18484.6	18690.3
576.4	18554.3	18721
576.602	18566.5	18364.7
576.803	18787.7	18772.2
577.005	18650.5	18532.6
577.207	18638.2	18600.2
577.409	18724.2	18774.2
577.61	18822.5	18589.9
577.812	18716	19169.5
578.014	18976.1	18907.4
578.216	19011	18901.2
578.417	18920.8	18927.8
578.619	19111.3	19013.8
578.821	19160.5	18995.4
579.022	19133.8	19030.2
579.224	19205.5	18915.5
579.426	19017.1	19157.2
579.627	18982.3	18880.7
579.829	19049.9	19009.8
580.031	19312	19241.2
580.232	19183	19101.9
580.434	19500.4	19280.1
580.635	19350.9	19140.8
580.837	19416.5	19458.3
581.038	19357.1	19400.9
581.24	19332.5	19364.1
581.441	19443.1	19544.3
581.643	19482	19474.7
581.844	19469.7	19419.3
582.046	19377.5	19720.4
582.247	19815.8	19872
582.449	19604.9	19996.9
582.65	19611	19894.5
582.852	19934.6	20066.5
583.053	19535.2	19800.3
583.254	20028.8	19835.1
583.456	19652	20039.9
583.657	19959.2	20248.8
583.858	20041.1	20021.5
584.06	20170.1	20248.8
584.261	20307.3	20420.8
584.462	20018.5	20560.1
584.664	20223.3	20547.8
584.865	20280.7	20654.3
585.066	20530.5	21010.6
585.267	20618.6	20924.6
585.469	20770.2	21068
585.67	20776.3	21211.3
585.871	21018	21477.6
586.072	21089.6	21516.5
586.274	21149	21780.7
586.475	21364.1	21860.5
586.676	21364.1	22024.4
586.877	21443.9	22030.5
587.078	21927.3	22235.3
587.279	21804.4	22712.5
587.48	22033.8	22282.4
587.681	22218.1	22833.3
587.883	22189.4	22982.8
588.084	22517.1	23136.4
588.285	22582.6	23017.6
588.486	23092.5	23146.7
588.687	23106.9	23224.5
588.888	22887.8	23716
589.089	23197	23589
589.29	23690.6	23863.4
589.491	23473.5	24197.3
589.692	23764.3	24090.8
589.893	24114.5	24727.7
590.094	24135	24547.5
590.294	24434	24723.6
590.495	24665.4	24770.7
590.696	24573.2	25006.2
590.897	24618.3	25008.3
591.098	24757.5	25403.5
591.299	24896.8	25157.8
591.5	24714.5	25436.3
591.701	25496.9	25647.2
591.901	25386.3	25786.5
592.102	25464.1	25817.2
592.303	25988.4	26187.9
592.504	25896.2	25876.6
592.705	25816.3	26192
592.905	25900.3	26306.7
593.106	26379.5	26359.9
593.307	25898.3	26587.2
593.507	26203.4	26398.8
593.708	26301.7	26634.3
593.909	26424.6	26214.5
594.109	26723.6	26669.2
594.31	26723.6	26890.3
594.511	26862.9	27472
594.711	26785	27103.3
594.912	27053.3	27287.7
595.113	26924.3	27248.7
595.313	27184.4	27003
595.514	26918.2	27228.3
595.714	27329.8	27461.7
595.915	27239.7	27838.5
596.115	27333.9	27535.5
596.316	27362.6	27373.7
596.516	27379	27340.9
596.717	27884.8	27586.7
596.917	27792.6	27578.5
597.118	27528.5	27603
597.318	27569.4	27621.5
597.519	27891	27715.7
597.719	27745.5	27619.4
597.92	27751.7	27822.2
598.12	27833.6	28092.5
598.32	27618.6	27615.3
598.521	27761.9	27691.1
598.721	28073.2	27846.7
598.921	27612.4	27592.8
599.122	27989.2	27730
599.322	27741.4	27891.8
599.522	27850	27836.5
599.723	27968.8	27777.1
599.923	27905.3	27936.8
600.123	28103.9	27793.5
600.323	28040.5	28055.6
600.524	27907.3	27957.3
600.724	28233	27805.8
600.924	27905.3	27717.7
601.124	28161.3	27801.7
601.325	27876.6	27248.7
601.525	28058.9	27943
601.725	27520.3	27105.4
601.925	28433.7	27443.3
602.125	27659.5	27287.7
602.325	27645.2	27435.1
602.525	27481.3	27398.2
602.725	27336	27168.9
602.925	27381	26876
603.126	27538.7	26912.9
603.326	27456.8	27170.9
603.526	27249.9	26755.2
603.726	27473.2	26826.8
603.926	26867	26685.5
604.126	26918.2	26235
604.326	27094.3	26378.3
604.526	26754.3	26071.2
604.726	26840.3	26349.7
604.925	26766.6	26128.5
605.125	26219.8	25544.8
605.325	26496.3	25675.9
605.525	26326.3	25821.3
605.725	26309.9	25696.4
605.925	25924.9	25256.1
606.125	25994.5	25364.6
606.325	25900.3	25378.9
606.524	26037.5	24570
606.724	25441.6	24768.7
606.924	25144.6	24807.6
607.124	25193.8	24553.6
607.324	25089.3	24174.7
607.523	25163	24103.1
607.723	24776	23957.7
607.923	24814.9	24150.2
608.123	24257.8	23998.6
608.322	24407.3	23683.2
608.522	24135	23894.2
608.722	24241.5	23550.1
608.921	24206.7	23574.7
609.121	23999.8	23498.9
609.321	23852.3	23650.5
609.52	23713.1	23331
609.72	23833.9	23185.6
609.92	23596.3	23064.7
610.119	22963.5	23281.8
610.319	23577.9	23263.4
610.518	23162.2	23087.3
610.718	23309.6	23677.1
610.917	23260.5	23146.7
611.117	23432.5	23458
611.316	23135.6	23249
611.516	22982	23253.2
611.715	23397.7	23267.5
611.915	23358.8	23140.5
612.114	23233.9	23398.5
612.314	23061.8	23713.9
612.513	23627.1	23582.9
612.712	23377.2	23658.7
612.912	23592.3	23957.7
613.111	23491.9	23744.7
613.311	23612.7	23916.7
613.51	23754	23709.8
613.709	23594.3	23943.3
613.909	23768.4	24056
614.108	23833.9	24068.2
614.307	24010	24082.6
614.506	24061.2	24445.1
614.706	24253.8	24373.4
614.905	24212.8	24760.5
615.104	24264	24615
615.303	24542.5	24768.7
615.503	24485.2	24578.2
615.702	24313.1	24750.2
615.901	24614.2	24682.6
616.1	24778	25014.4
616.299	24792.4	24561.8
616.499	24810.8	24604.8
616.698	24741.2	24635.5
616.897	25046.3	25243.8
617.096	24604	24930.4
617.295	24794.4	24633.5
617.494	25138.5	25020.5
617.693	24974.6	25061.5
617.892	25040.2	24869
618.091	24649	24785
618.29	25013.5	25004.2
618.489	24892.7	24967.3
618.688	25202	25073.8
618.887	25050.4	24719.5
619.086	24997.2	24871
619.285	24821	24899.7
619.484	24804.7	24672.4
619.683	25052.5	24625.3
619.882	24663.3	24838.3
620.081	24671.5	24309.9
620.28	25050.4	24287.4
620.479	24728.9	24846.5
620.677	24773.9	24355
620.876	24687.9	24692.9
621.075	24483.1	24492.2
621.274	24710.5	24570
621.473	24667.4	24062.1
621.672	24761.7	24242.3
621.87	24507.7	23843
622.069	24415.5	24082.6
622.268	24075.6	23668.9
622.467	24509.8	23978.1
622.665	24165.7	23742.6
622.864	24065.3	23926.9
623.063	24173.9	23967.9
623.261	23928.1	23513.2
623.46	23915.8	23414.9
623.659	23887.2	23470.2
623.857	23909.7	23541.9
624.056	23813.4	23202
624.255	23932.2	23226.5
624.453	23539	23158.9
624.652	23584.1	23396.5
624.85	23426.4	23554.2
625.049	23459.1	23036.1
625.247	23328.1	23105.7
625.446	23311.7	23259.3
625.644	23256.4	23156.9
625.843	23367	23353.5
626.041	23405.9	23130.3
626.24	23461.2	23136.4
626.438	23190.9	23505
626.637	23192.9	23290
626.835	23270.7	23496.9
627.034	23655.8	23404.7
627.232	23233.9	23406.8
627.43	22992.2	23455.9
627.629	23307.6	23687.3
627.827	23270.7	23249
628.026	23213.4	23668.9
628.224	23403.8	23496.9
628.422	23231.8	23181.5
628.62	23293.3	23574.7
628.819	23358.8	23605.4
629.017	23373.1	23730.3
629.215	23231.8	23726.2
629.414	23520.6	23875.7
629.612	23401.8	23501
629.81	23680.3	23726.2
630.008	23551.3	24080.5
630.206	23727.4	24080.5
630.405	23217.5	23607.5
630.603	23930.2	23775.4
630.801	23854.4	24291.5
630.999	23637.3	24400
631.197	23924	23916.7
631.395	23840.1	24185
631.593	23725.4	24238.2
631.791	24132.9	24139.9
631.989	23952.7	24350.9
632.188	24319.3	24301.7
632.386	24073.5	24363.2
632.584	23950.7	24279.2
632.782	24327.5	24381.6
632.98	24094	24496.3
633.178	24243.5	24633.5
633.376	24323.4	24258.7
633.574	24659.2	24686.7
633.771	24391	24629.4
633.969	24434	24537.2
634.167	24368.4	24348.8
634.365	24597.8	24699
634.563	24771.9	24256.7
634.761	24610.1	24340.6
634.959	24522	24582.3
635.157	24325.4	24418.4
635.355	24626.5	24371.3
635.552	24438.1	24326.3
635.75	24601.9	24180.9
635.948	24333.6	24531.1
636.146	24309	24484
636.343	24292.7	24572
636.541	24434	24365.2
636.739	24352.1	24498.3
636.937	24132.9	24316
637.134	24759.6	24336.5
637.332	24128.8	24043.7
637.53	24468.8	24441
637.727	24466.7	24180.9
637.925	24397.1	23947.4
638.123	24456.5	24088.7
638.32	24380.7	23648.4
638.518	24325.4	24201.4
638.715	24268.1	23898.3
638.913	24155.5	24021.1
639.111	23999.8	23994.5
639.308	24352.1	23963.8
639.506	24247.6	23826.6
639.703	23776.6	23779.5
639.901	23981.4	23857.3
640.098	23944.5	23707.8
640.296	23827.8	23853.2
640.493	24034.6	23705.8
640.691	23846.2	23785.6
640.888	24016.2	23511.2
641.085	23842.1	23820.4
641.283	23518.5	23722.1
641.48	23704.9	23730.3
641.678	23694.7	23933.1
641.875	23733.6	23625.9
642.072	23471.4	23752.8
642.27	23790.9	23681.2
642.467	23731.5	23652.5
642.664	23840.1	23906.5
642.862	23788.9	23967.9
643.059	23545.2	23535.8
643.256	23575.9	23843
643.453	23778.6	23980.2
643.651	23606.6	23826.6
643.848	23686.5	23972
644.045	24030.5	24043.7
644.242	23596.3	23881.9
644.44	24278.3	24080.5
644.637	23690.6	23996.6
644.834	24018.2	24318.1
645.031	23913.8	23869.6
645.228	23860.5	24006.8
645.425	24014.1	24451.2
645.622	24294.7	24299.7
645.819	24092	24174.7
646.016	24231.2	24508.5
646.214	24202.5	24461.5
646.411	24241.5	24291.5
646.608	24180	24189.1
646.805	24278.3	24408.2
647.002	23942.5	24535.2
647.199	24202.5	24447.1
647.396	24221	24572
647.593	24153.4	24500.4
647.789	24767.8	25065.6
647.986	24157.5	24473.7
648.183	24669.5	24596.6
648.38	24892.7	24592.5
648.577	24655.2	25000.1
648.774	24765.7	25071.8
648.971	24954.2	24459.4
649.168	24479	24846.5
649.364	25040.2	24842.4
649.561	24890.7	24901.8
649.758	24978.7	25131.1
649.955	24667.4	25073.8
650.152	24966.5	25104.5
650.348	24823.1	24899.7
650.545	24900.9	24823.9
650.742	25347.4	25241.7
650.939	24730.9	24969.3
651.135	24874.3	24963.2
651.332	25208.1	25245.8
651.529	24714.5	25006.2
651.725	25105.7	25030.8
651.922	25150.8	24848.5
652.119	25398.6	25204.9
652.315	25148.7	25168
652.512	24917.3	25084
652.708	25175.3	25196.7
652.905	24931.6	25186.4
653.102	25517.3	25161.9
653.298	25165.1	25323.7
653.495	25341.2	24955
653.691	25150.8	24864.9
653.888	25054.5	25194.6
654.084	25365.8	25301.1
654.281	25040.2	24744.1
654.477	25199.9	25049.2
654.673	25312.5	25225.3
654.87	25154.9	24922.2
655.066	24962.3	24881.3
655.263	24982.8	24914
655.459	25040.2	24826
655.656	24905	24766.6
655.852	24546.6	24619.1
656.048	25056.6	24699
656.245	24569.1	24539.3
656.441	25066.8	24860.8
656.637	24784.2	24486
656.833	24765.7	24600.7
657.03	24477	24580.2
657.226	24460.6	24594.6
657.422	24868.1	24578.2
657.618	24116.5	24592.5
657.815	24802.6	24627.3
658.011	24405.3	24662.2
658.207	24442.2	24273
658.403	24456.5	24258.7
658.599	24587.6	24486
658.796	24593.7	24385.7
658.992	24067.4	23906.5
659.188	24591.7	24516.8
659.384	24298.8	24346.8
659.58	24239.4	24344.7
659.776	24255.8	24391.8
659.972	24294.7	24385.7
660.168	24565	24316
660.364	24767.8	24522.9
660.56	24274.2	24434.8
660.756	24358.2	24377.5
660.952	24515.9	24379.5
661.148	24370.5	24664.2
661.344	24223	24125.6
661.54	24028.5	24395.9
661.736	24413.5	24494.2
661.932	24417.6	24651.9
662.128	24296.8	24291.5
662.324	24305	24398
662.52	24298.8	24643.7
662.715	24468.8	24539.3
662.911	24466.7	24697
663.107	24388.9	24711.3
663.303	24628.5	24664.2
663.499	24524.1	24703.1
663.694	24386.9	24938.6
663.89	24542.5	25036.9
664.086	24755.5	24780.9
664.282	24831.3	24641.7
664.477	24812.8	24590.5
664.673	24880.4	24897.7
664.869	24663.3	24766.6
665.065	24878.4	25057.4
665.26	24909.1	25067.7
665.456	25136.4	25204.9
665.652	24769.8	25055.4
665.847	25001.3	24826
666.043	24937.8	25235.6
666.238	24894.8	25309.3
666.434	24968.5	25217.2
666.63	25234.7	25411.7
666.825	25169.2	25469
667.021	25169.2	25245.8
667.216	25107.8	25288.8
667.412	25062.7	25456.8
667.607	25021.7	24930.4
667.803	25544	25395.3
667.998	25171.2	25243.8
668.194	25322.8	25376.9
668.389	25199.9	25348.2
668.584	25283.9	25436.3
668.78	25339.2	25206.9
668.975	25029.9	25444.5
669.171	25263.4	25155.7
669.366	25159	25260.2
669.561	24917.3	25233.5
669.757	25212.2	25295
669.952	25265.5	25417.8
670.147	25349.4	25145.5
670.343	25316.7	25163.9
670.538	25242.9	25278.6
670.733	25085.2	25043.1
670.928	25173.3	25045.1
671.124	25007.4	25114.8
671.319	25406.8	25663.6
671.514	25107.8	25041
671.709	25214.2	24946.8
671.904	25261.3	25014.4
672.1	25658.7	25352.3
672.295	25128.2	25120.9
672.49	25208.1	25510
672.685	24943.9	25258.1
672.88	24839.5	24938.6
673.075	25371.9	25104.5
673.27	24980.8	24844.4
673.465	25308.5	24748.2
673.66	24980.8	24463.5
673.855	25417	24942.7
674.05	24968.5	25057.4
674.245	24833.3	24840.3
674.44	24571.2	24522.9
674.635	24882.5	24635.5
674.83	24909.1	24641.7
675.025	24913.2	24608.9
675.22	24931.6	24991.9
675.415	24714.5	24559.8
675.61	24841.5	24641.7
675.805	24735	24375.4
676	24683.8	24314
676.195	24391	24479.9
676.39	24687.9	24238.2
676.584	24460.6	24441
676.779	24485.2	24527
676.974	24532.3	24340.6
677.169	24538.4	24238.2
677.364	24507.7	24260.8
677.558	24507.7	24420.5
677.753	24499.5	24391.8
677.948	24212.8	24125.6
678.142	24339.8	24244.4
678.337	24372.5	24447.1
678.532	24585.5	24305.8
678.727	24149.3	24281.2
678.921	23893.3	24398
679.116	24202.5	24045.7
679.31	23958.8	23998.6
679.505	24200.5	23812.2
679.7	24348	23840.9
679.894	24272.2	23830.7
680.089	23829.8	24125.6
680.283	23709	23969.9
680.478	24022.3	23992.5
680.672	23854.4	23957.7
680.867	23721.3	23683.2
681.061	23532.9	23943.3
681.256	23854.4	23980.2
681.45	23838	23865.5
681.645	24077.6	23877.8
681.839	23686.5	23609.5
682.034	23397.7	23900.3
682.228	23979.3	23666.8
682.422	23616.8	23836.8
682.617	23780.7	23650.5
682.811	24024.4	23679.1
683.006	23715.1	23771.3
683.2	23690.6	23634.1
683.394	23666	23754.9
683.588	23592.3	23761
683.783	23698.8	23812.2
683.977	23649.6	23564.4
684.171	23772.5	23744.7
684.366	23870.8	23533.7
684.56	23915.8	23525.5
684.754	23868.7	23802
684.948	23805.2	23636.1
685.142	23911.7	23711.9
685.337	23790.9	24158.3
685.531	23584.1	24021.1
685.725	23987.5	23681.2
685.919	23666	23933.1
686.113	23704.9	23890.1
686.307	23784.8	23824.5
686.501	23965	24185
686.695	23727.4	23732.4
686.889	23715.1	23972
687.083	23569.7	23718
687.277	23962.9	23808.2
687.471	23811.4	23625.9
687.665	23571.8	24144
687.859	23821.6	23869.6
688.053	24008	24221.8
688.247	23371.1	23814.3
688.441	23760.2	23656.6
688.635	23811.4	24035.5
688.829	23766.3	23687.3
689.023	23655.8	23883.9
689.217	23633.2	23757
689.411	23768.4	24193.2
689.605	23876.9	23861.4
689.798	24032.6	24013
689.992	24186.2	24232.1
690.186	23919.9	24144
690.38	24114.5	23879.8
690.574	23876.9	23881.9
690.767	24083.8	24205.5
690.961	23983.4	24197.3
691.155	24026.4	23980.2
691.349	24124.7	24486
691.542	24063.3	24342.7
691.736	24126.8	24197.3
691.93	23944.5	24230
692.123	23770.4	24289.4
692.317	23983.4	24283.3
692.51	24036.7	24533.1
692.704	24167.7	24457.3
692.898	24182.1	24639.6
693.091	24485.2	24907.9
693.285	24153.4	24783
693.478	24358.2	24910
693.672	24450.4	24651.9
693.865	24624.4	25106.6
694.059	24356.2	25079.9
694.252	24806.7	25114.8
694.446	24534.3	25309.3
694.639	24788.3	25428.1
694.833	24644.9	25092.2
695.026	24712.5	25280.6
695.22	24911.2	25233.5
695.413	24982.8	25583.7
695.606	25072.9	25811.1
695.8	24982.8	25944.2
695.993	25343.3	26081.4
696.187	25580.8	25784.4
696.38	25830.7	25821.3
696.573	25394.5	26128.5
696.766	25437.5	25876.6
696.96	25539.9	26355.8
697.153	25730.3	26491
697.346	25959.7	26642.5
697.54	25941.3	26470.5
697.733	26281.2	26624.1
697.926	26301.7	26798.2
698.119	26109.2	26910.8
698.312	26201.4	27082.8
698.505	26602.8	26966.1
698.699	26877.2	27592.8
698.892	26760.5	27447.4
699.085	26668.3	27519.1
699.278	27336	27715.7
699.471	27176.2	27824.2
699.664	27223.3	28016.7
699.857	27512.1	27730
700.05	27528.5	27920.5
700.243	27256.1	27912.3
700.436	27725.1	28020.8
700.629	27594	28524.6
700.822	28251.4	28491.8
701.015	28046.6	29016.1
701.208	28333.3	29036.6
701.401	28228.9	29055
701.594	28423.4	29005.9
701.787	28595.5	28981.3
701.98	28521.7	29241.4
702.173	28314.9	28862.5
702.366	28599.5	29438
702.558	28980.5	29747.3
702.751	29199.6	29360.2
702.944	28949.7	29327.4
703.137	28828.9	29644.9
703.33	29373.7	29673.5
703.523	29383.9	29923.4
703.715	29209.8	29673.5
703.908	29596.9	30107.7
704.101	29713.6	29960.2
704.293	29680.9	30324.8
704.486	29828.3	30351.4
704.679	29834.5	30197.8
704.872	29664.5	29757.5
705.064	29656.3	30038.1
705.257	29568.2	30543.9
705.449	29701.3	29927.5
705.642	30027	30503
705.835	30037.2	30763
706.027	30184.7	30371.9
706.22	30121.2	30247
706.412	30149.8	30722.1
706.605	30479.6	30644.3
706.797	30209.2	30484.5
706.99	30407.9	30627.9
707.182	30696.7	30300.2
707.375	30700.8	30845
707.567	30084.3	30783.5
707.76	30643.4	30785.6
707.952	30387.4	30558.2
708.145	30700.8	30982.2
708.337	30799.1	30650.4
708.529	30639.3	30627.9
708.722	30346.5	30707.8
708.914	30838	31019
709.106	31137	30971.9
709.299	30842.1	30838.8
709.491	30557.4	30640.2
709.683	30987.5	30892.1
709.876	30530.8	30675
710.068	31065.3	31193.1
710.26	30635.2	30855.2
710.452	30709	30460
710.645	30821.6	30963.8
710.837	30735.6	31025.2
711.029	30799.1	31000.6
711.221	30772.4	30609.5
711.413	30412	30814.2
711.606	30633.2	30378
711.798	30651.6	30795.8
711.99	30532.8	30867.5
712.182	30444.8	30560.3
712.374	30723.3	30472.2
712.566	30770.4	30470.2
712.758	30555.3	30224.4
712.95	30522.6	30365.7
713.142	30668	30429.2
713.334	30438.6	30081.1
713.526	30299.4	30607.4
713.718	29912.3	30126.1
713.91	30131.4	30142.5
714.102	30045.4	30115.9
714.294	29928.7	30410.8
714.486	30450.9	30218.3
714.678	30137.6	30027.8
714.87	30612.7	30185.5
715.062	29924.6	29765.7
715.253	30067.9	30066.7
715.445	29996.3	29970.5
715.637	29857	29788.2
715.829	29861.1	29689.9
716.021	30012.6	29411.4
716.212	30168.3	29732.9
716.404	29918.4	29610
716.596	29246.7	29399.1
716.788	29945.1	29460.5
716.979	29599	29562.9
717.171	29588.7	29071.4
717.363	29558	29388.9
717.554	28974.3	29298.8
717.746	29328.6	28854.3
717.938	29304	29206.6
718.129	29287.7	29024.3
718.321	29181.2	28768.3
718.513	29078.8	28631.1
718.704	28728.6	28260.4
718.896	28876	28387.4
719.087	28716.3	28020.8
719.279	28654.8	28330.1
719.47	28456.2	28145.8
719.662	28810.5	27930.7
719.853	28558.6	28182.6
720.045	27807	27869.3
720.236	28417.3	27752.5
720.428	28151	27605.1
720.619	27907.3	27682.9
720.811	28190	27437.2
721.002	27583.8	27185.2
721.193	27530.5	26951.8
721.385	27587.8	26939.5
721.576	27575.6	27027.6
721.767	27174.2	27117.7
721.959	27389.2	26425.5
722.15	27067.7	26470.5
722.341	27256.1	26767.5
722.533	26684.7	26251.4
722.724	26983.7	26294.4
722.915	26752.3	25917.6
723.106	26447.1	25956.5
723.298	26705.2	26011.8
723.489	26484	25899.1
723.68	26172.7	25663.6
723.871	26119.5	25469
724.062	26115.4	25940.1
724.254	25857.3	25503.9
724.445	25982.2	25079.9
724.636	25447.7	25153.7
724.827	25587	25503.9
725.018	25476.4	25057.4
725.209	25363.8	24733.8
725.4	25242.9	24701.1
725.591	24849.7	24547.5
725.782	24853.8	24334.5
725.973	25269.5	24535.2
726.164	24986.9	24346.8
726.355	24776	24137.9
726.546	24528.2	24174.7
726.737	24860	24127.6
726.928	24810.8	24342.7
727.119	24452.4	23883.9
727.31	24155.5	23529.6
727.501	24411.5	24002.7
727.691	24098.1	23789.7
727.882	24077.6	23484.6
728.073	23981.4	23556.2
728.264	23616.8	23187.6
728.455	23713.1	23093.4
728.646	23747.9	22984.9
728.836	23356.7	22886.6
729.027	23887.2	23382.2
729.218	23278.9	22859.9
729.409	23504.2	23070.9
729.599	23262.5	22804.6
729.79	22994.2	22647
729.981	23141.7	22579.4
730.171	22863.2	22733
730.362	22621.5	22300.8
730.553	22691.2	22493.3
730.743	22701.4	22499.5
730.934	22605.1	22165.7
731.124	22685	22241.5
731.315	22549.8	22454.4
731.506	22629.7	22190.2
731.696	22492.5	21973.2
731.887	22384	22014.1
732.077	22214	22075.6
732.268	22211.9	22130.9
732.458	22082.9	21749.9
732.649	22027.6	21995.7
732.839	22048.1	21846.2
733.03	22068.6	21670.1
733.22	21845.3	21676.2
733.41	21923.2	21774.5
733.601	21677.4	21618.9
733.791	21902.7	21938.3
733.981	21859.7	21698.7
734.172	21800.3	21389.5
734.362	21786	21522.6
734.552	21534	21313.7
734.743	21798.2	21338.3
734.933	21441.9	21199
735.123	21261.7	21219.5
735.314	21310.8	21158.1
735.504	21376.4	21111
735.694	21511.5	21129.4
735.884	20999.5	21113
736.074	21153.1	21164.2
736.265	21157.2	20920.5
736.455	21200.2	21027
736.645	20923.8	20709.6
736.835	20954.5	21000.4
737.025	21028.2	20984
737.215	20825.5	20787.4
737.405	20975	20930.8
737.595	20774.2	20709.6
737.785	20811.1	20820.2
737.975	21022.1	20799.7
738.165	20762	20537.5
738.355	20964.7	20726
738.545	20737.4	20465.9
738.735	20981.1	20664.5
738.925	20473.2	20738.2
739.115	20696.4	20738.2
739.305	20817.3	20592.8
739.495	20741.5	20508.9
739.685	20514.2	20115.7
739.875	20802.9	20756.7
740.065	20491.6	20357.3
740.255	20510.1	20441.3
740.445	20458.9	20345
740.634	20403.6	20365.5
740.824	20546.9	20601
741.014	20372.8	20449.5
741.204	20438.4	20371.7
741.393	20166	20115.7
741.583	20305.3	20312.3
741.773	20567.4	20226.2
741.963	20313.5	20162.8
742.152	20491.6	20029.7
742.342	20290.9	20064.5
742.532	20354.4	20412.6
742.721	20307.3	20160.7
742.911	20268.4	20244.7
743.101	20288.9	20185.3
743.29	20133.2	19882.2
743.48	20323.7	19980.5
743.669	20084.1	20017.4
743.859	20164	20183.2
744.048	20092.3	20156.6
744.238	19979.6	19935.4
744.427	20182.4	19814.6
744.617	19973.5	19876
744.806	20016.5	19966.2
744.996	19981.7	20072.7
745.185	20243.8	20197.6
745.375	20006.3	20228.3
745.564	19948.9	19865.8
745.754	19944.8	20267.2
745.943	19600.8	20302
746.132	19914.1	20097.2
746.322	19867	19964.1
746.511	19846.5	20224.2
746.7	19586.4	20111.6
746.89	19756.4	19970.3
747.079	19928.4	19978.5
747.268	19772.8	20156.6
747.457	19860.9	19929.3
747.647	20004.2	20041.9
747.836	19842.4	19831
748.025	19912.1	20134.1
748.214	19928.4	19953.9
748.404	20282.7	20418.8
748.593	20174.2	20242.6
748.782	20057.5	19966.2
748.971	19791.2	20252.9
749.16	20047.2	20373.7
749.349	20202.9	20220.1
749.538	20299.1	20254.9
749.727	20116.9	20336.8
749.916	19873.2	20072.7
750.105	20280.7	20527.3
750.294	20008.3	20173
750.483	20395.4	20367.6
750.672	20272.5	20420.8
750.861	20284.8	20123.8
751.05	20383.1	20330.7
[truncated: 1,649 more rows]

## Sheet: Wavelength - Hexane 2
	0 min Exposure	10 min Exposure (Hexane)
345.966	-9.39	25.6
346.18	-9.39	25.6
346.395	-9.39	25.6
346.61	-50.35	-11.26
346.824	-40.11	1.02
347.039	17.24	-31.74
347.254	19.29	48.13
347.468	-15.53	-7.17
347.683	-44.2	46.08
347.897	2.9	-27.65
348.112	-17.58	-9.22
348.326	0.85	-70.65
348.541	11.09	37.89
348.756	43.86	23.55
348.97	-25.77	-37.89
349.185	9.05	-9.22
349.399	-1.19	37.89
349.614	43.86	-9.22
349.828	50	70.65
350.043	74.58	48.13
350.257	107.35	64.51
350.472	43.86	46.08
350.686	11.09	27.65
350.901	84.82	37.89
351.115	33.62	60.42
351.329	58.2	11.26
351.544	11.09	140.29
351.758	-50.35	5.12
351.973	105.3	37.89
352.187	76.63	128
352.401	80.72	29.7
352.616	47.96	-15.36
352.83	64.34	21.5
353.044	74.58	-19.46
353.259	64.34	11.26
353.473	-9.39	70.65
353.687	37.72	23.55
353.902	-56.49	29.7
354.116	27.48	62.46
354.33	11.09	44.03
354.545	109.4	5.12
354.759	15.19	80.89
354.973	47.96	68.61
355.187	64.34	144.38
355.402	41.81	70.65
355.616	33.62	25.6
355.83	27.48	46.08
356.044	37.72	15.36
356.258	-7.34	115.71
356.473	17.24	46.08
356.687	37.72	33.79
356.901	39.76	74.75
357.115	56.15	37.89
357.329	27.48	25.6
357.543	58.2	9.22
357.758	56.15	9.22
357.972	66.39	128
358.186	-1.19	87.04
358.4	47.96	27.65
358.614	47.96	48.13
358.828	66.39	87.04
359.042	68.44	89.09
359.256	33.62	33.79
359.47	11.09	39.94
359.684	19.29	99.33
359.898	-33.96	89.09
360.112	101.2	25.6
360.326	29.52	25.6
360.54	-19.63	-19.46
360.754	-48.3	70.65
360.968	107.35	5.12
361.182	-44.2	123.9
361.396	-13.48	21.5
361.61	52.05	95.23
361.824	78.68	9.22
362.038	56.15	13.31
362.252	-5.29	41.98
362.466	-7.34	64.51
362.68	-54.44	35.84
362.893	68.44	-3.07
363.107	50	48.13
363.321	19.29	48.13
363.535	19.29	60.42
363.749	21.33	76.8
363.963	15.19	103.42
364.176	15.19	-9.22
364.39	2.9	39.94
364.604	64.34	68.61
364.818	15.19	97.28
365.032	17.24	74.75
365.245	4.95	46.08
365.459	52.05	17.41
365.673	17.24	56.32
365.887	-5.29	82.94
366.1	88.92	162.81
366.314	37.72	37.89
366.528	11.09	9.22
366.741	7	70.65
366.955	82.77	62.46
367.169	64.34	-17.41
367.382	31.57	97.28
367.596	68.44	48.13
367.81	146.26	25.6
368.023	37.72	35.84
368.237	-5.29	109.57
368.451	-23.72	58.37
368.664	82.77	31.74
368.878	-15.53	27.65
369.091	90.96	5.12
369.305	90.96	33.79
369.518	43.86	13.31
369.732	35.67	48.13
369.946	27.48	80.89
370.159	90.96	62.46
370.373	62.29	48.13
370.586	29.52	-50.18
370.8	76.63	62.46
371.013	70.48	15.36
371.227	109.4	41.98
371.44	82.77	15.36
371.653	-15.53	111.61
371.867	99.16	60.42
372.08	31.57	27.65
372.294	-33.96	50.18
372.507	35.67	70.65
372.721	80.72	50.18
372.934	47.96	41.98
373.147	80.72	52.22
373.361	52.05	35.84
373.574	41.81	46.08
373.787	70.48	72.7
374.001	39.76	17.41
374.214	52.05	1.02
374.427	11.09	64.51
374.641	39.76	119.81
374.854	25.43	23.55
375.067	58.2	70.65
375.28	47.96	23.55
375.494	76.63	21.5
375.707	107.35	64.51
375.92	88.92	111.61
376.133	131.92	23.55
376.347	72.53	50.18
376.56	74.58	89.09
376.773	31.57	33.79
376.986	82.77	44.03
377.199	62.29	44.03
377.413	39.76	52.22
377.626	19.29	31.74
377.839	33.62	56.32
378.052	66.39	58.37
378.265	47.96	107.52
378.478	62.29	62.46
378.691	25.43	60.42
378.905	47.96	64.51
379.118	39.76	52.22
379.331	2.9	74.75
379.544	84.82	64.51
379.757	41.81	9.22
379.97	17.24	62.46
380.183	33.62	105.47
380.396	41.81	50.18
380.609	131.92	44.03
380.822	64.34	54.27
381.035	84.82	58.37
381.248	15.19	31.74
381.461	88.92	70.65
381.674	41.81	68.61
381.887	64.34	25.6
382.1	37.72	-23.55
382.313	72.53	95.23
382.526	35.67	66.56
382.738	47.96	78.85
382.951	56.15	66.56
383.164	25.43	105.47
383.377	47.96	21.5
383.59	25.43	31.74
383.803	90.96	37.89
384.016	68.44	37.89
384.229	25.43	111.61
384.441	47.96	64.51
384.654	56.15	70.65
384.867	74.58	13.31
385.08	41.81	121.85
385.293	99.16	91.13
385.505	97.11	144.38
385.718	99.16	50.18
385.931	-9.39	-3.07
386.144	74.58	70.65
386.356	121.68	19.46
386.569	45.91	50.18
386.782	37.72	23.55
386.994	97.11	103.42
387.207	80.72	78.85
387.42	70.48	123.9
387.632	121.68	103.42
387.845	52.05	37.89
388.058	74.58	87.04
388.27	21.33	37.89
388.483	-7.34	130.05
388.696	125.78	93.18
388.908	25.43	82.94
389.121	84.82	70.65
389.333	70.48	64.51
389.546	23.38	56.32
389.758	101.2	123.9
389.971	15.19	107.52
390.184	82.77	68.61
390.396	58.2	123.9
390.609	33.62	70.65
390.821	37.72	87.04
391.034	60.24	35.84
391.246	88.92	37.89
391.459	52.05	25.6
391.671	76.63	25.6
391.883	86.87	50.18
392.096	88.92	148.48
392.308	80.72	115.71
392.521	146.26	21.5
392.733	99.16	39.94
392.946	131.92	54.27
393.158	115.54	74.75
393.37	72.53	64.51
393.583	78.68	95.23
393.795	123.73	80.89
394.007	154.45	125.95
394.22	47.96	93.18
394.432	93.01	56.32
394.644	107.35	138.24
394.857	101.2	27.65
395.069	23.38	87.04
395.281	107.35	111.61
395.493	76.63	138.24
395.706	97.11	113.66
395.918	121.68	119.81
396.13	174.93	87.04
396.342	88.92	113.66
396.555	39.76	33.79
396.767	140.12	80.89
396.979	70.48	76.8
397.191	144.21	46.08
397.403	56.15	74.75
397.616	105.3	113.66
397.828	101.2	152.57
398.04	127.83	41.98
398.252	50	80.89
398.464	60.24	93.18
398.676	138.07	72.7
398.888	84.82	128
399.1	127.83	97.28
399.312	101.2	123.9
399.524	58.2	128
399.737	115.54	128
399.949	72.53	80.89
400.161	99.16	152.57
400.373	160.59	166.91
400.585	115.54	89.09
400.797	164.69	89.09
401.009	148.31	117.76
401.221	123.73	128
401.433	107.35	119.81
401.645	166.74	123.9
401.856	33.62	138.24
402.068	64.34	140.29
402.28	146.26	154.62
402.492	183.12	150.53
402.704	103.25	99.33
402.916	82.77	107.52
403.128	117.59	70.65
403.34	127.83	113.66
403.552	138.07	130.05
403.763	109.4	142.33
403.975	154.45	185.34
404.187	74.58	146.43
404.399	80.72	168.96
404.611	156.5	89.09
404.823	162.64	119.81
405.034	97.11	125.95
405.246	183.12	80.89
405.458	131.92	130.05
405.67	176.98	91.13
405.881	115.54	138.24
406.093	140.12	156.67
406.305	78.68	152.57
406.516	158.55	148.48
406.728	97.11	107.52
406.94	179.03	115.71
407.152	156.5	173.05
407.363	127.83	162.81
407.575	158.55	121.85
407.787	74.58	128
407.998	174.93	89.09
408.21	166.74	152.57
408.421	148.31	160.77
408.633	170.83	259.07
408.845	125.78	103.42
409.056	142.16	189.44
409.268	133.97	205.82
409.479	138.07	209.92
409.691	95.06	125.95
409.902	195.41	220.16
410.114	156.5	148.48
410.325	127.83	203.77
410.537	260.95	226.3
410.748	205.65	168.96
410.96	156.5	187.39
411.171	97.11	158.72
411.383	138.07	234.49
411.594	174.93	177.15
411.806	164.69	205.82
412.017	164.69	158.72
412.228	183.12	230.4
412.44	72.53	211.96
412.651	154.45	189.44
412.863	185.17	205.82
413.074	162.64	166.91
413.285	166.74	207.87
413.497	179.03	179.2
413.708	203.6	228.35
413.919	174.93	203.77
414.131	228.18	209.92
414.342	226.13	152.57
414.553	226.13	209.92
414.765	254.8	218.11
414.976	172.88	222.2
415.187	162.64	134.14
415.398	193.36	162.81
415.61	211.79	207.87
415.821	318.29	236.54
416.032	170.83	226.3
416.243	205.65	209.92
416.454	187.22	207.87
416.666	306	218.11
416.877	238.42	222.2
417.088	156.5	216.06
417.299	144.21	134.14
417.51	183.12	162.81
417.721	269.14	316.41
417.932	228.18	273.4
418.144	205.65	224.25
418.355	250.71	285.69
418.566	224.08	201.72
418.777	201.55	173.05
418.988	195.41	160.77
419.199	262.99	242.68
419.41	238.42	211.96
419.621	252.75	201.72
419.832	209.75	171.01
420.043	232.27	209.92
420.254	179.03	203.77
420.465	248.66	326.65
420.676	271.19	285.69
420.887	269.14	349.18
421.098	256.85	168.96
421.309	295.76	263.16
421.52	269.14	254.97
421.731	262.99	291.84
421.941	228.18	226.3
422.152	295.76	257.02
422.363	330.58	257.02
422.574	301.9	248.83
422.785	308.05	252.92
422.996	277.33	308.22
423.207	254.8	232.44
423.418	306	226.3
423.628	402.26	295.93
423.839	308.05	328.7
424.05	211.79	300.03
424.261	277.33	336.89
424.471	230.23	234.49
424.682	273.23	234.49
424.893	312.14	275.45
425.104	267.09	316.41
425.314	224.08	398.33
425.525	308.05	248.83
425.736	312.14	308.22
425.947	299.86	357.37
426.157	320.34	267.26
426.368	267.09	291.84
426.579	306	351.23
426.789	299.86	275.45
427	271.19	304.12
427.21	316.24	371.71
427.421	299.86	326.65
427.632	344.91	336.89
427.842	342.86	295.93
428.053	363.34	302.08
428.263	285.52	336.89
428.474	301.9	328.7
428.685	353.1	345.08
428.895	355.15	334.84
429.106	365.39	343.03
429.316	310.1	316.41
429.527	365.39	386.04
429.737	359.25	443.39
429.948	316.24	334.84
430.158	420.69	386.04
430.369	402.26	316.41
430.579	392.02	422.91
430.789	338.77	410.62
431	373.58	375.8
431.21	379.73	361.47
431.421	418.64	363.51
431.631	336.72	394.23
431.841	357.2	431.1
432.052	506.7	375.8
432.262	437.07	383.99
432.473	410.45	381.95
432.683	457.55	513.02
432.893	404.3	443.39
433.104	377.68	441.34
433.314	410.45	388.09
433.524	379.73	416.76
433.734	455.5	457.72
433.945	469.84	467.96
434.155	367.44	410.62
434.365	445.26	482.3
434.575	463.69	461.82
434.786	480.08	437.24
434.996	392.02	443.39
435.206	451.41	474.1
435.416	490.32	429.05
435.626	412.5	486.39
435.837	547.66	453.63
436.047	494.41	510.97
436.257	369.49	472.06
436.467	465.74	463.86
436.677	482.13	484.34
436.887	551.76	500.73
437.097	506.7	515.06
437.307	418.64	543.74
437.518	496.46	484.34
437.728	572.24	478.2
437.938	516.94	482.3
438.148	502.61	521.21
438.358	539.47	562.17
438.568	531.28	572.41
438.778	562	615.41
438.988	549.71	564.22
439.198	582.48	527.35
439.408	514.89	535.54
439.618	588.62	541.69
439.828	615.24	572.41
440.038	521.04	545.78
440.247	562	556.02
440.457	590.67	539.64
440.667	578.38	558.07
440.877	553.8	635.89
441.087	596.81	586.74
441.297	576.33	603.13
441.507	613.2	605.17
441.717	596.81	527.35
441.927	594.76	541.69
442.136	539.47	607.22
442.346	559.95	619.51
442.556	572.24	596.98
442.766	576.33	578.55
442.976	658.25	662.52
443.185	645.96	578.55
443.395	602.96	586.74
443.605	615.24	580.6
443.815	576.33	707.57
444.024	715.59	668.66
444.234	650.06	709.62
444.444	568.14	639.99
444.653	643.92	666.61
444.863	623.44	648.18
445.073	639.82	660.47
445.282	699.21	711.67
445.492	711.5	660.47
445.702	629.58	623.61
445.911	703.31	779.25
446.121	746.31	660.47
446.331	674.64	603.13
446.54	654.16	693.24
446.75	699.21	605.17
446.959	721.74	766.96
447.169	721.74	697.33
447.378	676.68	685.05
447.588	723.79	685.05
447.797	686.92	685.05
448.007	707.4	740.34
448.216	740.17	711.67
448.426	748.36	719.86
448.635	850.76	703.48
448.845	691.02	744.44
449.054	817.99	769.01
449.264	711.5	803.83
449.473	738.12	789.49
449.683	686.92	807.92
449.892	768.84	711.67
450.101	699.21	693.24
450.311	801.61	812.02
450.52	760.65	795.64
450.73	807.75	803.83
450.939	861	787.44
451.148	801.61	918.51
451.358	842.57	820.21
451.567	791.37	793.59
451.776	846.66	795.64
451.985	809.8	801.78
452.195	787.27	816.12
452.404	783.18	826.36
452.613	797.51	797.68
452.822	875.34	986.1
453.032	867.14	904.18
453.241	813.9	885.75
453.45	865.1	816.12
453.659	824.14	889.84
453.869	803.66	818.16
454.078	801.61	920.56
454.287	891.72	822.26
454.496	955.21	852.98
454.705	920.39	885.75
454.914	797.51	812.02
455.123	904.01	908.27
455.333	926.54	893.94
455.542	897.86	898.03
455.751	928.58	908.27
455.96	940.87	928.75
456.169	985.93	957.43
456.378	934.73	918.51
456.587	975.69	912.37
456.796	938.82	934.9
457.005	994.12	967.67
457.214	973.64	932.85
457.423	908.1	947.19
457.632	1106.76	1035.25
457.841	992.07	1029.1
458.05	934.73	1043.44
458.259	1047.37	1057.78
458.468	1078.08	1047.54
458.677	1119.04	1045.49
458.886	1092.42	1004.53
459.095	1045.32	1010.67
459.303	957.25	1027.06
459.512	1065.8	1147.89
459.721	1174.34	1057.78
459.93	1219.39	1043.44
460.139	1090.37	1090.54
460.348	1049.41	1065.97
460.557	1293.12	1164.27
460.765	1121.09	1061.87
460.974	1063.75	1145.84
461.183	1246.02	1061.87
461.392	1137.48	1151.98
461.6	1162.05	1221.61
461.809	1145.67	1194.99
462.018	1192.77	1180.65
462.227	1121.09	1106.93
462.435	1192.77	1225.71
462.644	1137.48	1215.47
462.853	1342.27	1270.76
463.061	1246.02	1272.81
463.27	1303.36	1315.82
463.479	1299.27	1246.19
463.687	1325.89	1274.86
463.896	1323.84	1328.11
464.105	1311.55	1385.45
464.313	1366.85	1350.64
464.522	1356.61	1371.12
464.73	1411.9	1287.15
464.939	1424.19	1360.88
465.148	1383.23	1424.36
465.356	1432.38	1483.75
465.565	1473.34	1471.47
465.773	1461.06	1422.31
465.982	1442.62	1453.03
466.19	1522.49	1481.71
466.399	1385.28	1422.31
466.607	1600.32	1471.47
466.816	1508.16	1577.96
467.024	1471.29	1580.01
467.233	1594.17	1577.96
467.441	1606.46	1596.39
467.649	1569.6	1543.14
467.858	1581.89	1598.44
468.066	1563.45	1586.15
468.275	1678.14	1498.09
468.483	1620.8	1586.15
468.691	1645.37	1672.17
468.9	1557.31	1766.37
469.108	1641.28	1672.17
469.316	1694.52	1639.4
469.525	1694.52	1774.56
469.733	1776.44	1678.31
469.941	1696.57	1774.56
470.15	1788.73	1778.66
470.358	1772.35	1856.48
470.566	1745.72	1911.78
470.774	1841.98	1917.92
470.983	1874.74	1870.82
471.191	1925.94	1985.51
471.399	1903.42	1903.59
471.607	1977.14	1997.79
471.815	1948.47	1973.22
472.024	1889.08	1969.12
472.232	2048.82	2046.94
472.44	2048.82	2005.99
472.648	2001.72	2122.72
472.856	2097.97	2079.71
473.064	2122.55	2042.85
473.272	2190.13	2137.06
473.481	2167.6	2151.39
473.689	2108.21	2075.62
473.897	2251.57	2188.25
474.105	2218.8	2151.39
474.313	2241.33	2331.61
474.521	2333.49	2304.99
474.729	2300.72	2278.37
474.937	2390.83	2399.2
475.145	2292.53	2352.09
475.353	2444.08	2397.15
475.561	2542.38	2456.54
475.769	2429.74	2454.49
475.977	2493.23	2493.4
476.185	2466.61	2534.36
476.393	2544.43	2560.98
476.601	2603.82	2620.38
476.808	2439.98	2581.46
477.016	2595.63	2606.04
477.224	2673.45	2679.77
477.432	2657.07	2722.77
477.64	2804.52	2665.43
477.848	2679.6	2722.77
478.056	2892.59	2757.59
478.263	2786.09	2726.87
478.471	2837.29	2894.8
478.679	2726.7	2884.56
478.887	2958.12	2954.19
479.095	3031.85	2968.53
479.302	2908.97	3027.92
479.51	2898.73	2954.19
479.718	2976.55	3085.26
479.926	2990.89	3056.59
480.133	3058.47	3023.83
480.341	3105.57	3120.08
480.549	3171.11	3193.81
480.756	3185.44	3140.56
480.964	3234.6	3224.53
481.172	3304.23	3386.32
481.379	3169.06	3312.59
481.587	3543.84	3435.47
481.795	3480.35	3355.6
482.002	3453.73	3353.55
482.21	3412.77	3490.76
482.417	3504.93	3412.94
482.625	3492.64	3593.16
482.833	3599.13	3611.59
483.04	3693.34	3711.94
483.248	3664.67	3703.75
483.455	3664.67	3871.68
483.663	3748.64	3757
483.87	3674.91	3797.96
484.078	3709.72	3822.53
484.285	3816.22	3849.16
484.493	3857.18	3849.16
484.7	3924.76	3896.26
484.908	4100.89	3910.6
485.115	3963.67	3916.74
485.322	3865.37	4072.39
485.53	4033.3	4029.38
485.737	4184.85	4144.06
485.945	4191	4133.82
486.152	4160.28	4127.68
486.359	4086.55	4131.78
486.567	4293.4	4299.71
486.774	4221.72	4342.72
486.981	4377.36	4223.94
487.189	4344.6	4271.04
487.396	4479.76	4379.58
487.603	4582.16	4424.64
487.811	4391.7	4410.3
488.018	4551.44	4463.55
488.225	4639.5	4539.32
488.432	4672.27	4615.1
488.64	4705.04	4602.81
488.847	4631.31	4684.73
489.054	4737.81	4608.95
489.261	4635.41	4862.9
489.468	4750.09	4764.6
489.675	4584.21	4873.14
489.883	4850.44	4801.46
490.09	5028.62	4930.48
490.297	5186.31	4850.61
490.504	4965.13	5026.74
490.711	4938.51	4926.39
490.918	5008.14	5002.16
491.125	5069.58	5145.52
491.332	5131.02	5073.84
491.539	5253.89	5209.01
491.747	5192.45	5133.23
491.954	5276.42	5354.41
492.161	5219.08	5270.45
492.368	5415.68	5368.75
492.575	5458.69	5286.83
492.782	5397.25	5356.46
492.989	5407.49	5503.92
493.196	5462.79	5395.37
493.402	5452.55	5454.76
493.609	5573.38	5522.35
493.816	5526.27	5503.92
494.023	5618.43	5563.31
494.23	5446.4	5637.03
494.437	5651.2	5716.9
494.644	5851.9	5591.98
494.851	5708.54	5862.31
495.058	5661.44	5864.36
495.265	5905.15	5989.28
495.471	5858.04	5901.22
495.678	6054.65	5968.8
495.885	6050.55	5936.04
496.092	5993.21	5936.04
496.299	6030.07	6017.96
496.505	6085.37	6044.58
496.712	6142.71	6136.74
496.919	6126.33	6167.46
497.126	6054.65	6138.79
497.332	6177.53	6169.51
497.539	6388.47	6108.07
497.746	6374.13	6366.11
497.952	6380.28	6208.42
498.159	6351.6	6265.76
498.366	6355.7	6493.08
498.572	6454	6271.9
498.779	6396.66	6370.21
498.986	6537.97	6511.52
499.192	6421.24	6540.19
499.399	6494.96	6538.14
499.605	6562.55	6669.21
499.812	6548.21	6822.81
500.019	6750.96	6685.59
500.225	6605.55	6548.38
500.432	6710	6779.8
500.638	6693.62	6869.91
500.845	6695.66	6722.46
501.051	6773.49	6923.16
501.258	6798.06	6798.23
501.464	6955.76	6726.55
501.671	7004.91	6923.16
501.877	7111.4	6865.82
502.084	6945.52	7072.66
502.29	6996.71	6968.21
502.496	7142.12	7009.17
502.703	7125.74	7087
502.909	7228.14	7107.48
503.116	7033.58	7105.43
503.322	7203.56	7250.83
503.528	7267.05	7226.26
503.735	7326.44	7277.46
503.941	7260.9	7306.13
504.147	7367.4	7254.93
504.354	7371.49	7316.37
504.56	7285.48	7340.94
504.766	7375.59	7322.51
504.973	7459.56	7426.96
505.179	7379.68	7410.57
505.385	7572.19	7598.99
505.591	7621.35	7623.56
505.798	7568.1	7582.6
506.004	7580.39	7443.34
506.21	7639.78	7453.58
506.416	7672.54	7527.31
506.622	7731.94	7762.83
506.828	7686.88	7734.15
507.035	7717.6	7693.19
507.241	7707.36	7517.07
507.447	7813.85	7734.15
507.653	7883.49	7865.22
507.859	8059.61	7773.07
508.065	7848.67	7951.24
508.271	7877.34	8147.84
508.477	7899.87	7992.2
508.683	7963.36	7924.62
508.889	8012.51	7973.77
509.095	7934.68	8246.15
509.301	8055.51	8061.83
509.507	8268.5	8313.73
509.713	8047.32	8047.49
509.919	8137.43	7979.91
510.125	8215.26	8250.24
510.331	8391.38	8309.63
510.537	8250.07	8311.68
510.743	8323.8	8313.73
510.949	8438.48	8403.84
511.155	8325.85	8375.17
511.361	8436.44	8534.91
511.567	8561.36	8510.33
511.773	8676.05	8563.58
511.979	8504.02	8502.14
512.184	8624.85	8575.87
512.39	8604.37	8608.64
512.596	8563.41	8461.18
512.802	8717.01	8371.07
513.008	8680.14	8592.25
513.213	8512.21	8721.27
513.419	8616.66	8727.42
513.625	8696.53	8622.97
513.831	8739.54	9053.05
514.037	8671.95	8854.39
514.242	8891.09	8827.77
514.448	8878.8	8754.04
514.654	8862.41	8942.46
514.859	9052.88	8960.89
515.065	8880.85	8964.98
515.271	8782.54	8893.3
515.476	8936.14	9034.61
515.682	9061.07	8893.3
515.888	9087.69	9327.47
516.093	9226.95	9069.43
516.299	9085.64	9055.09
516.504	9208.52	9276.27
516.71	9179.85	9059.19
516.916	9245.38	9214.84
517.121	9097.93	9089.91
517.327	9136.84	9245.55
517.532	9433.8	9468.78
517.738	9452.23	9366.39
517.943	9368.26	9321.33
518.149	9411.27	9399.15
518.354	9562.82	9603.95
518.56	9341.64	9436.02
518.765	9659.07	9575.28
518.97	9548.48	9466.74
519.176	9628.35	9479.02
519.381	9532.1	9649
519.587	9706.18	9767.79
519.792	9679.55	9761.64
519.997	9718.47	9933.67
520.203	9712.32	9978.73
520.408	9870.01	9751.4
520.614	9960.13	9775.98
520.819	9716.42	9880.43
521.024	9841.34	9900.9
521.229	10105.5	9835.37
521.435	9876.16	10023.8
521.64	10130.1	10052.5
521.845	10025.7	9927.53
522.051	10066.6	10124.1
522.256	10087.1	10247
522.461	10158.8	10234.7
522.666	10343.1	10197.9
522.871	10488.5	10310.5
523.077	10173.1	10093.4
523.282	10232.5	10236.8
523.487	10162.9	10388.3
523.692	10197.7	10369.9
523.897	10443.5	10322.8
524.102	10447.5	10216.3
524.308	10345.1	10367.8
524.513	10414.8	10558.3
524.718	10298	10318.7
524.923	10492.6	10369.9
525.128	10603.2	10445.7
525.333	10463.9	10640.2
525.538	10549.9	10525.5
525.743	10482.4	10716
525.948	10781.4	10806.1
526.153	10631.9	10662.8
526.358	10621.6	10687.3
526.563	10760.9	10785.6
526.768	10808	10892.1
526.973	10758.8	10822.5
527.178	10935	10857.3
527.383	10914.5	10951.5
527.588	10730.2	10808.2
527.793	10988.2	11008.9
527.997	10867.4	11006.8
528.202	11123.4	11010.9
528.407	11004.6	10906.5
528.612	11082.4	11211.6
528.817	11049.6	11152.2
529.022	11096.8	11117.4
529.227	11041.5	11340.6
529.431	11250.4	11142
529.636	11332.3	11236.2
529.841	11266.7	11148.1
530.046	11322	11307.9
530.25	11299.5	11338.6
530.455	11199.1	11357
530.66	11623.1	11481.9
530.865	11578	11430.7
531.069	11471.5	11486
531.274	11545.2	11336.5
531.479	11623.1	11533.1
531.683	11705	11449.2
531.888	11844.3	11883.3
532.093	11567.8	11760.5
532.297	11721.4	11809.6
532.502	11786.9	11742
532.707	11805.4	11860.8
532.911	12079.8	11719.5
533.116	11928.2	11922.2
533.32	11586.2	11780.9
533.525	11905.7	11907.9
533.729	12092.1	12108.6
533.934	11924.1	11916.1
534.138	12102.3	12106.6
534.343	12085.9	12129.1
534.547	12004	12290.9
534.752	12108.4	12102.5
534.956	12214.9	12309.3
535.161	12405.4	12172.1
535.365	12126.9	12125
535.57	12184.2	12241.7
535.774	12321.4	12184.4
535.978	12198.6	12063.6
536.183	12335.8	12180.3
536.387	12151.5	12372.8
536.592	12634.8	12448.6
536.796	12411.5	12239.7
537	12497.6	12598.1
537.205	12503.7	12391.2
537.409	12716.7	12526.4
537.613	12573.3	12448.6
537.818	12470.9	12510
538.022	12718.7	12510
538.226	12479.1	12557.1
538.43	12774	12702.5
538.635	12835.5	12794.7
538.839	12968.6	12788.5
539.043	12808.9	12921.7
539.247	13009.5	12966.7
539.451	12991.1	13005.6
539.656	12978.8	13052.7
539.86	13064.9	12868.4
540.064	12917.4	13114.2
540.268	13007.5	12995.4
540.472	13382.3	13173.6
540.676	13112	13235
540.88	13052.6	13392.7
541.084	12982.9	13093.7
541.288	13380.2	13278
541.493	13281.9	13294.4
541.697	13308.5	13417.3
541.901	13337.2	13472.6
542.105	13677.2	13517.6
542.309	13386.4	13445.9
542.513	13623.9	13644.6
542.717	13484.7	13423.4
542.921	13646.5	13429.6
543.125	13540	13626.2
543.329	13693.6	13734.7
543.532	13918.9	13742.9
543.736	13802.1	13851.4
543.94	13415	13646.6
544.144	13664.9	13697.8
544.348	13961.9	13792
544.552	14097	13951.8
544.756	13972.1	13912.9
544.96	13953.7	14115.6
545.163	13873.8	13998.9
545.367	14031.5	14091
545.571	14074.5	13966.1
545.775	14174.9	14211.9
545.979	14115.5	14146.3
546.182	14113.4	14080.8
546.386	14166.6	14113.6
546.59	14043.8	14211.9
546.794	14262.9	14355.2
546.997	14398.1	14445.4
547.201	14193.3	14234.4
547.405	14299.8	14465.8
547.608	14316.1	14226.2
547.812	14502.5	14328.6
548.016	14510.7	14273.3
548.219	14482	14334.8
548.423	14389.9	14629.7
548.627	14473.9	14392.1
548.83	14551.7	14529.3
549.034	14607	14558
549.237	14604.9	14697.2
549.441	14580.3	14572.3
549.645	14758.5	14785.3
549.848	14594.7	14705.4
550.052	14746.2	14748.5
550.255	14711.4	14644
550.459	14924.4	14885.7
550.662	14756.5	14756.6
550.866	14946.9	14988.1
551.069	14844.5	14766.9
551.272	14965.4	14713.6
551.476	14793.3	15031.1
551.679	14858.9	14838.6
551.883	15168.1	14941
552.086	15026.8	14922.5
552.29	15190.6	14932.8
552.493	14908	15123.2
552.696	15137.4	15063.8
552.9	15194.7	15043.4
553.103	15006.3	15055.6
553.306	15145.6	15258.4
553.51	15258.2	15297.3
553.713	15231.6	15299.4
553.916	15422.1	15489.8
554.119	15342.2	15209.2
554.323	15686.2	15117.1
554.526	15454.8	15704.9
554.729	15407.7	15188.8
554.932	15356.5	15754
555.136	15377	15301.4
555.339	15336	15463.2
555.542	15698.5	15655.7
555.745	15553.1	15823.6
555.948	15671.9	15422.2
556.151	15620.7	15453
556.354	15686.2	15711
556.558	15641.2	15700.8
556.761	15809.1	15723.3
556.964	16044.6	15815.4
557.167	15696.5	15700.8
557.37	15710.8	15602.5
557.573	15938.1	16071.4
557.776	16157.3	15866.6
557.979	15866.5	15928.1
558.182	16048.7	16018.2
558.385	15889	15856.4
558.588	15991.4	16177.9
558.791	16016	15862.5
558.994	16095.8	16182
559.197	16106.1	16225
559.4	15989.4	16171.8
559.603	15768.2	15891.2
559.806	16239.2	16169.7
560.009	16263.8	16175.9
560.211	16276.1	16229.1
560.414	15989.4	16298.8
560.617	16116.3	16042.8
560.82	16300.6	16100.1
561.023	16237.1	16280.3
561.226	16325.2	16274.2
561.428	16274	16335.6
561.631	15856.2	16235.3
561.834	16321.1	16229.1
562.037	16321.1	16231.2
562.24	16409.2	16466.7
562.442	16407.1	16321.3
562.645	16294.5	16597.8
562.848	16485	16253.7
563.05	16353.9	16141.1
563.253	16339.5	16528.1
563.456	16487	16352
563.658	16538.2	16493.3
563.861	16444	16317.2
564.064	16790.1	16773.9
564.266	16419.4	16587.5
564.469	16753.2	16452.4
564.672	16884.3	16786.2
564.874	16546.4	16513.8
565.077	16716.4	16896.8
565.279	16759.4	16743.2
565.482	16577.1	16767.7
565.684	16689.8	16968.5
565.887	16695.9	16792.3
566.089	17201.7	16851.7
566.292	16935.5	16862
566.494	16759.4	16853.8
566.697	16982.6	16958.2
566.899	17164.9	16937.7
567.102	17152.6	17034
567.304	17179.2	17453.8
567.507	17132.1	16921.3
567.709	17083	17085.2
567.911	17195.6	17105.7
568.114	17218.1	17206
568.316	17377.9	17310.5
568.518	17560.1	17396.5
568.721	17083	17283.8
568.923	17373.8	17341.2
569.125	17361.5	17408.8
569.328	17322.6	17367.8
569.53	17566.3	17611.5
569.732	17361.5	17462
569.934	17599	17359.6
570.137	17703.5	17791.7
570.339	17750.6	17824.5
570.541	17590.9	17578.7
570.743	17752.7	17390.3
570.946	17308.2	17306.4
571.148	17920.6	17832.7
571.35	17865.3	17806.1
571.552	18188.9	17890
571.754	17799.8	17916.7
571.956	18023	18078.4
572.158	17980	18045.7
572.361	18088.5	18123.5
572.563	18129.5	18049.8
572.765	17941.1	18475.8
572.967	18598.5	18527
573.169	18395.7	18285.3
573.371	18350.7	18133.7
573.573	18055.8	18170.6
573.775	18424.4	18342.6
573.977	18360.9	18141.9
574.179	18584.1	18811.6
574.381	18227.8	18293.5
574.583	18506.3	18584.3
574.785	18399.8	18731.8
574.987	18492	18473.7
575.189	18422.3	18641.6
575.39	18489.9	18588.4
575.592	18668.1	18588.4
575.794	18645.6	18631.4
575.996	18743.9	18402
576.198	18643.5	18719.5
576.4	18627.1	18821.9
576.602	19075.6	18889.4
576.803	18866.7	18635.5
577.005	18858.5	18946.8
577.207	18811.5	18739.9
577.409	19001.9	18967.3
577.61	19178	18715.4
577.812	18985.5	18848.5
578.014	18778.7	18852.6
578.216	18924.1	18952.9
578.417	19087.9	18807.5
578.619	19200.6	19055.3
578.821	19087.9	19331.8
579.022	19075.6	19120.9
579.224	19389	19432.2
579.426	19352.1	19018.5
579.627	19335.7	19084
579.829	19280.4	19194.6
580.031	19405.4	19448.5
580.232	19487.3	19378.9
580.434	19454.5	19610.3
580.635	19630.6	19354.3
580.837	19806.8	19800.8
581.038	19675.7	19946.2
581.24	19911.2	19763.9
581.441	19886.6	19845.8
581.643	20083.2	20206.3
581.844	20124.2	19831.5
582.046	20290.1	20519.6
582.247	20447.8	20253.4
582.449	20580.9	20675.3
582.65	20589.1	20722.4
582.852	20961.8	20894.4
583.053	20933.1	20589.2
583.254	21156.4	21109.4
583.456	21381.7	21025.5
583.657	21426.7	21394.1
583.858	21480	21453.5
584.06	21441	21527.2
584.261	21862.9	21664.4
584.462	21912.1	21775
584.664	22397.4	22063.8
584.865	22411.8	22289.1
585.066	22354.4	22631.1
585.267	22802.9	22561.5
585.469	22807	22731.4
585.67	22477.3	22547.1
585.871	23157.2	22995.6
586.072	23198.2	23122.6
586.274	23435.8	23315.1
586.475	23765.5	23737
586.676	23523.8	23556.8
586.877	23568.9	23657.1
587.078	24259	24048.3
587.279	23700	23812.8
587.48	24220.1	24294
587.681	24222.2	24447.6
587.883	24504.8	24312.5
588.084	24527.3	24414.9
588.285	24691.2	24683.1
588.486	24889.8	24748.7
588.687	24885.7	24703.6
588.888	24877.5	24838.8
589.089	25102.8	24908.4
589.29	25600.5	25244.3
589.491	25315.8	25434.8
589.692	25342.4	25410.2
589.893	25289.2	25434.8
590.094	25563.6	25598.6
590.294	25502.2	25610.9
590.495	25989.6	25828
590.696	26319.3	25905.8
590.897	26057.2	25764.5
591.098	25836	25948.8
591.299	25991.6	26008.2
591.5	26305	25946.7
591.701	26364.4	26315.4
591.901	26266	25950.8
592.102	26534.3	26499.7
592.303	26380.7	26485.4
592.504	26583.5	26512
592.705	26305	26544.8
592.905	26479	26497.6
593.106	26493.4	26528.4
593.307	26837.4	26718.8
593.507	26839.5	26718.8
593.708	26563	26559.1
593.909	26638.8	26835.6
594.109	27075	26727
594.31	26894.8	26897
594.511	26948	27140.7
594.711	26804.7	26909.3
594.912	27109.8	27136.6
595.113	26671.5	27058.8
595.313	26782.1	27159.1
595.514	27058.6	27058.8
595.714	26898.9	27122.3
595.915	27040.2	27376.2
596.115	27126.2	27327.1
596.316	26833.3	27001.4
596.516	27042.2	26618.5
596.717	27136.4	26800.7
596.917	27077	27036.3
597.118	27044.3	26966.6
597.318	26997.2	27042.4
597.519	27138.5	26933.9
597.719	26866.1	26935.9
597.92	27161	26864.2
598.12	27046.3	27110
598.32	26726.8	26581.6
598.521	26939.8	27015.8
598.721	27206.1	26677.9
598.921	26903	26784.4
599.122	26427.8	26825.3
599.322	26712.5	26296.9
599.522	26458.6	26727
599.723	26348	26288.8
599.923	26642.9	26383
600.123	26206.7	26247.8
600.323	26221	26466.9
600.524	26325.4	26329.7
600.724	26227.1	26555
600.924	26128.8	26323.6
601.124	26137	25750.1
601.325	25852.4	25727.6
601.525	25999.8	25997.9
601.725	25440.7	25510.5
601.925	25338.3	25686.7
602.125	25467.3	25320.1
602.325	25111	25191
602.525	25125.3	24806
602.725	24734.2	25162.4
602.925	24728	24873.6
603.126	24658.4	24718
603.326	24091.1	24771.2
603.526	24295.9	24355.5
603.726	24406.5	24427.2
603.926	23923.2	24038
604.126	23763.4	24017.5
604.326	23853.5	23917.2
604.526	23812.6	23829.1
604.726	23419.4	23833.2
604.925	23503.3	23749.3
605.125	23331.3	23335.6
605.325	23145	23415.5
605.525	23288.3	23503.5
605.725	23392.8	23143.1
605.925	22921.7	23112.3
606.125	23046.7	23171.7
606.325	23308.8	23077.5
606.524	22831.6	22948.5
606.724	22923.8	22758
606.924	23024.1	23063.2
607.124	22952.4	22776.5
607.324	22737.4	22971
607.523	23159.3	22936.2
607.723	23274	22868.6
607.923	22948.3	22897.3
608.123	22684.2	22819.5
608.322	22913.5	23106.2
608.522	23274	23050.9
608.722	23202.3	23085.7
608.921	23071.2	23270
609.121	22848	22915.8
609.321	23271.9	23448.2
609.52	23298.5	23532.2
609.72	23595.5	23556.8
609.92	23691.8	23507.6
610.119	23841.3	23401.1
610.319	23577.1	23941.8
610.518	23738.9	23614.1
610.718	24164.8	24038
610.917	23894.5	23753.4
611.117	24242.7	24171.2
611.316	23886.3	23986.8
611.516	24033.8	23845.5
611.715	24551.9	24388.2
611.915	24150.5	24081
612.114	24373.7	24271.5
612.314	24138.2	24380
612.513	24810	24509.1
612.712	24351.2	24361.6
612.912	24363.5	24609.4
613.111	24824.3	24400.5
613.311	25027	24646.3
613.51	24607.2	24982.2
613.709	24832.5	24881.8
613.909	24685	24961.7
614.108	24738.3	24865.4
614.307	24898	24797.8
614.506	24652.2	24853.1
614.706	24754.7	24818.3
614.905	24799.7	24865.4
615.104	24504.8	24480.4
615.303	24584.7	24789.6
615.503	24551.9	24556.2
615.702	24832.5	24449.7
615.901	24857	25010.8
616.1	24701.4	24548
616.299	24670.7	24478.3
616.499	24662.5	24535.7
616.698	24330.7	24683.1
616.897	24400.3	24337
617.096	24496.6	24433.3
617.295	24074.7	24382.1
617.494	24265.2	24283.8
617.693	24406.5	24582.8
617.892	24150.5	24367.8
618.091	24076.8	24074.9
618.29	24009.2	24111.8
618.489	23792.1	23812.8
618.688	24087	24017.5
618.887	23886.3	23853.7
619.086	23788	24130.2
619.285	23722.5	23560.9
619.484	23583.2	23542.4
619.683	23468.5	23565
619.882	23595.5	23397
620.081	23411.2	23288.5
620.28	23579.1	23272.1
620.479	23444	23210.7
620.677	23085.6	23298.7
620.876	23169.5	23198.4
621.075	23114.2	23433.9
621.274	23204.3	23337.6
621.473	23190	22889.1
621.672	23235.1	23042.7
621.87	23056.9	22801.1
622.069	22856.2	23165.6
622.268	23235.1	22940.3
622.467	22946.3	23225
622.665	22739.5	23204.5
622.864	22968.8	23010
623.063	23388.7	23007.9
623.261	23167.5	23114.4
623.46	23165.4	22813.3
623.659	23077.4	23247.5
623.857	23042.5	22807.2
624.056	23058.9	23065.2
624.255	23202.3	23175.8
624.453	23075.3	23112.3
624.652	23419.4	23263.9
624.85	23448	23403.2
625.049	23142.9	23028.4
625.247	23452.1	23386.8
625.446	23487	23413.4
625.644	23611.9	23390.9
625.843	23497.2	23589.5
626.041	23546.3	22952.6
626.24	23525.9	23562.9
626.438	23421.4	23775.9
626.637	23743	23655.1
626.835	23544.3	23835.3
627.034	24261.1	23816.8
627.232	23845.3	23847.6
627.43	23888.4	23622.3
627.629	24214	23919.2
627.827	24056.3	23980.7
628.026	24248.8	24068.8
628.224	23984.6	23927.4
628.422	23962.1	24017.5
628.62	24261.1	24236.7
628.819	24121.8	23923.3
629.017	23886.3	24269.5
629.215	24240.6	24332.9
629.414	24263.1	24089.2
629.612	24109.5	24068.8
629.81	23974.4	24148.6
630.008	24312.3	24210.1
630.206	24500.7	24279.7
630.405	24351.2	24359.6
630.603	24248.8	24394.4
630.801	24152.5	24523.4
630.999	24285.7	24357.5
631.197	24341	24515.2
631.395	24330.7	24480.4
631.593	24443.4	24468.1
631.791	24087	24285.8
631.989	24289.8	24324.8
632.188	24203.8	24404.6
632.386	24175.1	24175.2
632.584	24144.4	24195.7
632.782	24250.8	24419
632.98	24318.4	23968.4
633.178	24336.9	23892.6
633.376	23960	24294
633.574	24255	24259.2
633.771	24236.5	23812.8
633.969	24156.6	23968.4
634.167	23988.7	24201.9
634.365	24064.5	24027.8
634.563	23761.4	24134.3
634.761	24115.7	23954.1
634.959	23796.2	23784.1
635.157	23734.8	23825
635.355	23704	23720.6
635.552	23951.8	23712.4
635.75	23708.1	23642.8
635.948	23616	23540.4
636.146	23763.4	23687.8
636.343	23749.1	23648.9
636.541	23605.7	23644.8
636.739	23609.8	23622.3
636.937	23544.3	23575.2
637.134	23771.6	23610
637.332	23433.7	23442.1
637.53	23929.3	23560.9
637.727	23534.1	23583.4
637.925	23398.9	23565
638.123	23300.6	23476.9
638.32	23380.5	23468.7
638.518	23720.4	23569
638.715	23613.9	23624.3
638.913	23396.8	23642.8
639.111	23613.9	23524
639.308	23593.5	23438
639.506	23370.2	23366.3
639.703	23407.1	23341.7
639.901	23323.1	23753.4
640.098	23466.5	23478.9
640.296	23575	23587.5
640.493	23747	23671.5
640.691	23769.6	23614.1
640.888	23523.8	23714.5
641.085	23816.7	23798.4
641.283	23835.1	23759.5
641.48	23902.7	23610
641.678	24195.6	23939.7
641.875	23792.1	24011.4
642.072	23826.9	24093.3
642.27	24082.9	24056.5
642.467	23953.9	24459.9
642.664	24236.5	24341.1
642.862	24054.2	24230.5
643.059	24451.5	23980.7
643.256	24162.8	24371.8
643.453	24488.4	24150.7
643.651	24408.5	24134.3
643.848	24787.4	24769.2
644.045	24566.2	24787.6
644.242	24640	24464
644.44	24654.3	24697.5
644.637	24408.5	24666.8
644.834	24781.3	24859.3
645.031	24664.5	24763
645.228	24713.7	24597.1
645.425	24648.2	25141.9
645.622	24658.4	24844.9
645.819	24922.6	24728.2
646.016	24922.6	25051.8
646.214	24873.4	24855.2
646.411	24840.7	24820.4
646.608	24773.1	24949.4
646.805	25020.9	24937.1
647.002	24853	24701.6
647.199	24699.4	25055.9
647.396	24664.5	25010.8
647.593	24924.6	24500.9
647.789	25098.7	25123.5
647.986	24660.5	24861.3
648.183	25143.8	24746.6
648.38	25082.3	25035.4
648.577	25125.3	24818.3
648.774	24822.2	25275
648.971	24723.9	24939.1
649.168	24773.1	24754.8
649.364	24932.8	24988.3
649.561	24599	24711.8
649.758	24861.2	24937.1
649.955	24982	25199.2
650.152	24871.4	25111.2
650.348	24650.2	24562.3
650.545	24930.8	24814.2
650.742	24928.7	24834.7
650.939	24492.5	24666.8
651.135	24580.6	24660.6
651.332	24734.2	24507
651.529	24508.9	24754.8
651.725	24541.7	24578.7
651.922	24424.9	24431.2
652.119	24998.4	24789.6
652.315	24709.6	24515.2
652.512	24556	24335
652.708	24300	24429.2
652.905	24584.7	24681.1
653.102	24431.1	24660.6
653.298	24496.6	24529.5
653.495	24424.9	24644.2
653.691	24568.3	24416.9
653.888	24050.2	24683.1
654.084	24494.6	24365.7
654.281	24050.2	24109.7
654.477	24455.7	24457.9
654.673	24427	24533.6
654.87	24218.1	24505
655.066	23992.8	24017.5
655.263	24384	24160.9
655.459	24293.9	24269.5
655.656	24240.6	24169.1
655.852	24173	24122
656.048	24365.5	24222.3
656.245	24042	24292
656.441	24347.1	24199.8
656.637	23990.8	24316.6
656.833	24291.8	24488.6
657.03	24302	24195.7
657.226	24011.2	24244.9
657.422	24205.8	24271.5
657.618	24283.6	24085.1
657.815	24519.1	24425.1
658.011	24136.2	24359.6
658.207	24240.6	24425.1
658.403	24302	24394.4
658.599	24379.9	24406.7
658.796	24717.8	24535.7
658.992	24273.4	24193.7
659.188	24601	24675
659.384	24601	24251
659.58	24467.9	24611.5
659.776	24547.8	24601.2
659.972	24570.3	24466.1
660.168	24472	24918.7
660.364	24678.9	24832.7
660.56	24949.2	24890
660.756	24936.9	24472.2
660.952	24857	24851.1
661.148	24572.4	24562.3
661.344	25039.3	24865.4
661.54	25020.9	24810.1
661.736	24867.3	25072.3
661.932	24926.7	24677
662.128	24928.7	24685.2
662.324	25012.7	25279.1
662.52	24797.7	25014.9
662.715	25020.9	25096.8
662.911	25129.4	24984.2
663.107	24975.8	25262.7
663.303	25213.4	25330.3
663.499	25186.8	25301.6
663.694	25303.5	25445
663.89	25248.2	25283.2
664.086	25250.3	25565.8
664.282	25442.8	25084.5
664.477	25270.7	25375.4
664.673	25502.2	25117.3
664.869	25446.9	25322.1
665.065	25543.1	25236.1
665.26	25487.8	25610.9
665.456	25573.8	25246.3
665.652	25158.1	25361
665.847	25172.4	25324.2
666.043	25418.2	25186.9
666.238	25283	25103
666.434	25532.9	25440.9
666.63	25426.4	25133.7
666.825	25457.1	25518.7
667.021	25420.2	25518.7
667.216	25113	25252.5
667.412	25174.5	25524.9
667.607	25274.8	25172.6
667.803	25821.6	25473.7
667.998	25274.8	25385.6
668.194	25358.8	25326.2
668.389	25004.5	25334.4
668.584	25168.3	25225.9
668.78	25092.6	25074.3
668.975	24883.7	25180.8
669.171	24967.6	25195.1
669.366	25143.8	24957.6
669.561	24846.8	25115.3
669.757	24926.7	25002.6
669.952	24949.2	24941.2
670.147	24928.7	25244.3
670.343	24764.9	24978
670.538	24789.5	24791.7
670.733	24771	24994.4
670.928	24791.5	24818.3
671.124	24738.3	24971.9
671.319	24764.9	24775.3
671.514	24490.5	24468.1
671.709	24662.5	24656.5
671.904	24660.5	24597.1
672.1	24787.4	24918.7
672.295	24623.6	24664.7
672.49	24812	24642.2
672.685	24404.5	24582.8
672.88	24338.9	24367.8
673.075	24510.9	24345.2
673.27	24439.3	24494.7
673.465	24433.1	24394.4
673.66	24211.9	24142.5
673.855	24461.8	24617.6
674.05	24357.3	24376
674.245	24361.4	24203.9
674.44	24271.3	24527.5
674.635	24150.5	24148.6
674.83	24322.5	24283.8
675.025	24160.7	24500.9
675.22	24144.4	24324.8
675.415	24134.1	24310.4
675.61	24291.8	24421
675.805	24306.2	24249
676	24349.2	24160.9
676.195	24185.3	23907
676.39	24304.1	24117.9
676.584	23972.3	24130.2
676.779	24082.9	24464
676.974	23794.2	23962.3
677.169	24232.4	24079
677.364	23783.9	23898.8
677.558	24103.4	24107.7
677.753	24506.8	24203.9
677.948	24226.3	24013.5
678.142	24298	24091.3
678.337	23996.9	23786.1
678.532	24044	24009.4
678.727	24279.5	24232.6
678.921	24216	24009.4
679.116	24128	24251
679.31	23982.6	24332.9
679.505	24089.1	24152.7
679.7	24320.5	23943.8
679.894	24211.9	23864
680.089	24263.1	24001.2
680.283	23939.6	23800.5
680.478	24261.1	24253.1
680.672	23931.4	24179.3
680.867	23874	23806.6
681.061	23994.9	24199.8
681.256	23996.9	24046.2
681.45	23988.7	24017.5
681.645	24234.5	24060.6
681.839	23720.4	24120
682.034	24275.4	24318.6
682.228	24060.4	24109.7
682.422	24242.7	24031.9
682.617	23953.9	24044.2
682.811	23966.2	24257.2
683.006	24007.1	24478.3
683.2	24109.5	23868
683.394	24308.2	24175.2
683.588	23880.2	23931.5
683.783	24257	23902.9
683.977	23910.9	24085.1
684.171	24150.5	24257.2
684.366	23986.7	23818.9
684.56	24142.3	23831.2
684.754	24164.8	24285.8
684.948	24183.3	24083.1
685.142	24250.8	24328.8
685.337	24232.4	24423
685.531	24195.6	24156.8
685.725	24185.3	24033.9
685.919	24676.8	24658.6
686.113	24271.3	24255.1
686.307	24211.9	24134.3
686.501	24439.3	24400.5
686.695	24357.3	24761
686.889	24291.8	24257.2
687.083	24730.1	24425.1
687.277	24224.2	24335
687.471	24601	24470.2
687.665	24637.9	24605.3
687.859	24746.5	24550
688.053	24781.3	24521.3
688.247	24680.9	24822.4
688.441	24744.4	24486.5
688.635	24869.3	24984.2
688.829	24865.2	24871.6
689.023	24963.5	24648.3
689.217	25127.4	24789.6
689.411	25109	25137.8
689.605	24670.7	24742.5
689.798	25254.4	25225.9
689.992	25383.4	25361
690.186	25485.8	25307.8
690.38	25205.2	25436.8
690.574	25293.3	25539.2
690.767	25408	25449.1
690.961	25797.1	25494.1
691.155	25643.5	26049.1
691.349	25963	25688.7
691.542	25907.7	25795.2
691.736	25838	25926.3
691.93	26239.4	25965.2
692.123	26350	25952.9
692.317	26427.8	26507.9
692.51	26687.9	26401.4
692.704	26538.4	26213
692.898	27113.9	26737.3
693.091	27171.2	26978.9
693.285	27177.4	27036.3
693.478	26952.1	27179.6
693.672	27343.3	27042.4
693.865	27101.6	27148.9
694.059	27159	27167.3
694.252	27826.6	27456.1
694.446	27365.8	27312.7
694.639	27705.8	27499.1
694.833	27539.9	27445.8
695.026	27662.8	27814.5
695.22	27732.4	27800.2
695.413	28142	28172.9
695.606	28168.6	28156.5
695.8	28414.4	28086.9
695.993	28131.8	28326.5
696.187	28248.5	28039.8
696.38	28271	28570.2
696.573	28940.7	28666.4
696.766	28637.6	28238.4
696.96	28967.3	28822.1
697.153	29061.5	28815.9
697.346	29037	28998.2
697.54	28778.9	28760.7
697.733	29100.4	29276.7
697.926	29069.7	29401.7
698.119	29256.1	29266.5
698.312	29186.5	29545
698.505	29780.4	29629
698.699	29989.3	29776.4
698.892	29641.1	29831.7
699.085	29704.6	29186.6
699.278	30257.5	29938.2
699.471	30147	30128.7
699.664	29725.1	30081.6
699.857	30108	29837.9
700.05	30185.9	30130.7
700.243	30351.8	30040.6
700.436	30405	30384.7
700.629	30480.8	30683.7
700.822	30644.6	30442
701.015	30425.5	30478.9
701.208	30763.4	30419.5
701.401	30800.3	30511.7
701.594	30927.2	30790.2
701.787	30605.7	30667.3
701.98	30960	30599.7
702.173	30579.1	30493.2
702.366	30761.3	30505.5
702.558	31058.3	30988.8
702.751	30962	30567
702.944	30949.8	31027.8
703.137	31216	31027.8
703.33	31013.2	30927.4
703.523	30964.1	31289.9
703.715	31080.8	30841.4
703.908	31304.1	31572.5
704.101	31439.2	31296
704.293	31457.7	31255.1
704.486	30667.1	30949.9
704.679	31506.8	31330.8
704.872	31027.6	31195.7
705.064	31031.7	31193.6
705.257	31177.1	31048.2
705.449	31250.8	30931.5
705.642	31062.4	31224.4
705.835	30669.2	30997
706.027	30708.1	31165
706.22	31121.8	31064.6
706.412	31125.9	31038
706.605	30982.5	30939.7
706.797	30925.2	30886.4
706.99	31062.4	30810.7
707.182	31234.4	30782
707.375	31164.8	31375.9
707.567	30876	30605.9
707.76	31095.2	30851.6
707.952	31119.7	30919.2
708.145	30628.2	31019.6
708.337	31087	30669.4
708.529	30771.6	30892.6
708.722	30448	30437.9
708.914	30947.7	30968.4
709.106	30820.7	30974.5
709.299	30560.6	30648.9
709.491	30753.2	30304.8
709.683	30630.3	30790.2
709.876	30468.5	30573.1
710.068	30794.1	31177.2
710.26	30919	30515.8
710.452	30198.2	30700.1
710.645	30200.2	30397
710.837	30212.5	30552.6
711.029	30259.6	30493.2
711.221	29934	30149.2
711.413	30071.2	30188.1
711.606	29956.5	30161.5
711.798	29901.2	30038.6
711.99	30028.2	29923.9
712.182	29925.8	29459
712.374	29792.7	29905.5
712.566	29714.8	29690.4
712.758	29413.8	29471.3
712.95	29489.6	29684.3
713.142	29428.1	29452.9
713.334	29202.8	29430.3
713.526	29362.6	29454.9
713.718	29200.8	29211.2
713.91	29106.6	29084.2
714.102	29151.6	29184.6
714.294	28811.7	28983.9
714.486	28811.7	29147.7
714.678	28877.2	28453.5
714.87	28709.3	28869.2
715.062	28504.5	28488.3
715.253	28568	28299.9
715.445	28436.9	28881.5
715.637	28559.8	28437.1
715.829	28324.3	28131.9
716.021	28443	28113.5
716.212	28377.5	28482.1
716.404	28056	28109.4
716.596	27955.6	28058.2
716.788	27947.4	27697.8
716.979	27490.7	27740.8
717.171	27400.6	27812.4
717.363	27537.8	27683.4
717.554	27269.6	27439.7
717.746	26882.5	27185.8
717.938	27337.1	27214.4
718.129	26900.9	26919.5
718.321	26892.7	26917.5
718.513	26599.9	26909.3
718.704	26843.6	26639
718.896	26089.9	26667.6
719.087	26341.8	26489.5
719.279	26458.6	26213
719.47	26475	26323.6
719.662	26110.4	26288.8
719.853	25874.9	25934.5
720.045	25825.7	25991.8
720.236	25995.7	25604.7
720.428	25745.9	25744
720.619	25483.7	25408.1
720.811	25721.3	25414.3
721.002	25063.9	25399.9
721.193	25201.1	25115.3
721.385	25152	24918.7
721.576	25039.3	24898.2
721.767	24664.5	24646.3
721.959	24902.1	24660.6
722.15	24525.3	24511.1
722.341	24205.8	24300.2
722.533	24085	24120
722.724	24369.6	24294
722.915	24191.5	24115.9
723.106	23892.5	24208
723.298	24136.2	23814.8
723.489	24033.8	24109.7
723.68	23876.1	24023.7
723.871	23575	23622.3
724.062	23546.3	23548.6
724.254	23718.4	23536.3
724.445	23478.8	23630.5
724.636	23302.6	23151.3
724.827	23267.8	23417.5
725.018	23075.3	23173.8
725.209	22882.8	23102.1
725.4	23140.8	23440
725.591	22690.3	22883
725.782	23065.1	22899.4
725.973	22788.6	23163.5
726.164	22975	23048.9
726.355	22768.1	22635.2
726.546	22569.5	22661.8
726.737	22618.6	22907.5
726.928	22506	22704.8
727.119	22395.4	22375.1
727.31	22645.2	22319.8
727.501	22483.5	22811.3
727.691	22276.6	22442.7
727.882	22477.3	22483.6
728.073	22063.6	22344.4
728.264	22346.2	22342.3
728.455	22182.4	22137.5
728.646	22094.3	21859
728.836	22133.2	22176.4
729.027	22073.9	22649.5
729.218	21877.3	21660.3
729.409	21819.9	21908.2
729.599	21787.1	21727.9
729.79	21903.9	21693.1
729.981	21797.4	21590.7
730.171	22000.1	21973.7
730.362	21449.2	21607.1
730.553	21539.3	21713.6
730.743	21637.6	21537.5
730.934	21322.3	21611.2
731.124	21725.7	21777.1
731.315	21537.3	21285.6
731.506	21568	21492.4
731.696	21465.6	21385.9
731.887	21371.4	21422.8
732.077	21396	21476
732.268	21537.3	21590.7
732.458	21037.6	21215.9
732.649	21426.7	21353.2
732.839	21031.4	21324.5
733.03	21058.1	21021.4
733.22	21123.6	21199.5
733.41	20888.1	20923.1
733.601	21045.8	21207.7
733.791	20933.1	21213.9
733.981	21039.6	20998.8
734.172	21066.3	20998.8
734.362	20949.5	21168.8
734.552	20658.7	21101.2
734.743	21101.1	20757.2
734.933	20922.9	21025.5
735.123	21000.7	20845.2
735.314	20732.4	20833
735.504	20820.5	20886.2
735.694	20793.9	20964
735.884	20597.3	20632.3
736.074	20310.6	20890.3
736.265	20750.9	20615.9
736.455	20664.9	20761.3
736.645	20646.4	20513.5
736.835	20707.9	20525.8
737.025	20666.9	20703.9
737.215	20273.7	20759.2
737.405	20669	20701.9
737.595	20550.2	20486.9
737.785	20560.4	20427.5
737.975	20562.5	20820.7
738.165	20308.5	20472.5
738.355	20478.5	20697.8
738.545	20564.5	20437.7
738.735	20703.8	20687.6
738.925	20355.6	20429.5
739.115	20433.4	20560.6
739.305	20570.7	20755.1
739.495	20585	20318.9
739.685	20318.8	20566.7
739.875	20857.4	20771.5
740.065	20499	20624.1
740.255	20730.4	20296.4
740.445	20617.8	20460.2
740.634	20333.1	20431.6
740.824	20578.8	20476.6
741.014	20410.9	20503.2
741.204	20279.8	20628.2
741.393	20707.9	20554.4
741.583	20539.9	20615.9
741.773	20126.2	20480.7
741.963	20425.2	20466.4
742.152	20507.2	20681.4
742.342	20578.8	20513.5
742.532	20550.2	20706
742.721	20542	20454.1
742.911	20462.1	20450
743.101	20587	20566.7
743.29	20660.8	20267.7
743.48	20918.8	20550.3
743.669	20386.3	20437.7
743.859	20482.6	20521.7
744.048	20632.1	20372.2
744.238	20822.5	20658.9
744.427	20669	20564.7
744.617	20390.4	20400.8
744.806	20566.6	20491
744.996	20781.6	20660.9
745.185	20826.7	20812.5
745.375	20953.6	20742.8
745.564	20636.2	20585.2
745.754	20925	20910.8
745.943	20972	20531.9
746.132	20853.3	21005
746.322	20767.3	20749
746.511	20931.1	20828.9
746.7	20853.3	20751
746.89	20642.3	20767.4
747.079	20896.3	20740.8
747.268	20724.2	20665
747.457	20664.9	20775.6
747.647	20804.1	20607.7
747.836	20720.2	20550.3
748.025	20898.3	20611.8
748.214	20607.5	20974.3
748.404	20767.3	20769.5
748.593	20752.9	20806.3
748.782	20857.4	20775.6
748.971	20701.7	20984.5
749.16	21004.8	21009.1
749.349	21027.3	20845.2
749.538	21109.3	20744.9
749.727	20918.8	20919
749.916	20865.6	20830.9
750.105	20853.3	20781.8
750.294	21049.9	20630.2
750.483	21101.1	20988.6
750.672	20945.4	20822.7
750.861	20818.5	20978.4
751.05	20986.4	20787.9
[truncated: 1,649 more rows]
