# Supplementary material for: Designed 2D protein crystals as dynamic molecular gatekeepers for a solid-state device
Source: Nat Commun. 2024 Jul 27;15:6326. doi: 10.1038/s41467-024-50567-8 (PMC11283500; doi:10.1038/s41467-024-50567-8)
Supplement: Supplementary file 3 — Source Data for MS and SI [file 41467_2024_50567_MOESM3_ESM.zip › Source_Data_Files/SI Source Data Files_EditorialVersion_SV/SI_Fig5.xlsx]

## Sheet: Sheet1
Time (sec)	Vapor Exposure
10	100
20	100.056
30	99.9525
40	99.2205
50	97.8324
60	96.3373
70	93.8552
80	92.9465
90	91.3956
100	89.8181
110	89.3074
120	87.4805
130	86.6862
140	86.6323
150	86.3544
160	85.873
170	85.3108
180	84.7364
190	84.0915
200	83.9785
210	83.2624
220	83.302
230	82.6498
240	82.289
250	81.8807
260	82.1106
270	81.6582
280	81.4728
290	81.6341
300	80.688
310	81.5072
320	80.5751
330	80.5881
340	80.7092
350	80.4092
360	80.057
370	79.8935
380	79.8176
390	79.4419
400	79.3778
410	79.3823
420	79.6572
430	79.3764
440	79.1566
450	79.4436
460	79.7893
470	79.968
480	79.4395
490	79.5667
500	79.1922
510	79.3319
520	79.3926
530	79.9177
540	79.1788
550	79.4636
560	79.9504
570	79.5534
580	79.4518
590	79.4712
600	79.9242
610	79.837
620	80.1806
630	79.3326
640	79.0939
650	78.8037
660	78.6391
670	78.5515
680	78.7423
690	78.7083
700	78.9298
710	78.8563
720	79.0342
730	79.2067
740	79.2149
750	79.2835
760	79.5783
770	80.0775
780	80.2188
790	80.2674
800	80.4096
810	80.4983
820	80.6483
830	80.814
840	80.7671
850	80.9994
860	81.1591
870	81.4292
880	81.4898
890	81.4472
900	81.4072
910	81.7799
920	81.6746
930	81.8848
940	81.9365
950	82.0011
960	82.0319
970	82.2548
980	82.252
990	82.3958
1000	82.219
1010	82.2667
1020	82.4451
1030	82.5228
1040	82.4007
1050	82.8071
1060	82.5399
1070	82.6525
1080	82.7999
1090	82.6721
1100	82.8279
1110	82.8021
1120	83.0684
1130	82.6717
1140	82.9255
1150	82.8109
1160	83.0669
1170	82.9949
1180	82.878
1190	83.1737
1200	83.0209
