# Supplementary material for: Designed 2D protein crystals as dynamic molecular gatekeepers for a solid-state device
Source: Nat Commun. 2024 Jul 27;15:6326. doi: 10.1038/s41467-024-50567-8 (PMC11283500; doi:10.1038/s41467-024-50567-8)
Supplement: Supplementary file 3 — Source Data for MS and SI [file 41467_2024_50567_MOESM3_ESM.zip › Source_Data_Files/SI Source Data Files_EditorialVersion_SV/SI_Fig7.xlsx]

## Sheet: Hexane 1 - Signal
Time (sec)	Hexane Exposure (10 min)
10	100	100	100
20	99.977	100.747	100.353
30	99.771	98.9035	100.228
40	99.7386	98.3846	100.296
50	99.5836	97.7537	100.029
60	99.7921	97.396	99.9908
70	99.7351	97.2055	100.671
80	99.8147	97.6203	101.051
90	100.027	97.5462	101.134
100	100.188	98.0277	101.798
110	100.108	97.8681	101.677
120	100.149	98.2548	102.162
130	100.199	98.6297	102.467
140	100.382	98.6476	102.963
150	100.439	98.7967	103.237
160	100.549	99.4375	102.926
170	100.502	100.523	103.061
180	100.56	100.83	103.228
190	100.62	100.936	104.066
200	100.784	101.245	103.79
210	100.964	101.438	104.283
220	100.92	101.764	104.29
230	100.916	102.124	104.461
240	101.119	102.022	104.696
250	101.318	102.527	104.647
260	101.302	102.874	104.66
270	101.355	103.461	104.773
280	101.391	103.593	104.696
290	101.482	103.501	105.129
300	101.686	103.414	104.792
310	101.533	104.224	104.854
320	101.632	103.995	105.181
330	101.786	104.452	105.373
340	101.727	104.564	105.157
350	101.904	104.704	104.995
360	101.897	104.772	105.3
370	101.975	105.256	105.128
380	102.208	105.25	105.257
390	102.252	105.563	105.168
400	102.3	105.178	105.45
410	102.482	105.282	105.148
420	102.482	105.67	105.539
430	102.691	105.839	105.633
440	102.701	105.573	105.472
450	102.961	106.457	105.437
460	103.06	105.876	105.392
470	103.167	106.121	105.719
480	103.19	106.441	105.67
490	103.291	106.163	105.393
500	103.407	106.502	105.759
510	103.322	106.446	105.647
520	103.369	107.025	105.433
530	103.501	106.162	105.527
540	103.422	106.714	105.45
550	103.321	106.465	105.813
560	103.437	107.021	105.877
570	103.307	106.865	105.804
580	103.33	106.611	105.82
590	103.12	107.254	105.687
600	103.185	106.922	105.777

## Sheet: HCN - Signal
Time (sec)	HCN Exposure (10 ppm)
10	100	100	100
20	98.8827	100.056	100.469
30	97.1158	99.9525	99.9714
40	94.9367	99.2205	100.132
50	93.4783	97.8324	99.9007
60	92.1822	96.3373	99.3898
70	91.6058	93.8552	98.9895
80	90.1934	92.9465	98.3669
90	89.5884	91.3956	97.5024
100	89.5644	89.8181	97.244
110	88.4633	89.3074	96.4978
120	88.2871	87.4805	96.2435
130	87.6363	86.6862	95.4457
140	87.5449	86.6323	95.507
150	87.1503	86.3544	94.8901
160	86.9019	85.873	94.7116
170	86.5807	85.3108	94.326
180	86.0584	84.7364	94.2325
190	85.8033	84.0915	93.7941
200	85.4938	83.9785	93.3525
210	85.2212	83.2624	93.1953
220	84.8299	83.302	92.886
230	84.442	82.6498	92.7509
240	84.1754	82.289	92.4338
250	83.674	81.8807	92.0715
260	83.7828	82.1106	91.9683
270	83.0921	81.6582	91.8562
280	83.2195	81.4728	91.5974
290	82.984	81.6341	91.2349
300	83.0689	80.688	91.0113
310	82.5566	81.5072	90.9341
320	82.324	80.5751	90.8018
330	82.4955	80.5881	90.725
340	82.4524	80.7092	90.8372
350	81.6556	80.4092	90.6388
360	82.2103	80.057	90.4685
370	81.5446	79.8935	90.5529
380	81.0202	79.8176	90.077
390	80.4677	79.4419	89.814
400	80.8212	79.3778	89.6355
410	80.5636	79.3823	89.5614
420	80.4874	79.6572	89.8307
430	80.4284	79.3764	89.5147
440	80.1734	79.1566	89.1535
450	79.5137	79.4436	89.3391
460	79.8502	79.7893	89.0362
470	79.0708	79.968	89.1684
480	79.113	79.4395	89.0045
490	79.0619	79.5667	88.9685
500	78.8038	79.1922	88.9776
510	78.8492	79.3319	88.7767
520	78.9129	79.3926	88.71
530	79.3486	79.9177	88.3615
540	79.3146	79.1788	88.7357
550	78.945	79.4636	88.6283
560	79.3366	79.9504	88.2839
570	79.1489	79.5534	88.1214
580	79.7998	79.4518	87.891
590	79.7245	79.4712	87.7674
600	79.6212	79.9242	88.0044

## Sheet: Hexane 2 - Signal
Time (sec)	Hexane Exposure (10 min)
10	100	100	100
20	99.1428	100.889	99.9558
30	99.001	100.918	99.7926
40	98.8946	99.6241	99.9939
50	98.4793	98.585	99.8657
60	98.4313	97.7372	99.6783
70	99.2547	97.2085	99.7142
80	98.3437	97.4866	99.604
90	99.1111	97.7828	99.7017
100	99.1083	98.1301	99.6329
110	98.7563	98.2912	99.9278
120	98.6442	98.9956	100.032
130	98.2288	99.6643	99.9877
140	99.1353	99.7569	100.315
150	98.8922	100.116	100.427
160	98.7432	98.8361	100.594
170	99.2976	100.288	100.694
180	99.245	100.587	100.902
190	99.5961	100.814	101.129
200	99.3838	101.37	101.171
210	99.6567	101.603	101.252
220	99.6247	101.989	101.392
230	99.4908	102.601	101.49
240	100.133	102.327	101.564
250	99.9832	103.197	101.799
260	99.8419	103.461	101.785
270	99.938	103.92	102.048
280	100.177	104.181	102.046
290	100.612	104.145	102.152
300	100.652	104.278	102.292
310	100.993	105.016	102.37
320	99.7766	104.709	102.364
330	100.539	105.302	102.544
340	100.722	105.494	102.564
350	100.678	105.523	102.646
360	100.886	105.56	102.665
370	100.559	106.151	102.815
380	100.706	106.384	102.938
390	101.069	106.676	102.852
400	101.032	106.155	103.036
410	100.444	106.329	103.124
420	100.759	106.808	103.165
430	101.271	107.057	103.217
440	101.181	106.72	103.294
450	101.588	107.711	103.389
460	100.887	107.222	103.443
470	101.13	107.445	103.562
480	101.47	107.895	103.508
490	101.72	107.56	103.538
500	101.727	107.825	103.604
510	101.212	107.936	103.694
520	101.582	108.235	103.78
530	101.64	107.658	103.87
540	101.566	108.247	103.859
550	101.351	107.955	103.84
560	101.608	108.622	103.927
570	101.505	108.744	104.114
580	101.887	108.389	104.174
590	102.026	109.072	104.269
600	101.896	108.751	104.305
	101.594

## Sheet: Hexane 1 - Peak Shift
Time (sec)	Peak Shift (nm)
10	-0.28314	0.06769	0.10706
20	0.039	-0.62097	-0.0495
30	0.65564	-1.56311	-0.08215
40	1.37756	-2.20508	-0.00586
50	2.16638	-2.53949	0.25788
60	2.92255	-2.64423	0.60071
70	3.69617	-2.61048	1.03015
80	4.30536	-2.47547	1.45728
90	4.89435	-2.23987	1.84851
100	5.3952	-2.04248	2.20246
110	5.75092	-1.73438	2.5827
120	6.10407	-1.46985	2.99347
130	6.47363	-1.18494	3.31763
140	6.67102	-0.94763	3.58594
150	6.86902	-0.69007	3.85797
160	7.08484	-0.43311	4.11426
170	7.28516	-0.2392	4.35413
180	7.45429	0.05548	4.54627
190	7.5835	0.2481	4.72968
200	7.7414	0.47284	4.97168
210	7.73297	0.71722	5.10547
220	7.80396	0.88745	5.24597
230	7.875	1.04315	5.40753
240	7.90222	1.28155	5.52319
250	8.0423	1.44372	5.68158
260	8.01129	1.55847	5.76074
270	8.08417	1.77984	5.81366
280	8.11914	1.90179	5.97687
290	8.15503	2.08343	6.06091
300	8.21167	2.20923	6.15698
310	8.21637	2.30267	6.24512
320	8.21625	2.4682	6.29938
330	8.2486	2.55652	6.39404
340	8.2843	2.65069	6.42102
350	8.29974	2.73211	6.47113
360	8.29871	2.86999	6.55579
370	8.30609	2.96325	6.61511
380	8.36109	3.07715	6.63733
390	8.33527	3.13965	6.63757
400	8.33081	3.23333	6.70471
410	8.36408	3.29486	6.68476
420	8.36102	3.3811	6.76788
430	8.35669	3.42218	6.77857
440	8.39423	3.51819	6.85004
450	8.42145	3.57843	6.83661
460	8.4549	3.617	6.87268
470	8.51557	3.70746	6.90766
480	8.39374	3.77105	6.87512
490	8.4054	3.81671	6.92609
500	8.41669	3.8623	6.93311
510	8.41614	3.92498	6.9549
520	8.39838	3.9765	6.93854
530	8.46863	4.02496	6.99475
540	8.45911	4.06836	7.01135
550	8.49329	4.10937	7.01386
560	8.42102	4.14776	7.06384
570	8.50293	4.20379	7.01941
580	8.43329	4.21502	7.04028
590	8.42334	4.22906	7.03107
600	8.54816	4.28839	7.04279

## Sheet: HCN - Peak Shift
Time (sec)	Peak Shift (nm)
10	-0.32476	-0.32476	0.01898
20	-0.89337	-0.89337	-0.00971
30	-1.36071	-1.36071	-0.05756
40	-1.7973	-1.7973	-0.34058
50	-2.08642	-2.08642	-0.75433
60	-2.38244	-2.38244	-1.15234
70	-2.63372	-2.63372	-1.61438
80	-2.82714	-2.82714	-1.97113
90	-3.00305	-3.00305	-2.28113
100	-3.16619	-3.16619	-2.56806
110	-3.35443	-3.35443	-2.8548
120	-3.46063	-3.46063	-3.06671
130	-3.58453	-3.58453	-3.24512
140	-3.70629	-3.70629	-3.49579
150	-3.86822	-3.86822	-3.65558
160	-3.98187	-3.98187	-3.81671
170	-4.09045	-4.09045	-3.94244
180	-4.22698	-4.22698	-4.10663
190	-4.30401	-4.30401	-4.41669
200	-4.41021	-4.41021	-4.47827
210	-4.56524	-4.56524	-4.60382
220	-4.67523	-4.67523	-4.72479
230	-4.75714	-4.75714	-4.81226
240	-4.89373	-4.89373	-4.92151
250	-4.97583	-4.97583	-4.98529
260	-5.05401	-5.05401	-5.02899
270	-5.11163	-5.11163	-5.15424
280	-5.1762	-5.1762	-5.26337
290	-5.26995	-5.26995	-5.32098
300	-5.30206	-5.30206	-5.39642
310	-5.32727	-5.32727	-5.48358
320	-5.4237	-5.4237	-5.53558
330	-5.50555	-5.50555	-5.58429
340	-5.52471	-5.52471	-5.69824
350	-5.61889	-5.61889	-5.72095
360	-5.76159	-5.76159	-5.81897
370	-5.84179	-5.84179	-5.93042
380	-5.97692	-5.97692	-5.96448
390	-6.00561	-6.00561	-6.03595
400	-6.10412	-6.10412	-6.09522
410	-6.20349	-6.20349	-6.17743
420	-6.302	-6.302	-6.19684
430	-6.36755	-6.36755	-6.22205
440	-6.46679	-6.46679	-6.32776
450	-6.54083	-6.54083	-6.32843
460	-6.67974	-6.67974	-6.41748
470	-6.72546	-6.72546	-6.4483
480	-6.77508	-6.77508	-6.5741
490	-6.80816	-6.80816	-6.57056
500	-6.82305	-6.82305	-6.63159
510	-6.86303	-6.86303	-6.63837
520	-6.8449	-6.8449	-6.70776
530	-6.81744	-6.81744	-6.77582
540	-6.82354	-6.82354	-6.83252
550	-6.80389	-6.80389	-6.95587
560	-6.80712	-6.80712	-7.01734
570	-6.77838	-6.77838	-7.01611
580	-6.76531	-6.76531	-7.03101
590	-6.73626	-6.73626	-7.05481
600	-6.7182	-6.7182	-7.00696

## Sheet: Hexane 2 - Peak Shift
Time (sec)	Peak Shift (nm)
10	-0.37048	0.11749	0.0708
20	0.10584	-0.50433	0.03283
30	1.00116	-1.13739	-0.09186
40	2.10651	-1.59198	-0.01557
50	3.27234	-1.88434	0.15417
60	4.40662	-1.90058	0.46399
70	5.39606	-1.79694	0.74713
80	6.26404	-1.72302	1.08856
90	7.03516	-1.57977	1.40802
100	7.69043	-1.40271	1.67364
110	8.25586	-1.17206	2.039
120	8.73719	-1.04419	2.24969
130	9.17145	-0.85523	2.52234
140	9.53467	-0.68805	2.73419
150	9.82331	-0.46686	2.9707
160	10.1074	-0.22144	3.1131
170	10.3853	0.01648	3.34289
180	10.6217	0.10309	3.50689
190	10.7734	0.24866	3.6333
200	10.9061	0.44507	3.82373
210	10.9803	0.50775	3.88348
220	11.1039	0.74457	4.05114
230	11.1755	0.76312	4.14337
240	11.3061	0.94653	4.22583
250	11.3902	1.05853	4.32196
260	11.4645	1.21753	4.45129
270	11.4994	1.32281	4.51153
280	11.4948	1.38031	4.60705
290	11.5845	1.46612	4.6571
300	11.6343	1.59241	4.79748
310	11.6936	1.66443	4.76745
320	11.7135	1.76636	4.78839
330	11.742	1.85181	4.87542
340	11.7475	1.95087	4.91943
350	11.7881	1.96417	4.9873
360	11.7956	2.06482	4.99859
370	11.8126	2.11194	5.07409
380	11.8322	2.2323	5.10266
390	11.8506	2.20709	5.14099
400	11.8587	2.19885	5.11914
410	11.8604	2.33606	5.16363
420	11.8916	2.39789	5.17529
430	11.9139	2.42059	5.2102
440	11.9348	2.53155	5.22455
450	11.9388	2.54437	5.21582
460	11.9291	2.63544	5.24048
470	11.9616	2.63641	5.28204
480	11.9796	2.69995	5.25714
490	11.9361	2.75452	5.336
500	11.9902	2.70727	5.33398
510	11.9725	2.78015	5.31933
520	12.0189	2.74982	5.34497
530	12.0088	2.79993	5.33392
540	12.0191	2.86182	5.37872
550	12.0593	2.86719	5.35449
560	12.0716	2.88531	5.35858
570	12.0651	2.90698	5.35388
580	12.0495	2.95312	5.37536
590	12.0068	3.01947	5.38623
600	12.0671	3.04785	5.32403

## Sheet: Wavelength - Hexane 1
	0 min Exposure	10 min Exposure (Hexane)
345.966	42.32	-17.58
346.18	42.32	-17.58
346.395	42.32	-17.58
346.61	-21.16	-60.59
346.824	75.09	-7.34
347.039	34.13	-58.54
347.254	5.46	9.05
347.468	-45.74	23.38
347.683	-51.88	-33.96
347.897	-35.5	-13.48
348.112	-2.73	-1.19
348.326	42.32	13.14
348.541	32.08	33.62
348.756	54.61	-23.72
348.97	27.99	-21.67
349.185	-64.17	80.72
349.399	3.41	-7.34
349.614	38.23	-13.48
349.828	50.52	64.34
350.043	5.46	47.96
350.257	3.41	27.48
350.472	-17.07	17.24
350.686	44.37	39.76
350.901	27.99	-27.82
351.115	36.18	4.95
351.329	75.09	-7.34
351.544	52.56	-7.34
351.758	42.32	50
351.973	-55.98	60.24
352.187	42.32	72.53
352.401	-21.16	2.9
352.616	50.52	19.29
352.83	25.94	82.77
353.044	-8.87	56.15
353.259	13.65	45.91
353.473	25.94	64.34
353.687	9.56	4.95
353.902	46.42	27.48
354.116	-41.64	80.72
354.33	-21.16	43.86
354.545	21.84	54.1
354.759	-15.02	50
354.973	52.56	50
355.187	17.75	56.15
355.402	-31.4	-5.29
355.616	-4.78	-19.63
355.83	-6.83	9.05
356.044	25.94	15.19
356.258	66.9	82.77
356.473	-4.78	56.15
356.687	46.42	-25.77
356.901	-17.07	-25.77
357.115	1.37	62.29
357.329	3.41	15.19
357.543	-35.5	39.76
357.758	36.18	47.96
357.972	52.56	82.77
358.186	3.41	56.15
358.4	17.75	76.63
358.614	42.32	31.57
358.828	25.94	66.39
359.042	62.8	-1.19
359.256	25.94	66.39
359.47	21.84	27.48
359.684	77.14	9.05
359.898	-23.21	31.57
360.112	66.9	66.39
360.326	36.18	23.38
360.54	-2.73	41.81
360.754	21.84	31.57
360.968	-23.21	56.15
361.182	85.33	47.96
361.396	34.13	60.24
361.61	30.04	58.2
361.824	107.86	80.72
362.038	21.84	19.29
362.252	46.42	66.39
362.466	36.18	35.67
362.68	17.75	50
362.893	68.95	58.2
363.107	17.75	-15.53
363.321	25.94	0.85
363.535	9.56	-15.53
363.749	21.84	47.96
363.963	46.42	15.19
364.176	87.38	-15.53
364.39	-10.92	25.43
364.604	36.18	64.34
364.818	-21.16	9.05
365.032	19.8	-5.29
365.245	75.09	31.57
365.459	21.84	58.2
365.673	17.75	-15.53
365.887	21.84	72.53
366.1	93.52	58.2
366.314	83.28	9.05
366.528	40.28	50
366.741	30.04	-9.39
366.955	11.61	47.96
367.169	73.04	15.19
367.382	19.8	15.19
367.596	3.41	23.38
367.81	83.28	80.72
368.023	13.65	88.92
368.237	38.23	93.01
368.451	-6.83	39.76
368.664	42.32	37.72
368.878	23.89	47.96
369.091	66.9	41.81
369.305	93.52	-25.77
369.518	-15.02	25.43
369.732	17.75	9.05
369.946	17.75	31.57
370.159	75.09	60.24
370.373	17.75	41.81
370.586	32.08	19.29
370.8	5.46	66.39
371.013	17.75	76.63
371.227	42.32	56.15
371.44	-0.68	62.29
371.653	60.76	68.44
371.867	-6.83	2.9
372.08	50.52	19.29
372.294	5.46	68.44
372.507	60.76	105.3
372.721	27.99	64.34
372.934	52.56	105.3
373.147	-6.83	4.95
373.361	30.04	84.82
373.574	38.23	84.82
373.787	-35.5	15.19
374.001	52.56	-19.63
374.214	60.76	64.34
374.427	91.48	19.29
374.641	-4.78	2.9
374.854	38.23	45.91
375.067	79.19	66.39
375.28	-25.26	23.38
375.494	66.9	0.85
375.707	17.75	15.19
375.92	46.42	-1.19
376.133	15.7	-23.72
376.347	25.94	47.96
376.56	-6.83	56.15
376.773	1.37	7
376.986	30.04	23.38
377.199	-6.83	99.16
377.413	64.85	115.54
377.626	5.46	25.43
377.839	73.04	11.09
378.052	30.04	50
378.265	-25.26	17.24
378.478	52.56	23.38
378.691	-4.78	68.44
378.905	19.8	80.72
379.118	-15.02	35.67
379.331	-2.73	54.1
379.544	25.94	50
379.757	50.52	68.44
379.97	19.8	43.86
380.183	116.05	47.96
380.396	15.7	9.05
380.609	42.32	47.96
380.822	66.9	25.43
381.035	91.48	107.35
381.248	50.52	43.86
381.461	54.61	35.67
381.674	7.51	29.52
381.887	75.09	72.53
382.1	93.52	15.19
382.313	75.09	29.52
382.526	11.61	86.87
382.738	13.65	27.48
382.951	34.13	17.24
383.164	46.42	68.44
383.377	-27.31	33.62
383.59	34.13	9.05
383.803	-31.4	78.68
384.016	105.81	-11.43
384.229	50.52	41.81
384.441	77.14	70.48
384.654	50.52	-19.63
384.867	42.32	43.86
385.08	40.28	66.39
385.293	60.76	84.82
385.505	3.41	9.05
385.718	50.52	113.49
385.931	95.57	29.52
386.144	91.48	105.3
386.356	11.61	-15.53
386.569	54.61	107.35
386.782	50.52	68.44
386.994	30.04	35.67
387.207	9.56	56.15
387.42	52.56	105.3
387.632	-15.02	78.68
387.845	83.28	33.62
388.058	68.95	80.72
388.27	13.65	37.72
388.483	138.58	25.43
388.696	91.48	47.96
388.908	93.52	80.72
389.121	46.42	33.62
389.333	34.13	56.15
389.546	107.86	50
389.758	34.13	15.19
389.971	42.32	-29.87
390.184	66.9	107.35
390.396	42.32	117.59
390.609	17.75	25.43
390.821	83.28	66.39
391.034	107.86	47.96
391.246	50.52	66.39
391.459	101.72	60.24
391.671	75.09	23.38
391.883	25.94	97.11
392.096	11.61	121.68
392.308	25.94	11.09
392.521	75.09	88.92
392.733	68.95	9.05
392.946	34.13	0.85
393.158	40.28	39.76
393.37	103.76	154.45
393.583	40.28	68.44
393.795	91.48	111.44
394.007	27.99	88.92
394.22	62.8	64.34
394.432	-0.68	84.82
394.644	89.43	60.24
394.857	11.61	13.14
395.069	36.18	52.05
395.281	58.71	82.77
395.493	85.33	68.44
395.706	54.61	99.16
395.918	75.09	156.5
396.13	91.48	82.77
396.342	75.09	58.2
396.555	54.61	-1.19
396.767	3.41	82.77
396.979	75.09	113.49
397.191	132.44	56.15
397.403	60.76	74.58
397.616	87.38	84.82
397.828	116.05	152.4
398.04	99.67	56.15
398.252	17.75	70.48
398.464	50.52	50
398.676	27.99	82.77
398.888	-17.07	125.78
399.1	44.37	154.45
399.312	50.52	82.77
399.524	91.48	37.72
399.737	83.28	64.34
399.949	99.67	19.29
400.161	-19.11	107.35
400.373	38.23	82.77
400.585	46.42	90.96
400.797	83.28	58.2
401.009	27.99	70.48
401.221	38.23	47.96
401.433	60.76	86.87
401.645	11.61	105.3
401.856	-6.83	60.24
402.068	128.34	88.92
402.28	93.52	58.2
402.492	58.71	52.05
402.704	75.09	78.68
402.916	85.33	33.62
403.128	81.24	88.92
403.34	77.14	56.15
403.552	122.2	88.92
403.763	30.04	58.2
403.975	68.95	72.53
404.187	25.94	90.96
404.399	40.28	131.92
404.611	144.72	82.77
404.823	101.72	113.49
405.034	75.09	152.4
405.246	79.19	62.29
405.458	89.43	140.12
405.67	46.42	78.68
405.881	71	33.62
406.093	97.62	115.54
406.305	68.95	97.11
406.516	46.42	103.25
406.728	120.15	78.68
406.94	120.15	138.07
407.152	140.63	47.96
407.363	77.14	129.88
407.575	128.34	72.53
407.787	25.94	58.2
407.998	138.58	90.96
408.21	87.38	144.21
408.421	52.56	170.83
408.633	66.9	121.68
408.845	111.96	80.72
409.056	25.94	166.74
409.268	91.48	88.92
409.479	107.86	88.92
409.691	87.38	76.63
409.902	142.68	148.31
410.114	50.52	76.63
410.325	87.38	129.88
410.537	109.91	138.07
410.748	173.39	99.16
410.96	124.24	66.39
411.171	152.91	88.92
411.383	111.96	156.5
411.594	30.04	156.5
411.806	116.05	90.96
412.017	132.44	121.68
412.228	161.11	123.73
412.44	120.15	125.78
412.651	56.66	119.64
412.863	124.24	158.55
413.074	91.48	154.45
413.285	134.48	129.88
413.497	93.52	140.12
413.708	128.34	121.68
413.919	83.28	162.64
414.131	132.44	136.02
414.342	83.28	142.16
414.553	146.77	140.12
414.765	144.72	129.88
414.976	157.01	133.97
415.187	193.87	113.49
415.398	132.44	158.55
415.61	167.25	166.74
415.821	77.14	123.73
416.032	79.19	150.36
416.243	120.15	158.55
416.454	124.24	250.71
416.666	157.01	115.54
416.877	71	105.3
417.088	132.44	160.59
417.299	142.68	97.11
417.51	140.63	78.68
417.721	177.49	146.26
417.932	111.96	222.03
418.144	109.91	140.12
418.355	85.33	174.93
418.566	136.53	140.12
418.777	177.49	156.5
418.988	130.39	121.68
419.199	179.54	168.79
419.41	62.8	150.36
419.621	126.29	150.36
419.832	144.72	103.25
420.043	132.44	226.13
420.254	210.26	209.75
420.465	132.44	152.4
420.676	107.86	170.83
420.887	181.59	203.6
421.098	126.29	191.31
421.309	138.58	142.16
421.52	183.63	170.83
421.731	140.63	183.12
421.941	197.97	230.23
422.152	224.59	195.41
422.363	120.15	203.6
422.574	142.68	174.93
422.785	152.91	203.6
422.996	116.05	201.55
423.207	175.44	191.31
423.418	124.24	150.36
423.628	152.91	174.93
423.839	140.63	277.33
424.05	122.2	133.97
424.261	259.41	129.88
424.471	173.39	170.83
424.682	206.16	170.83
424.893	169.3	88.92
425.104	148.82	219.99
425.314	185.68	222.03
425.525	134.48	156.5
425.736	216.4	172.88
425.947	148.82	150.36
426.157	189.78	203.6
426.368	197.97	142.16
426.579	111.96	115.54
426.789	197.97	246.61
427	185.68	234.32
427.21	171.35	197.46
427.421	283.98	234.32
427.632	202.07	176.98
427.842	218.45	197.46
428.053	181.59	252.75
428.263	202.07	224.08
428.474	197.97	197.46
428.685	195.92	160.59
428.895	197.97	170.83
429.106	173.39	197.46
429.316	189.78	238.42
429.527	292.18	209.75
429.737	210.26	262.99
429.948	222.55	234.32
430.158	238.93	238.42
430.369	218.45	228.18
430.579	222.55	228.18
430.789	202.07	306
431	173.39	248.66
431.21	249.17	174.93
431.421	228.69	295.76
431.631	173.39	224.08
431.841	214.35	252.75
432.052	245.07	281.43
432.262	183.63	273.23
432.473	214.35	254.8
432.683	279.89	293.71
432.893	197.97	232.27
433.104	271.7	267.09
433.314	257.36	260.95
433.524	320.85	226.13
433.734	320.85	240.47
433.945	320.85	293.71
434.155	257.36	252.75
434.365	288.08	269.14
434.575	265.55	326.48
434.786	324.94	293.71
434.996	267.6	306
435.206	300.37	269.14
435.416	288.08	293.71
435.626	273.75	359.25
435.837	372.05	314.19
436.047	267.6	301.9
436.257	222.55	254.8
436.467	337.23	353.1
436.677	230.74	277.33
436.887	275.79	318.29
437.097	255.31	232.27
437.307	335.18	357.2
437.518	355.66	318.29
437.728	267.6	328.53
437.938	296.27	367.44
438.148	294.22	269.14
438.358	308.56	320.34
438.568	331.09	289.62
438.778	357.71	330.58
438.988	331.09	387.92
439.198	337.23	394.06
439.408	404.82	392.02
439.618	333.14	344.91
439.828	312.66	340.82
440.038	337.23	363.34
440.247	290.13	367.44
440.457	326.99	318.29
440.667	290.13	377.68
440.877	271.7	334.67
441.087	374.1	404.3
441.297	447.82	340.82
441.507	427.34	320.34
441.717	365.9	338.77
441.927	410.96	369.49
442.136	345.42	355.15
442.346	302.42	334.67
442.556	376.14	424.78
442.766	476.49	408.4
442.976	320.85	383.82
443.185	361.81	451.41
443.395	329.04	449.36
443.605	370	346.96
443.815	398.67	416.59
444.024	322.9	392.02
444.234	378.19	385.87
444.444	337.23	465.74
444.653	343.38	422.73
444.863	396.62	398.16
445.073	353.62	400.21
445.282	380.24	365.39
445.492	388.43	430.93
445.702	419.15	414.54
445.911	466.25	439.12
446.121	453.97	400.21
446.331	466.25	412.5
446.54	453.97	375.63
446.75	417.1	361.3
446.959	435.53	432.97
447.169	396.62	447.31
447.378	464.21	432.97
447.588	503.12	381.78
447.797	486.73	420.69
448.007	486.73	471.89
448.216	386.38	461.65
448.426	468.3	514.89
448.635	394.58	463.69
448.845	404.82	469.84
449.054	443.73	400.21
449.264	402.77	490.32
449.473	445.77	471.89
449.683	427.34	490.32
449.892	419.15	478.03
450.101	523.6	521.04
450.311	492.88	432.97
450.52	496.97	566.09
450.73	480.59	514.89
450.939	460.11	502.61
451.148	544.08	484.17
451.358	494.93	539.47
451.567	456.01	525.13
451.776	486.73	539.47
451.985	449.87	498.51
452.195	509.26	564.04
452.404	503.12	557.9
452.613	488.78	496.46
452.822	451.92	643.92
453.032	505.17	570.19
453.241	537.93	469.84
453.45	468.3	529.23
453.659	537.93	523.09
453.869	539.98	547.66
454.078	537.93	553.8
454.287	525.65	602.96
454.496	562.51	582.48
454.705	533.84	473.93
454.914	501.07	582.48
455.123	517.45	562
455.333	501.07	580.43
455.542	595.28	551.76
455.751	537.93	633.68
455.96	609.61	607.05
456.169	533.84	613.2
456.378	642.38	494.41
456.587	533.84	576.33
456.796	587.08	582.48
457.005	626	619.34
457.214	634.19	557.9
457.423	568.65	588.62
457.632	617.8	621.39
457.841	597.32	656.2
458.05	529.74	584.52
458.259	683.34	701.26
458.468	683.34	623.44
458.677	558.41	584.52
458.886	615.76	637.77
459.095	701.77	592.72
459.303	640.33	602.96
459.512	744.78	656.2
459.721	632.14	574.28
459.93	683.34	738.12
460.139	630.09	688.97
460.348	656.72	613.2
460.557	767.31	658.25
460.765	648.52	674.64
460.974	738.63	693.07
461.183	738.63	699.21
461.392	781.64	684.87
461.6	755.02	793.42
461.809	771.4	699.21
462.018	779.59	756.55
462.227	626	662.35
462.435	755.02	799.56
462.644	750.92	813.9
462.853	781.64	742.22
463.061	736.59	820.04
463.27	781.64	783.18
463.479	845.13	826.18
463.687	785.74	777.03
463.896	775.5	719.69
464.105	886.09	805.71
464.313	843.08	822.09
464.522	802.12	846.66
464.73	822.6	840.52
464.939	800.07	848.71
465.148	804.17	842.57
465.356	804.17	942.92
465.565	834.89	861
465.773	849.22	936.78
465.982	806.22	885.58
466.19	879.94	883.53
466.399	886.09	820.04
466.607	910.66	914.25
466.816	955.72	930.63
467.024	898.38	1000.26
467.233	935.24	996.17
467.441	1029.45	994.12
467.649	853.32	924.49
467.858	986.44	899.91
468.066	976.2	924.49
468.275	888.14	973.64
468.483	1013.06	1063.75
468.691	1031.49	992.07
468.9	986.44	955.21
469.108	955.72	1049.41
469.316	968.01	1024.84
469.525	992.58	1020.74
469.733	1076.55	1000.26
469.941	1045.83	1162.05
470.15	1107.27	1125.19
470.358	1123.65	1096.52
470.566	1072.45	1106.76
470.774	1205.57	1166.15
470.983	1168.71	1131.33
471.191	1092.93	1203.01
471.399	1133.89	1182.53
471.607	1232.19	1110.85
471.815	1176.9	1151.81
472.024	1170.76	1205.06
472.232	1244.48	1205.06
472.44	1234.24	1235.78
472.648	1215.81	1164.1
472.856	1258.82	1225.54
473.064	1252.67	1291.07
473.272	1264.96	1289.03
473.481	1230.15	1221.44
473.689	1332.55	1299.27
473.897	1387.84	1293.12
474.105	1340.74	1366.85
474.313	1346.88	1317.7
474.521	1332.55	1405.76
474.729	1357.12	1358.66
474.937	1463.61	1334.08
475.145	1389.89	1377.09
475.353	1627.45	1444.67
475.561	1381.7	1469.25
475.769	1426.75	1456.96
475.977	1566.01	1422.14
476.185	1475.9	1440.58
476.393	1453.38	1532.73
476.601	1516.86	1551.17
476.808	1424.7	1559.36
477.016	1637.69	1596.22
477.224	1666.36	1579.84
477.432	1551.68	1628.99
477.64	1568.06	1653.56
477.848	1600.83	1631.04
478.056	1662.27	1669.95
478.263	1746.23	1770.3
478.471	1668.41	1684.28
478.679	1805.63	1719.1
478.887	1762.62	1782.59
479.095	1746.23	1747.77
479.302	1779	1698.62
479.51	1865.02	1784.63
479.718	1789.24	1833.79
479.926	1920.31	1823.55
480.133	1832.25	1925.94
480.341	1865.02	1844.03
480.549	1869.11	1835.83
480.756	1959.22	1936.18
480.964	1860.92	2009.91
481.172	1979.7	2065.21
481.379	1985.85	1954.62
481.587	1979.7	1989.43
481.795	2018.61	1997.62
482.002	2116.92	2128.69
482.21	2139.44	2069.3
482.417	2172.21	2143.03
482.625	2147.64	2132.79
482.833	2131.25	2071.35
483.04	2207.03	2274.1
483.248	2131.25	2239.28
483.455	2198.84	2270
483.663	2143.54	2128.69
483.87	2221.36	2171.7
484.078	2200.88	2366.26
484.285	2334	2247.48
484.493	2223.41	2317.11
484.7	2385.2	2288.43
484.908	2422.06	2382.64
485.115	2274.61	2300.72
485.322	2430.26	2390.83
485.53	2434.35	2394.93
485.737	2489.65	2554.67
485.945	2458.93	2493.23
486.152	2565.42	2575.15
486.359	2569.52	2513.71
486.567	2442.54	2519.85
486.774	2557.23	2595.63
486.981	2569.52	2575.15
487.189	2499.89	2626.35
487.396	2573.61	2589.49
487.603	2571.57	2642.73
487.811	2698.54	2536.24
488.018	2594.09	2673.45
488.225	2698.54	2853.67
488.432	2774.32	2784.04
488.64	2813.23	2741.04
488.847	2751.79	2802.47
489.054	2737.45	2730.8
489.261	2895.15	2929.45
489.468	2852.14	2788.14
489.675	2942.25	2851.63
489.883	3028.26	2868.01
490.09	2929.96	2878.25
490.297	3140.9	2923.3
490.504	2991.4	2972.46
490.711	3126.57	3005.22
490.918	2946.34	3062.57
491.125	2891.05	3070.76
491.332	3026.22	3070.76
491.539	3104.04	3062.57
491.747	3124.52	3115.81
491.954	3056.93	3162.92
492.161	3304.74	3128.1
492.368	3048.74	3236.64
492.575	3278.12	3146.53
492.782	3288.36	3156.77
492.989	3210.53	3255.08
493.196	3351.84	3228.45
493.402	3220.77	3318.56
493.609	3140.9	3179.3
493.816	3362.08	3326.75
494.023	3376.42	3355.43
494.23	3339.55	3423.01
494.437	3294.5	3343.14
494.644	3353.89	3316.51
494.851	3357.99	3480.35
495.058	3362.08	3353.38
495.265	3552.54	3545.89
495.471	3491.1	3492.64
495.678	3577.12	3500.83
495.885	3523.87	3500.83
496.092	3573.02	3660.57
496.299	3724.57	3586.85
496.505	3689.76	3676.96
496.712	3593.5	3638.05
496.919	3689.76	3529.5
497.126	3755.29	3656.48
497.332	3689.76	3726.11
497.539	3706.14	3676.96
497.746	3759.39	3681.05
497.952	3783.96	3646.24
498.159	3857.69	3801.88
498.366	3720.48	3773.21
498.572	3794.2	3685.15
498.779	3767.58	3801.88
498.986	3851.55	3922.71
499.192	3933.47	3793.69
499.399	3812.64	3873.56
499.605	3974.42	3805.98
499.812	3910.94	3885.85
500.019	4031.77	3961.62
500.225	3972.38	4031.26
500.432	3984.66	3947.29
500.638	4037.91	4066.07
500.845	4007.19	4168.47
501.051	4015.38	4037.4
501.258	4015.38	4066.07
501.464	4117.78	4072.22
501.671	4029.72	4168.47
501.877	4037.91	4184.85
502.084	4113.69	4324.12
502.29	4271.38	4102.93
502.496	4236.56	4332.31
502.703	4089.11	4285.2
502.909	4181.27	4154.13
503.116	4173.08	4283.16
503.322	4310.29	4260.63
503.528	4375.83	4115.22
503.735	4318.48	4246.29
503.941	4232.47	4479.76
504.147	4427.03	4164.37
504.354	4302.1	4352.79
504.56	4433.17	4340.5
504.766	4334.87	4299.54
504.973	4433.17	4387.6
505.179	4345.11	4455.19
505.385	4619.53	4455.19
505.591	4418.83	4508.43
505.798	4484.37	4545.3
506.004	4402.45	4422.42
506.21	4580.62	4410.13
506.416	4572.43	4490
506.622	4613.39	4449.04
506.828	4652.3	4473.62
507.035	4666.64	4602.64
507.241	4789.52	4512.53
507.447	4769.04	4707.09
507.653	4556.05	4629.26
507.859	4640.01	4633.36
508.065	4705.55	4793.1
508.271	4713.74	4758.28
508.477	4711.69	4520.72
508.683	4779.28	4680.46
508.889	4863.24	4799.24
509.095	4721.93	4670.22
509.301	4869.39	4907.79
509.507	4877.58	4823.82
509.713	4885.77	4844.3
509.919	4973.83	4825.87
510.125	4930.83	4834.06
510.331	4900.11	4807.44
510.537	4826.38	4897.55
510.743	4891.91	4872.97
510.949	4930.83	4965.13
511.155	4848.91	4903.69
511.361	5059.85	4926.22
511.567	4971.79	4985.61
511.773	5043.46	5085.96
511.979	4949.26	5038.86
512.184	5059.85	4973.32
512.39	4965.64	5092.1
512.596	5141.77	5016.33
512.802	5172.49	4952.84
513.008	5117.19	5231.37
513.213	4943.11	5118.73
513.419	5084.42	5071.62
513.625	5090.57	5135.11
513.831	5211.4	4928.27
514.037	5227.78	5114.63
514.242	5143.81	5251.85
514.448	5229.83	5118.73
514.654	5278.98	5274.37
514.859	5227.78	5337.86
515.065	5410.05	5374.72
515.271	5305.6	5331.72
515.476	5262.6	5405.44
515.682	5303.56	5323.52
515.888	5453.06	5333.76
516.093	5514.5	5325.57
516.299	5371.14	5391.11
516.504	5479.68	5368.58
516.71	5465.35	5372.68
516.916	5524.74	5374.72
517.121	5481.73	5513.99
517.327	5489.92	5389.06
517.532	5604.61	5417.73
517.738	5489.92	5477.12
517.943	5547.26	5552.9
518.149	5524.74	5647.1
518.354	5676.29	5567.23
518.56	5610.75	5493.51
518.765	5547.26	5710.59
518.97	5680.38	5688.06
519.176	5795.07	5733.12
519.381	5743.87	5888.76
519.587	5829.88	5761.79
519.792	5793.02	5763.84
519.997	5899.52	5808.89
520.203	5670.14	5835.52
520.408	5885.18	5765.89
520.614	5786.88	5806.84
520.819	5883.13	5831.42
521.024	5926.14	5798.65
521.229	5928.19	5929.72
521.435	6016.25	5944.06
521.64	6063.35	6007.55
521.845	5901.56	5868.28
522.051	6057.21	5827.32
522.256	5940.47	5903.1
522.461	6135.03	6071.03
522.666	6073.59	6046.46
522.871	6206.71	6101.75
523.077	6128.89	6005.5
523.282	6120.7	5995.26
523.487	6098.17	6177.53
523.692	6102.26	6089.46
523.897	6044.92	6241.01
524.102	6241.53	6103.8
524.308	6071.54	6316.79
524.513	6194.42	6150.9
524.718	6120.7	6204.15
524.923	6339.83	6339.32
525.128	6145.27	6390.52
525.333	6386.93	6322.93
525.538	6376.69	6333.17
525.743	6405.36	6249.21
525.948	6479.09	6447.86
526.153	6505.71	6316.79
526.358	6409.46	6574.83
526.563	6391.03	6476.53
526.768	6444.27	6294.26
526.973	6444.27	6398.71
527.178	6372.6	6478.58
527.383	6659.31	6607.6
527.588	6544.63	6454
527.793	6624.5	6505.2
527.997	6640.88	6677.23
528.202	6518	6503.15
528.407	6677.74	6540.02
528.612	6771.95	6462.19
528.817	6663.41	6580.98
529.022	6616.3	6759.15
529.227	6804.72	6666.99
529.431	6739.18	6806.25
529.636	6702.32	6683.38
529.841	6665.46	6544.11
530.046	6886.64	6673.14
530.25	6958.32	6789.87
530.455	6943.98	6839.02
530.66	6862.06	6826.73
530.865	6835.44	6728.43
531.069	7064.81	6779.63
531.274	6841.58	7006.95
531.479	6915.31	6890.22
531.683	7050.47	7009
531.888	6898.92	7019.24
532.093	6759.66	6986.47
532.297	7009.51	7084.78
532.502	7144.68	6937.32
532.707	7103.72	7037.67
532.911	7060.71	7103.21
533.116	6958.32	7029.48
533.32	7181.54	7052.01
533.525	7091.43	7135.98
533.729	7240.93	7275.24
533.934	7107.82	7219.94
534.138	7218.41	7070.44
534.343	7304.42	7383.78
534.547	7308.52	7265
534.752	7367.91	7215.85
534.956	7277.8	7226.09
535.161	7324.9	7273.19
535.365	7402.72	7215.85
535.57	7433.44	7381.73
535.774	7679.2	7480.04
535.978	7402.72	7498.47
536.183	7476.45	7545.57
536.387	7425.25	7310.05
536.592	7433.44	7549.67
536.796	7513.31	7518.95
537	7701.73	7461.6
537.205	7464.16	7647.97
537.409	7736.54	7488.23
537.613	7759.07	7650.02
537.818	7685.34	7719.65
538.022	7736.54	7613.15
538.226	7564.51	7518.95
538.43	7589.09	7699.17
538.635	7832.8	7709.41
538.839	7797.98	7740.13
539.043	7783.65	7881.44
539.247	7836.89	7936.73
539.451	7793.89	7817.95
539.656	7849.18	7891.68
539.86	7840.99	7733.98
540.064	8082.65	7899.87
540.268	8045.79	7674.59
540.472	7931.1	8012.51
540.676	7974.11	7944.92
540.88	8062.17	7938.78
541.084	8088.79	8100.57
541.288	8049.88	7981.79
541.493	8205.53	7979.74
541.697	8271.06	8235.74
541.901	8291.54	7998.17
542.105	8277.21	7895.77
542.309	8226.01	8184.54
542.513	8256.73	8051.42
542.717	8195.29	8284.89
542.921	8021.21	8159.96
543.125	8348.89	8174.3
543.329	8383.7	8471.25
543.532	8324.31	8364.76
543.736	8377.56	8305.37
543.94	8482	8368.85
544.144	8217.82	8260.31
544.348	8494.29	8432.34
544.552	8545.49	8192.73
544.756	8469.72	8606.42
544.96	8492.24	8436.44
545.163	8500.44	8755.92
545.367	8264.92	8616.66
545.571	8754.38	8561.36
545.775	8701.14	8504.02
545.979	8608.98	8481.49
546.182	8602.83	8569.55
546.386	8899.79	8848.08
546.59	8727.76	8608.47
546.794	8633.55	8622.8
546.997	8936.65	8747.73
547.201	8924.37	8645.33
547.405	8787.15	8606.42
547.608	8930.51	8600.27
547.812	9037	8723.15
548.016	9170.12	8641.23
548.219	9168.07	8678.1
548.423	9309.38	8737.49
548.627	9055.44	8702.67
548.83	9153.74	8927.95
549.034	9055.44	8905.42
549.237	9059.53	9061.07
549.441	9241.8	9061.07
549.645	9153.74	8991.44
549.848	9307.34	9136.84
550.052	9219.27	9026.25
550.255	9462.98	8895.18
550.459	9342.15	9118.41
550.662	9413.83	9018.06
550.866	9321.67	9192.14
551.069	9389.25	9206.47
551.272	9512.13	9335.49
551.476	9581.76	9278.15
551.679	9450.69	9378.5
551.883	9768.13	9390.79
552.086	9448.65	9351.88
552.29	9663.68	9581.25
552.493	9753.79	9304.78
552.696	9708.74	9730.75
552.9	9622.72	9573.06
553.103	9733.31	9542.34
553.306	9735.36	9663.17
553.51	9856.19	9609.92
553.713	9723.07	9556.68
553.916	9987.26	9657.03
554.119	10030.3	9763.52
554.323	9915.58	9427.65
554.526	10134.7	9710.27
554.729	9934.01	9796.29
554.932	10046.6	9870.01
555.136	10179.8	9886.4
555.339	10118.3	10056.4
555.542	10185.9	9876.16
555.745	10120.4	9984.7
555.948	10372.3	10070.7
556.151	10417.3	10185.4
556.354	10425.5	10042
556.558	10550.5	10173.1
556.761	10462.4	10185.4
556.964	10751.1	10181.3
557.167	10511.5	10060.5
557.37	10798.3	10167
557.573	10880.2	10246.8
557.776	10816.7	10341
557.979	10966.2	10380
558.182	11199.7	10429.1
558.385	11281.6	10674.9
558.588	11371.7	10502.8
558.791	11404.5	10679
558.994	11310.2	10509
559.197	11773.1	10670.8
559.4	11508.9	10676.9
559.603	11853	10955.4
559.806	11840.7	10937
560.009	12186.8	10998.5
560.211	12061.9	11240.1
560.414	12020.9	11066
560.617	12405.9	11213.5
560.82	12545.2	11465.4
561.023	12668	11414.2
561.226	12641.4	11336.4
561.428	12743.8	11471.5
561.631	12854.4	11487.9
561.834	13077.6	11963
562.037	13198.5	11881.1
562.24	13300.9	12282.5
562.442	13391	12163.7
562.645	13595.8	12436.1
562.848	13886.6	12350.1
563.05	13771.9	12608.1
563.253	13751.4	12716.7
563.456	13929.6	12626.6
563.658	14027.9	12997.3
563.861	14197.9	13048.5
564.064	14460	13173.4
564.266	14636.1	13314.7
564.469	14564.5	13488.8
564.672	14535.8	13494.9
564.874	14924.9	13961.9
565.077	15064.2	13877.9
565.279	15010.9	14090.9
565.482	15146.1	14052
565.684	15232.1	14379.6
565.887	15500.4	14541.4
566.089	15355	14516.9
566.292	15443	14799.5
566.494	15592.5	14768.8
566.697	15766.6	14936.7
566.899	15852.6	15315.6
567.102	15893.6	15239.8
567.304	16157.8	15714.9
567.507	16022.6	15927.9
567.709	16206.9	15813.2
567.911	16000.1	15952.5
568.114	16161.9	16122.5
568.316	16450.7	16114.3
568.518	16444.5	16169.6
568.721	16108.6	16519.8
568.923	16340.1	16753.2
569.125	16415.8	16474.7
569.328	16032.9	16599.6
569.53	16649.3	16966.2
569.732	16348.2	16949.8
569.934	16399.5	17107.5
570.137	16755.8	17232.5
570.339	16469.1	17367.6
570.541	16368.7	17502.8
570.743	16223.3	17500.8
570.946	16047.2	17156.7
571.148	16598.1	17629.8
571.35	16159.8	17779.3
571.552	16280.7	17707.6
571.754	16243.8	18029.1
571.956	16284.8	18305.6
572.158	16174.2	17937
572.361	16159.8	18201.2
572.563	15944.8	17910.3
572.765	15504.5	18303.5
572.967	15660.1	18129.5
573.169	15613	18088.5
573.371	15516.8	18182.7
573.573	15213.7	18139.7
573.775	15369.3	18182.7
573.977	15066.2	17982
574.179	14703.7	18014.8
574.381	14668.9	18057.8
574.583	14582.9	17807.9
574.785	14304.4	17574.5
574.987	14116	17531.5
575.189	13903	17513
575.39	14101.6	17742.4
575.592	13499.5	17404.5
575.794	13665.4	17101.4
575.996	13407.4	17007.2
576.198	13083.8	17072.7
576.4	13149.3	16933.5
576.602	13020.3	16743
576.803	12944.5	16351.8
577.005	12625	16497.2
577.207	12657.8	16042.6
577.409	12633.2	16102
577.61	12569.8	15936.1
577.812	12477.6	15727.2
578.014	12510.4	15362.7
578.216	12274.8	15209.1
578.417	12322	15055.5
578.619	12588.2	14848.6
578.821	12479.6	14850.7
579.022	12289.2	14590.6
579.224	12553.4	14353
579.426	12422.3	14088.8
579.627	12526.7	14420.6
579.829	12694.7	13755
580.031	12752	13759.1
580.232	13014.2	13611.6
580.434	12887.2	13615.8
580.635	13100.2	13228.7
580.837	13323.4	13247.1
581.038	13546.6	13214.4
581.24	13515.9	13343.4
581.441	13620.4	13085.3
581.643	13583.5	13122.2
581.844	13939.8	12853.9
582.046	14173.3	12952.2
582.247	14308.5	13114
582.449	14318.7	13040.3
582.65	14447.7	13150.9
582.852	14656.6	13060.8
583.053	14554.2	13183.6
583.254	14535.8	13542
583.456	14709.9	13167.2
583.657	14916.7	13343.4
583.858	14949.5	13302.4
584.06	14986.4	13564.5
584.261	15377.5	13630.1
584.462	14963.8	13505.2
584.664	15074.4	13935.2
584.865	15144	13931.1
585.066	15590.5	13925
585.267	15228	14164.6
585.469	15455.3	14473.9
585.67	15150.2	14461.6
585.871	15553.6	14572.1
586.072	15246.4	14850.7
586.274	15246.4	14697.1
586.475	15221.9	14844.5
586.676	15176.8	14959.2
586.877	15391.9	15112.8
587.078	15047.8	15100.5
587.279	14924.9	15370.9
587.48	14875.8	15413.9
587.681	14814.3	15485.5
587.883	14707.8	15291
588.084	14759	15309.4
588.285	14548.1	15366.8
588.486	14587	15897.2
588.687	14306.4	15397.5
588.888	14150.8	15837.8
589.089	14148.7	15534.7
589.29	14249.1	15700.6
589.491	14154.9	15606.4
589.692	13722.8	15745.6
589.893	13720.7	15432.3
590.094	13931.6	15583.9
590.294	13812.9	15618.7
590.495	13681.8	15317.6
590.696	13450.4	15188.6
590.897	13388.9	15319.7
591.098	13462.7	15311.5
591.299	13493.4	15190.6
591.5	13366.4	14910.1
591.701	13167.8	14781
591.901	13368.5	14693
592.102	13423.8	14678.6
592.303	13147.3	14647.9
592.504	13307	14744.2
592.705	13139.1	14545.5
592.905	13505.7	13949.6
593.106	13210.8	14391.9
593.307	13466.8	13951.6
593.507	13239.4	14131.8
593.708	13587.6	13974.1
593.909	13356.2	13920.9
594.109	13407.4	13804.2
594.31	13583.5	13834.9
594.511	13739.1	13781.6
594.711	13935.7	13638.3
594.912	14175.4	13861.5
595.113	13948	13601.4
595.313	14083.2	13531.8
595.514	14199.9	13427.3
595.714	14206.1	13503.1
595.915	14398.6	13402.8
596.115	14681.2	13611.6
596.316	14402.7	13515.4
596.516	14568.6	13556.4
596.717	14763.1	13695.6
596.917	14718.1	13542
597.118	14843	13927
597.318	14693.5	13712
597.519	14916.7	13697.7
597.719	15148.1	13861.5
597.92	14972	14076.5
598.12	15303.8	13968
598.32	15004.8	13777.5
598.521	15039.6	14219.9
598.721	15377.5	14205.6
598.921	15107.2	14095
599.122	15434.9	14103.2
599.322	15191.1	14117.5
599.522	15340.6	14422.6
599.723	15254.6	14584.4
599.923	15565.9	14670.5
600.123	15309.9	14723.7
600.323	15338.6	14756.5
600.524	15197.3	14488.2
600.724	15172.7	14805.6
600.924	15207.5	14887.5
601.124	14976.1	14932.6
601.325	15338.6	15139.4
601.525	15168.6	15073.9
601.725	14920.8	14774.9
601.925	15176.8	15108.7
602.125	14959.7	15229.5
602.325	14810.2	15180.4
602.525	14851.2	15069.8
602.725	14802	15340.1
602.925	14761.1	15223.4
603.126	14810.2	15475.3
603.326	14826.6	15131.2
603.526	14601.3	15194.7
603.726	14714	15391.3
603.926	14423.2	15200.9
604.126	14365.8	15389.3
604.326	14392.4	15170.2
604.526	14234.8	15090.3
604.726	14568.6	15336
604.925	14525.6	15147.6
605.125	14419.1	15106.7
605.325	14265.5	15207
605.525	14464.1	14760.6
605.725	14226.6	14969.5
605.925	14394.5	14736
606.125	14423.2	14795.4
606.325	14097.5	14830.2
606.524	14189.7	14617.2
606.724	14484.6	14643.8
606.924	14304.4	14723.7
607.124	13935.7	14484.1
607.324	14306.4	14676.6
607.523	14296.2	14523
607.723	14343.3	14625.4
607.923	14468.2	14443.1
608.123	14523.5	14338.7
608.322	14709.9	14496.4
608.522	14623.9	14488.2
608.722	14591.1	14344.8
608.921	14693.5	14215.8
609.121	14722.2	14232.2
609.321	14828.7	14430.8
609.52	14689.4	14291.6
609.72	14927	14504.6
609.92	14953.6	14191.2
610.119	15053.9	14039.7
610.319	15078.5	14445.2
610.518	15086.7	14189.2
610.718	15111.3	14170.8
610.917	15291.5	14396
611.117	15396	14621.3
611.316	15340.6	14373.5
611.516	15021.2	14111.4
611.715	15369.3	14596.7
611.915	15281.3	14502.5
612.114	15455.3	14383.7
612.314	15570	14666.4
612.513	15488.1	14416.5
612.712	15676.5	14531.2
612.912	15617.1	14484.1
613.111	15549.5	14482
613.311	15639.6	14740.1
613.51	15674.5	14820
613.709	15946.9	14895.7
613.909	15889.5	14897.8
614.108	15656	14957.2
614.307	15633.5	14994
614.506	15795.3	15145.6
614.706	15877.2	15166.1
614.905	15596.6	15131.2
615.104	15717.5	15274.6
615.303	15709.3	15145.6
615.503	15656	15444.6
615.702	15514.7	15346.3
615.901	15197.3	15211.1
616.1	15565.9	15432.3
616.299	15459.4	15198.8
616.499	15418.5	15338.1
616.698	15598.7	15291
616.897	15500.4	15534.7
617.096	15379.6	15432.3
617.295	15318.1	15751.8
617.494	15082.6	15299.2
617.693	15287.4	15338.1
617.892	15164.5	15413.9
618.091	15176.8	15411.8
618.29	15185	15481.5
618.489	15049.8	15424.1
618.688	15025.3	15899.2
618.887	15019.1	15420
619.086	15053.9	15669.9
619.285	14967.9	15428.2
619.484	14742.6	15362.7
619.683	14795.9	15129.2
619.882	14927	15516.3
620.081	14828.7	15139.4
620.28	14769.3	15278.7
620.479	14859.4	15207
620.677	14705.8	15360.6
620.876	14937.2	15288.9
621.075	14607.5	14949
621.274	14855.3	15057.5
621.473	14699.6	15329.9
621.672	15000.7	15159.9
621.87	14652.5	14965.4
622.069	14746.7	14944.9
622.268	15045.7	14834.3
622.467	14994.5	14760.6
622.665	14742.6	14662.3
622.864	15250.5	14654.1
623.063	15183	14797.4
623.261	15148.1	14887.5
623.46	15238.2	14846.6
623.659	15019.1	14744.2
623.857	15396	14549.6
624.056	15314	14715.5
624.255	15439	14863
624.453	15279.2	14590.6
624.652	15369.3	14731.9
624.85	15473.8	14852.7
625.049	15271	14545.5
625.247	15692.9	14688.9
625.446	15791.2	14699.1
625.644	15754.3	14693
625.843	15740	14750.3
626.041	15934.6	14852.7
626.24	15824	15073.9
626.438	15971.4	14856.8
626.637	16082	14733.9
626.835	16288.9	14989.9
627.034	16184.4	14879.4
627.232	16075.9	15104.6
627.43	16014.4	15041.1
627.629	16327.8	14932.6
627.827	16233.6	14934.6
628.026	16520.3	15391.3
628.224	16360.5	15035
628.422	16325.7	15276.6
628.62	16438.4	15297.1
628.819	16391.3	15495.8
629.017	16526.4	15407.7
629.215	16614.5	15647.3
629.414	16444.5	15622.8
629.612	16567.4	15579.8
629.81	16458.8	15508.1
630.008	16772.2	15741.5
630.206	16409.7	15817.3
630.405	16372.8	15682.1
630.603	16536.7	15891
630.801	16520.3	15835.8
630.999	16204.9	16001.6
631.197	16163.9	16013.9
631.395	16438.4	15833.7
631.593	16385.1	16046.7
631.791	16340.1	16030.3
631.989	16317.5	16022.1
632.188	16313.4	16095.8
632.386	16258.1	16011.9
632.584	16041.1	16272
632.782	16237.7	16372.3
632.98	16004.2	16183.9
633.178	15928.4	16153.2
633.376	16192.6	16034.4
633.574	15824	16548.4
633.771	15785.1	16327.3
633.969	15862.9	16288.4
634.167	15637.6	15868.5
634.365	16016.5	16339.5
634.563	15578.2	16337.5
634.761	15756.4	16284.2
634.959	15719.5	16206.4
635.157	15676.5	16317
635.355	15770.7	16083.5
635.552	15568	16052.8
635.75	15543.4	16218.7
635.948	15680.6	16081.5
636.146	15258.7	16171.6
636.343	15676.5	15948.4
636.541	15361.1	16175.7
636.739	15443	15870.6
636.937	15637.6	16038.5
637.134	15649.9	15956.6
637.332	15418.5	15930
637.53	15623.3	15930
637.727	15709.3	15966.8
637.925	15555.7	15852.1
638.123	15805.5	15749.7
638.32	15578.2	15573.6
638.518	15660.1	15633
638.715	15690.9	15485.5
638.913	15404.1	15637.1
639.111	15508.6	15534.7
639.308	15631.5	15252.1
639.506	15948.9	15448.7
639.703	15848.5	15532.6
639.901	15625.3	15528.5
640.098	15871.1	15393.4
640.296	15789.2	15424.1
640.493	15772.8	15522.4
640.691	15903.8	15243.9
640.888	16077.9	15354.5
641.085	16376.9	15592
641.283	16094.3	15284.8
641.48	16090.2	15495.8
641.678	16088.2	15301.2
641.875	16348.2	15471.2
642.072	16213.1	15299.2
642.27	16462.9	15313.5
642.467	16356.4	15438.4
642.664	16538.7	15526.5
642.862	16551	15362.7
643.059	16575.6	15555.2
643.256	16667.7	15375
643.453	16452.7	15368.8
643.651	16630.9	15297.1
643.848	16956.5	15723.1
644.045	16794.7	15833.7
644.242	16819.3	15624.8
644.44	16966.7	15803
644.637	16626.8	15618.7
644.834	16557.1	15915.6
645.031	16753.8	15587.9
645.228	16766	16163.4
645.425	16983.1	15774.3
645.622	16958.5	15741.5
645.819	16837.7	15927.9
646.016	16911.4	15927.9
646.214	16991.3	16059
646.411	16839.8	16145
646.608	16845.9	16124.5
646.805	16835.7	16165.5
647.002	16698.5	15989.4
647.199	16770.1	16325.2
647.396	16872.5	16398.9
647.593	16862.3	16079.5
647.789	16620.6	16380.5
647.986	16757.8	16554.6
648.183	16979	16499.3
648.38	17044.6	16485
648.577	16596.1	16466.5
648.774	16716.9	16511.6
648.971	16536.7	16554.6
649.168	16657.5	16560.7
649.364	16565.3	16562.8
649.561	16422	16345.7
649.758	16622.7	16779.9
649.955	16858.2	16573
650.152	16706.7	16706.1
650.348	16592	16290.4
650.545	16524.4	16554.6
650.742	16751.7	16644.7
650.939	16518.2	16550.5
651.135	16516.2	16501.3
651.332	16880.7	16728.7
651.529	16438.4	16521.8
651.725	16587.9	16425.6
651.922	16721	16646.7
652.119	16575.6	16636.5
652.315	16782.4	16626.3
652.512	16751.7	16306.8
652.708	16821.3	16595.5
652.905	16782.4	16366.2
653.102	16995.4	16442
653.298	16919.6	16429.7
653.495	17398.9	16407.1
653.691	17118.3	16366.2
653.888	17067.1	16398.9
654.084	17454.2	16206.4
654.281	17251.4	16331.4
654.477	17435.7	16085.6
654.673	17544.3	16435.8
654.87	17892.4	16415.3
655.066	17906.8	16308.8
655.263	18170.9	16476.8
655.459	18222.1	16519.8
655.656	18375.7	16532.1
655.852	18175	16595.5
656.048	18482.2	16755.3
656.245	18492.5	16628.3
656.441	18883.6	16673.4
656.637	18779.2	16620.1
656.833	18838.6	16566.9
657.03	19410	16587.3
657.226	19717.2	16945.8
657.422	19610.7	17011.3
657.618	19827.8	17023.6
657.815	19969.1	17109.6
658.011	19627	16802.4
658.207	20079.7	17105.5
658.403	20018.2	17209.9
658.599	20374.6	17195.6
658.796	20276.3	17291.8
658.992	20481	17259.1
659.188	20964.4	17531.5
659.384	20812.8	17588.8
659.58	21050.4	17656.4
659.776	21081.1	17681
659.972	21169.2	17939
660.168	21351.4	18004.5
660.364	21734.4	18168.4
660.56	21498.9	18395.7
660.756	21697.5	18293.3
660.952	22111.2	18786.9
661.148	22025.2	18532.9
661.344	22291.5	18758.2
661.54	22293.5	19311.2
661.736	22441	19032.6
661.932	22533.1	19262
662.128	22201.3	19309.1
662.324	22617.1	19444.3
662.52	22965.2	19446.3
662.715	23034.9	19831.3
662.911	22785	20124.2
663.107	23305.2	20423.2
663.303	22869	20333.1
663.499	23106.5	20404.8
663.694	23565.3	20806.2
663.89	23372.8	20449.8
664.086	23292.9	20904.5
664.282	23340	20689.4
664.477	23442.4	21035.5
664.673	23573.5	21158.4
664.869	23858.2	21127.7
665.065	23987.2	21633.5
665.26	24106	21772.8
665.456	23817.2	21643.8
665.652	24265.7	21842.4
665.847	24087.5	21869.1
666.043	24491	21944.8
666.238	24536	21991.9
666.434	24437.7	21977.6
666.63	24691.7	21801.5
666.825	25054.2	22354.4
667.021	24882.1	22127.1
667.216	25119.7	22245.9
667.412	25529.3	22489.6
667.607	25631.7	22528.5
667.803	25996.2	22762
667.998	26178.5	22766.1
668.194	26211.3	22575.6
668.389	26842	22542.8
668.584	26565.6	22882.8
668.78	27200.4	22657.5
668.975	26950.6	22821.4
669.171	27497.4	23052.8
669.366	27804.6	22991.3
669.561	28103.6	23347.7
669.757	28691.4	23480.8
669.952	28945.3	23368.2
670.147	29371.3	23659
670.343	29424.5	23575
670.538	29991.8	23626.2
670.733	30471	23597.5
670.928	30886.8	23609.8
671.124	31224.7	23714.3
671.319	31746.9	24330.7
671.514	31812.5	24082.9
671.709	32555.9	24541.7
671.904	32813.9	24605.2
672.1	33244	24918.5
672.295	33743.7	24814
672.49	34069.3	24912.3
672.685	34657.1	25068
672.88	35351.3	24959.5
673.075	35750.7	25375.2
673.27	36053.8	25750
673.465	36701	26434
673.66	36954.9	26085.8
673.855	38071.1	26620.3
674.05	38212.4	26694.1
674.245	38175.5	27167.2
674.44	39283.4	27269.6
674.635	39621.4	27578.8
674.83	40508.1	27892.1
675.025	40747.8	28223.9
675.22	41124.6	28299.7
675.415	41450.2	28879.3
675.61	42740.4	29501.8
675.805	42347.2	29444.5
676	43168.4	29931.9
676.195	43324.1	30403
676.39	43973.3	30667.1
676.584	44772	31170.9
676.779	45519.5	31754.6
676.974	45144.7	31756.7
677.169	45654.7	32184.7
677.364	45615.8	32752
677.558	46838.4	33104.2
677.753	46731.9	33685.8
677.948	47030.9	34265.4
678.142	47596.2	34756.9
678.337	48050.8	34781.5
678.532	48310.9	35250.5
678.727	48874.1	36163.9
678.921	48657	36256
679.116	49298	36673.8
679.31	49087.1	37503.3
679.505	49808	37742.9
679.7	49654.4	38304
679.894	50608.7	38611.2
680.089	50639.4	39123.2
680.283	50838.1	39735.5
680.478	51116.6	40102.1
680.672	51534.4	40448.2
680.867	51393.1	40683.8
681.061	51866.2	41093.3
681.256	52402.7	41509.1
681.45	52181.6	41931
681.645	52423.2	42711.2
681.839	52339.2	42707.2
682.034	52472.4	43000
682.228	52789.8	43665.6
682.422	52839	43790.5
682.617	52798	44177.6
682.811	52580.9	44021.9
683.006	53107.2	44648.6
683.2	52841	44978.3
683.394	53740.1	45811.9
683.588	52673.1	45996.2
683.783	53461.5	46057.6
683.977	53203.5	46592.1
684.171	53185.1	46663.8
684.366	53054	46999.7
684.56	53127.7	46997.6
684.754	53328.4	47485.1
684.948	53170.7	47444.1
685.142	53025.3	48132.2
685.337	52763.2	48093.3
685.531	52761.1	48308.3
685.725	52613.7	47886.5
685.919	52761.1	48814.2
686.113	52410.9	48881.8
686.307	52247.1	48943.2
686.501	51874.4	48847
686.695	51989.1	49361
686.889	51704.4	49195.1
687.083	51497.5	49352.8
687.277	51360.3	49508.4
687.471	51237.4	49750.1
687.665	50983.5	49703
687.859	50510.4	49834.1
688.053	50444.9	49498.2
688.247	50276.9	49574
688.441	50188.9	49678.4
688.635	49779.3	49916
688.829	49011.3	49903.7
689.023	49105.5	49531
689.217	48820.8	50018.4
689.411	48151.2	50043
689.605	47747.7	49674.3
689.798	47540.9	49383.5
689.992	47336.1	49651.8
690.186	46834.3	49148
690.38	46416.5	49582.2
690.574	46004.9	49078.4
690.767	45320.9	49451.1
690.961	45175.5	49139.8
691.155	44819.1	48603.2
691.349	44231.3	48996.5
691.542	43924.2	48822.4
691.736	43236	48486.5
691.93	42779.3	48191.6
692.123	42228.4	48251
692.317	41544.4	47634.6
692.51	41184	47642.8
692.704	40495.8	47268
692.898	40033	47145.1
693.091	39699.2	47347.8
693.285	39099.1	46551.2
693.478	38236.9	46547.1
693.672	37907.2	46340.2
693.865	37479.2	45955.2
694.059	36926.2	45463.7
694.252	36035.4	45287.6
694.446	34970.4	44593.3
694.639	34980.7	44413.1
694.833	34345.8	43829.4
695.026	33717.1	43534.5
695.22	33231.7	43172
695.413	32404.3	42821.8
695.606	32023.4	42445
695.8	31228.8	41881.8
695.993	31048.6	42014.9
696.187	30227.3	41318.6
696.38	29524.9	40542.4
696.573	29219.7	40253.7
696.766	28453.8	39610.6
696.96	28322.7	39444.7
697.153	27231.2	38562.1
697.346	26995.6	38492.4
697.54	26391.5	37546.3
697.733	26379.2	37081.4
697.926	25893.8	36501.8
698.119	25404.4	36118.8
698.312	25109.5	35363.1
698.505	24206.3	34908.5
698.699	24126.4	34623.8
698.892	23788.5	33800.5
699.085	23358.5	33239.4
699.278	23122.9	32823.7
699.471	22793.2	32694.6
699.664	22461.4	32209.3
699.857	22504.5	31568.2
700.05	22023.2	30974.3
700.243	21724.2	30312.8
700.436	21687.3	29970.8
700.629	21574.7	29055.4
700.822	21435.4	28918.2
701.015	21249	28228
701.208	21390.3	27826.6
701.401	20898.8	27410.9
701.594	21214.2	26642.9
701.787	21091.3	26196.4
701.98	21046.3	25954.8
702.173	20819	25498.1
702.366	21167.1	25160.2
702.558	21271.6	24762.8
702.751	21173.3	24476.1
702.944	21410.8	24031.7
703.137	21695.5	23822.8
703.33	21566.5	23458.3
703.523	21947.4	22880.8
703.715	21892.1	23089.7
703.908	22092.8	22657.5
704.101	22166.5	22225.4
704.293	22549.5	21844.5
704.486	22660.1	21563.9
704.679	22846.5	21563.9
704.872	22805.5	21367.3
705.064	23086.1	20992.5
705.257	23469	20875.8
705.449	23639	20970
705.642	23759.8	20599.3
705.835	23890.9	20478.5
706.027	24394.7	20658.7
706.22	24628.2	20675.1
706.412	24716.2	20503.1
706.605	24687.6	20576.8
706.797	25197.5	20421.2
706.99	25238.5	20439.6
707.182	25707.5	20347.4
707.375	25883.6	20542
707.567	25904.1	20513.3
707.76	26395.6	20656.7
707.952	26403.8	20634.1
708.145	26586	20867.6
708.337	26649.5	21054
708.529	27354	21064.2
708.722	26729.4	20965.9
708.914	27323.3	21289.5
709.106	27491.2	21418.5
709.299	27429.8	21613.1
709.491	27534.3	21566
709.683	28091.3	21881.3
709.876	27782.1	21991.9
710.068	27984.8	22409.7
710.26	28128.2	22364.7
710.452	28052.4	22454.8
710.645	28412.8	22661.6
710.837	28070.8	22944.2
711.029	28369.8	23355.9
711.221	28279.7	23480.8
711.413	28101.5	23585.3
711.606	28472.2	23745
711.798	28503	23822.8
711.99	28312.5	24066.5
712.182	28079	23904.7
712.374	28414.9	24271.3
712.566	28169.1	24336.9
712.758	28222.4	24797.7
712.95	28027.8	24896
713.142	28318.6	24932.8
713.334	27976.6	24871.4
713.526	27452.3	25291.2
713.718	27622.3	25639.4
713.91	27448.2	25618.9
714.102	27120.6	25559.5
714.294	27493.3	25684.4
714.486	27208.6	26067.4
714.678	26620.9	25786.8
714.87	26823.6	26501.6
715.062	26780.6	26190.3
715.253	26252.2	26319.3
715.445	26219.5	26286.5
715.637	26027	26386.9
715.829	25768.9	26323.4
716.021	25818.1	26350
716.212	25304	26790.3
716.404	25492.4	26677.7
716.596	24957.9	26315.2
716.788	24804.3	26329.5
716.979	24411.1	26341.8
717.171	24329.2	26243.5
717.363	24462.3	26669.5
717.554	23624.7	26208.7
717.746	23895	26151.4
717.938	23503.8	26083.8
718.129	22907.9	26264
718.321	22668.3	25793
718.513	22606.8	25807.3
718.704	22025.2	25827.8
718.896	22049.8	25387.5
719.087	21603.3	25281
719.279	21914.6	25668
719.47	21400.6	25268.7
719.662	21247	24994.3
719.853	20919.3	25012.7
720.045	20735	24746.5
720.236	20763.7	24932.8
720.428	20257.8	24414.7
720.619	19924	23820.8
720.811	19766.3	24347.1
721.002	19397.7	23951.8
721.193	19428.4	23869.9
721.385	19350.6	23333.4
721.576	19338.3	23444
721.767	18725.9	23312.9
721.959	18732.1	23126.5
722.15	18492.5	22878.7
722.341	18492.5	22585.8
722.533	18132	22100.5
722.724	18037.8	22303.2
722.915	17794.1	22012.4
723.106	17869.9	21568
723.298	17615.9	21510.7
723.489	17816.7	21496.3
723.68	17640.5	21088.8
723.871	17403	20703.8
724.062	17159.2	20542
724.254	17056.8	20265.5
724.445	17093.7	20042.3
724.636	17077.3	20089.4
724.827	17104	19778.1
725.018	17118.3	19554.9
725.209	16927.8	19298.9
725.4	17022	19432
725.591	16901.2	18995.8
725.782	16837.7	18557.5
725.973	17003.6	18584.1
726.164	17054.8	18330.2
726.355	17147	18418.2
726.546	17120.3	18293.3
726.737	17405	18031.2
726.928	17423.4	17896
727.119	17300.6	17889.9
727.31	17298.5	17562.2
727.501	17665.1	17422.9
727.691	17536.1	17398.3
727.882	17738.8	17367.6
728.073	17847.4	17087.1
728.264	17849.4	16781.9
728.455	17968.2	16761.4
728.646	18070.6	16599.6
728.836	18123.8	16804.4
729.027	18576.4	17037.9
729.218	18158.7	16376.4
729.409	18728	16626.3
729.599	18838.6	16315
729.79	18934.8	16358
729.981	19178.5	16534.1
730.171	19602.5	16284.2
730.362	19133.5	16247.4
730.553	19422.2	16431.7
730.743	19856.4	16704.1
730.934	19539	16335.5
731.124	20018.2	16491.1
731.315	20038.7	16417.4
731.506	20216.9	16697.9
731.696	20268.1	16777.8
731.887	20309	16423.5
732.077	20505.6	16392.8
732.268	20491.3	16777.8
732.458	20696.1	16542.3
732.649	21216.3	16951.9
732.839	21154.8	16724.6
733.03	20984.8	16943.7
733.22	21132.3	17269.3
733.41	21222.4	17240.7
733.601	21578.8	17111.6
733.791	21679.1	17427
733.981	21724.2	17384
734.172	21687.3	17595
734.362	21867.5	17435.2
734.552	21707.8	17556
734.743	21767.2	17969.7
734.933	21929	17785.4
735.123	22008.8	18180.7
735.314	21668.9	17939
735.504	22074.4	18129.5
735.694	22053.9	18393.7
735.884	21826.6	18479.7
736.074	21976.1	18528.8
736.265	22113.3	18602.5
736.455	22219.8	18664
736.645	21873.7	18844.2
736.835	21937.2	18866.7
737.025	22113.3	19202.6
737.215	21922.8	18899.5
737.405	21890.1	19536.4
737.595	21695.5	19157.5
737.785	21816.3	19356.2
737.975	21701.6	19472.9
738.165	21617.7	19659.3
738.355	21597.2	19583.5
738.545	21482.5	19505.7
738.735	21335.1	20177.4
738.925	21417	19771.9
739.115	21253.1	19931.7
739.305	21148.7	20081.2
739.495	21120	20077.1
739.685	20966.4	20247.1
739.875	21197.8	20474.4
740.065	20653.1	20236.8
740.255	20843.5	20152.9
740.445	20472.9	20208.2
740.634	20573.2	20544
740.824	20315.2	20335.1
741.014	20270.1	20488.7
741.204	20151.3	20324.9
741.393	20044.8	20200
741.583	19903.5	20421.2
741.773	19690.5	20417
741.963	19455	20423.2
742.152	19401.8	20290.1
742.342	19133.5	20220.5
742.532	18750.5	20404.8
742.721	18908.2	20091.4
742.911	18701.4	20093.5
743.101	18582.6	20212.3
743.29	18426.9	19915.3
743.48	18238.5	20228.6
743.669	18189.4	20058.7
743.859	18218	20304.4
744.048	18033.7	19776
744.238	17923.1	20003.4
744.427	17544.3	19702.3
744.617	17345.6	19706.4
744.806	17394.8	19520
744.996	17144.9	19257.9
745.185	17005.7	19241.5
745.375	17005.7	19130.9
745.564	16823.4	19077.7
745.754	16675.9	18883.1
745.943	16247.9	18784.8
746.132	16227.4	18907.7
746.322	16237.7	18582.1
746.511	16016.5	18449
746.7	16084.1	18430.5
746.89	15910	18256.5
747.079	15871.1	18199.1
747.268	15389.8	18119.2
747.457	15490.1	17824.3
747.647	15348.8	17822.3
747.836	15348.8	17668.7
748.025	15230.1	17562.2
748.214	15383.7	17398.3
748.404	15084.7	17508.9
748.593	14959.7	17058.4
748.782	14992.5	17017.4
748.971	14896.2	16796.2
749.16	14759	16550.5
749.349	14863.5	16196.2
749.538	14767.2	16263.8
749.727	14849.1	16235.1
749.916	14740.6	16013.9
750.105	14836.9	15829.6
750.294	14451.8	15733.4
750.483	14632	16005.7
750.672	14654.6	15719
750.861	14851.2	15475.3
751.05	14752.9	15426.1
[truncated: 1,649 more rows]

## Sheet: Wavelength - HCN
	0 min Exposure	10 min Exposure (HCN)
345.966	-16.73	15.19
346.18	-16.73	15.19
346.395	-16.73	15.19
346.61	-10.58	-56.49
346.824	1.71	-38.06
347.039	-24.92	11.09
347.254	16.04	-60.59
347.468	40.62	31.57
347.683	-18.77	7
347.897	-51.54	45.91
348.112	24.23	35.67
348.326	18.09	-13.48
348.541	-18.77	-11.43
348.756	-2.39	-13.48
348.97	20.14	11.09
349.185	22.19	-15.53
349.399	-24.92	-27.82
349.614	1.71	-29.87
349.828	32.43	37.72
350.043	13.99	70.48
350.257	22.19	11.09
350.472	-2.39	45.91
350.686	9.9	25.43
350.901	48.81	70.48
351.115	5.8	9.05
351.329	1.71	103.25
351.544	1.71	35.67
351.758	13.99	-9.39
351.973	-33.11	47.96
352.187	28.33	7
352.401	52.91	-1.19
352.616	-26.96	2.9
352.83	-14.68	68.44
353.044	11.95	105.3
353.259	-8.53	9.05
353.473	18.09	58.2
353.687	18.09	23.38
353.902	-33.11	45.91
354.116	-6.49	90.96
354.33	9.9	-99.5
354.545	28.33	-21.67
354.759	-6.49	21.33
354.973	-0.34	43.86
355.187	34.47	119.64
355.402	-82.26	-66.73
355.616	-43.35	-44.2
355.83	48.81	76.63
356.044	-31.06	35.67
356.258	40.62	70.48
356.473	28.33	-9.39
356.687	38.57	54.1
356.901	-8.53	9.05
357.115	38.57	54.1
357.329	18.09	41.81
357.543	16.04	56.15
357.758	61.1	72.53
357.972	-43.35	133.97
358.186	-4.44	-27.82
358.4	32.43	9.05
358.614	40.62	17.24
358.828	22.19	27.48
359.042	-29.01	62.29
359.256	46.76	21.33
359.47	50.86	88.92
359.684	-49.49	21.33
359.898	13.99	7
360.112	32.43	-21.67
360.326	54.95	62.29
360.54	-16.73	31.57
360.754	-37.2	-5.29
360.968	1.71	-5.29
361.182	59.05	54.1
361.396	-43.35	0.85
361.61	-18.77	-3.24
361.824	11.95	80.72
362.038	-35.16	-5.29
362.252	5.8	-19.63
362.466	-2.39	39.76
362.68	13.99	19.29
362.893	-24.92	-1.19
363.107	28.33	15.19
363.321	13.99	29.52
363.535	44.71	-1.19
363.749	-43.35	-27.82
363.963	-26.96	7
364.176	3.75	39.76
364.39	46.76	-7.34
364.604	-14.68	7
364.818	13.99	-25.77
365.032	11.95	-11.43
365.245	32.43	11.09
365.459	83.63	39.76
365.673	65.19	27.48
365.887	-4.44	0.85
366.1	-8.53	11.09
366.314	40.62	43.86
366.528	22.19	74.58
366.741	5.8	35.67
366.955	79.53	47.96
367.169	38.57	-40.11
367.382	30.38	35.67
367.596	42.67	-38.06
367.81	18.09	47.96
368.023	9.9	-13.48
368.237	30.38	27.48
368.451	40.62	11.09
368.664	22.19	-54.44
368.878	50.86	0.85
369.091	-2.39	9.05
369.305	32.43	54.1
369.518	73.39	35.67
369.732	7.85	2.9
369.946	22.19	-38.06
370.159	-2.39	52.05
370.373	-18.77	64.34
370.586	-14.68	35.67
370.8	-26.96	27.48
371.013	26.28	21.33
371.227	38.57	-5.29
371.44	-35.16	19.29
371.653	42.67	52.05
371.867	-0.34	23.38
372.08	-43.35	-42.15
372.294	-8.53	31.57
372.507	48.81	7
372.721	26.28	7
372.934	22.19	131.92
373.147	79.53	15.19
373.361	11.95	54.1
373.574	7.85	54.1
373.787	40.62	47.96
374.001	20.14	11.09
374.214	9.9	31.57
374.427	73.39	35.67
374.641	-26.96	47.96
374.854	50.86	13.14
375.067	9.9	-11.43
375.28	28.33	27.48
375.494	-2.39	39.76
375.707	-24.92	-1.19
375.92	24.23	27.48
376.133	40.62	35.67
376.347	-51.54	-70.83
376.56	-55.64	21.33
376.773	-26.96	66.39
376.986	46.76	9.05
377.199	-24.92	78.68
377.413	87.72	80.72
377.626	24.23	17.24
377.839	-4.44	-3.24
378.052	46.76	47.96
378.265	26.28	11.09
378.478	1.71	-44.2
378.691	69.29	68.44
378.905	67.24	-29.87
379.118	46.76	68.44
379.331	-18.77	117.59
379.544	-18.77	68.44
379.757	13.99	68.44
379.97	32.43	19.29
380.183	18.09	90.96
380.396	18.09	76.63
380.609	46.76	-19.63
380.822	13.99	9.05
381.035	38.57	43.86
381.248	-22.87	43.86
381.461	40.62	47.96
381.674	9.9	35.67
381.887	1.71	47.96
382.1	22.19	-3.24
382.313	-2.39	52.05
382.526	42.67	29.52
382.738	-18.77	-11.43
382.951	32.43	62.29
383.164	22.19	23.38
383.377	11.95	45.91
383.59	7.85	15.19
383.803	-35.16	2.9
384.016	50.86	58.2
384.229	-0.34	84.82
384.441	-26.96	64.34
384.654	30.38	-9.39
384.867	13.99	78.68
385.08	24.23	-13.48
385.293	-43.35	29.52
385.505	22.19	39.76
385.718	22.19	43.86
385.931	67.24	27.48
386.144	-8.53	54.1
386.356	20.14	27.48
386.569	73.39	29.52
386.782	38.57	17.24
386.994	18.09	-3.24
387.207	46.76	-5.29
387.42	11.95	146.26
387.632	-24.92	29.52
387.845	46.76	56.15
388.058	16.04	66.39
388.27	40.62	27.48
388.483	18.09	-9.39
388.696	63.15	19.29
388.908	87.72	125.78
389.121	46.76	27.48
389.333	81.58	23.38
389.546	38.57	9.05
389.758	28.33	2.9
389.971	-0.34	76.63
390.184	13.99	76.63
390.396	13.99	43.86
390.609	54.95	47.96
390.821	9.9	66.39
391.034	38.57	15.19
391.246	83.63	-5.29
391.459	95.91	37.72
391.671	71.34	43.86
391.883	63.15	21.33
392.096	-8.53	80.72
392.308	63.15	101.2
392.521	34.47	68.44
392.733	77.48	-62.63
392.946	9.9	52.05
393.158	46.76	76.63
393.37	13.99	11.09
393.583	75.43	86.87
393.795	145.06	136.02
394.007	57	21.33
394.22	18.09	117.59
394.432	40.62	68.44
394.644	26.28	4.95
394.857	36.52	7
395.069	18.09	80.72
395.281	36.52	78.68
395.493	-8.53	45.91
395.706	32.43	52.05
395.918	24.23	31.57
396.13	5.8	13.14
396.342	57	43.86
396.555	46.76	60.24
396.767	118.44	11.09
396.979	-2.39	70.48
397.191	13.99	68.44
397.403	3.75	-19.63
397.616	85.67	27.48
397.828	-10.58	62.29
398.04	91.82	29.52
398.252	65.19	119.64
398.464	46.76	43.86
398.676	44.71	183.12
398.888	87.72	62.29
399.1	16.04	41.81
399.312	91.82	35.67
399.524	87.72	52.05
399.737	38.57	76.63
399.949	48.81	45.91
400.161	46.76	33.62
400.373	-6.49	47.96
400.585	48.81	25.43
400.797	81.58	97.11
401.009	-0.34	29.52
401.221	71.34	107.35
401.433	122.54	80.72
401.645	95.91	33.62
401.856	95.91	88.92
402.068	114.34	121.68
402.28	54.95	13.14
402.492	46.76	54.1
402.704	83.63	105.3
402.916	71.34	-38.06
403.128	95.91	93.01
403.34	71.34	66.39
403.552	79.53	54.1
403.763	87.72	97.11
403.975	63.15	82.77
404.187	104.11	95.06
404.399	57	33.62
404.611	46.76	86.87
404.823	54.95	78.68
405.034	3.75	109.4
405.246	-24.92	64.34
405.458	77.48	76.63
405.67	85.67	86.87
405.881	140.97	74.58
406.093	104.11	127.83
406.305	46.76	125.78
406.516	54.95	109.4
406.728	48.81	54.1
406.94	3.75	113.49
407.152	81.58	117.59
407.363	63.15	117.59
407.575	91.82	35.67
407.787	73.39	76.63
407.998	50.86	117.59
408.21	57	80.72
408.421	20.14	88.92
408.633	46.76	107.35
408.845	71.34	60.24
409.056	59.05	131.92
409.268	77.48	142.16
409.479	32.43	60.24
409.691	87.72	29.52
409.902	75.43	93.01
410.114	91.82	101.2
410.325	59.05	80.72
410.537	65.19	146.26
410.748	106.15	113.49
410.96	73.39	15.19
411.171	95.91	43.86
411.383	108.2	31.57
411.594	120.49	150.36
411.806	97.96	131.92
412.017	126.63	105.3
412.228	59.05	68.44
412.44	67.24	125.78
412.651	48.81	86.87
412.863	114.34	109.4
413.074	54.95	125.78
413.285	136.87	146.26
413.497	145.06	74.58
413.708	73.39	142.16
413.919	77.48	129.88
414.131	102.06	154.45
414.342	97.96	31.57
414.553	104.11	88.92
414.765	159.4	109.4
414.976	104.11	131.92
415.187	106.15	111.44
415.398	108.2	133.97
415.61	128.68	105.3
415.821	89.77	111.44
416.032	126.63	86.87
416.243	169.64	103.25
416.454	128.68	125.78
416.666	190.12	166.74
416.877	97.96	133.97
417.088	169.64	146.26
417.299	136.87	144.21
417.51	112.3	136.02
417.721	79.53	119.64
417.932	102.06	154.45
418.144	87.72	103.25
418.355	79.53	148.31
418.566	40.62	172.88
418.777	104.11	166.74
418.988	106.15	170.83
419.199	54.95	123.73
419.41	136.87	142.16
419.621	89.77	162.64
419.832	112.3	185.17
420.043	87.72	150.36
420.254	126.63	166.74
420.465	130.73	136.02
420.676	110.25	119.64
420.887	136.87	142.16
421.098	118.44	144.21
421.309	163.5	154.45
421.52	138.92	213.84
421.731	81.58	117.59
421.941	171.69	64.34
422.152	153.26	170.83
422.363	147.11	174.93
422.574	140.97	146.26
422.785	140.97	191.31
422.996	186.02	185.17
423.207	114.34	162.64
423.418	153.26	183.12
423.628	204.46	101.2
423.839	153.26	199.51
424.05	169.64	189.27
424.261	194.22	179.03
424.471	179.88	133.97
424.682	151.21	193.36
424.893	179.88	144.21
425.104	159.4	152.4
425.314	147.11	209.75
425.525	196.26	183.12
425.736	202.41	181.07
425.947	237.22	211.79
426.157	161.45	119.64
426.368	163.5	185.17
426.579	202.41	101.2
426.789	138.92	199.51
427	181.93	154.45
427.21	194.22	158.55
427.421	214.7	127.83
427.632	140.97	136.02
427.842	136.87	150.36
428.053	157.35	248.66
428.263	186.02	199.51
428.474	167.59	197.46
428.685	132.78	176.98
428.895	218.79	260.95
429.106	145.06	285.52
429.316	194.22	176.98
429.527	235.18	209.75
429.737	321.19	181.07
429.948	143.02	232.27
430.158	216.74	203.6
430.369	177.83	217.94
430.579	208.55	215.89
430.789	263.85	244.56
431	222.89	242.51
431.21	188.07	277.33
431.421	218.79	248.66
431.631	218.79	174.93
431.841	269.99	232.27
432.052	212.65	201.55
432.262	276.13	217.94
432.473	194.22	166.74
432.683	218.79	201.55
432.893	239.27	273.23
433.104	229.03	248.66
433.314	247.46	209.75
433.524	292.52	265.04
433.734	308.9	176.98
433.945	300.71	265.04
434.155	226.98	254.8
434.365	226.98	219.99
434.575	253.61	269.14
434.786	263.85	303.95
434.996	278.18	334.67
435.206	259.75	265.04
435.416	335.53	314.19
435.626	358.05	238.42
435.837	239.27	297.81
436.047	341.67	318.29
436.257	274.09	295.76
436.467	263.85	293.71
436.677	243.37	344.91
436.887	267.94	283.47
437.097	235.18	287.57
437.307	243.37	291.66
437.518	302.76	306
437.728	292.52	330.58
437.938	263.85	289.62
438.148	347.81	269.14
438.358	388.77	293.71
438.568	349.86	324.43
438.778	335.53	349.01
438.988	300.71	355.15
439.198	319.14	377.68
439.408	394.92	299.86
439.618	282.28	271.19
439.828	220.84	353.1
440.038	292.52	271.19
440.247	325.29	308.05
440.457	267.94	330.58
440.667	351.91	379.73
440.877	280.23	312.14
441.087	288.42	375.63
441.297	370.34	326.48
441.507	370.34	330.58
441.717	349.86	365.39
441.927	317.09	394.06
442.136	280.23	371.54
442.346	423.59	355.15
442.556	368.29	301.9
442.766	308.9	359.25
442.976	358.05	367.44
443.185	319.14	338.77
443.395	392.87	406.35
443.605	376.48	449.36
443.815	333.48	340.82
444.024	276.13	387.92
444.234	356.01	363.34
444.444	415.4	418.64
444.653	341.67	381.78
444.863	388.77	451.41
445.073	362.15	383.82
445.282	325.29	412.5
445.492	380.58	371.54
445.702	433.83	461.65
445.911	321.19	426.83
446.121	341.67	385.87
446.331	388.77	383.82
446.54	374.44	371.54
446.75	411.3	445.26
446.959	442.02	441.17
447.169	423.59	486.22
447.378	444.07	504.65
447.588	423.59	461.65
447.797	401.06	480.08
448.007	323.24	381.78
448.216	399.01	447.31
448.426	489.12	453.45
448.635	464.55	455.5
448.845	448.16	408.4
449.054	460.45	480.08
449.264	439.97	406.35
449.473	413.35	445.26
449.683	456.36	387.92
449.892	456.36	455.5
450.101	450.21	441.17
450.311	460.45	508.75
450.52	415.4	461.65
450.73	452.26	461.65
450.939	497.32	525.13
451.148	493.22	498.51
451.358	413.35	461.65
451.567	403.11	506.7
451.776	480.93	461.65
451.985	513.7	500.56
452.195	497.32	518.99
452.404	450.21	531.28
452.613	513.7	445.26
452.822	528.03	506.7
453.032	515.75	584.52
453.241	505.51	484.17
453.45	519.84	508.75
453.659	431.78	518.99
453.869	472.74	484.17
454.078	534.18	473.93
454.287	489.12	566.09
454.496	585.38	545.61
454.705	528.03	543.57
454.914	468.64	539.47
455.123	515.75	525.13
455.333	622.24	543.57
455.542	548.51	555.85
455.751	652.96	488.27
455.96	593.57	568.14
456.169	579.23	629.58
456.378	523.94	588.62
456.587	612	629.58
456.796	560.8	545.61
457.005	548.51	602.96
457.214	601.76	623.44
457.423	566.95	584.52
457.632	652.96	629.58
457.841	587.43	688.97
458.05	579.23	564.04
458.259	579.23	666.44
458.468	587.43	576.33
458.677	612	592.72
458.886	655.01	654.16
459.095	704.16	570.19
459.303	589.47	633.68
459.512	605.86	605
459.721	675.49	594.76
459.93	628.39	762.7
460.139	614.05	607.05
460.348	693.92	650.06
460.557	661.15	734.03
460.765	667.3	697.16
460.974	636.58	660.3
461.183	745.12	615.24
461.392	566.95	641.87
461.6	663.2	748.36
461.809	687.78	641.87
462.018	751.26	744.27
462.227	644.77	596.81
462.435	761.5	731.98
462.644	659.1	764.75
462.853	693.92	795.47
463.061	743.07	760.65
463.27	769.69	777.03
463.479	786.08	766.79
463.687	786.08	791.37
463.896	702.11	783.18
464.105	777.89	750.41
464.313	816.8	752.46
464.522	779.93	793.42
464.73	847.52	799.56
464.939	784.03	873.29
465.148	784.03	770.89
465.356	792.22	889.67
465.565	798.37	772.94
465.773	900.76	920.39
465.982	775.84	879.43
466.19	816.8	887.62
466.399	849.57	889.67
466.607	835.23	961.35
466.816	935.58	840.52
467.024	849.57	899.91
467.233	898.72	985.93
467.441	898.72	987.97
467.649	964.25	912.2
467.858	882.33	1035.08
468.066	964.25	912.2
468.275	900.76	940.87
468.483	943.77	908.1
468.691	900.76	969.54
468.9	1072.79	949.06
469.108	972.44	975.69
469.316	1009.31	1018.69
469.525	992.92	914.25
469.733	999.07	951.11
469.941	1052.31	1045.32
470.15	1091.23	1059.65
470.358	1072.79	1100.61
470.566	1083.03	1022.79
470.774	1062.55	1086.28
470.983	1083.03	1160
471.191	1095.32	1026.89
471.399	1128.09	1125.19
471.607	1119.9	1227.59
471.815	1199.77	1211.2
472.024	1185.43	1078.08
472.232	1232.54	1256.26
472.44	1205.91	1248.07
472.648	1330.84	1192.77
472.856	1240.73	1264.45
473.064	1253.02	1305.41
473.272	1279.64	1286.98
473.481	1306.26	1266.5
473.689	1304.21	1282.88
473.897	1330.84	1299.27
474.105	1341.08	1338.18
474.313	1396.37	1264.45
474.521	1382.04	1387.33
474.729	1365.65	1416
474.937	1336.98	1338.18
475.145	1398.42	1354.56
475.353	1392.28	1465.15
475.561	1447.57	1323.84
475.769	1390.23	1438.53
475.977	1506.96	1522.49
476.185	1474.2	1473.34
476.393	1504.92	1461.06
476.601	1529.49	1528.64
476.808	1590.93	1479.49
477.016	1570.45	1618.75
477.224	1527.44	1502.01
477.432	1484.44	1575.74
477.64	1662.61	1616.7
477.848	1605.27	1708.86
478.056	1652.37	1596.22
478.263	1691.28	1743.67
478.471	1642.13	1751.87
478.679	1730.19	1710.91
478.887	1662.61	1696.57
479.095	1754.77	1764.15
479.302	1713.81	1827.64
479.51	1785.49	1862.46
479.718	1881.74	1858.36
479.926	1771.15	1923.9
480.133	1871.5	1805.11
480.341	1848.97	1942.33
480.549	1924.75	1833.79
480.756	1928.85	1907.51
480.964	1918.61	1862.46
481.172	2035.34	1952.57
481.379	2004.62	1952.57
481.587	1965.71	1919.8
481.795	2076.3	1882.94
482.002	1975.95	2118.45
482.21	2059.92	2102.07
482.417	2119.31	2183.99
482.625	2119.31	2124.6
482.833	2078.35	2100.02
483.04	2201.23	2313.01
483.248	2242.18	2198.32
483.455	2178.7	2161.46
483.663	2197.13	2216.76
483.87	2107.02	2181.94
484.078	2176.65	2153.27
484.285	2307.72	2358.07
484.493	2258.57	2304.82
484.7	2418.31	2493.23
484.908	2307.72	2321.2
485.115	2266.76	2458.42
485.322	2348.68	2546.48
485.53	2457.22	2405.17
485.737	2258.57	2466.61
485.945	2512.52	2429.74
486.152	2496.13	2528.05
486.359	2533	2495.28
486.567	2485.89	2536.24
486.774	2702.98	2618.16
486.981	2489.99	2648.88
487.189	2422.41	2646.83
487.396	2502.28	2603.82
487.603	2657.92	2585.39
487.811	2623.11	2718.51
488.018	2608.77	2700.08
488.225	2623.11	2738.99
488.432	2713.22	2786.09
488.64	2741.89	2753.32
488.847	2774.66	2820.91
489.054	2727.55	2720.56
489.261	2760.32	2835.24
489.468	2901.63	2960.17
489.675	2877.05	2718.51
489.883	2762.37	2757.42
490.09	2977.41	2968.36
490.297	2969.21	3001.13
490.504	3071.61	2943.78
490.711	2963.07	2902.83
490.918	3036.8	2935.59
491.125	3001.98	3035.94
491.332	2987.65	3015.46
491.539	3096.19	3099.43
491.747	3055.23	3191.59
491.954	3241.59	3134.25
492.161	3077.76	3181.35
492.368	3268.22	3140.39
492.575	3217.02	3296.04
492.782	3266.17	3367.71
492.989	3171.96	3083.05
493.196	3163.77	3271.46
493.402	3208.83	3273.51
493.609	3208.83	3453.73
493.816	3274.36	3250.98
494.023	3331.7	3390.24
494.23	3430.01	3300.13
494.437	3407.48	3410.72
494.644	3411.57	3345.19
494.851	3321.46	3537.7
495.058	3477.11	3519.26
495.265	3446.39	3410.72
495.471	3464.82	3605.28
495.678	3503.73	3429.15
495.885	3481.21	3549.98
496.092	3473.01	3689.25
496.299	3493.49	3668.77
496.505	3540.6	3715.87
496.712	3651.19	3584.8
496.919	3626.61	3607.33
497.126	3636.85	3552.03
497.332	3669.62	3660.57
497.539	3624.56	3687.2
497.746	3688.05	3783.45
497.952	3743.35	3771.16
498.159	3675.76	3748.64
498.366	3757.68	3791.64
498.572	3743.35	3818.27
498.779	3907.18	3887.9
498.986	3825.26	3935
499.192	3905.14	3961.62
499.399	3894.9	3808.03
499.605	3907.18	3812.12
499.812	3946.09	3965.72
500.019	3761.78	3937.05
500.225	4038.25	4107.03
500.432	3958.38	3902.23
500.638	4087.4	4123.41
500.845	3946.09	4027.16
501.051	3982.96	4016.92
501.258	3913.33	4014.87
501.464	4052.59	4102.93
501.671	3991.15	4078.36
501.877	4171.37	4090.65
502.084	4167.28	4184.85
502.29	4269.67	4299.54
502.496	4185.71	4229.91
502.703	4251.24	4205.33
502.909	4284.01	4180.76
503.116	4265.58	4205.33
503.322	4122.22	4254.48
503.528	4308.58	4270.87
503.735	4191.85	4330.26
503.941	4281.96	4381.46
504.147	4335.21	4426.51
504.354	4224.62	4387.6
504.56	4429.42	4449.04
504.766	4447.85	4317.97
504.973	4318.82	4279.06
505.179	4437.61	4608.78
505.385	4365.93	4471.57
505.591	4290.15	4451.09
505.798	4435.56	4524.82
506.004	4474.47	4598.54
506.21	4533.86	4412.18
506.416	4531.81	4629.26
506.622	4595.3	4594.45
506.828	4572.77	4522.77
507.035	4619.88	4633.36
507.241	4554.34	4565.78
507.447	4660.84	4623.12
507.653	4720.23	4719.37
507.859	4636.26	4737.81
508.065	4716.13	4696.85
508.271	4728.42	4631.31
508.477	4771.43	4684.56
508.683	4683.36	4598.54
508.889	4646.5	4772.62
509.095	4853.34	4711.18
509.301	4746.85	4915.98
509.507	4894.3	4813.58
509.713	4810.34	4940.55
509.919	4857.44	4944.65
510.125	4718.18	4860.68
510.331	4980.32	4848.4
510.537	4865.63	4924.17
510.743	4953.7	4911.88
510.949	4965.98	5008.14
511.155	4945.5	4924.17
511.361	5088.86	4895.5
511.567	5131.87	4950.79
511.773	5002.85	5032.71
511.979	4945.5	5090.06
512.184	5068.38	5075.72
512.39	5031.52	5126.92
512.596	5119.58	5032.71
512.802	5158.49	5026.57
513.008	5125.72	5171.97
513.213	5006.94	5157.64
513.419	5174.88	5169.93
513.625	5039.71	5161.73
513.831	5095	5241.61
514.037	5205.6	5270.28
514.242	5189.21	5270.28
514.448	5221.98	5208.84
514.654	5246.55	5137.16
514.859	5348.95	5241.61
515.065	5307.99	5376.77
515.271	5246.55	5583.62
515.476	5264.99	5384.96
515.682	5248.6	5483.27
515.888	5330.52	5427.97
516.093	5363.29	5440.26
516.299	5357.14	5442.31
516.504	5506.65	5397.25
516.71	5480.02	5417.73
516.916	5449.3	5442.31
517.121	5500.5	5499.65
517.327	5563.99	5655.3
517.532	5490.26	5626.62
517.738	5510.74	5591.81
517.943	5637.72	5518.08
518.149	5666.39	5612.29
518.354	5660.24	5749.5
518.56	5611.09	5540.61
518.765	5555.8	5681.92
518.97	5678.68	5720.83
519.176	5658.2	5827.32
519.381	5733.97	5759.74
519.587	5801.55	5765.89
519.792	5817.94	5851.9
519.997	5852.75	5917.44
520.203	5768.79	5870.33
520.408	5621.33	5763.84
520.614	5682.77	5862.14
520.819	6000.21	5896.96
521.024	5852.75	6023.93
521.229	5764.69	5999.35
521.435	5891.66	5702.4
521.64	5912.14	5915.39
521.845	6084.17	5909.24
522.051	6059.6	6040.31
522.256	5903.95	6071.03
522.461	6153.8	6097.66
522.666	6063.69	6191.86
522.871	6131.28	6101.75
523.077	6153.8	6236.92
523.282	6043.21	6265.59
523.487	5936.72	5982.97
523.692	6264.4	6302.45
523.897	6135.37	6189.81
524.102	6184.52	6191.86
524.308	6157.9	6161.14
524.513	6200.91	6417.14
524.718	6186.57	6198.01
524.923	6223.44	6157.05
525.128	6198.86	6353.65
525.333	6420.04	6286.07
525.538	6393.42	6402.8
525.743	6471.24	6466.29
525.948	6471.24	6331.12
526.153	6391.37	6314.74
526.358	6471.24	6327.03
526.563	6338.12	6494.96
526.768	6510.15	6515.44
526.973	6483.53	6427.38
527.178	6614.6	6402.8
527.383	6671.94	6558.45
527.588	6524.49	6550.26
527.793	6610.5	6662.9
527.997	6628.93	6474.48
528.202	6669.89	6578.93
528.407	6397.51	6773.49
528.612	6714.95	6646.51
528.817	6669.89	6687.47
529.022	6659.65	6730.48
529.227	6837.83	6681.33
529.431	6671.94	6775.53
529.636	6792.77	6826.73
529.841	6641.22	6771.44
530.046	6764.1	6793.97
530.25	6704.71	6828.78
530.455	6815.3	6755.05
530.66	6956.61	6785.77
530.865	6946.37	6875.88
531.069	6815.3	6851.31
531.274	6839.87	6922.99
531.479	7005.76	6894.32
531.683	6999.62	7045.87
531.888	6966.85	7121.64
532.093	6837.83	7029.48
532.297	7073.34	7058.15
532.502	7001.66	7099.11
532.707	7177.79	7246.57
532.911	7093.82	7211.75
533.116	7140.93	7203.56
533.32	7116.35	7148.26
533.525	7126.59	7295.72
533.729	6977.09	7318.25
533.934	7116.35	7320.29
534.138	7241.28	7342.82
534.343	7165.5	7228.14
534.547	7368.25	7219.94
534.752	7337.53	7400.16
534.956	7294.52	7285.48
535.161	7165.5	7373.54
535.365	7315	7385.83
535.57	7462.46	7318.25
535.774	7257.66	7564
535.978	7364.15	7375.59
536.183	7540.28	7267.05
536.387	7429.69	7447.27
536.592	7568.95	7559.91
536.796	7536.18	7523.04
537	7620.15	7607.01
537.205	7484.98	7600.87
537.409	7646.77	7549.67
537.613	7579.19	7793.37
537.818	7525.94	7772.89
538.022	7722.55	7779.04
538.226	7685.69	7580.39
538.43	7874.1	7652.06
538.635	7802.42	7883.49
538.839	7970.35	7705.31
539.043	7859.76	7858.91
539.247	7943.73	7826.14
539.451	7863.86	7875.29
539.656	7886.39	7932.64
539.86	8023.6	8071.9
540.064	7882.29	7928.54
540.268	7845.43	7721.7
540.472	7972.4	7867.1
540.676	8019.5	7940.83
540.88	7974.45	7949.02
541.084	7960.11	8260.31
541.288	8148.53	8096.47
541.493	8060.46	8276.7
541.697	8103.47	8264.41
541.901	8093.23	8082.14
542.105	8197.68	8284.89
542.309	8189.49	8321.75
542.513	8066.61	8270.55
542.717	8201.77	8245.98
542.921	8265.26	8342.23
543.125	8298.03	8211.16
543.329	8207.92	8243.93
543.532	8293.93	8309.46
543.736	8379.95	8288.98
543.94	8455.72	8418
544.144	8386.09	8375
544.348	8390.19	8633.04
544.552	8422.95	8405.72
544.756	8390.19	8483.54
544.96	8447.53	8630.99
545.163	8511.02	8649.43
545.367	8578.6	8719.06
545.571	8699.43	8768.21
545.775	8443.43	8706.77
545.979	8476.2	8729.3
546.182	8685.09	8760.02
546.386	8728.1	8565.46
546.59	8713.77	8665.81
546.794	8687.14	8690.38
546.997	8785.44	8858.32
547.201	8865.32	8741.58
547.405	8738.34	8776.4
547.608	8668.71	8751.82
547.812	8750.63	8899.28
548.016	8732.2	8956.62
548.219	9031.2	8757.97
548.423	8918.56	8811.21
548.627	8838.69	9104.07
548.83	8910.37	9059.02
549.034	8959.52	8907.47
549.237	9164.32	8907.47
549.441	9115.17	8891.09
549.645	8953.38	9099.98
549.848	9131.55	9235.14
550.052	8922.66	9059.02
550.255	8936.99	8970.96
550.459	9098.78	9038.54
550.662	9182.75	9007.82
550.866	9141.79	9280.2
551.069	9156.13	9185.99
551.272	9262.62	9181.9
551.476	9053.73	9194.19
551.679	9113.12	9272.01
551.883	9377.31	9253.58
552.086	9328.16	9398.98
552.29	9090.59	9528
552.493	9238.05	9415.37
552.696	9008.67	9452.23
552.9	9168.41	9315.02
553.103	9264.67	9349.83
553.306	9223.71	9571.01
553.51	9565.72	9722.56
553.713	9383.45	9677.51
553.916	9340.44	9564.87
554.119	9385.5	9808.58
554.323	9508.38	9538.24
554.526	9354.78	9851.58
554.729	9500.19	9867.97
554.932	9631.26	9777.86
555.136	9510.43	9996.99
555.339	9661.98	9851.58
555.542	9639.45	9970.37
555.745	9594.39	9947.84
555.948	9784.85	10056.4
556.151	9530.91	10257.1
556.354	9735.7	10058.4
556.558	9752.09	10203.8
556.761	9868.82	10099.4
556.964	9944.59	10365.6
557.167	9917.97	10103.5
557.37	9930.26	10312.4
557.573	10014.2	10396.3
557.776	9897.49	10257.1
557.979	9907.73	10240.7
558.182	10272.3	10443.5
558.385	10266.1	10373.8
558.588	9936.4	10603.2
558.791	10249.7	10513.1
558.994	10085.9	10506.9
559.197	10165.8	10521.3
559.4	10249.7	10488.5
559.603	10221.1	10693.3
559.806	10245.6	10730.2
560.009	10387	10875.6
560.211	10503.7	10734.3
560.414	10516	10773.2
560.617	10516	10820.3
560.82	10587.7	11076.3
561.023	10745.4	11064
561.226	10593.8	10865.3
561.428	10606.1	11119.3
561.631	10655.2	11242.1
561.834	10731	11473.6
562.037	10868.2	11375.3
562.24	10731	11578
562.442	10794.5	11520.7
562.645	10911.2	11782.8
562.848	10987	11760.3
563.05	10876.4	11915.9
563.253	11011.6	11729.6
563.456	10843.6	12002
563.658	11075.1	12456.6
563.861	11075.1	12264.1
564.064	11163.1	12683.9
564.266	11408.9	12874.4
564.469	11220.5	12708.5
564.672	11517.4	12911.2
564.874	11417.1	12950.2
565.077	11253.2	13034.1
565.279	11599.4	13261.5
565.482	11408.9	13318.8
565.684	11773.4	13554.3
565.887	11568.6	13896.3
566.089	11965.9	13920.9
566.292	11804.1	14129.8
566.494	11978.2	14451.3
566.697	12115.4	14602.9
566.899	12088.8	14432.9
567.102	12189.2	14791.3
567.304	12404.2	15200.9
567.507	12514.8	15182.5
567.709	12641.8	15612.5
567.911	12518.9	15286.9
568.114	12824	15717
568.316	12840.4	15747.7
568.518	13139.4	15989.4
568.721	13149.7	16319.1
568.923	13391.3	16521.8
569.125	13477.3	16650.8
569.328	13727.2	16489
569.53	13921.8	17103.4
569.732	14073.3	17050.2
569.934	14147	16888.4
570.137	14550.5	17228.4
570.339	14499.3	17603.1
570.541	14960.1	17740.4
570.743	15001	17844.8
570.946	15179.2	17420.9
571.148	15435.2	18246.2
571.35	15887.8	18461.2
571.552	16137.6	18305.6
571.754	15898	18539.1
571.956	16537	18811.5
572.158	16592.3	18784.8
572.361	16842.2	18891.3
572.563	17065.4	19122.7
572.765	17178	19112.5
572.967	17374.6	19348
573.169	17624.5	19833.4
573.371	17849.8	19843.6
573.573	18009.5	19706.4
573.775	18443.7	19690
573.977	18791.8	19786.3
574.179	18734.5	19911.2
574.381	18879.9	19593.8
574.583	19330.4	19999.3
574.785	19420.5	19896.9
574.987	19389.8	19499.6
575.189	19621.2	19589.7
575.39	19942.8	20073
575.592	20188.5	19497.5
575.794	20503.9	19786.3
575.996	20157.8	19671.6
576.198	20723	19878.4
576.4	20696.4	19741.2
576.602	20991.3	19778.1
576.803	21323.1	19630.6
577.005	21181.8	19739.2
577.207	21370.2	19190.3
577.409	21708.1	19630.6
577.61	21777.8	19245.6
577.812	21904.7	19161.7
578.014	21902.7	18885.2
578.216	21835.1	18735.7
578.417	22164.8	18688.6
578.619	22070.6	18483.8
578.821	21958	18107
579.022	21990.8	18213.4
579.224	22338.9	17807.9
579.426	22263.1	17625.7
579.627	22375.8	17474.1
579.829	22214	17273.4
580.031	22341	17093.2
580.232	22349.1	16738.9
580.434	22234.5	16878.2
580.635	21962.1	16568.9
580.837	22568.3	16407.1
581.038	22412.6	16099.9
581.24	22160.7	15788.6
581.441	22115.7	15659.6
581.643	22318.4	15575.7
581.844	21927.3	15192.7
582.046	22085	15168.1
582.247	21929.3	14553.7
582.449	21568.9	14813.8
582.65	21990.8	14512.8
582.852	21525.9	14355.1
583.053	21026.2	14142.1
583.254	20979	13994.6
583.456	21015.9	13802.1
583.657	20839.8	13896.3
583.858	20413.8	13701.8
584.06	20323.7	13617.8
584.261	20123	13447.8
584.462	19711.4	13267.6
584.664	19488.1	13318.8
584.865	19312	13654.7
585.066	19183	13499
585.267	18646.4	13527.7
585.469	18738.6	13505.2
585.67	18283.9	13437.6
585.871	18275.7	13626
586.072	18087.3	13642.4
586.274	17585.6	13927
586.475	17346	14090.9
586.676	17159.6	13884
586.877	16645.5	14029.4
587.078	16932.3	14140
587.279	16455.1	14408.3
587.48	16348.6	14650
587.681	16047.5	14645.9
587.883	15635.9	14701.2
588.084	15447.5	15069.8
588.285	15367.6	14998.1
588.486	15015.4	15168.1
588.687	15035.9	15372.9
588.888	14810.6	15442.5
589.089	14661.1	15528.5
589.29	14644.7	15784.5
589.491	14661.1	15723.1
589.692	14323.1	15534.7
589.893	14339.5	16071.3
590.094	14804.4	15901.3
590.294	14472.6	16118.4
590.495	14274	16134.8
590.696	14226.9	15979.1
590.897	14358	16284.2
591.098	14259.7	16075.4
591.299	13891	16130.7
591.5	14343.6	16190
591.701	14353.9	16099.9
591.901	14427.6	16028.3
592.102	14419.4	16116.3
592.303	14882.2	16202.3
592.504	14599.6	15989.4
592.705	15121.9	15979.1
592.905	14859.7	15889
593.106	14806.5	16089.7
593.307	15209.9	15714.9
593.507	15046.1	15698.5
593.708	15095.2	15520.4
593.909	15310.3	15209.1
594.109	15363.5	15381.1
594.31	15396.3	15393.4
594.511	15861.2	15422.1
594.711	15799.7	15288.9
594.912	15592.9	15100.5
595.113	15775.2	14881.4
595.313	15957.4	14867.1
595.514	16084.4	14840.4
595.714	15937	14711.4
595.915	16168.4	14856.8
596.115	16029.1	14545.5
596.316	16145.8	14414.5
596.516	15922.6	14228.1
596.717	15875.5	14535.3
596.917	16006.6	14070.4
597.118	16213.4	13970
597.318	15850.9	13974.1
597.519	15916.5	13963.9
597.719	16006.6	13814.4
597.92	15939	14076.5
598.12	16098.7	14209.7
598.32	15644.1	13812.4
598.521	15865.3	13765.2
598.721	15961.5	13931.1
598.921	15758.8	13791.9
599.122	15775.2	13959.8
599.322	15400.4	13845.1
599.522	15457.7	13966
599.723	15336.9	14004.9
599.923	15531.5	14054
600.123	15224.3	14187.1
600.323	14931.4	14365.3
600.524	14843.3	14301.8
600.724	14816.7	14580.3
600.924	15132.1	14508.7
601.124	14628.3	14396
601.325	14958	14572.1
601.525	14814.7	14621.3
601.725	14620.1	14578.3
601.925	14779.9	15049.3
602.125	14624.2	14928.5
602.325	14712.3	15108.7
602.525	14394.8	14887.5
602.725	14462.4	15088.2
602.925	14198.2	15098.5
603.126	14335.4	15106.7
603.326	14493.1	15268.5
603.526	14308.8	15346.3
603.726	14624.2	15432.3
603.926	14349.8	15422.1
604.126	14446	15461
604.326	14497.2	15850.1
604.526	14243.3	15680.1
604.726	14427.6	15829.6
604.925	14376.4	15780.5
605.125	14480.9	15444.6
605.325	14464.5	15506
605.525	14470.6	15747.7
605.725	14677.5	15688.3
605.925	14712.3	15743.6
606.125	15013.3	15657.6
606.325	14857.7	15829.6
606.524	14843.3	15665.8
606.724	14781.9	15418
606.924	15328.7	15415.9
607.124	15121.9	15387.2
607.324	15154.6	15440.5
607.523	15390.1	15497.8
607.723	15308.2	15260.3
607.923	15390.1	15620.7
608.123	15429.1	15256.2
608.322	15441.3	15260.3
608.522	15422.9	15192.7
608.722	15468	15018.6
608.921	15451.6	15055.5
609.121	15220.2	15219.3
609.321	15584.7	15170.2
609.52	15656.4	15047.3
609.72	15756.7	14774.9
609.92	15797.7	14789.2
610.119	15506.9	14690.9
610.319	15803.8	14670.5
610.518	15824.3	14709.4
610.718	15926.7	14668.4
610.917	15717.8	14695
611.117	15853	14707.3
611.316	15592.9	14387.8
611.516	15488.5	14324.4
611.715	15447.5	14707.3
611.915	15560.1	14426.8
612.114	15420.9	14443.1
612.314	15416.8	14557.8
612.513	15844.8	14664.3
612.712	15386	14635.6
612.912	15496.6	14500.5
613.111	15508.9	14518.9
613.311	15451.6	14463.6
613.51	15468	14635.6
613.709	15277.5	14445.2
613.909	15365.6	14781
614.108	15164.9	14848.6
614.307	15117.8	14846.6
614.506	14958	14813.8
614.706	15035.9	14801.5
614.905	15064.5	14817.9
615.104	15046.1	15078
615.303	14894.5	15006.3
615.503	15003.1	15231.6
615.702	14984.6	14879.4
615.901	14906.8	15096.4
616.1	14804.4	15119
616.299	14822.9	15403.6
616.499	14761.4	15385.2
616.698	14743	15082.1
616.897	15068.6	15604.3
617.096	14564.8	15444.6
617.295	14702	15628.9
617.494	14562.8	15674
617.693	14747.1	15682.1
617.892	14745	15631
618.091	14784	15413.9
618.29	14642.6	15495.8
618.489	14716.4	15731.3
618.688	15097.3	15760
618.887	14847.4	15688.3
619.086	15115.7	15790.7
619.285	15023.6	15954.5
619.484	14786	15854.2
619.683	14872	15788.6
619.882	15021.5	15852.1
620.081	14829	15833.7
620.28	15138.2	15936.1
620.479	15226.3	16067.2
620.677	15332.8	15932
620.876	15279.5	15721.1
621.075	15009.2	15729.2
621.274	15531.5	15854.2
621.473	15527.4	15919.7
621.672	15203.8	15932
621.87	15285.7	15186.5
622.069	15429.1	15778.4
622.268	15654.3	15489.6
622.467	15476.2	15874.7
622.665	15494.6	15516.3
622.864	15545.8	15493.7
623.063	15912.4	15649.4
623.261	15906.2	15737.5
623.46	15572.4	15522.4
623.659	15810	15291
623.857	15883.7	15393.4
624.056	15705.5	15153.8
624.255	16102.8	15348.3
624.453	15826.4	15182.5
624.652	16184.8	15235.7
624.85	16020.9	15135.3
625.049	15781.3	15145.6
625.247	15822.3	15133.3
625.446	16027.1	15080
625.644	15900.1	14809.7
625.843	16143.8	15100.5
626.041	16121.3	14908
626.24	15926.7	14963.3
626.438	16016.8	14994
626.637	16094.6	15018.6
626.835	15953.3	15016.6
627.034	15801.8	15178.4
627.232	15842.7	14908
627.43	15689.1	15094.4
627.629	15719.9	15190.6
627.827	15662.5	14867.1
628.026	15898	15225.5
628.224	15807.9	15116.9
628.422	15891.9	14799.5
628.62	15656.4	15180.4
628.819	15525.3	15039.1
629.017	15435.2	15350.4
629.215	15603.1	15254.1
629.414	15492.5	15194.7
629.612	15324.6	15381.1
629.81	15304.1	15303.3
630.008	15347.1	15405.7
630.206	15668.7	15383.1
630.405	15144.4	15303.3
630.603	15291.8	15631
630.801	15504.8	15473.3
630.999	15220.2	15645.3
631.197	15275.5	15874.7
631.395	15347.1	15895.1
631.593	15357.4	15878.8
631.791	15375.8	15970.9
631.989	15177.2	15651.4
632.188	15136.2	15882.9
632.386	15382	15930
632.584	15046.1	16077.4
632.782	15541.7	16226.9
632.98	15388.1	16091.7
633.178	15158.7	16421.5
633.376	15427	16380.5
633.574	15353.3	16278.1
633.771	15189.4	16364.1
633.969	15586.8	16317
634.167	15214	16370.3
634.365	15394.2	16603.7
634.563	15502.8	16624.2
634.761	15212	16755.3
634.959	15449.5	16413.3
635.157	15517.1	16585.3
635.355	15511	16335.5
635.552	15629.8	16648.8
635.75	15957.4	16697.9
635.948	15916.5	16513.6
636.146	15990.2	16462.4
636.343	15982	16358
636.541	15945.1	16714.3
636.739	15998.4	16568.9
636.937	15885.8	16485
637.134	16188.9	16556.6
637.332	16258.5	16646.7
637.53	16426.4	16607.8
637.727	16430.5	16634.5
637.925	16082.4	16468.6
638.123	16514.5	16456.3
638.32	16266.7	16726.6
638.518	16791	16898.6
638.715	16545.2	16550.5
638.913	16553.4	16349.8
639.111	16494	16405.1
639.308	16901.5	16347.7
639.506	16735.7	16192.1
639.703	16604.6	16358
639.901	16862.6	15880.8
640.098	16520.6	16177.8
640.296	16881.1	16241.2
640.493	16942.5	16188
640.691	16850.3	16003.7
640.888	16731.6	15733.4
641.085	16868.8	15966.8
641.283	16877	15860.3
641.48	17225.1	16095.8
641.678	16922	15856.2
641.875	17008	15915.6
642.072	16950.7	15751.8
642.27	16852.4	15794.8
642.467	16885.2	15829.6
642.664	17243.6	15913.6
642.862	16899.5	15753.8
643.059	16891.3	15780.5
643.256	16872.9	15987.3
643.453	16668.1	15604.3
643.651	16602.5	15608.4
643.848	16795	15698.5
644.045	16782.8	15956.6
644.242	16594.3	15723.1
644.44	16776.6	15848
644.637	16645.5	15766.1
644.834	16641.5	15940.2
645.031	16537	15962.7
645.228	16432.6	15964.8
645.425	16565.7	15694.4
645.622	16274.9	15891
645.819	16469.4	15870.6
646.016	16416.2	15753.8
646.214	16213.4	16257.6
646.411	16289.2	16009.8
646.608	16299.4	16155.2
646.805	16143.8	16251.5
647.002	16274.9	16282.2
647.199	16049.6	16179.8
647.396	16143.8	16398.9
647.593	16336.3	16435.8
647.789	16362.9	16351.8
647.986	16201.1	16386.7
648.183	16016.8	16640.6
648.38	16094.6	16437.8
648.577	16197	16540.2
648.774	16090.5	16497.2
648.971	16102.8	16470.6
649.168	15918.5	16460.4
649.364	16037.3	16652.9
649.561	15891.9	16585.3
649.758	16190.9	16614
649.955	16000.4	16953.9
650.152	15982	16966.2
650.348	15967.7	16697.9
650.545	16223.7	16978.5
650.742	16147.9	16800.3
650.939	16111	17095.2
651.135	16037.3	16986.7
651.332	16283.1	16951.9
651.529	16356.8	17054.3
651.725	16324	17160.8
651.922	16569.8	17144.4
652.119	16446.9	17003.1
652.315	16324	17130.1
652.512	16584.1	16859.7
652.708	16713.1	16908.9
652.905	16741.8	17144.4
653.102	16764.3	16917.1
653.298	16678.3	16964.2
653.495	16801.2	17093.2
653.691	16641.5	17013.3
653.888	16874.9	17171
654.084	17143.2	17263.2
654.281	16956.8	16951.9
654.477	17071.5	17076.8
654.673	17192.4	17181.3
654.87	16967.1	17222.2
655.066	17194.4	17009.2
655.263	17491.4	17121.9
655.459	17278.4	17035.9
655.656	17348	17070.7
655.852	17319.3	16822.9
656.048	17243.6	16771.7
656.245	17133	16745
656.441	17393.1	16820.8
656.637	17546.7	16855.6
656.833	17505.7	16992.8
657.03	17753.5	16951.9
657.226	17679.8	16814.7
657.422	17421.7	16927.3
657.618	17659.3	16673.4
657.815	17620.4	16833.1
658.011	17391	16616
658.207	17683.9	16943.7
658.403	17614.2	16763.5
658.599	17591.7	16597.6
658.796	17636.8	16814.7
658.992	17391	16622.2
659.188	17569.2	16976.5
659.384	17558.9	16833.1
659.58	17552.8	16968.3
659.776	17481.1	16867.9
659.972	17538.5	16974.4
660.168	17724.8	17132.1
660.364	17688	17316.4
660.56	17624.5	17261.1
660.756	17372.6	17310.3
660.952	17235.4	17281.6
661.148	17358.2	17343
661.344	17587.6	17455.7
661.54	17561	17668.7
661.736	17147.3	17748.5
661.932	17360.3	18152
662.128	17026.5	17879.6
662.324	17065.4	18221.6
662.52	16950.7	18037.3
662.715	17120.7	18518.6
662.911	16836	18469.4
663.107	17259.9	18459.2
663.303	17151.4	18917.9
663.499	17165.7	19083.8
663.694	17073.6	19133
663.89	16958.9	19130.9
664.086	17096.1	19325.5
664.282	16793	19300.9
664.477	16840.1	19579.4
664.673	16967.1	19892.8
664.869	17122.7	19890.7
665.065	16723.4	20097.6
665.26	16823.7	20222.5
665.456	17001.9	20591.1
665.652	16864.7	20451.9
665.847	17085.9	20515.4
666.043	17024.4	20542
666.238	17255.8	20900.4
666.434	17200.5	20769.3
666.63	17284.5	21045.8
666.825	17276.3	21400.1
667.021	17221	21449.2
667.216	17229.2	21361.2
667.412	17505.7	21596.7
667.607	17470.9	21576.2
667.803	17511.8	21981.7
667.998	17372.6	21666.3
668.194	17898.9	22209
668.389	17776	21928.5
668.584	18066.8	21850.6
668.78	17939.9	22176.3
668.975	18206.1	22411.8
669.171	18347.4	22295
669.366	18142.6	22508
669.561	18357.7	22706.7
669.757	18699.7	22735.3
669.952	18673	22532.6
670.147	18867.6	23038.5
670.343	18871.7	22690.3
670.538	19062.2	23175.7
670.733	19178.9	23126.5
670.928	19168.7	23394.8
671.124	19072.4	23304.7
671.319	19617.2	23525.9
671.514	19502.5	23251.4
671.709	19557.8	23337.5
671.904	19752.3	23417.3
672.1	19862.9	23374.3
672.295	19953	23212.5
672.49	19762.6	23581.2
672.685	20278.7	23491
672.88	20370.8	23681.5
673.075	20465	23779.8
673.27	20596.1	24019.4
673.465	20739.4	24001
673.66	20704.6	24308.2
673.855	20948.3	24320.5
674.05	20698.5	24291.8
674.245	21077.3	24414.7
674.44	21009.8	24617.4
674.635	21085.5	24791.5
674.83	21349.7	25098.7
675.025	21487	24984
675.22	21226.8	25049.6
675.415	21364.1	25412
675.61	21724.5	25838
675.805	21319	25823.7
676	21835.1	26356.2
676.195	21792.1	26259.9
676.39	22066.5	26647
676.584	21800.3	26597.8
676.779	21798.2	27398.6
676.974	21878.1	27062.7
677.169	21777.8	27484.6
677.364	21720.4	27734.5
677.558	21921.1	28207.5
677.753	22056.3	28791.2
677.948	22193.5	28891.5
678.142	22025.6	29055.4
678.337	21943.6	29700.5
678.532	22302	30048.7
678.727	22386	30245.3
678.921	22070.6	30509.4
679.116	22138.2	31089
679.31	22177.1	31611.2
679.505	22381.9	32360.8
679.7	22160.7	32127.3
679.894	22328.7	32571.8
680.089	22478.2	33354.1
680.283	22320.5	33855.8
680.478	22871.4	34197.8
680.672	22703.4	34324.8
680.867	22959.4	35293.5
681.061	23037.3	35625.3
681.256	23385.4	36438.3
681.45	23088.5	36682
681.645	23657.8	37304.6
681.839	23399.8	37304.6
682.034	23719.2	38062.3
682.228	24141.1	39067.9
682.422	24173.9	39280.9
682.617	24280.4	39620.9
682.811	24536.4	40046.8
683.006	24532.3	40464.6
683.2	25107.8	40915.2
683.394	25206.1	41369.8
683.588	25298.2	41906.4
683.783	25750.8	42230
683.977	25812.3	42701
684.171	26393.9	43200.7
684.366	26510.6	43448.5
684.56	26850.6	43866.3
684.754	27270.4	44427.4
684.948	27419.9	44765.3
685.142	28095.7	45174.9
685.337	28374.3	45502.6
685.531	28542.2	45590.7
685.725	29353.2	46297.2
685.919	29707.5	46764.2
686.113	30041.3	47190.2
686.307	30168.3	46917.8
686.501	30790.9	47802.5
686.695	31032.5	47671.4
686.889	31503.6	47841.4
687.083	32027.8	48459.9
687.277	32429.2	48996.5
687.471	32752.8	49189
687.665	33133.8	49461.3
687.859	33793.2	49975.4
688.053	34149.5	50200.7
688.247	34766	50307.2
688.441	34890.9	50241.6
688.635	35736.7	50634.8
688.829	36054.2	50413.7
689.023	36353.2	51216.5
689.217	37137.5	51058.8
689.411	37153.9	51314.8
689.605	37293.2	50843.7
689.798	38327.4	51144.8
689.992	38904.9	51722.3
690.186	39081.1	51361.9
690.38	39437.4	51740.7
690.574	40010.8	51425.3
690.767	40221.8	51677.2
690.961	40741.9	51587.1
691.155	41284.7	51798.1
691.349	41915.4	51949.6
691.542	41987.1	51720.3
691.736	42351.7	51550.3
691.93	42855.4	51449.9
692.123	43469.8	51626.1
692.317	43912.2	51710
692.51	44270.6	51529.8
692.704	44287	51353.7
692.898	44799	51685.4
693.091	45620.2	52056.1
693.285	45194.2	51560.5
693.478	46132.2	51554.4
693.672	46310.4	50954.3
693.865	46392.3	51495
694.059	46726.1	50733.1
694.252	47195.1	51392.6
694.446	47252.4	50430
694.639	48053.2	50542.7
694.833	47864.8	49840.2
695.026	48069.6	49901.7
695.22	47635.4	49617
695.413	48149.4	49172.6
695.606	48671.7	48734.3
695.8	48911.3	49049.7
695.993	49159.1	48650.3
696.187	49112	47929.5
696.38	49576.9	48308.3
696.573	49433.5	47806.6
696.766	49253.3	47618.2
696.96	49785.8	47448.2
697.153	49058.8	46653.6
697.346	50146.2	46444.7
697.54	49824.7	45854.9
697.733	49630.1	45568.2
697.926	49808.3	45177
698.119	50064.3	44955.8
698.312	50111.4	44355.8
698.505	49828.8	43868.3
698.699	50394	43528.4
698.892	49636.3	43282.6
699.085	49787.8	42705.1
699.278	50340.8	42459.3
699.471	49785.8	41949.4
699.664	49626	41812.2
699.857	50002.9	40722.7
700.05	49785.8	40614.1
700.243	49374.1	39651.6
700.436	49533.9	39006.5
700.629	49177.5	38730
700.822	49146.8	38062.3
701.015	49495	37974.3
701.208	49277.9	37085.5
701.401	49318.8	36354.3
701.594	48839.6	35754.3
701.787	48479.2	35598.7
701.98	48141.3	35037.5
702.173	47836.1	34367.8
702.366	47696.8	33608
702.558	47479.8	32948.6
702.751	47356.9	33128.8
702.944	46926.8	31891.8
703.137	46965.7	31566.2
703.33	46197.7	31025.5
703.523	46455.8	30519.7
703.715	46150.6	30095.8
703.908	45814.8	29522.3
704.101	45261.8	28979.6
704.293	45245.4	28498.3
704.486	44637.2	28035.5
704.679	44561.4	27652.5
704.872	43887.6	26989
705.064	43408.4	26382.8
705.257	42843.2	26239.4
705.449	42540.1	25811.4
705.642	42531.9	25274.8
705.835	41899.1	24902.1
706.027	42249.2	24605.2
706.22	41239.6	23687.7
706.412	40805.4	23620.1
706.605	40668.2	23589.4
706.797	39695.4	23171.6
706.99	39408.7	22725.1
707.182	38986.8	22649.3
707.375	38421.6	22080
707.567	37835.9	22043.1
707.76	37479.5	21690.9
707.952	36861.1	21862.9
708.145	36306.1	21475.8
708.337	35876	21111.3
708.529	35712.1	21293.6
708.722	34755.7	21123.6
708.914	34757.8	21017.1
709.106	34065.6	20931.1
709.299	33598.6	20458
709.491	33002.7	20847.1
709.683	32513.2	20494.9
709.876	31466.7	20468.2
710.068	31964.3	20914.7
710.26	31245.5	20830.7
710.452	30547.2	20744.7
710.645	30242	21129.8
710.837	29555.9	20724.2
711.029	28998.9	21033.5
711.221	28540.2	21127.7
711.413	28101.9	21250.6
711.606	27393.3	21588.5
711.798	26989.8	21500.4
711.99	26563.9	21758.5
712.182	26334.5	21531.2
712.374	25883.9	22065.7
712.566	25769.2	22057.5
712.758	25281.8	22155.8
712.95	24753.5	22524.4
713.142	24499.5	22434.3
713.334	24061.2	22592
713.526	23852.3	22895.1
713.718	23799.1	23130.6
713.91	23199	23398.9
714.102	23043.4	23226.9
714.294	22814	23732.7
714.486	22719.8	23867.9
714.678	22203.7	24146.4
714.87	21958	24234.5
715.062	21699.9	24199.7
715.253	21826.9	24513
715.445	21706.1	24959.5
715.637	21534	24990.2
715.829	21192	25154
716.021	21192	25199.1
716.212	20780.4	25430.5
716.404	21171.6	25502.2
716.596	20923.8	25504.2
716.788	21063	25795
716.979	20444.5	25862.6
717.171	20725.1	25956.8
717.363	20970.9	26628.5
717.554	20755.8	26276.3
717.746	20641.1	26466.8
717.938	20987.2	26642.9
718.129	21036.4	26765.8
718.321	21054.8	26382.8
718.513	21200.2	26491.3
718.704	20747.6	26552.8
718.896	21269.9	26733
719.087	21018	26888.6
719.279	21364.1	27363.8
719.47	21554.5	26747.3
719.662	21319	26808.8
719.853	21622.1	26952.1
720.045	21624.2	26771.9
720.236	21923.2	26825.2
720.428	22109.5	26751.4
720.619	21902.7	26409.4
720.811	22347.1	26595.8
721.002	22521.2	26178
721.193	22769	26550.7
721.385	22656.3	26352.1
721.576	22746.5	26212.8
721.767	22971.7	26024.4
721.959	23049.5	26178
722.15	22930.8	25838
722.341	23469.4	25719.2
722.533	23553.3	25561.5
722.724	23440.7	25698.8
722.915	23451	25131.5
723.106	23491.9	24873.4
723.298	24040.8	24885.7
723.489	24124.7	24680.9
723.68	24331.6	25006.5
723.871	24001.8	24275.4
724.062	24653.1	24281.6
724.254	24155.5	24187.4
724.445	24583.5	23962.1
724.636	24423.7	23220.7
724.827	24769.8	23333.4
725.018	24737.1	23214.6
725.209	24599.9	22977
725.4	24819	22606.3
725.591	24425.8	22516.2
725.782	24794.4	22536.7
725.973	24657.2	22108.7
726.164	24773.9	21750.3
726.355	24862	21885.5
726.546	24798.5	21267
726.737	24972.6	21307.9
726.928	24880.4	21178.9
727.119	24487.2	20949.5
727.31	24628.5	20664.9
727.501	24966.5	20841
727.691	24771.9	20302.4
727.882	24735	20048.4
728.073	24622.4	19599.9
728.264	24477	19567.2
728.455	24530.2	19466.8
728.646	24479	19442.2
728.836	24305	19038.8
729.027	24268.1	18928.2
729.218	23905.6	18422.3
729.409	24094	18596.4
729.599	24104.2	18451
729.79	23838	17920.6
729.981	23461.2	17883.7
730.171	23467.3	17750.6
730.362	23287.1	17674.8
730.553	23176.5	17377.9
730.743	23166.3	17691.2
730.934	22967.6	17492.5
731.124	22521.2	17152.6
731.315	22375.8	17003.1
731.506	22044	17140.3
731.696	22148.4	17007.2
731.887	21798.2	16890.5
732.077	21609.8	16562.8
732.268	21345.6	16771.7
732.458	21276	16822.9
732.649	21169.5	16810.6
732.839	20983.2	16841.3
733.03	20807	16626.3
733.22	20794.7	16896.6
733.41	20577.7	16771.7
733.601	20446.6	16536.2
733.791	20217.2	16648.8
733.981	20092.3	16700
734.172	19836.3	16548.4
734.362	19174.8	16689.8
734.552	19357.1	16761.4
734.743	19443.1	16616
734.933	19113.3	16503.4
735.123	18888.1	17029.7
735.314	18789.8	17087.1
735.504	18607.5	17152.6
735.694	18435.5	17304.1
735.884	18200	17175.1
736.074	18021.8	17422.9
736.265	17884.6	17435.2
736.455	17911.2	17605.2
736.645	17757.6	17185.4
736.835	17618.3	17339
737.025	17567.1	17640
737.215	17225.1	17789.5
737.405	17221	17879.6
737.595	17083.8	18217.5
737.785	17233.3	17967.7
737.975	16981.4	18092.6
738.165	16854.4	18254.4
738.355	16729.5	18541.1
738.545	16571.8	18598.5
738.735	16979.4	18752.1
738.925	16535	18846.3
739.115	16268.7	18989.6
739.305	16748	18950.7
739.495	16352.7	19315.2
739.685	16397.7	19141.2
739.875	16625.1	19399.2
740.065	16395.7	19286.6
740.255	16602.5	19526.2
740.445	16389.5	19714.6
740.634	16553.4	19718.7
740.824	16551.3	19845.7
741.014	16424.4	19982.9
741.204	16453	20030
741.393	16541.1	19999.3
741.583	16659.9	19833.4
741.773	16674.2	20230.7
741.963	16448.9	20259.4
742.152	16797.1	20443.7
742.342	16592.3	20394.5
742.532	16750	20335.1
742.721	16983.5	20413
742.911	16801.2	20468.2
743.101	17229.2	20558.4
743.29	16903.6	20539.9
743.48	17372.6	20941.3
743.669	17356.2	20585
743.859	17309.1	20673
744.048	17255.8	20771.3
744.238	17393.1	20636.2
744.427	17378.7	20767.3
744.617	17587.6	20556.3
744.806	17554.8	20441.6
744.996	17616.3	20632.1
745.185	17561	20738.6
745.375	17794.5	20644.4
745.564	17882.5	20441.6
745.754	17966.5	20593.2
745.943	18445.7	20709.9
746.132	18140.6	20281.9
746.322	18503.1	20089.4
746.511	18337.2	20036.1
746.7	18124.2	20157
746.89	18568.6	19821.1
747.079	18566.5	20001.3
747.268	18656.7	19794.5
747.457	18959.8	19812.9
747.647	18593.2	19677.7
747.836	18531.7	19540.5
748.025	18947.5	19561
748.214	19072.4	19319.3
748.404	19254.7	19370.5
748.593	19293.6	19429.9
748.782	18914.7	19182.1
748.971	19002.8	19063.3
749.16	19240.3	18586.2
749.349	19322.2	19020.3
749.538	19330.4	18942.5
749.727	19479.9	18690.6
749.916	19283.3	18518.6
750.105	19443.1	18332.2
750.294	19414.4	18078.3
750.483	19586.4	18375.2
750.672	19809.7	17887.8
750.861	19740	17881.7
751.05	19297.7	17640
[truncated: 1,649 more rows]

## Sheet: Wavelength - Hexane 2
	0 min Exposure	10 min Exposure (Hexane)
345.966	-4.95	-20.48
346.18	-4.95	-20.48
346.395	-4.95	-20.48
346.61	-66.39	14.34
346.824	-37.72	22.53
347.039	-2.9	6.14
347.254	19.63	-38.91
347.468	17.58	-28.67
347.683	31.91	86.01
347.897	19.63	43.01
348.112	-41.81	18.43
348.326	3.24	-24.58
348.541	-7	-2.05
348.756	23.72	-28.67
348.97	-54.1	8.19
349.185	19.63	-40.96
349.399	-29.52	2.05
349.614	-4.95	10.24
349.828	-4.95	57.34
350.043	-37.72	26.62
350.257	46.25	88.06
350.472	-21.33	-16.38
350.686	48.3	8.19
350.901	21.67	-26.62
351.115	36.01	75.77
351.329	50.35	32.77
351.544	-17.24	4.1
351.758	-21.33	-38.91
351.973	7.34	53.25
352.187	-39.76	108.54
352.401	27.82	-26.62
352.616	-19.29	65.53
352.83	31.91	20.48
353.044	36.01	100.35
353.259	7.34	26.62
353.473	3.24	18.43
353.687	-37.72	47.1
353.902	-11.09	0
354.116	64.68	28.67
354.33	52.39	-59.39
354.545	-35.67	77.82
354.759	-7	-71.68
354.973	19.63	59.39
355.187	5.29	28.67
355.402	21.67	26.62
355.616	42.15	16.38
355.83	23.72	-4.1
356.044	15.53	6.14
356.258	36.01	28.67
356.473	27.82	75.77
356.687	11.43	55.3
356.901	83.11	49.15
357.115	11.43	43.01
357.329	11.43	104.45
357.543	11.43	86.01
357.758	76.97	57.34
357.972	11.43	49.15
358.186	-13.14	12.29
358.4	93.35	-20.48
358.614	36.01	2.05
358.828	36.01	28.67
359.042	54.44	14.34
359.256	76.97	30.72
359.47	44.2	81.92
359.684	-25.43	-10.24
359.898	23.72	43.01
360.112	7.34	12.29
360.326	3.24	34.82
360.54	38.06	14.34
360.754	29.87	26.62
360.968	19.63	79.87
361.182	29.87	16.38
361.396	-7	2.05
361.61	38.06	63.49
361.824	21.67	32.77
362.038	23.72	57.34
362.252	74.92	26.62
362.466	38.06	-6.14
362.68	36.01	12.29
362.893	21.67	71.68
363.107	68.78	26.62
363.321	19.63	18.43
363.535	-27.48	18.43
363.749	1.19	26.62
363.963	9.39	24.58
364.176	109.74	30.72
364.39	15.53	18.43
364.604	68.78	14.34
364.818	60.59	67.58
365.032	56.49	51.2
365.245	-13.14	36.86
365.459	15.53	67.58
365.673	36.01	55.3
365.887	38.06	34.82
366.1	60.59	20.48
366.314	-27.48	16.38
366.528	-17.24	26.62
366.741	62.63	22.53
366.955	93.35	26.62
367.169	36.01	20.48
367.382	19.63	38.91
367.596	85.16	71.68
367.81	11.43	30.72
368.023	9.39	45.06
368.237	11.43	51.2
368.451	46.25	12.29
368.664	1.19	69.63
368.878	36.01	71.68
369.091	36.01	34.82
369.305	111.78	59.39
369.518	76.97	34.82
369.732	52.39	45.06
369.946	44.2	28.67
370.159	11.43	34.82
370.373	11.43	43.01
370.586	44.2	26.62
370.8	11.43	-6.14
371.013	48.3	26.62
371.227	-4.95	43.01
371.44	29.87	63.49
371.653	58.54	16.38
371.867	9.39	75.77
372.08	11.43	55.3
372.294	-7	2.05
372.507	81.07	102.4
372.721	21.67	79.87
372.934	15.53	26.62
373.147	-27.48	43.01
373.361	117.93	47.1
373.574	3.24	-4.1
373.787	52.39	2.05
374.001	44.2	77.82
374.214	15.53	75.77
374.427	-15.19	100.35
374.641	76.97	47.1
374.854	27.82	51.2
375.067	85.16	20.48
375.28	3.24	26.62
375.494	64.68	43.01
375.707	56.49	116.73
375.92	27.82	45.06
376.133	-4.95	12.29
376.347	-15.19	110.59
376.56	48.3	53.25
376.773	93.35	61.44
376.986	-2.9	-4.1
377.199	1.19	43.01
377.413	-31.57	-59.39
377.626	-17.24	-28.67
377.839	27.82	18.43
378.052	-21.33	34.82
378.265	54.44	2.05
378.478	62.63	-73.73
378.691	17.58	57.34
378.905	27.82	16.38
379.118	13.48	-47.1
379.331	36.01	104.45
379.544	54.44	18.43
379.757	48.3	32.77
379.97	21.67	63.49
380.183	50.35	32.77
380.396	64.68	10.24
380.609	-13.14	51.2
380.822	11.43	4.1
381.035	62.63	34.82
381.248	25.77	14.34
381.461	60.59	16.38
381.674	-31.57	2.05
381.887	23.72	51.2
382.1	25.77	40.96
382.313	23.72	-18.43
382.526	44.2	20.48
382.738	52.39	-2.05
382.951	52.39	86.01
383.164	36.01	71.68
383.377	15.53	12.29
383.59	101.55	12.29
383.803	7.34	28.67
384.016	3.24	12.29
384.229	7.34	18.43
384.441	48.3	20.48
384.654	70.83	32.77
384.867	44.2	129.02
385.08	44.2	-30.72
385.293	-0.85	59.39
385.505	72.87	16.38
385.718	13.48	45.06
385.931	11.43	36.86
386.144	72.87	-22.53
386.356	40.11	10.24
386.569	48.3	43.01
386.782	87.21	75.77
386.994	48.3	73.73
387.207	62.63	57.34
387.42	54.44	22.53
387.632	87.21	59.39
387.845	27.82	10.24
388.058	64.68	98.3
388.27	79.02	47.1
388.483	5.29	38.91
388.696	54.44	34.82
388.908	33.96	143.36
389.121	23.72	53.25
389.333	68.78	-24.58
389.546	-17.24	71.68
389.758	-29.52	10.24
389.971	52.39	96.25
390.184	64.68	4.1
390.396	76.97	34.82
390.609	58.54	100.35
390.821	36.01	149.5
391.034	48.3	47.1
391.246	52.39	63.49
391.459	79.02	-10.24
391.671	79.02	-18.43
391.883	52.39	28.67
392.096	44.2	67.58
392.308	11.43	63.49
392.521	89.26	55.3
392.733	-13.14	18.43
392.946	3.24	51.2
393.158	3.24	18.43
393.37	36.01	51.2
393.583	25.77	67.58
393.795	36.01	94.21
394.007	68.78	26.62
394.22	33.96	67.58
394.432	72.87	6.14
394.644	15.53	92.16
394.857	119.98	55.3
395.069	95.4	75.77
395.281	103.59	45.06
395.493	56.49	47.1
395.706	68.78	2.05
395.918	11.43	14.34
396.13	85.16	59.39
396.342	89.26	67.58
396.555	-4.95	55.3
396.767	109.74	14.34
396.979	64.68	81.92
397.191	-27.48	43.01
397.403	58.54	108.54
397.616	117.93	79.87
397.828	44.2	67.58
398.04	109.74	45.06
398.252	11.43	36.86
398.464	56.49	114.69
398.676	11.43	124.93
398.888	21.67	61.44
399.1	87.21	83.97
399.312	136.36	69.63
399.524	15.53	40.96
399.737	113.83	71.68
399.949	85.16	57.34
400.161	109.74	98.3
400.373	31.91	106.49
400.585	128.17	92.16
400.797	81.07	98.3
401.009	103.59	61.44
401.221	23.72	124.93
401.433	97.45	116.73
401.645	76.97	10.24
401.856	11.43	63.49
402.068	74.92	53.25
402.28	46.25	126.97
402.492	19.63	51.2
402.704	50.35	67.58
402.916	64.68	73.73
403.128	44.2	104.45
403.34	79.02	88.06
403.552	62.63	120.83
403.763	85.16	116.73
403.975	87.21	118.78
404.187	99.5	83.97
404.399	15.53	129.02
404.611	101.55	133.12
404.823	-2.9	71.68
405.034	76.97	71.68
405.246	72.87	43.01
405.458	27.82	45.06
405.67	76.97	108.54
405.881	60.59	77.82
406.093	103.59	92.16
406.305	128.17	12.29
406.516	93.35	75.77
406.728	109.74	83.97
406.94	62.63	67.58
407.152	76.97	145.41
407.363	85.16	104.45
407.575	50.35	90.11
407.787	128.17	77.82
407.998	79.02	77.82
408.21	38.06	86.01
408.421	115.88	92.16
408.633	142.5	141.31
408.845	99.5	47.1
409.056	187.56	147.45
409.268	46.25	145.41
409.479	54.44	34.82
409.691	126.12	124.93
409.902	60.59	34.82
410.114	66.73	102.4
410.325	93.35	92.16
410.537	99.5	73.73
410.748	101.55	86.01
410.96	62.63	73.73
411.171	95.4	182.27
411.383	74.92	143.36
411.594	79.02	88.06
411.806	105.64	116.73
412.017	64.68	94.21
412.228	89.26	63.49
412.44	103.59	120.83
412.651	76.97	120.83
412.863	109.74	143.36
413.074	72.87	147.45
413.285	107.69	184.32
413.497	119.98	157.69
413.708	76.97	112.64
413.919	165.03	124.93
414.131	142.5	167.93
414.342	44.2	210.94
414.553	113.83	135.17
414.765	87.21	149.5
414.976	119.98	153.6
415.187	134.31	112.64
415.398	101.55	75.77
415.61	140.46	98.3
415.821	122.02	184.32
416.032	142.5	157.69
416.243	68.78	141.31
416.454	146.6	114.69
416.666	85.16	200.7
416.877	156.84	129.02
417.088	183.46	200.7
417.299	117.93	104.45
417.51	179.37	153.6
417.721	101.55	118.78
417.932	124.07	165.89
418.144	175.27	137.21
418.355	105.64	184.32
418.566	130.22	92.16
418.777	93.35	143.36
418.988	167.08	157.69
419.199	179.37	112.64
419.41	158.89	182.27
419.621	232.62	104.45
419.832	136.36	86.01
420.043	167.08	176.13
420.254	76.97	155.65
420.465	134.31	169.98
420.676	167.08	256
420.887	201.9	174.08
421.098	126.12	165.89
421.309	158.89	182.27
421.52	136.36	174.08
421.731	167.08	151.55
421.941	171.18	198.65
422.152	142.5	129.02
422.363	199.85	219.13
422.574	179.37	194.56
422.785	126.12	143.36
422.996	183.46	143.36
423.207	177.32	217.08
423.418	158.89	135.17
423.628	179.37	200.7
423.839	115.88	167.93
424.05	201.9	192.51
424.261	191.66	210.94
424.471	87.21	157.69
424.682	177.32	198.65
424.893	214.18	169.98
425.104	175.27	206.84
425.314	160.94	215.04
425.525	216.23	247.8
425.736	146.6	178.17
425.947	216.23	165.89
426.157	175.27	165.89
426.368	142.5	184.32
426.579	240.81	149.5
426.789	160.94	225.28
427	302.25	169.98
427.21	265.38	182.27
427.421	251.05	198.65
427.632	162.98	194.56
427.842	210.09	223.23
428.053	218.28	247.8
428.263	142.5	190.46
428.474	185.51	165.89
428.685	275.62	169.98
428.895	171.18	163.84
429.106	126.12	182.27
429.316	216.23	198.65
429.527	210.09	219.13
429.737	230.57	190.46
429.948	203.94	256
430.158	238.76	292.86
430.369	232.62	282.62
430.579	224.42	247.8
430.789	281.77	294.91
431	287.91	208.89
431.21	273.57	227.32
431.421	171.18	190.46
431.631	244.9	208.89
431.841	277.67	260.09
432.052	322.73	342.01
432.262	257.19	307.2
432.473	208.04	292.86
432.683	259.24	303.1
432.893	199.85	239.61
433.104	257.19	327.67
433.314	269.48	346.11
433.524	173.22	272.38
433.734	277.67	282.62
433.945	203.94	239.61
434.155	240.81	286.72
434.365	230.57	274.43
434.575	367.78	260.09
434.786	263.33	192.51
434.996	273.57	292.86
435.206	296.1	346.11
435.416	265.38	249.85
435.626	306.34	258.04
435.837	273.57	253.95
436.047	292.01	352.25
436.257	349.35	284.67
436.467	249	288.76
436.677	244.9	315.39
436.887	220.33	239.61
437.097	300.2	286.72
437.307	382.12	286.72
437.518	302.25	360.44
437.728	320.68	243.71
437.938	308.39	296.96
438.148	373.92	329.72
438.358	322.73	346.11
438.568	396.45	309.24
438.778	371.88	346.11
438.988	359.59	360.44
439.198	326.82	362.49
439.408	371.88	403.45
439.618	349.35	315.39
439.828	324.77	307.2
440.038	306.34	350.2
440.247	244.9	415.74
440.457	361.64	299
440.667	371.88	337.91
440.877	322.73	362.49
441.087	273.57	354.3
441.297	351.4	309.24
441.507	423.08	364.54
441.717	355.49	344.06
441.927	298.15	382.97
442.136	359.59	421.88
442.346	353.45	366.59
442.556	355.49	403.45
442.766	427.17	413.69
442.976	375.97	411.64
443.185	375.97	309.24
443.395	367.78	387.07
443.605	332.97	419.83
443.815	365.73	428.03
444.024	400.55	360.44
444.234	357.54	395.26
444.444	359.59	370.68
444.653	384.16	407.55
444.863	380.07	428.03
445.073	380.07	380.92
445.282	466.08	342.01
445.492	418.98	446.46
445.702	351.4	407.55
445.911	437.41	428.03
446.121	375.97	419.83
446.331	314.53	460.79
446.54	421.03	403.45
446.75	361.64	458.74
446.959	404.64	460.79
447.169	363.69	419.83
447.378	470.18	444.41
447.588	455.84	444.41
447.797	521.38	460.79
448.007	400.55	411.64
448.216	457.89	444.41
448.426	474.28	411.64
448.635	453.8	403.45
448.845	425.12	481.27
449.054	425.12	438.27
449.264	457.89	475.13
449.473	412.84	499.7
449.683	480.42	460.79
449.892	425.12	436.22
450.101	461.99	405.5
450.311	496.8	423.93
450.52	408.74	438.27
450.73	474.28	485.37
450.939	425.12	528.38
451.148	431.27	456.7
451.358	478.37	518.14
451.567	500.9	462.84
451.776	488.61	501.75
451.985	535.71	534.52
452.195	529.57	511.99
452.404	474.28	534.52
452.613	476.32	438.27
452.822	560.29	550.9
453.032	470.18	534.52
453.241	498.85	489.46
453.45	488.61	481.27
453.659	578.72	511.99
453.869	511.14	546.81
454.078	494.76	534.52
454.287	429.22	530.42
454.496	584.87	583.67
454.705	406.69	509.94
454.914	431.27	542.71
455.123	576.67	589.81
455.333	511.14	600.05
455.542	480.42	538.62
455.751	572.58	567.29
455.96	636.06	608.25
456.169	728.22	591.86
456.378	556.19	544.76
456.587	584.87	583.67
456.796	568.48	632.82
457.005	560.29	602.1
457.214	603.3	569.34
457.423	556.19	600.05
457.632	687.26	536.57
457.841	588.96	641.01
458.05	578.72	573.43
458.259	658.59	604.15
458.468	631.97	649.21
458.677	654.5	661.49
458.886	674.98	698.36
459.095	646.3	634.87
459.303	634.02	716.79
459.512	578.72	653.3
459.721	605.35	618.49
459.93	691.36	706.55
460.139	617.63	688.12
460.348	634.02	649.21
460.557	785.57	641.01
460.765	625.83	614.39
460.974	582.82	659.45
461.183	693.41	706.55
461.392	683.17	677.88
461.6	699.55	706.55
461.809	660.64	729.08
462.018	674.98	700.41
462.227	625.83	700.41
462.435	769.18	845.81
462.644	781.47	757.75
462.853	791.71	735.22
463.061	785.57	774.13
463.27	765.09	788.47
463.479	773.28	796.66
463.687	765.09	765.94
463.896	836.77	759.8
464.105	830.62	862.19
464.313	922.78	821.24
464.522	769.18	825.33
464.73	777.37	780.28
464.939	806.05	813.04
465.148	748.7	813.04
465.356	890.01	911.35
465.565	806.05	872.43
465.773	832.67	831.48
465.982	875.68	845.81
466.19	859.29	849.91
466.399	830.62	847.86
466.607	971.93	874.48
466.816	955.55	1011.7
467.024	963.74	993.26
467.233	908.44	964.59
467.441	963.74	995.31
467.649	890.01	962.55
467.858	986.27	1021.94
468.066	1004.7	985.07
468.275	1029.27	972.79
468.483	1014.94	944.11
468.691	1037.47	1081.33
468.9	941.21	960.5
469.108	976.03	1005.55
469.316	994.46	1009.65
469.525	1010.84	1042.42
469.733	1072.28	946.16
469.941	1035.42	1146.86
470.15	1047.71	993.26
470.358	1019.04	1101.81
470.566	1039.51	1003.5
470.774	1174.68	1148.91
470.983	1084.57	1148.91
471.191	1193.11	1140.72
471.399	1236.12	1167.34
471.607	1158.3	1200.11
471.815	1193.11	1175.53
472.024	1207.45	1206.25
472.232	1146.01	1220.59
472.44	1248.41	1216.49
472.648	1283.22	1136.62
472.856	1193.11	1288.17
473.064	1334.42	1318.89
473.272	1225.88	1331.18
473.481	1330.33	1345.52
473.689	1291.41	1271.79
473.897	1285.27	1339.37
474.105	1305.75	1322.99
474.313	1289.37	1472.49
474.521	1352.85	1290.22
474.729	1272.98	1394.67
474.937	1461.4	1394.67
475.145	1451.16	1380.33
475.353	1455.25	1390.57
475.561	1473.68	1560.55
475.769	1526.93	1521.64
475.977	1518.74	1529.83
476.185	1481.88	1499.11
476.393	1471.64	1472.49
476.601	1584.27	1437.67
476.808	1488.02	1542.12
477.016	1672.34	1562.6
477.224	1641.62	1576.94
477.432	1655.95	1648.61
477.64	1617.04	1601.51
477.848	1701.01	1673.19
478.056	1641.62	1681.38
478.263	1678.48	1697.77
478.471	1662.1	1648.61
478.679	1764.5	1710.05
478.887	1791.12	1763.3
479.095	1756.3	1726.44
479.302	1760.4	1828.84
479.51	1797.26	1796.07
479.718	1789.07	1822.69
479.926	1905.81	1732.58
480.133	1928.33	1865.7
480.341	1856.65	1888.23
480.549	1979.53	1923.04
480.756	1897.61	1978.34
480.964	2012.3	1935.33
481.172	1969.29	1978.34
481.379	1997.96	2033.63
481.587	2133.13	2068.45
481.795	2112.65	2074.59
482.002	2104.46	2041.82
482.21	2155.66	2078.69
482.417	2098.31	2050.02
482.625	2112.65	2185.18
482.833	2145.42	2144.22
483.04	2161.8	2158.56
483.248	2069.64	2222.05
483.455	2206.86	2355.16
483.663	2223.24	2299.87
483.87	2208.9	2205.66
484.078	2264.2	2338.78
484.285	2280.58	2312.16
484.493	2296.97	2346.97
484.7	2333.83	2312.16
484.908	2362.5	2326.49
485.115	2337.93	2385.88
485.322	2387.08	2394.08
485.53	2421.89	2344.92
485.737	2471.04	2455.51
485.945	2536.58	2527.19
486.152	2501.76	2537.43
486.359	2540.68	2541.53
486.567	2479.24	2600.92
486.774	2647.17	2615.26
486.981	2481.28	2697.17
487.189	2499.72	2521.05
487.396	2649.22	2607.06
487.603	2753.66	2543.58
487.811	2638.98	2815.96
488.018	2665.6	2754.52
488.225	2788.48	2731.99
488.432	2806.91	2822.1
488.64	2827.39	2797.53
488.847	2743.42	2838.48
489.054	2821.25	2889.68
489.261	2890.88	2754.52
489.468	2911.36	2938.84
489.675	2985.09	2854.87
489.883	2905.21	2951.12
490.09	3019.9	3102.67
490.297	2911.36	2934.74
490.504	2921.6	2963.41
490.711	3132.54	3069.91
490.918	3087.48	3131.34
491.125	3067	3051.47
491.332	3019.9	3092.43
491.539	3126.39	3170.26
491.747	3064.96	3112.91
491.954	3173.5	3149.78
492.161	3097.72	3205.07
492.368	3296.38	3147.73
492.575	3148.92	3205.07
492.782	3185.79	3172.3
492.989	3247.23	3190.74
493.196	3206.27	3286.99
493.402	3247.23	3313.61
493.609	3257.46	3223.5
493.816	3353.72	3508.17
494.023	3484.79	3321.81
494.23	3337.34	3321.81
494.437	3435.64	3356.62
494.644	3495.03	3401.68
494.851	3460.21	3401.68
495.058	3470.45	3557.32
495.265	3402.87	3438.54
495.471	3513.46	3592.14
495.678	3542.13	3475.4
495.885	3452.02	3542.99
496.092	3552.37	3600.33
496.299	3554.42	3723.21
496.505	3634.29	3526.6
496.712	3603.57	3610.57
496.919	3562.61	3803.08
497.126	3730.55	3770.31
497.332	3691.63	3762.12
497.539	3693.68	3762.12
497.746	3820.66	3758.02
497.952	3869.81	3637.19
498.159	3814.51	3852.23
498.366	3865.71	3829.7
498.572	3777.65	3907.52
498.779	3738.74	3844.04
498.986	3730.55	3829.7
499.192	3853.42	3846.09
499.399	3875.95	3995.59
499.605	3888.24	3995.59
499.812	4193.39	3966.92
500.019	3992.69	3985.35
500.225	3984.49	3975.11
500.432	4021.36	4018.11
500.638	4062.32	4007.87
500.845	4064.36	4114.37
501.051	4142.19	4032.45
501.258	4070.51	4083.65
501.464	4090.99	4110.27
501.671	4107.37	4122.56
501.877	4113.52	4171.71
502.084	4142.19	4214.72
502.29	4131.95	4085.7
502.496	4150.38	4159.42
502.703	4277.35	4206.53
502.909	4322.41	4286.4
503.116	4183.15	4188.1
503.322	4324.46	4401.08
503.528	4263.02	4313.02
503.735	4224.11	4409.28
503.941	4346.98	4507.58
504.147	4402.28	4483
504.354	4271.21	4403.13
504.56	4328.55	4435.9
504.766	4443.24	4429.76
504.973	4377.7	4319.17
505.179	4506.73	4476.86
505.385	4494.44	4470.72
505.591	4451.43	4483
505.798	4412.52	4548.54
506.004	4506.73	4425.66
506.21	4486.25	4485.05
506.416	4584.55	4532.15
506.622	4594.79	4601.79
506.828	4582.5	4665.27
507.035	4578.4	4794.29
507.241	4754.53	4642.75
507.447	4662.37	4671.42
507.653	4828.26	4710.33
507.859	4732	4511.68
508.065	4674.66	4667.32
508.271	4697.19	4695.99
508.477	4828.26	4753.34
508.683	4611.17	4634.55
508.889	4836.45	4784.06
509.095	4926.56	4753.34
509.301	4721.76	4868.02
509.507	4942.94	4845.49
509.713	4934.75	4820.92
509.919	4742.24	4804.53
510.125	4959.33	4675.51
510.331	5002.33	4960.18
510.537	4928.61	4945.84
510.743	4879.46	4865.97
510.949	5074.01	4939.7
511.155	4844.64	4929.46
511.361	5051.49	4925.36
511.567	4918.37	5060.53
511.773	5100.64	5132.21
511.979	4985.95	5001.14
512.184	5102.68	5001.14
512.39	5014.62	5060.53
512.596	5053.53	5097.39
512.802	5121.12	5181.36
513.008	5123.16	5117.87
513.213	5078.11	5148.59
513.419	5229.66	5074.87
513.625	5106.78	5191.6
513.831	5289.05	5148.59
514.037	5164.12	5318.57
514.242	5344.35	5179.31
514.448	5272.67	5224.37
514.654	5280.86	5310.38
514.859	5287	5347.25
515.065	5477.46	5244.85
515.271	5385.3	5275.57
515.476	5368.92	5296.05
515.682	5444.7	5568.43
515.888	5608.53	5320.62
516.093	5495.89	5423.02
516.299	5344.35	5400.49
516.504	5469.27	5527.47
516.71	5313.63	5359.53
516.916	5401.69	5537.71
517.121	5555.29	5408.69
517.327	5581.91	5527.47
517.532	5493.85	5580.71
517.738	5543	5697.45
517.943	5483.61	5605.29
518.149	5864.53	5695.4
518.354	5641.3	5646.25
518.56	5463.13	5760.94
518.765	5610.58	5896.1
518.97	5614.68	5642.15
519.176	5796.95	5672.87
519.381	5657.68	5662.63
519.587	5610.58	5734.31
519.792	5768.27	5713.83
519.997	5856.34	5687.21
520.203	5798.99	5953.45
520.408	5964.88	5801.9
520.614	5913.68	5812.14
520.819	5909.58	5875.62
521.024	5958.74	5875.62
521.229	5860.43	5892.01
521.435	5782.61	5924.77
521.64	5960.78	5957.54
521.845	6114.38	6076.32
522.051	6087.76	6096.8
522.256	6007.89	6041.51
522.461	6108.24	5947.3
522.666	5917.78	6135.71
522.871	6083.66	6191.01
523.077	6009.93	6148
523.282	6073.42	6080.42
523.487	6046.8	6164.39
523.692	6089.81	6055.84
523.897	6048.85	6127.52
524.102	6184.01	6176.67
524.308	6196.3	6324.13
524.513	6171.72	6084.52
524.718	6257.74	6244.26
524.923	6351.95	6408.09
525.128	6349.9	6338.46
525.333	6255.69	6197.15
525.538	6313.03	6207.39
525.743	6419.53	6369.18
525.948	6368.33	6459.29
526.153	6345.8	6352.8
526.358	6577.22	6301.6
526.563	6431.82	6535.07
526.768	6442.06	6455.2
526.973	6509.64	6510.49
527.178	6534.21	6500.25
527.383	6681.67	6629.27
527.588	6368.33	6420.38
527.793	6591.56	6590.36
527.997	6591.56	6737.82
528.202	6581.32	6633.37
528.407	6747.2	6616.99
528.612	6597.7	6635.42
528.817	6671.43	6682.52
529.022	6720.58	6621.08
529.227	6788.16	6778.78
529.431	6786.12	6842.26
529.636	6753.35	6852.5
529.841	6794.31	6752.15
530.046	6904.9	6909.85
530.25	6927.42	7008.15
530.455	6790.21	6786.97
530.66	6925.38	6844.31
530.865	6841.41	6823.83
531.069	6941.76	6940.57
531.274	6755.4	6999.96
531.479	6857.79	6993.81
531.683	6888.51	6983.57
531.888	6990.91	7018.39
532.093	6902.85	6893.46
532.297	6970.43	7161.75
532.502	6952	7014.29
532.707	7021.63	7063.44
532.911	7095.36	7149.46
533.116	7121.98	7210.9
533.32	6997.06	7114.64
533.525	7269.44	7186.32
533.729	7185.47	7135.12
533.934	7162.94	7260.05
534.138	7220.28	7307.15
534.343	7171.13	7317.39
534.547	7367.74	7278.48
534.752	7203.9	7372.69
534.956	7238.72	7366.54
535.161	7294.01	7485.33
535.365	7500.86	7292.82
535.57	7398.46	7370.64
535.774	7365.69	7518.09
535.978	7351.35	7321.49
536.183	7402.55	7505.81
536.387	7502.9	7401.36
536.592	7629.88	7514
536.796	7719.99	7591.82
537	7679.03	7618.44
537.205	7638.07	7587.72
537.409	7666.74	7559.05
537.613	7666.74	7595.92
537.818	7681.08	7696.27
538.022	7670.84	7655.31
538.226	7781.43	7632.78
538.43	7787.57	7632.78
538.635	7760.95	7810.95
538.839	7877.68	7866.25
539.043	7826.48	7698.31
539.247	7842.87	7841.67
539.451	7830.58	7825.29
539.656	7930.93	7767.95
539.86	8047.66	8023.94
540.064	7990.32	7851.91
540.268	8008.75	7724.94
540.472	8125.49	7892.87
540.676	8059.95	7991.17
540.88	8129.58	8038.28
541.084	8014.9	8157.06
541.288	8221.74	8228.74
541.493	8236.08	8042.37
541.697	8324.14	8230.79
541.901	8129.58	8249.22
542.105	8100.91	8431.49
542.309	8195.12	8187.78
542.513	8115.25	8255.36
542.717	8229.93	8230.79
542.921	8262.7	8212.35
543.125	8244.27	8263.55
543.329	8322.09	8349.57
543.532	8328.24	8378.24
543.736	8254.51	8413.06
543.94	8457.26	8343.42
544.144	8453.16	8406.91
544.348	8434.73	8419.2
544.552	8535.08	8376.19
544.756	8432.68	8714.11
544.96	8516.65	8705.92
545.163	8547.37	8419.2
545.367	8682.53	8595.32
545.571	8598.57	8638.33
545.775	8586.28	8505.21
545.979	8606.76	8775.55
546.182	8641.57	8681.34
546.386	8721.45	8591.23
546.59	8692.77	8714.11
546.794	8703.01	8931.19
546.997	8764.45	8771.45
547.201	9045.02	8767.35
547.405	8809.51	8712.06
547.608	8944.67	8882.04
547.812	8938.53	8736.63
548.016	8944.67	8902.52
548.219	8737.83	8636.28
548.423	9061.41	8902.52
548.627	9143.33	8963.96
548.83	9153.57	8974.2
549.034	9114.66	8943.48
549.237	9178.14	9017.21
549.441	9116.7	9119.6
549.645	9215.01	9127.8
549.848	9194.53	8865.66
550.052	9432.09	9017.21
550.255	9243.68	9017.21
550.459	9350.17	9230.2
550.662	9319.45	9144.18
550.866	9571.35	9252.72
551.069	9499.67	9244.53
551.272	9401.37	9271.15
551.476	9417.75	9355.12
551.679	9477.15	9232.24
551.883	9573.4	9478
552.086	9587.74	9217.91
552.29	9683.99	9545.58
552.493	9800.73	9596.78
552.696	9909.27	9693.04
552.9	9765.91	9471.86
553.103	9733.14	9451.38
553.306	9720.85	9523.05
553.51	9874.45	9791.34
553.713	9802.77	9828.2
553.916	10159.1	9697.13
554.119	9864.21	9856.87
554.323	9843.73	9621.36
554.526	10048.5	9824.11
554.729	10202.1	9848.68
554.932	10230.8	9734
555.136	10013.7	9758.57
555.339	10298.4	9873.26
555.542	10310.7	10037.1
555.745	10374.2	10082.1
555.948	10198	9766.76
556.151	10456.1	10241.9
556.354	10542.1	9949.03
556.558	10480.6	10205
556.761	10611.7	10002.3
556.964	10712.1	10123.1
557.167	10777.6	10135.4
557.37	10927.1	10221.4
557.573	11054.1	10528.6
557.776	10988.5	10499.9
557.979	11203.6	10323.8
558.182	11275.3	10483.5
558.385	11224.1	10614.6
558.588	11441.1	10383.2
558.791	11443.2	10626.9
558.994	11734	10606.4
559.197	11875.3	10588
559.4	11840.5	10639.2
559.603	11660.3	10803
559.806	12061.7	10825.6
560.009	12168.2	10751.8
560.211	12385.3	11048.8
560.414	12438.5	11016
560.617	12407.8	10995.5
560.82	12725.2	11138.9
561.023	12661.7	10989.4
561.226	12659.7	11317.1
561.428	12975.1	11417.4
561.631	12973	11159.4
561.834	13018.1	11595.6
562.037	13319.1	11540.3
562.24	13526	11704.1
562.442	13388.8	11677.5
562.645	13767.6	11982.7
562.848	13739	12154.7
563.05	13909	12136.3
563.253	14033.9	12142.4
563.456	14056.4	12463.9
563.658	14382	12601.1
563.861	14150.6	12394.3
564.064	14578.6	12609.3
564.266	14400.5	12865.3
564.469	14601.2	12949.3
564.672	14603.2	12961.6
564.874	14883.8	13150
565.077	15178.7	13250.4
565.279	14969.8	13516.6
565.482	15182.8	13463.4
565.684	15043.5	13924.1
565.887	15168.5	13961
566.089	15455.2	13971.2
566.292	15610.8	14210.9
566.494	15760.3	14440.2
566.697	15715.3	14520.1
566.899	15512.5	14645
567.102	15639.5	14698.3
567.304	15821.8	15157
567.507	16083.9	15062.8
567.709	16051.1	15376.1
567.911	16040.9	15677.2
568.114	15905.7	15724.3
568.316	16034.7	15552.3
568.518	16110.5	16203.5
568.721	16253.9	15986.4
568.923	16294.8	16172.8
569.125	16440.2	16387.8
569.328	16280.5	16262.9
569.53	16389	16844.5
569.732	16432	17114.9
569.934	16245.7	16787.2
570.137	16458.7	17264.4
570.339	16317.4	17538.8
570.541	16438.2	17690.3
570.743	16272.3	17434.4
570.946	15834	17506
571.148	15954.9	18009.8
571.35	16241.6	17868.5
571.552	16227.2	17796.8
571.754	16073.6	18124.5
571.956	16073.6	18403
572.158	15719.4	18437.9
572.361	15772.6	18689.8
572.563	15627.2	18779.9
572.765	15600.6	18867.9
572.967	15186.9	18675.4
573.169	15313.9	18894.6
573.371	15272.9	19205.8
573.573	14672.8	18974.4
573.775	14795.7	19083
573.977	14660.5	19029.7
574.179	14521.3	18925.3
574.381	14416.9	19156.7
574.583	14056.4	19326.7
574.785	13915.1	19056.3
574.987	13691.9	19035.9
575.189	13681.6	19205.8
575.39	13732.8	19142.4
575.592	13235.2	18931.4
575.794	13280.2	18800.3
575.996	13224.9	18761.4
576.198	12796.9	19107.5
576.4	12899.3	18999
576.602	12540.9	18847.5
576.803	12602.4	18741
577.005	12708.8	18581.2
577.207	12545	18708.2
577.409	12452.8	18640.6
577.61	12442.6	17979.1
577.812	12440.6	18194.2
578.014	12256.2	18085.6
578.216	12067.8	18038.5
578.417	12348.4	17809.1
578.619	12233.7	17970.9
578.821	12543	17481.5
579.022	11951.1	17149.7
579.224	12495.9	17088.2
579.426	12495.9	16850.7
579.627	12608.5	16537.3
579.829	12520.4	16500.5
580.031	12913.6	16168.7
580.232	13011.9	16279.3
580.434	13032.4	15943.4
580.635	13009.9	15744.8
580.837	13405.1	15767.3
581.038	13440	15867.7
581.24	13544.4	15386.4
581.441	13933.5	15445.8
581.643	13896.7	15085.3
581.844	14150.6	14931.7
582.046	14332.9	15093.5
582.247	14345.2	14847.8
582.449	14552	14776.1
582.65	14609.4	14421.8
582.852	14781.4	14589.7
583.053	14672.8	14212.9
583.254	14986.2	14237.5
583.456	14937	14266.1
583.657	15066	14096.2
583.858	14920.6	14141.2
584.06	15324.1	13956.9
584.261	15162.3	14020.4
584.462	15047.6	13905.7
584.664	15213.5	13979.4
584.865	15442.9	13774.6
585.066	15201.2	13952.8
585.267	15430.6	14028.6
585.469	15137.7	13971.2
585.67	15289.3	14112.5
585.871	15338.4	14151.5
586.072	15184.8	13987.6
586.274	15154.1	14067.5
586.475	15184.8	14229.3
586.676	15033.3	14403.4
586.877	14963.6	14563.1
587.078	14898.1	14366.5
587.279	14588.9	14595.9
587.48	14654.4	14804.8
587.681	14775.2	14516
587.883	14588.9	14759.7
588.084	14523.3	14858
588.285	14420.9	15023.9
588.486	14093.3	15066.9
588.687	14208	15290.1
588.888	14060.5	15402.8
589.089	13929.4	15472.4
589.29	13865.9	15478.5
589.491	13921.2	15406.9
589.692	13745.1	15533.8
589.893	13573.1	15779.6
590.094	13399	15738.6
590.294	13540.3	15621.9
590.495	13333.5	15494.9
590.696	13716.4	15724.3
590.897	13274.1	15425.3
591.098	13280.2	15722.3
591.299	13114.3	15843.1
591.5	13288.4	15454
591.701	13108.2	15812.4
591.901	13128.7	15533.8
592.102	13259.7	15531.8
592.303	13120.5	15763.2
592.504	13153.2	15306.5
592.705	13462.5	15353.6
592.905	13093.9	15234.8
593.106	13397	15177.5
593.307	13198.3	15236.9
593.507	13542.4	15175.5
593.708	13503.5	15271.7
593.909	13724.6	15091.5
594.109	13566.9	14866.2
594.31	13626.3	15187.7
594.511	13843.4	15116.1
594.711	14144.5	14638.9
594.912	14035.9	14665.5
595.113	14109.6	14690.1
595.313	14253	14444.3
595.514	14367.7	14460.7
595.714	14246.9	14677.8
595.915	14713.8	14438.2
596.115	14431.2	14298.9
596.316	14584.8	14352.2
596.516	14685.1	14223.1
596.717	14928.8	14249.8
596.917	14926.8	14356.3
597.118	15012.8	14145.3
597.318	15033.3	14178.1
597.519	15035.3	14221.1
597.719	15115.2	13973.3
597.92	15313.9	14018.4
598.12	14959.6	14319.4
598.32	15154.1	14100.3
598.521	15297.5	14251.8
598.721	15324.1	14374.7
598.921	15387.6	14315.3
599.122	15592.4	14274.3
599.322	15361	14292.8
599.522	15295.4	14526.2
599.723	15158.2	14522.1
599.923	15590.3	14483.2
600.123	15158.2	14491.4
600.323	15408.1	14843.7
600.524	15336.4	14518
600.724	15184.8	14798.6
600.924	15178.7	14655.3
601.124	14969.8	14872.4
601.325	15184.8	14870.3
601.525	15213.5	14970.6
601.725	15105	14866.2
601.925	14853.1	15109.9
602.125	15164.4	15060.8
602.325	14922.7	15134.5
602.525	14990.3	15222.5
602.725	14803.9	14972.7
602.925	14711.8	15163.2
603.126	14754.8	15140.6
603.326	14660.5	15320.9
603.526	14640.1	15157
603.726	14568.4	15464.2
603.926	14511	15591.2
604.126	14443.5	15394.6
604.326	14382	15429.4
604.526	14341.1	15394.6
604.726	14271.4	15507.2
604.925	14418.9	15423.2
605.125	14294	15411
605.325	14453.7	15370
605.525	14380	15568.7
605.725	14461.9	15482.6
605.925	14146.5	15443.7
606.125	14427.1	15552.3
606.325	14461.9	15511.3
606.524	14486.5	15558.4
606.724	14257.1	15195.9
606.924	14316.5	15451.9
607.124	14388.2	15329
607.324	14251	15220.5
607.523	14494.7	15361.8
607.723	14507	15351.6
607.923	14578.6	15257.4
608.123	14392.3	15347.5
608.322	14707.7	15126.3
608.522	14816.2	14960.4
608.722	14767	15056.7
608.921	14584.8	14917.4
609.121	14814.1	14997.3
609.321	15172.5	15095.6
609.52	15059.9	14980.9
609.72	15123.4	14829.3
609.92	15047.6	14956.3
610.119	15092.7	14952.2
610.319	15170.5	14808.9
610.518	15207.4	14763.8
610.718	15371.2	14847.8
610.917	15160.3	14743.3
611.117	15205.3	14858
611.316	15307.7	14649.1
611.516	15379.4	14460.7
611.715	15391.7	14686
611.915	15551.4	14755.6
612.114	15764.4	14600
612.314	15444.9	14931.7
612.513	15705	14700.3
612.712	15924.1	14643
612.912	15772.6	14968.6
613.111	15907.8	14698.3
613.311	15645.6	15017.8
613.51	15662	14772
613.709	15733.7	14862.1
613.909	15686.6	14888.7
614.108	15610.8	14927.6
614.307	15692.7	14933.8
614.506	15567.8	15058.7
614.706	15916	15013.7
614.905	15528.9	15122.2
615.104	15576	15218.5
615.303	15457.2	15142.7
615.503	15850.4	15206.2
615.702	15414.2	15380.2
615.901	15729.6	15189.8
616.1	15440.8	15406.9
616.299	15592.4	15572.8
616.499	15412.2	15157
616.698	15551.4	15382.3
616.897	15426.5	15449.9
617.096	15383.5	15437.6
617.295	15215.5	15474.5
617.494	15203.3	15527.7
617.693	15156.2	15830.8
617.892	15125.4	15427.4
618.091	14978	15482.6
618.29	15277	15742.7
618.489	14779.3	15572.8
618.688	15172.5	15718.2
618.887	14881.7	15632.1
619.086	15051.7	15857.4
619.285	14855.1	15750.9
619.484	14724	15685.4
619.683	14855.1	15986.4
619.882	14826.4	15640.3
620.081	14810.1	15656.7
620.28	14801.9	15632.1
620.479	14740.4	15871.8
620.677	14791.6	15632.1
620.876	14711.8	15718.2
621.075	14832.6	15626
621.274	14824.4	15550.2
621.473	14687.2	15742.7
621.672	14892	15443.7
621.87	14889.9	15257.4
622.069	14978	15558.4
622.268	15127.5	15585
622.467	14822.3	15521.6
622.665	14947.3	15499
622.864	15277	15617.8
623.063	15172.5	15781.6
623.261	15260.6	15533.8
623.46	15328.2	15269.7
623.659	15092.7	15306.5
623.857	15184.8	15247.1
624.056	15590.3	15497
624.255	15346.6	15306.5
624.453	15326.1	15095.6
624.652	15502.3	15437.6
624.85	15498.2	15478.5
625.049	15412.2	14972.7
625.247	15653.8	15277.9
625.446	15731.6	15408.9
625.644	15899.6	15087.4
625.843	16010.2	15116.1
626.041	16071.6	15152.9
626.24	15997.9	15269.7
626.438	16141.2	15306.5
626.637	16161.7	15105.8
626.835	16085.9	15226.6
627.034	16227.2	15155
627.232	16452.5	15234.8
627.43	16202.7	15124.2
627.629	16534.5	15382.3
627.827	16409.5	15337.2
628.026	16620.5	15341.3
628.224	16272.3	15423.2
628.422	16266.2	15353.6
628.62	16544.7	15464.2
628.819	16346	15542
629.017	16358.3	15288.1
629.215	16559	15501.1
629.414	16550.8	15435.5
629.612	16655.3	15429.4
629.81	16727	15650.6
630.008	16454.6	15677.2
630.206	16616.4	15755
630.405	16346	15701.8
630.603	16358.3	15937.3
630.801	16382.9	15892.2
630.999	16600	15583
631.197	16081.9	15959.8
631.395	16341.9	15853.3
631.593	16329.6	15920.9
631.791	16307.1	16097
631.989	16161.7	16033.5
632.188	16321.5	16199.4
632.386	16010.2	16060.2
632.584	15870.9	16158.5
632.782	16321.5	16365.3
632.98	16266.2	16322.3
633.178	16018.4	16320.3
633.376	15805.4	16252.7
633.574	16061.4	16383.8
633.771	15950.8	16539.4
633.969	15821.8	16379.6
634.167	15877	16414.5
634.365	15821.8	16412.4
634.563	15621	16389.9
634.761	15543.2	16541.4
634.959	15346.6	16711.4
635.157	15604.7	16576.3
635.355	15684.5	16537.3
635.552	15639.5	16518.9
635.75	15485.9	16639.8
635.948	15399.9	16475.9
636.146	15444.9	16574.2
636.343	15479.7	16254.7
636.541	15305.7	16621.3
636.739	15479.7	16643.8
636.937	15574	16566
637.134	15510.5	16506.6
637.332	15619	16435
637.53	15346.6	16396
637.727	15528.9	16482
637.925	15467.5	16365.3
638.123	15473.6	16385.8
638.32	15404	16402.2
638.518	15778.8	16404.2
638.715	15680.4	16367.4
638.913	15772.6	16310
639.111	15621	16447.2
639.308	15721.4	16086.8
639.506	15739.8	16082.7
639.703	15758.3	16060.2
639.901	15621	16117.5
640.098	15692.7	16281.4
640.296	16110.5	15847.2
640.493	16040.9	16144.1
640.691	15905.7	15886.1
640.888	16026.5	16148.2
641.085	16165.8	16252.7
641.283	16190.4	16103.2
641.48	16096.2	16207.6
641.678	16303	16136
641.875	16542.6	15886.1
642.072	16169.9	15861.5
642.27	16319.4	16070.4
642.467	16479.2	15951.6
642.664	16640.9	16011
642.862	16546.7	15904.5
643.059	16440.2	15890.2
643.256	16552.9	16029.5
643.453	16675.8	15793.9
643.651	16724.9	15626
643.848	16716.7	15910.7
644.045	16853.9	16019.2
644.242	16727	15961.9
644.44	16907.2	16047.9
644.637	16731	15910.7
644.834	16894.9	16070.4
645.031	16913.3	16056.1
645.228	16716.7	15996.7
645.425	16813	16031.5
645.622	16569.3	16500.5
645.819	16722.9	15994.6
646.016	17046.4	16115.5
646.214	17005.5	16047.9
646.411	17009.6	16146.2
646.608	17071	16353
646.805	16696.2	16478
647.002	16741.3	16283.4
647.199	16839.6	16346.9
647.396	16727	16328.5
647.593	16698.3	16541.4
647.789	16923.6	16693
647.986	16591.8	16391.9
648.183	16829.3	16428.8
648.38	16806.8	16330.5
648.577	16661.4	16848.6
648.774	16796.6	16951
648.971	16557	16574.2
649.168	16700.3	16754.4
649.364	16651.2	16561.9
649.561	16665.5	16596.7
649.758	16608.2	17116.9
649.955	16382.9	16967.4
650.152	16591.8	16856.8
650.348	16526.2	16879.4
650.545	16616.4	17055.5
650.742	16675.8	17096.4
650.939	16763.8	17106.7
651.135	16483.2	16807.7
651.332	16853.9	16901.9
651.529	16546.7	16944.9
651.725	16747.4	17053.4
651.922	16665.5	16922.4
652.119	16853.9	17078
652.315	16755.6	16807.7
652.512	16970.7	16957.2
652.708	16874.4	17069.8
652.905	17064.9	17133.3
653.102	17013.7	17123.1
653.298	17200	16908
653.495	17255.3	17141.5
653.691	17243	16916.2
653.888	17492.9	17078
654.084	17523.6	16863
654.281	17609.6	16791.3
654.477	17796	16772.9
654.673	18017.2	17078
654.87	18209.7	17155.8
655.066	18166.7	17057.5
655.263	18289.6	16869.1
655.459	18293.7	17293
655.656	18564	16863
655.852	18713.5	16727.8
656.048	19131.3	16908
656.245	18762.6	16844.5
656.441	19248	17114.9
656.637	19262.3	17014.5
656.833	19383.2	16848.6
657.03	19502	17020.7
657.226	19753.8	17110.8
657.422	19737.5	16897.8
657.618	20241.3	16824.1
657.815	19968.9	17182.5
658.011	20165.5	16912.1
658.207	20366.2	17207
658.403	20667.2	16942.8
658.599	20751.2	17094.4
658.796	20968.3	17411.8
658.992	21001.1	17196.8
659.188	21011.3	17346.3
659.384	21412.7	17348.3
659.58	21621.6	17332
659.776	21369.7	17237.8
659.972	21842.8	17628.9
660.168	21918.6	17522.4
660.364	22008.7	17780.5
660.56	22088.5	17846
660.756	22018.9	17798.9
660.952	22336.3	17899.2
661.148	22389.6	17944.3
661.344	22375.2	17889
661.54	22481.8	18294.5
661.736	22877	18392.8
661.932	22502.2	18655
662.128	22797.1	18493.2
662.324	23065.4	18650.8
662.52	23108.4	18730.7
662.715	22954.8	18784
662.911	23155.5	18759.4
663.107	23257.9	19246.8
663.303	23409.5	19144.4
663.499	23456.6	19394.3
663.694	23599.9	19660.5
663.89	23509.8	19668.7
664.086	23653.2	19711.7
664.282	23597.9	19832.5
664.477	23898.9	19844.8
664.673	23841.6	20154.1
664.869	24089.4	20399.8
665.065	24009.5	20344.5
665.26	24226.6	20340.4
665.456	24175.4	20614.8
665.652	24453.9	20735.7
665.847	24419.1	21110.5
666.043	24589.1	20932.3
666.238	24746.8	21006
666.434	24820.5	21407.4
666.63	24611.6	21446.3
666.825	25553.7	21479.1
667.021	25355	21300.9
667.216	25437	21767.9
667.412	25776.9	21540.5
667.607	25756.5	21661.4
667.803	26395.4	21982.9
667.998	26409.8	21798.6
668.194	26917.7	22228.7
668.389	27304.7	21972.7
668.584	27306.8	21921.5
668.78	27898.6	22316.7
668.975	27783.9	22464.2
669.171	27976.5	22513.3
669.366	28437.2	22687.4
669.561	28750.6	22617.8
669.757	28939	22681.2
669.952	29834	22824.6
670.147	30198.5	22943.4
670.343	30321.4	23037.6
670.538	30966.5	22898.3
670.733	31286	23191.2
670.928	31875.8	23181
671.124	32082.6	23299.7
671.319	32785.1	23434.9
671.514	33037	23144.1
671.709	33452.7	23418.5
671.904	33977	23594.7
672.1	34362	23727.8
672.295	34581.2	23615.1
672.49	35340.9	23951
672.685	35908.2	24245.9
672.88	36199	23647.9
673.075	36885.1	24039.1
673.27	37554.8	24614.5
673.465	38222.4	24645.3
673.66	38111.8	24512.1
673.855	39266.9	24870.5
674.05	39129.7	24919.7
674.245	39948.9	25360
674.44	40286.8	25429.6
674.635	41044.5	26121.8
674.83	41370.2	26379.9
675.025	41810.5	26212
675.22	42476.1	26492.5
675.415	42584.6	26293.9
675.61	43549.2	27166.3
675.805	43801.1	27066
676	44300.8	27545.2
676.195	44659.2	27829.8
676.39	45357.6	28227.2
676.584	46105.1	27946.6
676.779	46486	28780.1
676.974	46168.6	28935.8
677.169	46957	28993.1
677.364	46940.6	29230.7
677.558	47385.1	29689.4
677.753	47784.4	30252.6
677.948	48443.8	30783
678.142	48171.5	31057.5
678.337	48925.1	31598.1
678.532	49777.1	31995.4
678.727	49779.1	32237.1
678.921	49652.2	32405
679.116	50534.8	33236.5
679.31	50559.4	33562.1
679.505	50708.9	33478.2
679.7	50790.8	34326
679.894	51341.7	34932.2
680.089	51354	35147.2
680.283	51843.5	35548.6
680.478	51937.7	35929.6
680.672	51990.9	36730.3
680.867	52132.2	37012.9
681.061	52711.8	37502.4
681.256	52574.6	37987.8
681.45	52232.6	38274.5
681.645	53256.6	38936
681.839	52945.3	39169.4
682.034	53320.1	39908.8
682.228	52877.7	40248.7
682.422	53721.5	40582.6
682.617	53336.4	41117.1
682.811	53393.8	40707.5
683.006	53150.1	41928.1
683.2	53522.8	42235.3
683.394	53453.2	42429.8
683.588	53066.1	42712.4
683.783	53264.8	43472.2
683.977	53078.4	43720
684.171	53232	44141.9
684.366	53346.7	44166.5
684.56	53090.7	44735.8
684.754	52715.9	45133.1
684.948	52980.1	45462.9
685.142	52824.4	45673.8
685.337	52711.8	46028.1
685.531	52814.2	46503.2
685.725	52793.7	46646.6
685.919	52447.6	47330.6
686.113	52197.8	47617.3
686.307	52283.8	47578.4
686.501	51937.7	47846.7
686.695	51478.9	48719.1
686.889	51130.8	48045.3
687.083	51114.4	48876.8
687.277	51163.6	48508.2
687.471	50913.7	49110.3
687.665	50772.4	49419.5
687.859	50661.8	49184
688.053	50299.3	50099.5
688.247	49988	49976.6
688.441	49324.5	49888.5
688.635	49054.1	50674.9
688.829	48701.9	50251
689.023	48456.1	50492.7
689.217	48216.5	50715.9
689.411	47497.7	51066.1
689.605	46725.6	50853.1
689.798	47067.6	51336.4
689.992	46297.6	51176.7
690.186	45900.3	51498.2
690.38	45908.5	51215.6
690.574	45380.1	51279.1
690.767	44728.8	51035.4
690.961	44106.2	51234
691.155	43688.5	50961.7
691.349	43070	51434.7
691.542	43061.8	51557.6
691.736	41978.4	51012.8
691.93	41521.7	50820.3
692.123	41509.4	51082.5
692.317	40622.7	51154.2
692.51	39887.4	50799.9
692.704	39391.8	50486.5
692.898	38462.1	50685.2
693.091	38220.4	50722
693.285	37909.1	50543.9
693.478	36985.5	50636
693.672	36567.7	50058.5
693.865	35515	50447.6
694.059	35013.3	49896.7
694.252	35134.1	49986.8
694.446	34061	49837.3
694.639	33698.5	49911.1
694.833	33120.9	49268
695.026	32248.5	48936.2
695.22	31683.3	48297.2
695.413	31152.8	48303.4
695.606	30518	48182.6
695.8	29899.5	47697.2
695.993	29545.2	47521.1
696.187	28857.1	46908.7
696.38	28326.7	47119.7
696.573	27863.8	46665
696.766	27104	45665.6
696.96	27188	46056.8
697.153	26321.7	45567.3
697.346	26071.8	45206.9
697.54	25328.4	44619.1
697.733	25041.7	44395.9
697.926	24392.5	44270.9
698.119	24140.6	43785.6
698.312	23743.3	43355.5
698.505	23335.8	42921.3
698.699	23405.4	42638.7
698.892	22920	41981.3
699.085	22123.3	40863.1
699.278	22295.4	41162.1
699.471	22043.5	40467.9
699.664	21879.6	39996.8
699.857	21541.7	39216.6
700.05	21576.5	39017.9
700.243	21099.4	38229.4
700.436	21042	38026.7
700.629	21248.9	37473.7
700.822	21336.9	36656.6
701.015	21121.9	36783.6
701.208	20765.5	35786.2
701.401	20911	35632.6
701.594	20921.2	35182.1
701.787	20857.7	34565.6
701.98	20966.2	33693.2
702.173	21115.8	33447.4
702.366	21068.7	32845.3
702.558	21334.9	32437.8
702.751	21490.5	31718.9
702.944	21597	31786.5
703.137	21906.3	30951
703.33	21971.8	30387.8
703.523	22258.5	29892.2
703.715	22469.5	29644.3
703.908	22412.1	29124.2
704.101	22762.3	28454.5
704.293	23016.3	28266.1
704.486	22967.1	27432.5
704.679	23272.3	27422.3
704.872	23546.7	26859.1
705.064	23763.8	26564.2
705.257	24042.3	26336.9
705.449	24146.8	25708.2
705.642	24462.1	25503.3
705.835	24601.4	25222.8
706.027	24847.2	24432.3
706.22	25185.1	24704.7
706.412	25391.9	24012.4
706.605	25607	23942.8
706.797	25711.4	23635.6
706.99	25846.6	23244.5
707.182	26211.1	23264.9
707.375	26291	22976.2
707.567	26712.8	22707.9
707.76	26913.5	22712
707.952	27042.6	22742.7
708.145	26997.5	22556.3
708.337	27390.7	22419.1
708.529	27568.9	22288
708.722	27464.5	21851.8
708.914	27806.5	22265.5
709.106	28037.9	22087.3
709.299	28048.1	21794.5
709.491	28537.6	21849.8
709.683	28103.4	21980.8
709.876	28046.1	21722.8
710.068	28545.8	22015.7
710.26	28531.5	21808.8
710.452	28525.3	22126.2
710.645	28338.9	22050.5
710.837	28726	22429.3
711.029	28764.9	22075.1
711.221	28486.4	22361.8
711.413	28611.3	22132.4
711.606	28621.6	22744.7
711.798	28715.8	22456
711.99	28341	22681.2
712.182	28132.1	22806.2
712.374	28228.3	22849.2
712.566	28269.3	23185
712.758	28482.3	23379.6
712.95	28091.1	22771.4
713.142	28269.3	23394
713.334	27802.4	23535.3
713.526	27724.5	23461.5
713.718	27325.2	23725.7
713.91	27200.3	23940.8
714.102	26880.8	23983.8
714.294	26960.7	24237.7
714.486	26942.2	24217.2
714.678	26606.4	24293
714.87	26622.7	24833.7
715.062	26489.6	24602.2
715.253	26141.5	24665.7
715.445	25914.1	24803
715.637	25936.7	25200.3
715.829	25594.7	25024.1
716.021	25002.8	25314.9
716.212	25369.4	25650.8
716.404	24810.3	25401
716.596	24499	25495.2
716.788	24359.7	25769.6
716.979	24187.7	25931.4
717.171	23970.6	25816.7
717.363	23903	26011.2
717.554	23341.9	25917
717.746	23149.4	25765.5
717.938	22842.2	25855.6
718.129	22729.5	25902.7
718.321	22440.8	26054.3
718.513	21842.8	26349.2
718.704	21570.4	25874
718.896	21678.9	26087
719.087	21156.7	26341
719.279	21310.3	26420.8
719.47	20884.3	25826.9
719.662	20650.9	26261.1
719.853	20394.9	26119.8
720.045	20300.7	26289.8
720.236	19856.2	26035.8
720.428	19774.3	26154.6
720.619	19827.6	25798.3
720.811	19438.5	25910.9
721.002	19262.3	25484.9
721.193	19002.2	25495.2
721.385	19071.9	25519.7
721.576	18469.8	25413.2
721.767	18095	25495.2
721.959	18187.2	25157.2
722.15	18121.6	24516.2
722.341	18011	24925.8
722.533	17707.9	24428.2
722.724	17568.7	24436.4
722.915	17779.6	24188.6
723.106	17236.9	24082.1
723.298	17386.4	23985.8
723.489	17544.1	23889.6
723.68	17269.7	23895.7
723.871	17021.9	23561.9
724.062	17220.5	23453.3
724.254	17071	23047.8
724.445	17001.4	22800
724.636	17099.7	22832.8
724.827	16976.8	22505.1
725.018	17056.7	22408.9
725.209	16937.9	22085.3
725.4	17058.7	22023.9
725.591	16894.9	21575.3
725.782	17066.9	21429.9
725.973	17175.5	21493.4
726.164	17226.7	21337.8
726.355	17077.2	21137.1
726.546	17171.4	21038.8
726.737	17363.9	20825.8
726.928	17247.1	20729.5
727.119	17390.5	20422.3
727.31	17497	19957.5
727.501	17851.3	20150
727.691	17824.7	19916.5
727.882	17939.3	19531.5
728.073	17994.7	19711.7
728.264	18256.8	19048.2
728.455	18115.5	18997
728.646	18377.6	18732.8
728.836	18715.5	19060.5
729.027	18611.1	18786
729.218	18815.9	18552.5
729.409	19069.8	18462.4
729.599	19358.6	18257.6
729.79	19211.1	18136.8
729.981	19346.3	18165.5
730.171	19499.9	17643.2
730.362	19712.9	17938.2
730.553	19698.6	17649.4
730.743	20130.7	17483.5
730.934	20093.8	17504
731.124	20317	17610.5
731.315	20323.2	17444.6
731.506	20544.4	17372.9
731.696	20593.5	17456.9
731.887	20962.2	17237.8
732.077	20812.7	17069.8
732.268	20892.5	17170.2
732.458	21015.4	17012.5
732.649	21310.3	17135.3
732.839	21367.7	17213.2
733.03	21369.7	17413.9
733.22	21556.1	17200.9
733.41	21785.4	17065.7
733.601	21697.4	17295.1
733.791	21709.7	17235.7
733.981	22064	17114.9
734.172	21787.5	17106.7
734.362	21859.2	17592
734.552	21912.4	17254.1
734.743	22186.8	17342.2
734.933	22096.7	17483.5
735.123	22002.5	17667.8
735.314	22213.5	17356.5
735.504	22211.4	17901.3
735.694	22365	17911.5
735.884	21887.8	17540.8
736.074	21971.8	18024.2
736.265	22023	18030.3
736.455	22266.7	18337.5
736.645	22045.5	18159.3
736.835	21904.2	18388.7
737.025	22027.1	18216.7
737.215	21756.8	18132.7
737.405	21961.6	18388.7
737.595	21672.8	18900.7
737.785	21578.6	18749.2
737.975	21703.5	18532.1
738.165	21674.8	18564.8
738.355	21506.9	18759.4
738.545	21347.2	18736.9
738.735	21423	19388.1
738.925	21312.4	19144.4
739.115	21334.9	19248.9
739.305	21167	19291.9
739.495	21181.3	19298
739.685	20781.9	19142.4
739.875	21080.9	19654.4
740.065	20730.7	19578.6
740.255	20360	19539.7
740.445	20417.4	19730.1
740.634	20282.2	19932.9
740.824	20417.4	20045.5
741.014	19870.6	19891.9
741.204	19823.5	20330.2
741.393	19725.2	19986.1
741.583	19403.7	20369.1
741.773	19379.1	20260.5
741.963	19053.5	20428.5
742.152	19217.3	20135.6
742.342	18854.8	20367
742.532	18699.2	20051.7
742.721	18615.2	20236
742.911	18377.6	20344.5
743.101	18342.8	20293.3
743.29	18011	20203.2
743.48	17986.5	20672.2
743.669	17871.8	20508.4
743.859	17816.5	20305.6
744.048	17284	20569.8
744.238	17177.5	20434.6
744.427	17343.4	20719.3
744.617	17001.4	20225.7
744.806	17216.4	20547.3
744.996	16858	20070.1
745.185	16788.4	20252.4
745.375	16544.7	20299.5
745.564	16339.9	20004.6
745.754	16444.3	20102.9
745.943	16313.3	19916.5
746.132	16249.8	20123.3
746.322	16133	19971.8
746.511	15875	19918.5
746.7	15236	19681
746.89	15633.3	19369.7
747.079	15365.1	19623.6
747.268	15133.6	19367.6
747.457	15297.5	19236.6
747.647	15078.3	19142.4
747.836	15348.7	19214
748.025	15207.4	19257
748.214	15014.9	18982.6
748.404	14975.9	19105.5
748.593	14988.2	18706.2
748.782	14887.9	18525.9
748.971	14582.7	18632.4
749.16	14838.7	18609.9
749.349	14674.9	18392.8
749.538	14945.2	18417.4
749.727	14679	18048.8
749.916	14597.1	17934.1
750.105	14865.4	17819.4
750.294	14554.1	17786.6
750.483	14887.9	17757.9
750.672	14707.7	17573.6
750.861	14662.6	17467.1
751.05	14779.3	17121
[truncated: 1,649 more rows]
