# Supplementary material for: Designed 2D protein crystals as dynamic molecular gatekeepers for a solid-state device
Source: Nat Commun. 2024 Jul 27;15:6326. doi: 10.1038/s41467-024-50567-8 (PMC11283500; doi:10.1038/s41467-024-50567-8)
Supplement: Supplementary file 3 — Source Data for MS and SI [file 41467_2024_50567_MOESM3_ESM.zip › Source_Data_Files/SI Source Data Files_EditorialVersion_SV/SI_Fig1.xlsx]

## Sheet: Signal Change
Time (sec)	Hexane Exposure (10 min)
10	100	100	100
20	101.253	98.22	100.916
30	99.0438	98.0265	100.978
40	98.8984	98.676	100.712
50	99.3533	98.6462	100.694
60	99.1445	99.7932	100.284
70	99.0248	99.2289	100.624
80	98.7579	99.5764	100.478
90	99.2949	99.6479	100.466
100	99.4515	100.002	100.419
110	99.4951	99.993	100.444
120	99.7208	100.114	100.472
130	99.8464	100.146	100.46
140	99.8975	100.143	100.606
150	99.6241	99.9528	100.716
160	99.5203	100.569	100.391
170	99.4958	99.962	100.625
180	99.3077	100.527	100.554
190	99.5144	100.247	100.641
200	99.374	100.357	100.612
210	99.1909	100.474	100.474
220	99.5322	100.486	100.583
230	99.5621	100.467	100.612
240	99.3301	100.974	100.473
250	99.5025	100.303	100.8
260	99.5424	100.735	100.53
270	99.5253	100.461	100.675
280	99.5327	100.719	100.528
290	99.485	100.617	100.7
300	99.6879	100.939	100.516
310	99.4449	100.595	100.75
320	99.4487	100.855	100.548
330	99.1255	100.665	100.797
340	98.8487	101.182	100.517
350	98.9924	100.669	100.774
360	99.2843	100.675	100.74
370	98.9065	101.036	100.621
380	99.2623	100.582	100.839
390	99.2369	100.845	100.664
400	99.2865	100.773	100.755
410	98.9797	100.751	100.947
420	99.1102	100.951	100.683
430	99.0451	100.985	100.731
440	99.1446	100.729	100.949
450	99.3845	101.261	100.659
460	99.1482	100.631	101.063
470	99.0487	101.044	100.799
480	98.7649	101.336	100.766
490	99.0542	101.126	100.881
500	99.3426	100.819	100.972
510	99.4755	101.232	100.688
520	99.374	100.878	100.951
530	99.1909	101.135	100.916
540	99.5322	100.935	101.013
550	99.5621	100.924	100.917
560	99.3301	100.631	100.978
570	99.5025	101.044	100.712
580	99.5424	101.336	100.694
590	99.5253	101.126	100.284
600	101.343	100.751	100.624

## Sheet: Peak Shift
Time (sec)	Peak Shift (nm)
10	0.19428	0.13391	0.38288
20	0.21662	0.27991	0.60999
30	0.27142	0.4306	0.88263
40	0.1853	0.57361	1.15222
50	0.33142	0.7406	1.62909
60	0.37164	0.8562	2.1518
70	0.35498	1.00653	2.61182
80	0.44476	1.07849	3.12189
90	0.45178	1.25378	3.56732
100	0.66419	1.27966	3.896
110	1.24805	1.38794	4.34979
120	1.52783	1.45288	4.5246
130	1.69708	1.5733	4.78321
140	1.90997	1.5816	4.91779
150	2.20007	1.6969	5.1308
160	2.36078	1.77661	5.29035
170	2.64343	1.78333	5.4065
180	2.83698	1.90308	5.41437
190	2.9184	1.93213	5.48157
200	3.01367	1.88306	5.62885
210	3.25012	1.97943	5.59326
220	3.35761	2.034	5.7912
230	3.48194	2.07703	5.81134
240	3.43427	2.03424	5.7688
250	3.65485	2.05347	5.83917
260	3.62445	2.17737	5.93781
270	3.83539	2.12409	5.99988
280	3.83978	2.28601	6.00073
290	3.88062	2.19501	6.00318
300	3.92725	2.26532	5.97992
310	3.90289	2.26904	6.13001
320	4.05567	2.3371	6.11292
330	4.09638	2.336	6.10462
340	4.02326	2.4411	6.17328
350	4.01331	2.44653	6.09857
360	4.01758	2.46979	6.16376
370	4.09924	2.54791	6.15113
380	4.04181	2.54486	6.15662
390	4.09668	2.62567	6.19275
400	4.03302	2.52246	6.17304
410	4.0697	2.73731	6.04437
420	4.09467	2.70892	6.09082
430	4.06848	2.73218	6.03955
440	4.04224	2.73914	6.10456
450	3.98633	2.81336	6.04096
460	3.91718	2.81171	6.03052
470	3.93176	2.83618	6.0979
480	4.00513	2.82031	6.1109
490	4.06171	2.81683	6.11377
500	3.99555	2.8681	6.07471
510	4.00971	2.97937	6.03778
520	3.90802	3.03986	6.12634
530	3.85986	3.00684	6.06232
540	3.98371	3.02368	6.05756
550	3.9737	3.03235	6.0741
560	3.90149	3.07587	6.073
570	3.94214	3.12457	6.10071
580	3.95831	3.15064	6.03095
590	3.91052	3.15796	6.03174
600	3.93298	3.18579	6.08887

## Sheet: Wavelength
	0 min Exposure	10 min Exposure (Hexane)
369.966	-299	-220.33
370.18	-299	-220.33
370.395	-299	-220.33
370.61	-315.39	-249
370.824	-294.91	-275.62
371.039	-24.58	-60.59
371.254	67.58	19.29
371.468	200.7	97.11
371.683	-32.77	17.24
371.897	-88.06	-44.2
372.112	-18.43	15.19
372.326	4.1	2.9
372.541	-73.73	-46.25
372.756	28.67	41.81
372.97	-65.54	-126.12
373.185	-55.3	9.05
373.399	57.34	74.58
373.614	-4.1	107.35
373.828	57.34	78.68
374.043	45.06	-27.82
374.257	161.79	209.75
374.472	-18.43	0.85
374.686	4.1	66.39
374.901	94.21	127.83
375.115	-67.58	-15.53
375.329	-22.53	52.05
375.544	-18.43	-1.19
375.758	-47.1	0.85
375.973	12.29	27.48
376.187	167.93	222.03
376.401	69.63	62.29
376.616	-53.25	-101.55
376.83	28.67	76.63
377.044	26.62	9.05
377.259	-4.1	4.95
377.473	53.25	0.85
377.687	110.59	115.54
377.902	-6.14	9.05
378.116	36.86	33.62
378.33	30.72	-15.53
378.545	106.49	156.5
378.759	-6.14	17.24
378.973	4.1	131.92
379.187	212.99	172.88
379.402	22.53	-21.67
379.616	0	35.67
379.83	-34.82	35.67
380.044	120.83	127.83
380.258	61.44	35.67
380.473	34.82	41.81
380.687	86.01	17.24
380.901	28.67	-72.87
381.115	81.92	74.58
381.329	-2.05	-60.59
381.543	73.73	13.14
381.758	94.21	144.21
381.972	55.3	76.63
382.186	-45.06	-89.26
382.4	30.72	131.92
382.614	-24.58	70.48
382.828	45.06	-52.39
383.042	69.63	19.29
383.256	6.14	47.96
383.47	6.14	72.53
383.684	61.44	117.59
383.898	45.06	86.87
384.112	-6.14	60.24
384.326	-20.48	37.72
384.54	20.48	-33.96
384.754	22.53	25.43
384.968	-28.67	-66.73
385.182	-61.44	-38.06
385.396	6.14	-38.06
385.61	32.77	39.76
385.824	94.21	78.68
386.038	20.48	11.09
386.252	73.73	211.79
386.466	-28.67	-64.68
386.68	6.14	58.2
386.893	-28.67	93.01
387.107	-12.29	84.82
387.321	65.53	0.85
387.535	-47.1	0.85
387.749	47.1	33.62
387.963	45.06	35.67
388.176	34.82	70.48
388.39	-28.67	-23.72
388.604	16.38	47.96
388.818	-10.24	-64.68
389.032	49.15	35.67
389.245	-8.19	-15.53
389.459	-90.11	-79.02
389.673	32.77	9.05
389.887	-14.34	41.81
390.1	-61.44	31.57
390.314	2.05	76.63
390.528	172.03	164.69
390.741	-75.77	-7.34
390.955	28.67	50
391.169	6.14	-7.34
391.382	61.44	45.91
391.596	45.06	-68.78
391.81	47.1	125.78
392.023	30.72	-13.48
392.237	194.56	269.14
392.451	-77.82	-87.21
392.664	16.38	2.9
392.878	14.34	9.05
393.091	153.6	136.02
393.305	-14.34	-72.87
393.518	2.05	-15.53
393.732	110.59	88.92
393.946	14.34	58.2
394.159	96.25	21.33
394.373	-18.43	29.52
394.586	73.73	66.39
394.8	77.82	117.59
395.013	81.92	13.14
395.227	8.19	7
395.44	69.63	37.72
395.653	2.05	62.29
395.867	-28.67	15.19
396.08	40.96	25.43
396.294	-49.15	11.09
396.507	184.32	273.23
396.721	77.82	27.48
396.934	167.93	168.79
397.147	-51.2	7
397.361	102.4	37.72
397.574	110.59	119.64
397.787	-59.39	0.85
398.001	53.25	47.96
398.214	69.63	37.72
398.427	86.01	70.48
398.641	47.1	-38.06
398.854	110.59	84.82
399.067	77.82	33.62
399.28	-135.17	-11.43
399.494	20.48	58.2
399.707	36.86	13.14
399.92	196.6	201.55
400.133	81.92	-38.06
400.347	61.44	35.67
400.56	104.45	50
400.773	172.03	80.72
400.986	-12.29	11.09
401.199	-28.67	45.91
401.413	69.63	60.24
401.626	69.63	80.72
401.839	110.59	84.82
402.052	-24.58	45.91
402.265	83.97	76.63
402.478	40.96	4.95
402.691	-34.82	54.1
402.905	-16.38	41.81
403.118	-45.06	-48.3
403.331	20.48	136.02
403.544	92.16	41.81
403.757	118.78	140.12
403.97	118.78	99.16
404.183	4.1	-13.48
404.396	-83.97	2.9
404.609	30.72	80.72
404.822	122.88	107.35
405.035	49.15	66.39
405.248	-65.54	-27.82
405.461	147.45	117.59
405.674	49.15	78.68
405.887	94.21	74.58
406.1	36.86	-23.72
406.313	-45.06	58.2
406.526	212.99	158.55
406.738	40.96	41.81
406.951	-28.67	15.19
407.164	22.53	25.43
407.377	96.25	52.05
407.59	139.26	170.83
407.803	-83.97	0.85
408.016	79.87	33.62
408.229	204.8	244.56
408.441	145.41	222.03
408.654	-67.58	-23.72
408.867	71.68	66.39
409.08	143.36	113.49
409.293	75.77	68.44
409.505	49.15	142.16
409.718	129.02	158.55
409.931	28.67	17.24
410.144	43.01	58.2
410.356	-73.73	-7.34
410.569	61.44	-29.87
410.782	59.39	107.35
410.994	208.89	123.73
411.207	57.34	9.05
411.42	-69.63	-27.82
411.632	6.14	21.33
411.845	126.97	107.35
412.058	61.44	99.16
412.27	102.4	136.02
412.483	45.06	-5.29
412.696	-18.43	101.2
412.908	71.68	99.16
413.121	16.38	103.25
413.333	16.38	9.05
413.546	118.78	140.12
413.758	40.96	115.54
413.971	30.72	62.29
414.184	20.48	-33.96
414.396	38.91	68.44
414.609	-43.01	-31.91
414.821	69.63	90.96
415.034	104.45	84.82
415.246	159.74	131.92
415.459	153.6	136.02
415.671	24.58	-9.39
415.883	110.59	133.97
416.096	110.59	84.82
416.308	126.97	25.43
416.521	-14.34	-13.48
416.733	151.55	131.92
416.946	-51.2	27.48
417.158	118.78	117.59
417.37	143.36	84.82
417.583	122.88	201.55
417.795	137.21	131.92
418.007	86.01	119.64
418.22	2.05	19.29
418.432	53.25	109.4
418.644	20.48	58.2
418.857	-18.43	66.39
419.069	94.21	140.12
419.281	143.36	127.83
419.493	67.58	66.39
419.706	63.49	-1.19
419.918	0	56.15
420.13	151.55	140.12
420.342	86.01	117.59
420.555	-18.43	-60.59
420.767	32.77	119.64
420.979	38.91	33.62
421.191	34.82	90.96
421.403	174.08	103.25
421.616	77.82	41.81
421.828	186.37	156.5
422.04	249.85	191.31
422.252	28.67	-11.43
422.464	141.31	27.48
422.676	116.73	90.96
422.888	12.29	80.72
423.1	122.88	58.2
423.312	249.85	78.68
423.524	96.25	35.67
423.737	63.49	82.77
423.949	4.1	90.96
424.161	4.1	-29.87
424.373	120.83	176.98
424.585	159.74	123.73
424.797	114.69	93.01
425.009	126.97	158.55
425.221	165.89	158.55
425.433	75.77	60.24
425.645	77.82	129.88
425.856	30.72	66.39
426.068	69.63	33.62
426.28	40.96	58.2
426.492	90.11	117.59
426.704	110.59	95.06
426.916	69.63	9.05
427.128	83.97	90.96
427.34	94.21	148.31
427.552	151.55	84.82
427.763	-4.1	33.62
427.975	204.8	144.21
428.187	110.59	111.44
428.399	55.3	80.72
428.611	124.93	144.21
428.823	28.67	101.2
429.034	8.19	21.33
429.246	14.34	17.24
429.458	153.6	123.73
429.67	30.72	7
429.881	129.02	148.31
430.093	32.77	97.11
430.305	118.78	133.97
430.516	217.08	166.74
430.728	104.45	33.62
430.94	49.15	54.1
431.152	253.95	222.03
431.363	202.75	217.94
431.575	16.38	95.06
431.787	96.25	56.15
431.998	188.41	205.65
432.21	188.41	174.93
432.421	-4.1	109.4
432.633	268.28	283.47
432.845	135.17	66.39
433.056	120.83	43.86
433.268	88.06	125.78
433.479	131.07	142.16
433.691	16.38	47.96
433.902	86.01	60.24
434.114	133.12	136.02
434.325	30.72	33.62
434.537	258.04	250.71
434.748	135.17	86.87
434.96	126.97	60.24
435.171	151.55	125.78
435.383	133.12	74.58
435.594	98.3	60.24
435.806	135.17	144.21
436.017	94.21	170.83
436.228	251.9	199.51
436.44	200.7	222.03
436.651	96.25	125.78
436.863	114.69	174.93
437.074	65.53	148.31
437.285	180.22	226.13
437.497	139.26	111.44
437.708	184.32	133.97
437.919	106.49	50
438.131	184.32	181.07
438.342	227.32	160.59
438.553	47.1	90.96
438.765	118.78	115.54
438.976	151.55	174.93
439.187	159.74	123.73
439.398	339.96	375.63
439.61	219.13	174.93
439.821	155.65	248.66
440.032	124.93	150.36
440.243	106.49	164.69
440.454	182.27	105.3
440.666	290.81	187.22
440.877	159.74	191.31
441.088	104.45	68.44
441.299	112.64	109.4
441.51	110.59	144.21
441.721	188.41	199.51
441.932	192.51	80.72
442.144	129.02	140.12
442.355	129.02	103.25
442.566	116.73	172.88
442.777	208.89	181.07
442.988	124.93	70.48
443.199	163.84	148.31
443.41	188.41	158.55
443.621	147.45	105.3
443.832	163.84	142.16
444.043	208.89	185.17
444.254	143.36	142.16
444.465	161.79	201.55
444.676	178.17	219.99
444.887	106.49	107.35
445.098	112.64	15.19
445.309	118.78	183.12
445.52	178.17	248.66
445.731	188.41	164.69
445.941	122.88	84.82
446.152	137.21	60.24
446.363	198.65	230.23
446.574	210.94	238.42
446.785	135.17	199.51
446.996	350.2	332.62
447.207	112.64	117.59
447.418	133.12	78.68
447.628	137.21	183.12
447.839	94.21	234.32
448.05	217.08	222.03
448.261	303.1	238.42
448.471	155.65	160.59
448.682	301.05	353.1
448.893	159.74	93.01
449.104	143.36	183.12
449.314	186.37	207.7
449.525	235.52	162.64
449.736	249.85	281.43
449.947	102.4	39.76
450.157	145.41	107.35
450.368	253.95	156.5
450.579	133.12	205.65
450.789	163.84	152.4
451	106.49	123.73
451.21	210.94	205.65
451.421	178.17	258.9
451.632	258.04	160.59
451.842	301.05	191.31
452.053	147.45	101.2
452.263	172.03	224.08
452.474	235.52	185.17
452.685	233.47	195.41
452.895	241.66	267.09
453.106	200.7	176.98
453.316	94.21	181.07
453.527	323.58	328.53
453.737	114.69	172.88
453.948	139.26	95.06
454.158	59.39	58.2
454.369	260.09	281.43
454.579	184.32	117.59
454.789	307.2	281.43
455	268.28	213.84
455.21	192.51	230.23
455.421	149.5	107.35
455.631	258.04	267.09
455.841	241.66	242.51
456.052	243.71	215.89
456.262	180.22	187.22
456.473	210.94	164.69
456.683	315.39	293.71
456.893	276.48	258.9
457.104	331.77	312.14
457.314	212.99	183.12
457.524	284.67	207.7
457.734	311.29	224.08
457.945	301.05	283.47
458.155	235.52	148.31
458.365	294.91	217.94
458.575	225.28	111.44
458.786	172.03	172.88
458.996	241.66	176.98
459.206	217.08	226.13
459.416	112.64	238.42
459.626	208.89	197.46
459.837	288.76	303.95
460.047	413.69	361.3
460.257	208.89	250.71
460.467	77.82	133.97
460.677	219.13	246.61
460.887	225.28	279.38
461.097	301.05	236.37
461.307	262.14	287.57
461.518	364.54	314.19
461.728	262.14	222.03
461.938	198.65	211.79
462.148	126.97	189.27
462.358	276.48	234.32
462.568	241.66	256.85
462.778	165.89	117.59
462.988	219.13	150.36
463.198	249.85	344.91
463.408	362.49	295.76
463.618	397.31	330.58
463.828	278.52	242.51
464.038	264.19	271.19
464.247	88.06	158.55
464.457	344.06	279.38
464.667	309.24	217.94
464.877	182.27	246.61
465.087	327.67	244.56
465.297	317.44	244.56
465.507	337.91	301.9
465.717	210.94	246.61
465.927	186.37	275.28
466.136	208.89	170.83
466.346	331.77	301.9
466.556	200.7	162.64
466.766	342.01	308.05
466.976	323.58	248.66
467.185	272.38	181.07
467.395	413.69	420.69
467.605	272.38	293.71
467.815	167.93	226.13
468.024	292.86	318.29
468.234	200.7	166.74
468.444	219.13	179.03
468.653	223.23	287.57
468.863	366.59	267.09
469.073	417.79	332.62
469.282	430.07	459.6
469.492	176.13	109.4
469.702	360.44	303.95
469.911	294.91	258.9
470.121	448.51	443.21
470.331	323.58	240.47
470.54	339.96	324.43
470.75	296.96	254.8
470.959	331.77	320.34
471.169	264.19	271.19
471.378	186.37	289.62
471.588	290.81	246.61
471.797	364.54	287.57
472.007	225.28	258.9
472.216	272.38	262.99
472.426	415.74	437.07
472.635	260.09	242.51
472.845	188.41	207.7
473.054	317.44	303.95
473.264	346.11	267.09
473.473	301.05	324.43
473.683	251.9	262.99
473.892	266.24	303.95
474.101	423.93	435.02
474.311	323.58	336.72
474.52	290.81	246.61
474.73	266.24	271.19
474.939	258.04	260.95
475.148	294.91	281.43
475.358	294.91	254.8
475.567	380.92	389.97
475.776	280.57	281.43
475.985	323.58	326.48
476.195	241.66	172.88
476.404	413.69	353.1
476.613	167.93	172.88
476.822	307.2	258.9
477.032	315.39	246.61
477.241	307.2	256.85
477.45	325.63	312.14
477.659	325.63	357.2
477.869	366.59	369.49
478.078	299	267.09
478.287	325.63	361.3
478.496	350.2	273.23
478.705	282.62	394.06
478.914	339.96	344.91
479.123	378.87	324.43
479.333	456.7	344.91
479.542	200.7	217.94
479.751	387.07	377.68
479.96	331.77	414.54
480.169	438.27	426.83
480.378	274.43	271.19
480.587	352.25	279.38
480.796	333.82	344.91
481.005	364.54	387.92
481.214	266.24	287.57
481.423	323.58	217.94
481.632	462.84	379.73
481.841	397.31	299.86
482.05	401.4	471.89
482.259	415.74	289.62
482.468	352.25	418.64
482.677	579.58	447.31
482.886	307.2	258.9
483.095	409.59	389.97
483.303	260.09	363.34
483.512	440.31	394.06
483.721	335.87	219.99
483.93	464.89	451.41
484.139	366.59	291.66
484.348	405.5	410.45
484.557	385.02	404.3
484.765	382.97	269.14
484.974	358.39	277.33
485.183	331.77	365.39
485.392	405.5	367.44
485.6	434.17	463.69
485.809	475.13	357.2
486.018	495.61	478.03
486.227	225.28	258.9
486.435	458.74	287.57
486.644	544.76	570.19
486.853	397.31	387.92
487.061	376.83	361.3
487.27	403.45	385.87
487.479	413.69	475.98
487.687	432.12	387.92
487.896	454.65	408.4
488.105	454.65	404.3
488.313	546.81	562
488.522	466.94	473.93
488.73	452.6	369.49
488.939	466.94	416.59
489.148	483.32	385.87
489.356	413.69	363.34
489.565	452.6	404.3
489.773	438.27	443.21
489.982	536.57	586.57
490.19	491.51	494.41
490.399	452.6	361.3
490.607	528.38	484.17
490.816	466.94	445.26
491.024	641.01	455.5
491.233	503.8	471.89
491.441	368.63	443.21
491.649	514.04	385.87
491.858	669.69	533.33
492.066	464.89	381.78
492.275	882.67	803.66
492.483	643.06	516.94
492.691	491.51	523.09
492.9	651.25	584.52
493.108	544.76	533.33
493.316	524.28	492.37
493.525	571.38	402.26
493.733	423.93	467.79
493.941	462.84	412.5
494.15	661.49	508.75
494.358	526.33	435.02
494.566	573.43	469.84
494.774	595.96	500.56
494.983	495.61	500.56
495.191	743.41	557.9
495.399	511.99	473.93
495.607	604.15	533.33
495.815	630.77	508.75
496.024	692.21	582.48
496.232	577.53	445.26
496.44	481.27	445.26
496.648	589.81	537.42
496.856	585.72	508.75
497.064	483.32	443.21
497.272	577.53	613.2
497.481	710.65	664.4
497.689	614.39	486.22
497.897	589.81	619.34
498.105	720.88	680.78
498.313	559.1	562
498.521	626.68	555.85
498.729	839.67	658.25
498.937	659.45	469.84
499.145	694.26	619.34
499.353	710.65	656.2
499.561	649.21	516.94
499.769	800.76	805.71
499.977	724.98	656.2
500.185	851.95	795.47
500.393	724.98	658.25
500.601	765.94	611.15
500.808	735.22	570.19
501.016	790.52	662.35
501.224	806.9	815.94
501.432	741.36	664.4
501.64	913.39	738.12
501.848	897.01	760.65
502.056	776.18	686.92
502.263	831.48	688.97
502.471	782.32	738.12
502.679	917.49	840.52
502.887	913.39	750.41
503.095	980.98	820.04
503.302	835.57	703.31
503.51	747.51	717.64
503.718	851.95	793.42
503.926	802.8	785.23
504.133	1005.55	887.62
504.341	825.33	682.83
504.549	925.68	770.89
504.756	931.83	820.04
504.964	940.02	846.66
505.172	1011.7	805.71
505.379	937.97	805.71
505.587	948.21	826.18
505.795	1028.08	930.63
506.002	1128.43	1024.84
506.21	1032.18	938.82
506.417	989.17	869.19
506.625	1011.7	994.12
506.833	1087.47	942.92
507.04	1110	985.93
507.248	1007.6	832.33
507.455	1028.08	963.4
507.663	1103.86	1012.55
507.87	1216.49	1039.17
508.078	1128.43	1016.65
508.285	1044.46	955.21
508.493	1050.61	949.06
508.7	1142.77	1037.13
508.908	1005.55	895.82
509.115	1056.75	904.01
509.322	1134.57	942.92
509.53	1069.04	930.63
509.737	1081.33	1049.41
509.945	1228.78	1076.04
510.152	1218.54	1073.99
510.359	1257.45	1092.42
510.567	1196.01	1094.47
510.774	1257.45	1098.56
510.981	1216.49	1073.99
511.189	1183.73	1045.32
511.396	1255.4	1127.24
511.603	1335.28	1061.7
511.811	1232.88	1198.92
512.018	1351.66	1110.85
512.225	1191.92	1106.76
512.432	1316.84	1137.48
512.64	1230.83	1127.24
512.847	1185.77	1184.58
513.054	1314.8	1082.18
513.261	1179.63	1024.84
513.468	1210.35	1049.41
513.675	1341.42	1127.24
513.883	1445.87	1223.49
514.09	1511.4	1303.36
514.297	1374.19	1223.49
514.504	1374.19	1135.43
514.711	1359.85	1246.02
514.918	1421.29	1194.82
515.125	1388.52	1336.13
515.332	1427.43	1221.44
515.539	1466.35	1221.44
515.747	1505.26	1311.55
515.954	1523.69	1467.2
516.161	1343.47	1221.44
516.368	1363.95	1221.44
516.575	1402.86	1225.54
516.782	1421.29	1254.21
516.989	1486.83	1229.63
517.196	1363.95	1149.76
517.402	1437.67	1260.35
517.609	1400.81	1190.72
517.816	1458.15	1239.87
518.023	1521.64	1274.69
518.23	1568.74	1407.81
518.437	1488.87	1321.79
518.644	1474.54	1397.57
518.851	1439.72	1327.94
519.058	1548.26	1338.18
519.265	1533.93	1315.65
519.471	1372.14	1360.7
519.678	1589.22	1471.29
519.885	1482.73	1319.75
520.092	1675.24	1409.86
520.299	1507.3	1311.55
520.505	1538.02	1360.7
520.712	1505.26	1446.72
520.919	1710.05	1499.97
521.126	1511.4	1348.42
521.332	1587.18	1379.14
521.539	1677.29	1428.29
521.746	1619.94	1393.47
521.952	1650.66	1409.86
522.159	1503.21	1332.03
522.366	1712.1	1411.9
522.572	1535.98	1381.18
522.779	1642.47	1393.47
522.986	1642.47	1444.67
523.192	1609.7	1516.35
523.399	1722.34	1401.66
523.605	1503.21	1366.85
523.812	1722.34	1487.68
524.019	1806.31	1588.03
524.225	2123.74	1852.22
524.432	1757.16	1409.86
524.638	1767.4	1483.58
524.845	1527.78	1426.24
525.051	1675.24	1481.53
525.258	1734.63	1446.72
525.464	1642.47	1434.43
525.671	1628.14	1311.55
525.877	1628.14	1485.63
526.084	1765.35	1536.83
526.29	1578.98	1469.25
526.496	1839.08	1483.58
526.703	1669.09	1459.01
526.909	1761.25	1401.66
527.116	1847.27	1499.97
527.322	1767.4	1514.3
527.528	1834.98	1483.58
527.735	1626.09	1450.82
527.941	1855.46	1579.84
528.147	1777.64	1565.5
528.354	1890.28	1459.01
528.56	1705.96	1567.55
528.766	1761.25	1604.41
528.973	1748.97	1479.49
529.179	1857.51	1602.36
529.385	1767.4	1606.46
529.591	1775.59	1549.12
529.798	1982.43	1661.76
530.004	1818.6	1614.65
530.21	1896.42	1534.78
530.416	1740.77	1561.41
530.622	1677.29	1606.46
530.828	1781.73	1600.32
531.035	1865.7	1542.97
531.241	1789.92	1551.17
531.447	1783.78	1536.83
531.653	1855.46	1581.89
531.859	1888.23	1575.74
532.065	1877.99	1561.41
532.271	1759.21	1456.96
532.477	1941.47	1772.35
532.683	1834.98	1585.98
532.889	1857.51	1524.54
533.095	1931.23	1717.05
533.301	1843.17	1477.44
533.507	1961.95	1737.53
533.713	1839.08	1559.36
533.919	1859.56	1581.89
534.125	1986.53	1610.56
534.331	1976.29	1725.24
534.537	2043.87	1672
534.743	1992.67	1698.62
534.949	1920.99	1680.19
535.155	1937.38	1682.24
535.361	1869.8	1663.8
535.567	1906.66	1706.81
535.773	2150.37	1985.34
535.979	1955.81	1600.32
536.184	2027.49	1809.21
536.39	2109.41	1753.91
536.596	2013.15	1739.58
536.802	1839.08	1536.83
537.008	1998.82	1780.54
537.213	1972.19	1755.96
537.419	1902.56	1755.96
537.625	1986.53	1667.9
537.831	2029.54	1684.28
538.037	1923.04	1712.96
538.242	1961.95	1614.65
538.448	1937.38	1770.3
538.654	1986.53	1794.87
538.859	2047.97	1753.91
539.065	2170.85	1870.65
539.271	1964	1737.53
539.476	2084.83	1733.43
539.682	2080.74	1788.73
539.888	2133.98	1788.73
540.093	2068.45	1729.34
540.299	2076.64	1780.54
540.504	1980.39	1739.58
540.71	2052.06	1706.81
540.916	2047.97	1794.87
541.121	2146.27	1690.43
541.327	2156.51	1678.14
541.532	2045.92	1647.42
541.738	2246.62	1833.79
541.943	2185.18	1725.24
542.149	2185.18	1872.7
542.354	2142.18	1807.16
542.56	2111.46	1788.73
542.765	2111.46	1733.43
542.97	2222.05	1821.5
543.176	2195.42	1706.81
543.381	2076.64	1901.37
543.587	2246.62	1805.11
543.792	2111.46	1876.79
543.997	2250.72	1934.14
544.203	2406.36	1903.42
544.408	2273.25	1960.76
544.614	2301.92	1891.13
544.819	2306.01	1844.03
545.024	2217.95	1880.89
545.229	2285.53	1905.46
545.435	2256.86	1964.86
545.64	2445.27	1977.14
545.845	2318.3	1925.94
546.051	2189.28	2075.45
546.256	2404.32	2110.26
546.461	2392.03	1975.1
546.666	2217.95	1852.22
546.871	2330.59	1936.18
547.077	2228.19	1934.14
547.282	2387.93	2032.44
547.487	2228.19	1868.6
547.692	2379.74	2057.01
547.897	2297.82	1852.22
548.102	2338.78	1973.05
548.308	2324.44	1942.33
548.513	2383.84	1950.52
548.718	2269.15	1872.7
548.923	2435.03	2003.77
549.128	2463.71	2120.5
549.333	2160.61	1862.46
549.538	2488.28	2083.64
549.743	2586.58	2059.06
549.948	2592.73	2024.25
550.153	2420.7	2112.31
550.358	2402.27	2175.8
550.563	2539.48	2108.21
550.768	2324.44	2136.88
550.973	2521.05	2108.21
551.178	2607.06	2229.04
551.383	2492.38	2255.67
551.588	2420.7	1901.37
551.793	2371.55	2083.64
551.997	2553.82	2110.26
552.202	2506.71	2067.25
552.407	2396.12	2026.29
552.612	2607.06	2102.07
552.817	2557.91	2093.88
553.022	2453.47	2048.82
553.227	2674.65	2190.13
553.431	2572.25	1995.57
553.636	2543.58	2126.64
553.841	2422.75	2026.29
554.046	2377.69	2089.78
554.25	2568.15	2233.14
554.455	2551.77	2212.66
554.66	2404.32	2106.17
554.865	2506.71	2188.08
555.069	2562.01	2231.09
555.274	2600.92	2294.58
555.479	2445.27	2265.91
555.683	2504.67	2227
555.888	2686.93	2278.19
556.093	2623.45	2192.18
556.297	2672.6	2222.9
556.502	2693.08	2196.28
556.707	2531.29	2378.55
556.911	2717.65	2081.59
557.116	2871.25	2505.52
557.32	2688.98	2192.18
557.525	2760.66	2261.81
557.729	2881.49	2308.91
557.934	2797.53	2110.26
558.138	2885.59	2384.69
558.343	2893.78	2333.49
558.547	2891.73	2374.45
558.752	2785.24	2343.73
558.956	2953.17	2315.06
559.161	2891.73	2347.83
559.365	2889.68	2372.4
559.57	3010.51	2384.69
559.774	3004.37	2421.55
559.978	2908.12	2243.38
560.183	3114.96	2337.59
560.387	3086.29	2417.46
560.592	2979.79	2417.46
560.796	3182.54	2421.55
561	3110.86	2442.03
561.205	3184.59	2442.03
561.409	3174.35	2468.66
561.613	3071.95	2370.35
561.818	3416.01	2405.17
562.022	3354.57	2536.24
562.226	3231.69	2378.55
562.43	3422.16	2554.67
562.635	3354.57	2515.76
562.839	3364.81	2499.38
563.043	3545.03	2593.58
563.247	3416.01	2558.77
563.451	3506.12	2704.17
563.656	3602.38	2700.08
563.86	3481.55	2687.79
564.064	3735.49	2777.9
564.268	3702.73	2704.17
564.472	3682.25	2827.05
564.676	3807.17	2753.32
564.88	3850.18	2872.11
565.084	3846.09	2851.63
565.288	3987.4	2802.47
565.493	3880.9	2851.63
565.697	4016.07	2886.44
565.901	4128.7	2837.29
566.105	4112.32	3042.09
566.309	4231.1	2958.12
566.513	4257.73	3029.8
566.717	4177.86	3271.46
566.921	4526.01	3113.77
567.125	4616.12	3224.36
567.329	4501.44	3171.11
567.532	4501.44	3121.96
567.736	4822.97	3334.95
567.94	4870.07	3126.05
568.144	5050.29	3443.49
568.348	5015.48	3375.91
568.552	4997.04	3365.67
568.756	5177.26	3402.53
568.96	5324.72	3664.67
569.163	5427.12	3539.74
569.367	5564.33	3380
569.571	5511.08	3476.26
569.775	5590.95	3732.25
569.979	5863.33	3619.61
570.182	5869.48	3543.84
570.386	5961.64	3660.57
570.59	5910.44	3746.59
570.794	6059.94	3949.34
570.997	6068.13	3740.44
571.201	6188.96	3828.51
571.405	6094.76	3762.97
571.608	6199.2	3861.27
571.812	6410.14	3867.42
572.016	6244.26	3826.46
572.219	6360.99	4021.02
572.423	6459.29	4121.37
572.627	6559.64	4182.81
572.83	6664.09	4250.39
573.034	6508.44	4264.72
573.237	6721.43	4338.45
573.441	6627.23	4621.07
573.645	6774.68	4297.49
573.848	6868.89	4555.54
574.052	7002.01	4518.67
574.255	6731.67	4586.26
574.459	6944.66	4639.5
574.662	6776.73	4723.47
574.866	6899.61	4834.06
575.069	6610.84	4934.41
575.272	6748.06	4692.75
575.476	6746.01	4940.55
575.679	6872.98	5047.05
575.883	6748.06	5022.47
576.086	6623.13	4961.03
576.29	6500.25	4948.75
576.493	6629.27	5153.54
576.696	6754.2	5309.19
576.9	6551.45	4973.32
577.103	6274.98	5131.02
577.306	6477.73	5253.89
577.51	6410.14	5432.07
577.713	6311.84	5272.32
577.916	6176.67	5382.92
578.119	6195.11	5284.61
578.323	6168.48	5518.08
578.526	6070.18	5481.22
578.729	5951.4	5350.15
578.932	5902.25	5219.08
579.136	5844.9	5344
579.339	5689.26	5200.65
579.542	5861.29	5180.17
579.745	5808.04	5260.04
579.948	5603.24	5440.26
580.151	5619.63	5266.18
580.354	5394.35	5268.23
580.558	5435.31	5407.49
580.761	5373.87	5104.39
580.964	5345.2	5327.62
581.167	5197.74	5083.91
581.37	5062.58	5010.18
581.573	4771.77	5145.35
581.776	4894.65	5210.89
581.979	4954.04	5096.2
582.182	4579.26	5112.58
582.385	4630.46	5063.43
582.588	4487.1	4965.13
582.791	4542.39	4776.72
582.994	4435.9	4903.69
583.197	4526.01	4969.23
583.4	4263.87	4834.06
583.603	4097.99	4725.52
583.806	4050.88	4537.1
584.009	4179.9	4770.57
584.211	3854.28	4391.7
584.414	3954.63	4662.03
584.617	3952.58	4487.95
584.82	3903.43	4588.3
585.023	3794.89	4342.55
585.226	3651.53	4301.59
585.428	3780.55	4334.36
585.631	3682.25	4170.52
585.834	3624.9	4193.05
586.037	3538.89	4113.17
586.24	3739.59	4246.29
586.442	3403.72	3887.9
586.645	3563.47	3873.56
586.848	3518.41	3859.23
587.05	3651.53	3918.62
587.253	3534.79	3754.78
587.456	3499.98	3738.4
587.658	3594.19	3883.8
587.861	3364.81	3670.81
588.064	3612.62	3715.87
588.266	3569.61	3695.39
588.469	3502.03	3576.61
588.672	3463.12	3566.37
588.874	3395.53	3230.5
589.077	3469.26	3314.47
589.279	3510.22	3349.28
589.482	3444.68	3234.6
589.684	3719.11	3291.94
589.887	3631.05	3212.07
590.089	3841.99	3418.91
590.292	3788.74	3183.4
590.494	3774.41	3138.34
590.697	3758.02	3146.53
590.899	3862.47	3126.05
591.102	3651.53	3021.61
591.304	3739.59	2954.02
591.507	3555.27	3097.38
591.709	3780.55	2997.03
591.911	3956.68	3150.63
592.114	3868.61	3091.24
592.316	3917.76	2892.59
592.518	3684.3	2933.54
592.721	3831.75	2839.34
592.923	3964.87	3050.28
593.125	3841.99	2908.97
593.328	3831.75	2906.92
593.53	3811.27	2886.44
593.732	3872.71	2919.21
593.934	3731.4	2796.33
594.137	3633.1	2806.57
594.339	3758.02	2941.74
594.541	3747.78	2966.31
594.743	3635.14	2968.36
594.946	3510.22	2835.24
595.148	3641.29	2745.13
595.35	3663.82	2956.07
595.552	3502.03	3072.81
595.754	3559.37	2761.52
595.956	3798.98	3148.58
596.158	3692.49	3011.37
596.361	3698.63	3083.05
596.563	3516.36	2908.97
596.765	3590.09	3027.75
596.967	3702.73	3173.16
597.169	3600.33	3087.14
597.371	3569.61	3054.37
597.573	3594.19	3171.11
597.775	3383.24	3189.54
597.977	3422.16	3099.43
598.179	3391.44	2943.78
598.381	3522.51	3214.12
598.583	3418.06	3035.94
598.785	3424.2	3023.66
598.987	3420.11	2990.89
599.189	3375.05	3076.9
599.39	3356.62	3064.61
599.592	3436.49	3013.42
599.794	3348.43	3150.63
599.996	3405.77	3132.2
600.198	3375.05	3173.16
600.4	3534.79	3257.12
600.602	3502.03	3228.45
600.803	3499.98	3132.2
601.005	3444.68	3226.4
601.207	3502.03	3138.34
601.409	3438.54	2960.17
601.61	3465.16	3007.27
601.812	3469.26	2999.08
602.014	3641.29	3064.61
602.216	3497.93	3130.15
602.417	3585.99	3212.07
602.619	3477.45	3056.42
602.821	3526.6	2999.08
603.022	3411.92	2863.91
603.224	3665.86	3097.38
603.426	3518.41	3007.27
603.627	3540.94	3033.9
603.829	3762.12	2908.97
604.031	3807.17	3066.66
604.232	3739.59	2984.74
604.434	3784.65	2978.6
604.635	3823.56	2908.97
604.837	3768.26	3121.96
605.038	3854.28	2933.54
605.24	3741.64	2837.29
605.441	3755.97	2859.82
605.643	3917.76	2927.4
605.844	3856.33	2835.24
606.046	3872.71	2902.83
606.247	3805.13	2878.25
606.449	3880.9	2810.67
606.65	3848.13	2929.45
606.852	3817.41	2921.26
607.053	3923.91	2835.24
607.254	3889.09	2923.3
607.456	3751.88	2988.84
607.657	3887.04	3005.22
607.858	3870.66	2908.97
608.06	3850.18	2949.93
608.261	3784.65	2925.35
608.462	3735.49	3011.37
608.664	3772.36	2929.45
608.865	3723.21	2986.79
609.066	3585.99	2822.95
609.267	3579.85	2978.6
609.469	3702.73	3074.85
609.67	3766.21	2937.64
609.871	3739.59	3111.72
610.072	3798.98	3050.28
610.274	3723.21	3023.66
610.475	3577.8	3150.63
610.676	3647.43	3138.34
610.877	3651.53	3138.34
611.078	3534.79	3199.78
611.279	3655.62	3207.97
611.48	3608.52	3105.57
611.681	3674.06	3130.15
611.883	3506.12	3091.24
612.084	3717.06	3486.5
612.285	3700.68	3355.43
612.486	3618.76	3171.11
612.687	3518.41	3296.04
612.888	3547.08	3064.61
613.089	3596.23	3273.51
613.29	3633.1	3367.71
613.491	3620.81	3216.16
613.692	3608.52	3347.23
613.893	3538.89	3187.49
614.094	3520.46	3324.71
614.294	3657.67	3195.68
614.495	3839.94	3318.56
614.696	3852.23	3402.53
614.897	3837.89	3287.84
615.098	3944.39	3605.28
615.299	3934.15	3302.18
615.5	3919.81	3435.3
615.701	4059.07	3433.25
615.901	3856.33	3347.23
616.102	3889.09	3451.68
616.303	3968.96	3179.3
616.504	3897.28	3201.83
616.705	4001.73	3214.12
616.905	4089.79	3255.08
617.106	4171.71	3203.88
617.307	3995.59	3072.81
617.507	3928	3107.62
617.708	4112.32	3293.99
617.909	4284.35	3257.12
618.109	3981.25	3216.16
618.31	4272.06	3150.63
618.511	4186.05	3195.68
618.711	4083.65	3148.58
618.912	4265.92	3347.23
619.113	4108.23	3062.57
619.313	4157.38	3232.55
619.514	4173.76	3187.49
619.714	4136.9	3126.05
619.915	4126.66	3138.34
620.115	4208.58	3291.94
620.316	4071.36	3009.32
620.516	4364.22	3330.85
620.717	4114.37	3265.32
620.917	4206.53	3250.98
621.118	4206.53	3257.12
621.318	4325.31	3142.44
621.519	4095.94	3017.51
621.719	4206.53	3140.39
621.92	4165.57	3236.64
622.12	4018.11	3283.75
622.32	3899.33	3210.02
622.521	3985.35	3195.68
622.721	4069.31	3320.61
622.921	3770.31	3113.77
623.122	3989.44	3277.6
623.322	3878.85	3375.91
623.522	3952.58	3328.8
623.723	3846.09	3169.06
623.923	3735.49	3367.71
624.123	3864.52	3320.61
624.323	3923.91	3253.03
624.524	3825.61	3336.99
624.724	3993.54	3484.45
624.924	3952.58	3326.75
625.124	3938.24	3455.78
625.325	3829.7	3470.11
625.525	3854.28	3646.24
625.725	3862.47	3547.94
625.925	3928	3429.15
626.125	3940.29	3605.28
626.325	3940.29	3416.87
626.525	4050.88	3537.7
626.725	3846.09	3461.92
626.925	3772.36	3474.21
627.126	3807.17	3568.41
627.326	3983.3	3451.68
627.526	4124.61	3568.41
627.726	4087.75	3642.14
627.926	4124.61	3597.09
628.126	4057.03	3650.33
628.326	4143.04	3658.53
628.526	4349.89	3619.61
628.726	4364.22	3629.85
628.925	4192.19	3697.44
629.125	4347.84	3683.1
629.325	4243.39	3769.12
629.525	4239.3	3629.85
629.725	4462.52	3576.61
629.925	4413.37	3545.89
630.125	4601.79	3666.72
630.325	4634.55	3713.82
630.524	4732.86	3797.79
630.724	4495.29	3691.29
630.924	4558.78	3556.13
631.124	4528.06	3482.4
631.324	4569.02	3523.36
631.523	4521.91	3592.99
631.723	4603.83	3601.18
631.923	4632.51	3676.96
632.123	4593.59	3511.07
632.322	4683.7	3375.91
632.522	4624.31	3552.03
632.722	4739	3470.11
632.921	4771.77	3461.92
633.121	4698.04	3547.94
633.321	4612.03	3449.63
633.52	4599.74	3347.23
633.72	4763.58	3451.68
633.92	4808.63	3388.19
634.119	4440	3392.29
634.319	4575.16	3369.76
634.518	4501.44	3308.32
634.718	4628.41	3345.19
634.917	4485.05	3384.1
635.117	4583.35	3466.02
635.316	4579.26	3423.01
635.516	4265.92	3400.48
635.715	4517.82	3482.4
635.915	4691.9	3638.05
636.114	4448.19	3502.88
636.314	4362.17	3455.78
636.513	4290.49	3425.06
636.712	4110.27	3410.72
636.912	4366.27	3648.29
637.111	4517.82	3646.24
637.311	4067.27	3445.54
637.51	4351.93	3685.15
637.709	4181.95	3580.7
637.909	4456.38	3687.2
638.108	4214.72	3453.73
638.307	4134.85	3556.13
638.506	4108.23	3603.23
638.706	4192.19	3566.37
638.905	4118.47	3699.48
639.104	4036.55	3640.09
639.303	4059.07	3517.22
639.503	4249.54	3750.68
639.702	4206.53	3834.65
639.901	4087.75	3715.87
640.1	4190.14	3973.91
640.299	4315.07	3787.55
640.499	4140.99	3697.44
640.698	3964.87	3683.1
640.897	4216.77	3924.76
641.096	4224.96	3820.32
641.295	4110.27	3853.08
641.494	4192.19	3834.65
641.693	4231.1	3953.43
641.892	4294.59	3830.55
642.091	4304.83	3836.7
642.29	4173.76	3820.32
642.489	4247.49	3781.4
642.688	4267.97	3818.27
642.887	4333.5	3855.13
643.086	4444.09	3820.32
643.285	4548.54	3822.36
643.484	4396.99	3785.5
643.683	4431.8	3828.51
643.882	4528.06	3885.85
644.081	4636.6	3935
644.28	4724.66	3949.34
644.479	4698.04	3832.6
644.677	4601.79	3662.62
644.876	4822.97	3859.23
645.075	4657.08	3613.47
645.274	4779.96	3730.2
645.473	4845.49	3840.79
645.672	5003.19	3775.26
645.87	4775.86	3877.66
646.069	4949.94	3703.58
646.268	5031.86	3656.48
646.467	4849.59	3603.23
646.665	5060.53	3570.46
646.864	5056.43	3785.5
647.063	5121.97	3584.8
647.261	4951.99	3719.96
647.46	5078.96	3719.96
647.659	4911.03	3455.78
647.857	4896.69	3654.43
648.056	4954.04	3670.81
648.255	5021.62	3492.64
648.453	4816.82	3437.34
648.652	4861.88	3375.91
648.85	4814.77	3613.47
649.049	4906.93	3580.7
649.247	4845.49	3480.35
649.446	4681.66	3552.03
649.644	4661.18	3455.78
649.843	4804.53	3592.99
650.041	4765.62	3580.7
650.24	4591.55	3457.82
650.438	4640.7	3654.43
650.637	4712.38	3517.22
650.835	4652.98	3556.13
651.034	4540.35	3533.6
651.232	4904.89	3679.01
651.43	4558.78	3697.44
651.629	4263.87	3656.48
651.827	4515.77	3433.25
652.026	4390.84	3695.39
652.224	4462.52	3672.86
652.422	4468.67	3789.6
652.62	4345.79	3603.23
652.819	4198.34	3560.22
653.017	4272.06	3597.09
653.215	4362.17	3824.41
653.414	4272.06	3711.77
653.612	4118.47	3730.2
653.81	4222.91	3769.12
654.008	4411.32	3891.99
654.206	4112.32	3703.58
654.405	4224.96	3785.5
654.603	4208.58	3685.15
654.801	4210.62	3904.28
654.999	4159.42	3894.04
655.197	4433.85	3859.23
655.395	4181.95	3949.34
655.593	4427.71	3898.14
655.791	4546.49	4064.02
655.989	4470.72	3947.29
656.188	4227.01	3932.95
656.386	4366.27	3994.39
656.584	4302.78	4006.68
656.782	4497.34	4086.55
656.98	4290.49	3922.71
657.178	4358.08	3922.71
657.376	4542.39	3951.39
657.574	4648.89	4041.5
657.771	4626.36	4039.45
657.969	4636.6	4004.63
658.167	4761.53	4117.27
658.365	4714.42	4014.87
658.563	4710.33	4039.45
658.761	4861.88	3935
658.959	4716.47	3926.81
659.157	4865.97	4080.41
659.355	4904.89	3883.8
659.552	4904.89	4000.54
659.75	4939.7	3900.19
659.948	5195.7	3928.86
660.146	5048.24	3900.19
660.343	5087.15	4039.45
660.541	4874.17	3973.91
660.739	5273.52	4066.07
660.937	5191.6	4211.48
661.134	5027.76	3959.58
661.332	5156.79	4066.07
661.53	5070.77	3945.24
661.727	5388.21	3916.57
661.925	5244.85	3943.19
662.123	5316.53	3732.25
662.32	5271.47	3900.19
662.518	5410.73	3789.6
662.715	5281.71	3920.67
662.913	5283.76	3889.95
663.111	5506.99	3930.91
663.308	5427.12	3869.47
663.506	5275.57	3812.12
663.703	5103.54	3746.59
663.901	5083.06	3633.95
664.098	5078.96	3781.4
664.296	5025.72	3719.96
664.493	5216.18	3803.93
664.691	5277.62	3810.08
664.888	5287.86	3805.98
665.085	5042.1	3838.75
665.283	4919.22	3597.09
665.48	5695.4	4356.88
665.678	5054.39	3793.69
665.875	4951.99	3722.01
666.072	4861.88	3834.65
666.27	4820.92	3875.61
666.467	4937.65	3695.39
666.664	4831.16	3623.71
666.862	4669.37	3875.61
667.059	4827.06	3773.21
667.256	4716.47	3818.27
667.453	4741.05	3746.59
667.651	4566.97	3625.76
667.848	4620.22	3885.85
668.045	4669.37	3750.68
668.242	4583.35	3879.71
668.44	4554.68	3773.21
668.637	4665.27	3920.67
668.834	4550.59	3916.57
669.031	4378.56	3851.03
669.228	4380.61	3760.92
669.425	4632.51	3889.95
669.622	4460.48	3994.39
669.819	4399.04	3916.57
670.016	4501.44	3906.33
670.214	4556.73	3875.61
670.411	4392.89	3912.47
670.608	4419.52	3953.43
670.805	4403.13	3990.3
671.002	4587.45	4180.76
671.199	4573.11	3887.9
671.396	4384.7	4160.28
671.593	4501.44	4064.02
671.789	5181.36	4592.4
671.986	4747.19	4221.72
672.183	4747.19	4158.23
672.38	4612.03	4274.96
672.577	4474.81	4064.02
672.774	4663.22	3973.91
672.971	4683.7	4127.51
673.168	5013.43	4434.71
673.364	4872.12	4147.99
673.561	4825.01	4203.29
673.758	4941.75	4260.63
673.955	4882.36	4354.83
674.152	5068.72	4129.56
674.348	4978.61	4260.63
674.545	5042.1	4205.33
674.742	5136.31	4223.76
674.939	5210.03	4375.31
675.135	5091.25	4035.35
675.332	5281.71	4383.51
675.529	5457.84	4291.35
675.725	5353.39	4268.82
675.922	5259.18	4254.48
676.119	5371.82	4139.8
676.315	5361.58	4174.61
676.512	5509.04	4313.88
676.708	5482.41	4182.81
676.905	5427.12	4350.74
677.102	5519.28	4100.89
677.298	5459.88	4174.61
677.495	5644.2	4305.68
677.691	5580.71	4145.94
677.888	5836.71	4031.26
678.084	5742.5	4191
678.281	5543.85	4074.26
678.477	5597.1	4178.71
678.673	5863.33	4317.97
678.87	5582.76	3994.39
679.066	5814.18	4145.94
679.263	5728.17	4188.95
679.459	5730.22	4137.75
679.656	5875.62	4248.34
679.852	5722.02	4031.26
680.048	5668.78	4051.74
680.245	5828.52	4168.47
680.441	5560.24	4004.63
680.637	5593	4006.68
680.833	5674.92	4072.22
681.03	5691.31	4068.12
681.226	5619.63	4182.81
681.422	5650.35	3926.81
681.618	5566.38	3998.49
681.815	5513.13	4240.15
682.011	5367.73	3918.62
682.207	5234.61	3973.91
682.403	5410.73	4010.78
682.599	5308.34	3828.51
682.796	5314.48	4088.6
682.992	5203.89	3853.08
683.188	5193.65	3992.34
683.384	5132.21	3859.23
683.58	5230.51	4141.85
683.776	5177.26	4049.69
683.972	5001.14	3969.82
684.168	5091.25	4016.92
684.364	4949.94	4141.85
684.56	4870.07	4041.5
684.756	4929.46	4092.69
684.952	4843.45	4154.13
685.148	4906.93	4162.33
685.344	4804.53	4035.35
685.54	4861.88	4277.01
685.736	4796.34	4143.89
685.932	4923.32	4107.03
686.128	4865.97	4109.08
686.324	4886.45	4346.64
686.52	4759.48	4115.22
686.715	4814.77	4291.35
686.911	4784.05	4182.81
687.107	4650.94	4350.74
687.303	4726.71	4209.43
687.499	4853.69	4219.67
687.694	4886.45	4375.31
687.89	4833.21	4182.81
688.086	4935.6	4367.12
688.282	4941.75	4340.5
688.477	4972.47	4457.23
688.673	4902.84	4213.53
688.869	4931.51	4221.72
689.065	4878.26	4223.76
689.26	5066.67	4385.55
689.456	5099.44	4352.79
689.652	5238.7	4514.58
689.847	5033.91	4453.14
690.043	5177.26	4539.15
690.238	4997.04	4457.23
690.434	5181.36	4481.81
690.63	5218.22	4414.23
690.825	5347.25	4514.58
691.021	5298.1	4371.22
691.216	5259.18	4545.3
691.412	5615.53	4623.12
691.607	5474.22	4629.26
691.803	5451.69	4563.73
691.998	5762.98	4657.93
692.194	5846.95	4696.85
692.389	5627.82	4477.71
692.584	5734.31	4432.66
692.78	5744.55	4360.98
692.975	5838.76	4524.82
693.171	5846.95	4659.98
693.366	5785.51	4619.02
693.561	5750.7	4680.46
693.757	5889.96	4487.95
693.952	6070.18	4567.82
694.147	6072.23	4713.23
694.343	5898.15	4379.41
694.538	6115.23	4530.96
694.733	6098.85	4516.62
694.928	6123.43	4494.1
695.124	6205.35	4539.15
695.319	6246.3	4621.07
695.514	6018.98	4418.32
695.709	6303.65	4510.48
695.904	6156.19	4346.64
696.1	6217.63	4328.21
696.295	6303.65	4403.99
696.49	6223.78	4369.17
696.685	6100.9	4262.68
696.88	6008.74	4311.83
697.075	6180.77	4262.68
697.27	6133.67	4254.48
697.465	5943.21	4418.32
697.66	5873.57	4348.69
697.855	6010.79	4264.72
698.05	5980.07	4293.4
698.245	5853.09	4363.03
698.44	5715.88	4180.76
698.635	5910.44	4371.22
698.83	5840.81	4293.4
699.025	5644.2	4168.47
699.22	6016.93	4334.36
699.415	5943.21	4471.57
699.61	5648.3	4156.18
699.805	5832.61	4438.8
700	5830.57	4313.88
700.195	5666.73	4455.19
700.39	5414.83	4201.24
700.584	5488.56	4039.45
700.779	5529.52	4279.06
700.974	5568.43	4311.83
701.169	5617.58	4305.68
701.364	5406.64	4272.92
701.558	5617.58	4334.36
701.753	5590.95	4399.89
701.948	5558.19	4467.47
702.142	5427.12	4414.23
702.337	5566.38	4481.81
702.532	5427.12	4469.52
702.727	5599.15	4543.25
702.921	5574.57	4629.26
703.116	5631.91	4565.78
703.31	5738.41	4524.82
703.505	5664.68	4592.4
703.7	5779.37	4793.1
703.894	5730.22	4727.57
704.089	5916.58	4946.7
704.283	5902.25	4844.3
704.478	5951.4	4784.91
704.672	5984.16	5047.05
704.867	6188.96	4969.23
705.061	6340.51	4924.17
705.256	6385.57	5106.44
705.45	6485.92	5159.69
705.645	6760.34	5157.64
705.839	6922.13	5116.68
706.034	7096.21	5348.1
706.228	7151.51	5468.93
706.422	7194.51	5276.42
706.617	7460.75	5600
706.811	7595.92	5440.26
707.006	7731.08	5759.74
707.2	7937.93	5796.6
707.394	8343.42	5759.74
707.588	8398.72	5907.2
707.783	8439.68	5948.15
707.977	8810.36	5923.58
708.171	8961.91	6161.14
708.366	9009.01	6042.36
708.56	9289.59	6187.77
708.754	9551.73	6333.17
708.948	9652.08	6372.08
709.142	10041.2	6488.82
709.337	10153.8	6365.94
709.531	10213.2	6462.19
709.725	10243.9	6540.02
709.919	10698.6	6765.29
710.113	11112.3	7062.25
710.307	11014	6886.12
710.501	11184	6769.39
710.695	11523.9	6986.47
710.889	11614	7154.41
711.083	12226.4	7226.09
711.277	12095.3	7181.03
711.471	12230.5	7213.8
711.665	12523.3	7570.15
711.859	12750.6	7523.04
712.053	12951.4	7531.23
712.247	13055.8	7600.87
712.441	13315.9	7457.51
712.635	13743.9	7834.33
712.829	13717.3	7815.9
713.023	13850.4	7860.96
713.217	13965.1	7924.44
713.411	14344	8010.46
713.605	14258	8086.23
713.798	14509.9	8147.67
713.992	15130.4	8395.48
714.186	14858	8258.26
714.38	15011.6	8270.55
714.574	15142.7	8356.57
714.767	15142.7	8415.96
714.961	15292.2	8792.78
715.155	15595.3	8610.51
715.349	15806.2	8643.28
715.542	15808.3	8968.91
715.736	15927	8948.43
715.93	15912.7	8778.45
716.123	16009	9054.92
716.317	16219.9	9188.04
716.51	16195.3	9069.26
716.704	16408.3	9171.66
716.898	16281.4	9167.56
717.091	16705.3	9437.89
717.285	16840.5	9505.48
717.478	16576.3	9358.02
717.672	16596.7	9454.28
717.865	16770.8	9714.37
718.059	16617.2	9573.06
718.252	17063.7	9732.8
718.446	16576.3	9695.94
718.639	16949	10031.8
718.833	16691	9880.25
719.026	16744.2	9939.65
719.22	16553.7	9827.01
719.413	16609	10126
719.606	16658.2	10357.4
719.8	16760.6	10228.4
719.993	16873.2	10480.3
720.187	16537.3	10289.9
720.38	16791.3	10224.3
720.573	16473.9	10478.3
720.766	16267	10408.6
720.96	16607	10765
721.153	16652	10572.5
721.346	16250.6	10513.1
721.54	16385.8	10531.5
721.733	16035.6	10777.3
721.926	16072.5	10504.9
722.119	15787.8	10834.6
722.312	15959.8	10889.9
722.505	16056.1	10765
722.699	15968	10840.8
722.892	15834.9	10963.6
723.085	15331.1	10875.6
723.278	15609.6	10912.4
723.471	15392.5	10926.8
723.664	15271.7	10732.2
723.857	15265.6	11006.6
724.05	15058.7	10920.6
724.243	15107.9	11027.1
724.436	14970.6	10795.7
724.629	14741.3	11016.9
724.822	14571.3	10941.1
725.015	14489.4	11021
725.208	14636.8	11117.2
725.401	14133	11129.5
725.594	14053.2	11133.6
725.787	13885.2	10754.7
725.98	13834	10681
726.173	13717.3	10822.3
726.366	13703	10918.6
726.558	13490	10873.5
726.751	13168.4	10521.3
726.944	13023	10658.5
727.137	13084.5	10912.4
727.33	12771.1	10756.8
727.523	12658.5	10533.6
727.715	12679	10289.9
727.908	12787.5	10771.1
728.101	12291.9	10365.6
728.293	12121.9	10445.5
728.486	12023.6	10486.5
728.679	11679.6	10210
728.872	11546.5	9992.89
729.064	11448.1	10015.4
729.257	11392.9	9962.17
729.449	11022.2	10068.7
729.642	11276.1	10035.9
729.835	10817.4	9788.1
730.027	10786.6	9749.18
730.22	10583.9	9726.66
730.412	10600.3	9624.26
730.605	10393.4	9585.35
730.797	10100.6	9396.93
730.99	10006.4	9267.91
731.182	9975.66	9407.17
731.375	9805.67	9247.43
731.567	9774.95	9145.03
731.76	9351.03	8968.91
731.952	9512.81	8868.56
732.145	9023.35	8807.12
732.337	9170.8	8891.09
732.529	8929.14	8768.21
732.722	8755.07	8348.37
732.914	8775.55	8569.55
733.106	8650.62	8409.81
733.299	8535.93	8190.68
733.491	8318.85	8313.56
733.683	8148.87	8209.11
733.876	7905.16	7895.77
734.068	8064.9	8297.17
734.26	7954.31	8143.58
734.452	7767.95	7840.48
734.645	7630.73	7725.79
734.837	7622.54	7842.53
735.029	7466.89	7723.74
735.221	7288.72	7533.28
735.413	7186.32	7351.01
735.606	7243.67	7457.51
735.798	6971.29	6982.38
735.99	7004.05	7398.12
736.182	6498.2	6814.45
736.374	6584.22	6851.31
736.566	6496.16	6884.08
736.758	6594.46	6843.12
736.95	6533.02	6714.09
737.142	6475.68	6576.88
737.334	6358.94	6546.16
737.526	6131.62	6552.31
737.718	6053.8	6275.83
737.91	5826.47	6222.58
738.102	6172.58	6193.91
738.294	5943.21	6275.83
738.486	5758.89	5833.47
738.678	5633.96	6036.22
738.87	5703.59	6025.98
739.062	5566.38	5794.56
739.253	5470.12	5765.89
739.445	5230.51	5622.53
739.637	5263.28	5737.21
739.829	5076.91	5556.99
740.021	5062.58	5358.34
740.212	5275.57	5632.77
740.404	5087.15	5575.42
740.596	4911.03	5255.94
740.788	4609.98	5018.38
740.979	4751.29	5047.05
741.171	4796.34	5157.64
741.363	4659.13	4977.42
741.554	4775.86	4846.35
741.746	4736.95	4848.4
741.938	4513.72	5034.76
742.129	4335.55	4709.13
742.321	4419.52	4625.17
742.513	4327.36	4793.1
742.704	4224.96	4539.15
742.896	4196.29	4621.07
743.087	4317.12	4469.52
743.279	4124.61	4367.12
743.47	4067.27	4236.05
743.662	4126.66	4383.51
743.853	4085.7	4113.17
744.045	4140.99	4432.66
744.236	4009.92	4197.14
744.428	3971.01	4061.98
744.619	3981.25	4178.71
744.811	3932.1	4027.16
745.002	3846.09	4104.98
745.193	3760.07	4010.78
745.385	3807.17	3746.59
745.576	3751.88	3746.59
745.767	3780.55	3894.04
745.959	3702.73	3902.23
746.15	3727.3	3834.65
746.341	3563.47	3803.93
746.533	3583.95	3621.66
746.724	3712.97	3738.4
746.915	3434.44	3566.37
747.106	3583.95	3754.78
747.298	3520.46	3674.91
747.489	3545.03	3590.94
747.68	3504.07	3539.74
747.871	3536.84	3480.35
748.062	3518.41	3437.34
748.254	3413.96	3457.82
748.445	3653.58	3474.21
748.636	3506.12	3347.23
748.827	3477.45	3402.53
749.018	3463.12	3441.44
749.209	3637.19	3443.49
749.4	3583.95	3455.78
749.591	3657.67	3402.53
749.782	3624.9	3320.61
749.973	3674.06	3240.74
750.164	3874.76	3371.81
750.355	3741.64	3306.27
750.546	3649.48	3261.22
750.737	3614.66	3382.05
750.928	3616.71	3240.74
751.119	3813.32	3322.66
751.31	3782.6	3173.16
751.501	3872.71	3318.56
751.691	3944.39	3310.37
751.882	3987.4	3498.78
752.073	3850.18	3105.57
752.264	3948.48	3273.51
752.455	3954.63	3259.17
752.646	3921.86	3212.07
752.836	4288.45	3205.92
753.027	4054.98	3220.26
753.218	4177.86	3257.12
753.409	4265.92	3369.76
753.599	4372.41	3146.53
753.79	4143.04	3367.71
753.981	4173.76	3132.2
754.171	4456.38	3304.23
754.362	4341.69	3255.08
754.553	4306.88	3367.71
754.743	4487.1	3113.77
754.934	4581.31	3382.05
755.124	4435.9	3124.01
755.315	4517.82	3232.55
755.506	4771.77	3431.2
755.696	4710.33	3334.95
755.887	4526.01	3203.88
756.077	4569.02	3164.97
756.268	4708.28	3177.25
756.458	4911.03	3187.49
756.649	4667.32	3216.16
756.839	4739	3279.65
757.03	4689.85	3224.36
757.22	4800.44	3216.16
757.41	4722.62	3197.73
757.601	4956.08	3396.39
757.791	4878.26	3246.88
757.981	4892.6	3244.84
758.172	5017.52	3187.49
758.362	4822.97	3255.08
758.552	4911.03	3148.58
758.743	4915.12	3261.22
758.933	4890.55	3310.37
759.123	5078.96	3136.29
759.314	4919.22	3156.77
759.504	5001.14	3203.88
759.694	5148.59	3330.85
759.884	4906.93	3142.44
760.074	4984.76	3271.46
760.265	5029.81	3261.22
760.455	4913.08	3236.64
760.645	4837.3	3261.22
760.835	4974.52	3502.88
761.025	4931.51	3191.59
761.215	4829.11	3244.84
761.405	4759.48	3238.69
761.595	4749.24	3210.02
761.785	4829.11	3418.91
761.975	4831.16	3257.12
762.165	4827.06	3349.28
762.355	4841.4	3134.25
762.545	4782.01	3281.7
762.735	4769.72	3277.6
762.925	4601.79	3273.51
763.115	4775.86	3382.05
763.305	4632.51	3343.14
763.495	4323.26	3179.3
763.685	4538.3	3271.46
763.875	4661.18	3380
764.065	4483	3371.81
764.255	4491.2	3183.4
764.445	4366.27	3271.46
764.634	4270.01	3322.66
764.824	4485.05	3285.8
765.014	4253.63	3312.42
765.204	4440	3476.26
765.393	4407.23	3351.33
765.583	4276.16	3392.29
765.773	4184	3136.29
765.963	4253.63	3142.44
766.152	4145.09	3222.31
766.342	4104.13	3179.3
766.532	3897.28	3277.6
766.721	3981.25	3107.62
766.911	3977.16	3345.19
767.101	3749.83	3347.23
767.29	3897.28	3238.69
767.48	3833.8	3203.88
767.669	3852.23	3312.42
767.859	3807.17	3353.38
768.048	3616.71	3210.02
768.238	3715.02	3375.91
768.427	3725.26	3179.3
768.617	3737.54	3191.59
768.806	3635.14	3140.39
768.996	3502.03	3216.16
769.185	3596.23	3224.36
769.375	3499.98	3152.68
769.564	3485.64	3101.48
769.754	3575.75	3181.35
769.943	3540.94	3179.3
770.132	3526.6	3195.68
770.322	3364.81	3048.23
770.511	3366.86	3097.38
770.7	3307.47	3115.81
770.89	3512.27	3181.35
771.079	3416.01	3105.57
771.268	3231.69	2976.55
771.457	3432.4	3152.68
771.647	3383.24	3113.77
771.836	3395.53	3312.42
772.025	3405.77	3173.16
772.214	3532.75	3246.88
772.404	3616.71	3232.55
772.593	3344.33	3068.71
772.782	3381.2	3050.28
772.971	3307.47	3224.36
773.16	3502.03	3134.25
773.349	3387.34	3058.47
773.538	3465.16	3074.85
773.727	3545.03	3175.2
773.916	3512.27	3124.01
774.105	3373	3121.96
774.294	3432.4	2949.93
774.483	3532.75	3040.04
774.672	3534.79	3179.3
774.861	3637.19	2984.74
775.05	3672.01	3171.11
[truncated: 1,649 more rows]
