# Supplementary material for: Designed 2D protein crystals as dynamic molecular gatekeepers for a solid-state device
Source: Nat Commun. 2024 Jul 27;15:6326. doi: 10.1038/s41467-024-50567-8 (PMC11283500; doi:10.1038/s41467-024-50567-8)
Supplement: Supplementary file 3 — Source Data for MS and SI [file 41467_2024_50567_MOESM3_ESM.zip › Source_Data_Files/SI Source Data Files_EditorialVersion_SV/SI_Fig6/NH3 Exp (1) - Hex 2_spectra.csv]

	0 min Exposure	10 min Exposure (Hexane 2)
345.966	-24.23	-66.7300
346.180	-24.23	-66.7300
346.395	-24.23	-66.7300
346.610	-181.93	-105.6400
346.824	-24.23	-56.4900
347.039	2.39	-15.5300
347.254	-22.19	31.5700
347.468	35.16	68.4400
347.683	8.53	-40.1100
347.897	39.25	45.9100
348.112	35.16	27.4800
348.326	-7.85	-36.0100
348.541	-13.99	-33.9600
348.756	10.58	-38.0600
348.970	-54.95	-33.9600
349.185	-63.15	0.8500
349.399	31.06	23.3800
349.614	0.34	43.8600
349.828	84.31	50.0000
350.043	55.64	39.7600
350.257	76.12	129.8800
350.472	-3.75	0.8500
350.686	16.73	35.6700
350.901	102.74	-33.9600
351.115	31.06	7.0000
351.329	45.40	4.9500
351.544	10.58	66.3900
351.758	-42.67	52.0500
351.973	31.06	43.8600
352.187	112.98	140.1200
352.401	88.40	72.5300
352.616	14.68	-21.6700
352.830	6.49	17.2400
353.044	59.73	54.1000
353.259	16.73	60.2400
353.473	72.02	7.0000
353.687	16.73	2.9000
353.902	-26.28	-7.3400
354.116	24.92	13.1400
354.330	61.78	2.9000
354.545	80.21	47.9600
354.759	16.73	56.1500
354.973	72.02	47.9600
355.187	39.25	58.2000
355.402	-24.23	23.3800
355.616	12.63	0.8500
355.830	49.49	21.3300
356.044	53.59	27.4800
356.258	-18.09	97.1100
356.473	35.16	-7.3400
356.687	31.06	95.0600
356.901	20.82	-1.1900
357.115	-22.19	17.2400
357.329	121.17	15.1900
357.543	18.77	97.1100
357.758	74.07	0.8500
357.972	67.92	105.3000
358.186	-34.47	-54.4400
358.400	69.97	13.1400
358.614	104.79	41.8100
358.828	69.97	23.3800
359.042	-28.33	93.0100
359.256	49.49	-76.9700
359.470	51.54	-33.9600
359.684	49.49	72.5300
359.898	49.49	66.3900
360.112	6.49	47.9600
360.326	14.68	31.5700
360.540	63.83	76.6300
360.754	29.01	54.1000
360.968	29.01	19.2900
361.182	10.58	4.9500
361.396	-50.86	15.1900
361.610	-1.71	-13.4800
361.824	90.45	27.4800
362.038	55.64	47.9600
362.252	94.55	115.5400
362.466	18.77	54.1000
362.680	10.58	15.1900
362.893	26.96	39.7600
363.107	57.68	37.7200
363.321	26.96	93.0100
363.535	-50.86	0.8500
363.749	31.06	-38.0600
363.963	39.25	-7.3400
364.176	-30.38	56.1500
364.390	39.25	27.4800
364.604	96.60	-1.1900
364.818	22.87	56.1500
365.032	8.53	23.3800
365.245	12.63	86.8700
365.459	-7.85	41.8100
365.673	24.92	43.8600
365.887	108.88	-9.3900
366.100	88.40	39.7600
366.314	20.82	56.1500
366.528	74.07	129.8800
366.741	22.87	62.2900
366.955	49.49	72.5300
367.169	106.84	33.6200
367.382	100.69	72.5300
367.596	84.31	2.9000
367.810	49.49	68.4400
368.023	65.88	47.9600
368.237	137.56	47.9600
368.451	37.20	62.2900
368.664	88.40	33.6200
368.878	14.68	15.1900
369.091	61.78	117.5900
369.305	0.34	25.4300
369.518	96.60	25.4300
369.732	59.73	72.5300
369.946	49.49	109.4000
370.159	88.40	113.4900
370.373	98.64	-15.5300
370.586	94.55	74.5800
370.800	43.35	109.4000
371.013	43.35	31.5700
371.227	47.44	43.8600
371.440	24.92	105.3000
371.653	88.40	88.9200
371.867	112.98	80.7200
372.080	-1.71	17.2400
372.294	-1.71	52.0500
372.507	69.97	88.9200
372.721	63.83	39.7600
372.934	80.21	142.1600
373.147	-13.99	9.0500
373.361	76.12	129.8800
373.574	80.21	105.3000
373.787	55.64	97.1100
374.001	88.40	78.6800
374.214	43.35	97.1100
374.427	129.36	76.6300
374.641	55.64	103.2500
374.854	63.83	131.9200
375.067	80.21	84.8200
375.280	31.06	70.4800
375.494	96.60	105.3000
375.707	-32.43	19.2900
375.920	98.64	107.3500
376.133	37.20	33.6200
376.347	104.79	56.1500
376.560	72.02	56.1500
376.773	176.47	21.3300
376.986	84.31	93.0100
377.199	59.73	15.1900
377.413	80.21	80.7200
377.626	115.03	74.5800
377.839	115.03	88.9200
378.052	80.21	101.2000
378.265	145.75	127.8300
378.478	151.89	27.4800
378.691	174.42	99.1600
378.905	178.51	113.4900
379.118	67.92	-68.7800
379.331	104.79	50.0000
379.544	39.25	131.9200
379.757	133.46	101.2000
379.970	104.79	74.5800
380.183	155.99	97.1100
380.396	67.92	103.2500
380.609	88.40	99.1600
380.822	139.60	27.4800
381.035	47.44	107.3500
381.248	78.16	74.5800
381.461	84.31	129.8800
381.674	112.98	113.4900
381.887	100.69	113.4900
382.100	106.84	72.5300
382.313	63.83	68.4400
382.526	168.27	209.7500
382.738	155.99	131.9200
382.951	47.44	90.9600
383.164	133.46	72.5300
383.377	137.56	107.3500
383.590	129.36	138.0700
383.803	201.04	105.3000
384.016	61.78	154.4500
384.229	178.51	146.2600
384.441	194.90	162.6400
384.654	63.83	136.0200
384.867	112.98	109.4000
385.080	194.90	133.9700
385.293	160.08	136.0200
385.505	172.37	103.2500
385.718	178.51	168.7900
385.931	147.80	146.2600
386.144	141.65	150.3600
386.356	106.84	90.9600
386.569	123.22	60.2400
386.782	84.31	129.8800
386.994	133.46	181.0700
387.207	172.37	97.1100
387.420	88.40	78.6800
387.632	180.56	76.6300
387.845	137.56	117.5900
388.058	162.13	156.5000
388.270	170.32	105.3000
388.483	155.99	174.9300
388.696	166.23	107.3500
388.908	203.09	160.5900
389.121	188.75	148.3100
389.333	164.18	150.3600
389.546	182.61	160.5900
389.758	170.32	199.5100
389.971	164.18	150.3600
390.184	131.41	117.5900
390.396	186.71	211.7900
390.609	166.23	97.1100
390.821	166.23	191.3100
391.034	203.09	154.4500
391.246	235.86	197.4600
391.459	196.95	187.2200
391.671	145.75	205.6500
391.883	229.71	187.2200
392.096	158.03	131.9200
392.308	231.76	193.3600
392.521	121.17	187.2200
392.733	219.47	123.7300
392.946	192.85	138.0700
393.158	244.05	138.0700
393.370	233.81	148.3100
393.583	170.32	267.0900
393.795	172.37	222.0300
394.007	229.71	162.6400
394.220	186.71	152.4000
394.432	209.23	228.1800
394.644	211.28	273.2300
394.857	151.89	189.2700
395.069	184.66	277.3300
395.281	235.86	162.6400
395.493	231.76	275.2800
395.706	260.43	156.5000
395.918	205.14	179.0300
396.130	223.57	297.8100
396.342	237.91	195.4100
396.555	166.23	150.3600
396.767	285.01	254.8000
396.979	203.09	205.6500
397.191	164.18	246.6100
397.403	291.15	191.3100
397.616	242.00	228.1800
397.828	227.67	258.9000
398.040	260.43	215.8900
398.252	201.04	207.7000
398.464	180.56	246.6100
398.676	221.52	271.1900
398.888	194.90	219.9900
399.100	293.20	238.4200
399.312	254.29	207.7000
399.524	227.67	219.9900
399.737	227.67	256.8500
399.949	285.01	189.2700
400.161	272.72	232.2700
400.373	254.29	289.6200
400.585	256.34	279.3800
400.797	239.95	260.9500
401.009	221.52	279.3800
401.221	368.98	248.6600
401.433	252.24	338.7700
401.645	239.95	236.3700
401.856	223.57	197.4600
402.068	297.30	201.5500
402.280	309.58	289.6200
402.492	252.24	297.8100
402.704	338.26	265.0400
402.916	285.01	254.8000
403.128	272.72	236.3700
403.340	256.34	236.3700
403.552	315.73	277.3300
403.763	323.92	285.5200
403.975	334.16	338.7700
404.187	297.30	324.4300
404.399	244.05	336.7200
404.611	358.74	318.2900
404.823	297.30	312.1400
405.034	270.67	351.0600
405.246	311.63	248.6600
405.458	362.83	398.1600
405.670	334.16	285.5200
405.881	366.93	236.3700
406.093	346.45	277.3300
406.305	305.49	318.2900
406.516	301.39	367.4400
406.728	299.34	279.3800
406.940	319.82	273.2300
407.152	352.59	457.5500
407.363	436.56	404.3000
407.575	399.70	353.1000
407.787	293.20	365.3900
407.998	317.78	326.4800
408.210	385.36	326.4800
408.421	371.02	379.7300
408.633	323.92	373.5800
408.845	354.64	379.7300
409.056	334.16	316.2400
409.268	350.54	318.2900
409.479	325.97	328.5300
409.691	383.31	320.3400
409.902	377.17	318.2900
410.114	391.50	353.1000
410.325	330.06	392.0200
410.537	391.50	432.9700
410.748	416.08	412.5000
410.960	440.65	351.0600
411.171	391.50	451.4100
411.383	375.12	420.6900
411.594	424.27	330.5800
411.806	407.89	514.8900
412.017	428.37	412.5000
412.228	448.85	490.3200
412.440	479.57	406.3500
412.651	409.94	387.9200
412.863	403.79	363.3400
413.074	434.51	404.3000
413.285	379.22	420.6900
413.497	403.79	408.4000
413.708	383.31	455.5000
413.919	391.50	455.5000
414.131	500.05	475.9800
414.342	418.13	467.7900
414.553	399.70	428.8800
414.765	526.67	430.9300
414.976	438.61	410.4500
415.187	424.27	457.5500
415.398	541.01	480.0800
415.610	457.04	432.9700
415.821	510.29	547.6600
416.032	500.05	482.1300
416.243	500.05	543.5700
416.454	452.94	484.1700
416.666	434.51	500.5600
416.877	448.85	461.6500
417.088	543.05	418.6400
417.299	426.32	404.3000
417.510	498.00	506.7000
417.721	452.94	539.4700
417.932	418.13	525.1300
418.144	491.85	465.7400
418.355	414.03	449.3600
418.566	448.85	449.3600
418.777	510.29	484.1700
418.988	436.56	486.2200
419.199	459.09	506.7000
419.410	514.38	500.5600
419.621	502.09	473.9300
419.832	493.90	533.3300
420.043	545.10	580.4300
420.254	518.48	600.9100
420.465	588.11	555.8500
420.676	602.44	557.9000
420.887	567.63	516.9400
421.098	538.96	547.6600
421.309	567.63	576.3300
421.520	549.20	582.4800
421.731	555.34	547.6600
421.941	616.78	539.4700
422.152	563.53	555.8500
422.363	514.38	590.6700
422.574	604.49	566.0900
422.785	567.63	566.0900
422.996	598.35	602.9600
423.207	518.48	623.4400
423.418	518.48	602.9600
423.628	498.00	619.3400
423.839	629.07	574.2800
424.050	649.55	674.6400
424.261	645.45	576.3300
424.471	614.73	652.1100
424.682	696.65	686.9200
424.893	553.29	609.1000
425.104	596.30	529.2300
425.314	686.41	621.3900
425.525	633.16	748.3600
425.736	704.84	670.5400
425.947	575.82	631.6300
426.157	665.93	697.1600
426.368	627.02	588.6200
426.579	667.98	572.2400
426.789	768.33	705.3500
427.000	612.68	607.0500
427.210	678.22	658.2500
427.421	747.85	754.5100
427.632	661.84	682.8300
427.842	745.80	715.5900
428.053	747.85	711.5000
428.263	710.99	662.3500
428.474	776.52	691.0200
428.685	729.42	652.1100
428.895	696.65	777.0300
429.106	700.75	787.2700
429.316	833.86	717.6400
429.527	794.95	742.2200
429.737	713.03	711.5000
429.948	684.36	729.9300
430.158	694.60	695.1100
430.369	825.67	723.7900
430.579	729.42	652.1100
430.789	811.34	844.6200
431.000	770.38	834.3800
431.210	782.67	811.8500
431.421	760.14	756.5500
431.631	835.91	795.4700
431.841	758.09	863.0500
432.052	768.33	785.2300
432.262	743.75	826.1800
432.473	766.28	840.5200
432.683	807.24	809.8000
432.893	852.30	834.3800
433.104	813.38	817.9900
433.314	940.36	850.7600
433.524	825.67	815.9400
433.734	872.78	904.0100
433.945	860.49	842.5700
434.155	876.87	871.2400
434.365	897.35	891.7200
434.575	907.59	838.4700
434.786	915.78	869.1900
434.996	831.82	920.3900
435.206	829.77	852.8100
435.416	780.62	940.8700
435.626	870.73	924.4900
435.837	866.63	1000.2600
436.047	1022.28	912.2000
436.257	942.41	994.1200
436.467	928.07	1006.4100
436.677	891.21	961.3500
436.887	1024.33	947.0100
437.097	981.32	957.2500
437.307	1032.52	936.7800
437.518	1077.57	955.2100
437.728	932.17	947.0100
437.938	885.06	971.5900
438.148	973.13	953.1600
438.358	1032.52	1055.5600
438.568	1007.94	994.1200
438.778	1032.52	983.8800
438.988	891.21	967.4900
439.198	1104.20	1041.2200
439.408	975.17	1055.5600
439.618	1016.13	1028.9300
439.828	964.93	1012.5500
440.038	1063.24	1037.1300
440.247	1016.13	994.1200
440.457	1061.19	1084.2300
440.667	1032.52	1020.7400
440.877	1046.85	1018.6900
441.087	1003.85	959.3000
441.297	1079.62	1112.9000
441.507	1050.95	1073.9900
441.717	1130.82	1102.6600
441.927	1124.68	1065.8000
442.136	954.69	1065.8000
442.346	975.17	1084.2300
442.556	1038.66	959.3000
442.766	1124.68	990.0200
442.976	1128.77	1078.0800
443.185	1108.29	1100.6100
443.395	1202.50	1166.1500
443.605	1089.86	1123.1400
443.815	1014.09	1127.2400
444.024	1063.24	1084.2300
444.234	1120.58	1160.0000
444.444	1161.54	1117.0000
444.653	1057.09	1203.0100
444.863	1104.20	1164.1000
445.073	1151.30	1153.8600
445.282	1122.63	1198.9200
445.492	1110.34	983.8800
445.702	1155.40	1186.6300
445.911	1134.92	1108.8000
446.121	1270.08	1170.2400
446.331	1171.78	1149.7600
446.540	1132.87	1217.3500
446.750	1151.30	1188.6800
446.959	1231.17	1170.2400
447.169	1268.03	1170.2400
447.378	1202.50	1205.0600
447.588	1147.20	1172.2900
447.797	1096.00	1227.5900
448.007	1124.68	1194.8200
448.216	1235.27	1084.2300
448.426	1317.19	1233.7300
448.635	1169.73	1262.4000
448.845	1225.03	1172.2900
449.054	1241.41	1227.5900
449.264	1206.59	1096.5200
449.473	1190.21	1280.8300
449.683	1276.23	1221.4400
449.892	1235.27	1160.0000
450.101	1194.31	1221.4400
450.311	1186.12	1344.3200
450.520	1239.36	1264.4500
450.730	1292.61	1284.9300
450.939	1294.66	1276.7400
451.148	1268.03	1147.7200
451.358	1325.38	1301.3100
451.567	1243.46	1379.1400
451.776	1212.74	1272.6400
451.985	1317.19	1276.7400
452.195	1296.71	1375.0400
452.404	1487.17	1295.1700
452.613	1194.31	1305.4100
452.822	1366.34	1319.7500
453.032	1368.38	1366.8500
453.241	1341.76	1440.5800
453.450	1304.90	1334.0800
453.659	1360.19	1313.6000
453.869	1270.08	1248.0700
454.078	1356.10	1393.4700
454.287	1319.23	1395.5200
454.496	1511.74	1440.5800
454.705	1419.58	1401.6600
454.914	1354.05	1395.5200
455.123	1384.77	1420.1000
455.333	1288.51	1354.5600
455.542	1403.20	1491.7700
455.751	1499.45	1452.8600
455.960	1538.37	1506.1100
456.169	1483.07	1563.4500
456.378	1382.72	1381.1800
456.587	1489.21	1483.5800
456.796	1395.01	1452.8600
457.005	1562.94	1495.8700
457.214	1491.26	1456.9600
457.423	1376.58	1481.5300
457.632	1556.80	1719.1000
457.841	1538.37	1432.3800
458.050	1401.15	1477.4400
458.259	1423.68	1567.5500
458.468	1663.29	1524.5400
458.677	1583.42	1682.2400
458.886	1497.41	1614.6500
459.095	1560.89	1534.7800
459.303	1524.03	1563.4500
459.512	1612.09	1655.6100
459.721	1497.41	1514.3000
459.930	1753.40	1686.3300
460.139	1653.05	1639.2300
460.348	1587.52	1628.9900
460.557	1696.06	1647.4200
460.765	1663.29	1694.5200
460.974	1653.05	1653.5600
461.183	1679.68	1741.6300
461.392	1745.21	1704.7600
461.600	1696.06	1721.1500
461.809	1792.31	1694.5200
462.018	1737.02	1858.3600
462.227	1605.95	1608.5100
462.435	1743.16	1731.3900
462.644	1894.71	1778.4900
462.853	1892.66	1827.6400
463.061	1720.64	1882.9400
463.270	1915.19	1762.1100
463.479	1866.04	1870.6500
463.687	1868.09	1803.0700
463.896	1831.23	1868.6000
464.105	1853.75	1944.3800
464.313	1866.04	1925.9400
464.522	1925.43	1954.6200
464.730	1870.14	1813.3100
464.939	1997.11	1911.6100
465.148	1982.78	1858.3600
465.356	2025.78	1895.2200
465.565	2015.54	1999.6700
465.773	1980.73	2077.4900
465.982	1882.42	1985.3400
466.190	2097.46	2016.0500
466.399	1968.44	1925.9400
466.607	2079.03	2014.0100
466.816	2015.54	2067.2500
467.024	2021.69	2102.0700
467.233	2126.13	2116.4100
467.441	2093.37	2093.8800
467.649	2183.48	2198.3200
467.858	2197.81	2106.1700
468.066	2187.57	2116.4100
468.275	2423.09	2333.4900
468.483	2242.87	2235.1900
468.691	2246.96	2288.4300
468.900	2296.11	2325.3000
469.108	2206.00	2362.1600
469.316	2332.98	2315.0600
469.525	2294.07	2251.5700
469.733	2267.44	2294.5800
469.941	2263.35	2179.8900
470.150	2289.97	2366.2600
470.358	2328.88	2353.9700
470.566	2455.86	2526.0000
470.774	2472.24	2462.5100
470.983	2425.14	2396.9800
471.191	2523.44	2464.5600
471.399	2586.93	2464.5600
471.607	2644.27	2657.0700
471.815	2570.54	2562.8600
472.024	2476.34	2540.3300
472.232	2644.27	2595.6300
472.440	2586.93	2562.8600
472.648	2707.76	2792.2300
472.856	2722.09	2720.5600
473.064	2652.46	2620.2100
473.272	2775.34	2792.2300
473.481	2789.67	2829.1000
473.689	2758.96	2650.9200
473.897	2857.26	2763.5600
474.105	2877.74	2761.5200
474.313	2943.27	2933.5400
474.521	2918.70	2878.2500
474.729	2879.79	2884.3900
474.937	2930.98	2947.8800
475.145	2973.99	2872.1100
475.353	3025.19	3171.1100
475.561	3098.92	3091.2400
475.769	3023.14	3078.9500
475.977	3156.26	3169.0600
476.185	3135.78	3171.1100
476.393	3201.32	3341.0900
476.601	3119.40	3111.7200
476.808	3152.17	3322.6600
477.016	3221.80	3322.6600
477.224	3332.39	3269.4100
477.432	3174.69	3418.9100
477.640	3367.20	3355.4300
477.848	3391.78	3500.8300
478.056	3420.45	3513.1200
478.263	3520.80	3490.5900
478.471	3492.13	3468.0600
478.679	3500.32	3400.4800
478.887	3748.12	3517.2200
479.095	3617.05	3623.7100
479.302	3754.27	3629.8500
479.510	3766.56	3685.1500
479.718	3590.43	3738.4000
479.926	3649.82	3693.3400
480.133	3780.89	3711.7700
480.341	3682.59	3810.0800
480.549	3873.05	3967.7700
480.756	3922.20	3859.2300
480.964	3918.11	3775.2600
481.172	3922.20	3851.0300
481.379	3948.83	3971.8600
481.587	4032.79	4045.5900
481.795	4129.05	3887.9000
482.002	4245.78	4174.6100
482.210	4151.57	4145.9400
482.417	4190.49	4315.9200
482.625	4215.06	4240.1500
482.833	4329.75	4178.7100
483.040	4405.52	4348.6900
483.248	4374.80	4373.2700
483.455	4296.98	4418.3200
483.663	4409.62	4330.2600
483.870	4471.06	4569.8700
484.078	4534.54	4455.1900
484.285	4512.02	4383.5100
484.493	4589.84	4573.9700
484.700	4653.33	4651.7900
484.908	4661.52	4590.3500
485.115	4571.41	4662.0300
485.322	4661.52	4616.9700
485.530	4661.52	4686.6100
485.737	4710.67	4817.6800
485.945	4972.81	4885.2600
486.152	4899.08	4803.3400
486.359	4940.04	4971.2700
486.567	4757.77	5085.9600
486.774	4925.71	5137.1600
486.981	4940.04	5088.0100
487.189	4999.43	4967.1800
487.396	5085.45	5102.3400
487.603	5032.20	5032.7100
487.811	5060.87	5088.0100
488.018	5171.46	5192.4500
488.225	5245.19	5286.6600
488.432	5290.24	5262.0900
488.640	5187.85	5264.1300
488.847	5363.97	5196.5500
489.054	5392.64	5477.1200
489.261	5288.20	5331.7200
489.468	5351.68	5522.1800
489.675	5406.98	5264.1300
489.883	5482.75	5389.0600
490.090	5570.82	5530.3700
490.297	5523.71	5442.3100
490.504	5515.52	5524.2300
490.711	5376.26	5470.9800
490.918	5703.93	5575.4200
491.125	5734.65	5812.9900
491.332	5849.34	5776.1300
491.539	5802.24	5675.7700
491.747	5789.95	5677.8200
491.954	5832.96	5925.6300
492.161	5759.23	5776.1300
492.368	5859.58	5851.9000
492.575	5855.48	5948.1500
492.782	5970.17	5901.0500
492.989	5890.30	5864.1900
493.196	5972.22	5800.7000
493.402	6013.18	5944.0600
493.609	6101.24	5686.0100
493.816	6174.97	6034.1700
494.023	6045.95	6011.6400
494.230	6357.24	6077.1800
494.437	6242.55	6261.4900
494.644	6256.89	6347.5100
494.851	6291.70	6314.7400
495.058	6156.54	6193.9100
495.265	6215.93	6355.7000
495.471	6289.65	6273.7800
495.678	6228.21	6263.5400
495.885	6412.53	6439.6700
496.092	6410.48	6202.1000
496.299	6424.82	6564.5900
496.505	6476.02	6417.1400
496.712	6361.33	6605.5500
496.919	6471.92	6605.5500
497.126	6535.41	6601.4600
497.332	6529.27	6617.8400
497.539	6494.45	6241.0100
497.746	6605.04	6519.5400
497.952	6631.66	6429.4300
498.159	6811.89	6572.7900
498.366	6643.95	6554.3500
498.572	6650.10	6605.5500
498.779	6740.21	6636.2700
498.986	6740.21	6578.9300
499.192	6793.45	6546.1600
499.399	6809.84	6791.9200
499.605	6863.08	6900.4600
499.812	6799.60	6875.8800
500.019	7086.31	6898.4100
500.225	6947.05	7068.3900
500.432	6996.20	6855.4000
500.638	6963.44	7004.9100
500.845	7211.24	7127.7800
501.051	6963.44	6920.9400
501.258	7164.14	7031.5300
501.464	7137.51	6933.2300
501.671	6887.66	7140.0700
501.877	7198.95	7168.7400
502.084	7016.68	6986.4700
502.290	6979.82	7150.3100
502.496	7125.22	7207.6600
502.703	7168.23	7178.9800
502.909	7141.61	7271.1400
503.116	7063.79	7240.4200
503.322	7463.14	7342.8200
503.528	7248.10	7232.2300
503.735	7264.49	7441.1200
503.941	7420.13	7224.0400
504.147	7205.10	7324.3900
504.354	7264.49	7389.9200
504.560	7454.95	7330.5300
504.766	7297.25	7365.3500
504.973	7284.97	7385.8300
505.179	7373.03	7498.4700
505.385	7540.96	7260.9000
505.591	7340.26	7469.8000
505.798	7528.67	7486.1800
506.004	7379.17	7365.3500
506.210	7485.67	7287.5300
506.416	7569.63	7482.0800
506.622	7586.02	7494.3700
506.828	7481.57	7584.4800
507.035	7692.51	7652.0600
507.241	7411.94	7516.9000
507.447	7543.01	7613.1500
507.653	7635.17	7580.3900
507.859	7629.02	7850.7200
508.065	7641.31	7750.3700
508.271	7782.62	7768.8000
508.477	7844.06	7713.5000
508.683	7809.25	7699.1700
508.889	7653.60	7695.0700
509.095	7735.52	7701.2200
509.301	7690.46	7840.4800
509.507	7942.36	7955.1600
509.713	7786.72	7830.2400
509.919	7817.44	7799.5200
510.125	7774.43	8110.8100
510.331	8210.65	8010.4600
510.537	7874.78	8022.7500
510.743	7874.78	7774.9400
510.949	7989.47	7963.3600
511.155	7790.81	7822.0500
511.361	7901.40	7985.8800
511.567	8022.23	7789.2800
511.773	8181.98	8045.2700
511.979	8040.67	7959.2600
512.184	8159.45	7969.5000
512.390	8098.01	7867.1000
512.596	8095.96	8159.9600
512.802	8212.70	8119.0000
513.008	8220.89	8217.3000
513.213	8184.02	8266.4600
513.419	8136.92	8053.4700
513.625	8034.52	8129.2400
513.831	8337.62	8356.5700
514.037	8280.28	8092.3800
514.242	8319.19	8231.6400
514.448	8372.44	8270.5500
514.654	8616.15	8383.1900
514.859	8331.48	8438.4800
515.065	8388.82	8264.4100
515.271	8325.33	8342.2300
515.476	8399.06	8524.5000
515.682	8423.64	8334.0400
515.888	8491.22	8409.8100
516.093	8480.98	8405.7200
516.299	8542.42	8430.2900
516.504	8503.51	8628.9500
516.710	8397.01	8612.5600
516.916	8646.87	8542.9300
517.121	8480.98	8639.1900
517.327	8632.53	8624.8500
517.532	8610.00	8587.9900
517.738	8646.87	8848.0800
517.943	8624.34	8698.5800
518.149	8790.22	8864.4600
518.354	8683.73	8774.3500
518.560	8667.35	8608.4700
518.765	8669.39	8704.7200
518.970	8673.49	8778.4500
519.176	8954.06	9001.6800
519.381	8927.44	8825.5500
519.587	8976.59	8954.5700
519.792	8855.76	8891.0900
519.997	8999.12	8825.5500
520.203	8997.07	9097.9300
520.408	8812.75	8938.1900
520.614	9011.40	9007.8200
520.819	8984.78	9052.8800
521.024	9011.40	8973.0000
521.229	8894.67	9089.7400
521.435	9107.66	9151.1800
521.640	9300.17	9347.7800
521.845	9126.09	9126.6000
522.051	9169.10	9218.7600
522.256	9038.03	9073.3500
522.461	9427.14	9382.6000
522.666	9273.54	9061.0700
522.871	9232.58	9444.0400
523.077	9363.65	9437.8900
523.282	9185.48	9132.7500
523.487	9322.70	9026.2500
523.692	9441.48	9548.4800
523.897	9404.61	9493.1900
524.102	9279.69	9513.6700
524.308	9375.94	9513.6700
524.513	9552.07	9599.6800
524.718	9646.27	9398.9800
524.923	9810.11	9560.7700
525.128	9652.42	9548.4800
525.333	9691.33	9493.1900
525.538	9627.84	9626.3100
525.743	9633.99	9728.7000
525.948	9576.64	9849.5400
526.153	9689.28	9546.4400
526.358	9625.79	9550.5300
526.563	9687.23	9857.7300
526.768	9812.16	9599.6800
526.973	9601.22	9734.8500
527.178	9834.69	9900.7300
527.383	9728.19	9751.2300
527.588	9568.45	9691.8400
527.793	9803.97	9755.3300
527.997	9990.33	9855.6800
528.202	9793.73	9790.1400
528.407	9816.26	9585.3500
528.612	9943.23	9835.2000
528.817	10084.54	9784.0000
529.022	9894.08	9870.0100
529.227	9889.98	9915.0700
529.431	9926.85	10056.3800
529.636	10006.72	10042.0400
529.841	10111.16	10037.9500
530.046	10066.11	9882.3000
530.250	10094.78	10054.3300
530.455	10019.00	10150.5900
530.660	10356.92	10062.5200
530.865	10154.17	10179.2600
531.069	10172.60	10046.1400
531.274	10225.85	10160.8300
531.479	10311.86	10158.7800
531.683	10211.51	10209.9800
531.888	10293.43	10101.4400
532.093	10264.76	10271.4200
532.297	10234.04	10103.4800
532.502	10191.03	10107.5800
532.707	10285.24	10328.7600
532.911	10387.64	10431.1600
533.116	10418.36	10750.6400
533.320	10481.85	10545.8400
533.525	10584.24	10463.9300
533.729	10490.04	10480.3100
533.934	10492.09	10564.2800
534.138	10520.76	10635.9600
534.343	10627.25	10689.2000
534.547	10574.00	10656.4300
534.752	10864.82	10719.9200
534.956	10764.47	10746.5500
535.161	10838.19	10779.3100
535.365	10672.31	10859.1800
535.570	10703.03	10836.6600
535.774	10823.86	10930.8600
535.978	10586.29	10816.1800
536.183	10727.60	10736.3100
536.387	10713.27	10865.3300
536.592	10983.60	10914.4800
536.796	10852.53	11012.7800
537.000	11086.00	10785.4600
537.205	10885.30	11104.9400
537.409	11092.14	11098.8000
537.613	10959.02	10928.8100
537.818	10727.60	10951.3400
538.022	11010.22	11082.4100
538.226	10901.68	10730.1600
538.430	11151.53	11057.8400
538.635	10993.84	10963.6300
538.839	11075.76	10943.1500
539.043	11235.50	11106.9900
539.247	11311.27	11139.7600
539.451	11024.56	11229.8700
539.656	11165.87	11238.0600
539.860	11161.77	11289.2600
540.064	11083.95	11082.4100
540.268	11321.51	11389.6100
540.472	11380.90	11610.7900
540.676	11444.39	11547.3000
540.880	11493.54	11287.2100
541.084	11442.34	11279.0200
541.288	11485.35	11569.8300
541.493	11694.24	11455.1400
541.697	11552.93	11498.1500
541.901	11577.51	11674.2800
542.105	11614.37	11510.4400
542.309	11618.47	11578.0200
542.513	11706.53	11715.2300
542.717	11858.08	11672.2300
542.921	11737.25	11809.4400
543.125	11915.42	11733.6700
543.329	11878.56	11729.5700
543.532	12122.27	11733.6700
543.736	11927.71	11754.1500
543.940	11940.00	11889.3100
544.144	12030.11	11874.9800
544.348	11786.40	11899.5500
544.552	12191.90	12173.9800
544.756	12091.55	12198.5600
544.960	12249.24	12233.3700
545.163	12087.45	12122.7800
545.367	12128.41	12216.9900
545.571	12032.16	12225.1800
545.775	12345.50	12106.4000
545.979	12351.64	12321.4300
546.182	12114.08	12546.7100
546.386	12257.43	12438.1700
546.590	12468.38	12477.0800
546.794	12314.78	12352.1500
546.997	12390.55	12303.0000
547.201	12335.26	12286.6200
547.405	12073.12	12231.3200
547.608	12060.83	12210.8400
547.812	12097.69	12249.7500
548.016	12335.26	12442.2600
548.219	12361.88	12315.2900
548.423	12388.50	12157.6000
548.627	12269.72	12251.8000
548.830	12159.13	12360.3400
549.034	12181.66	12397.2100
549.237	12535.96	12130.9700
549.441	12439.70	12446.3600
549.645	12427.42	12565.1400
549.848	12474.52	12507.8000
550.052	12243.10	12475.0300
550.255	12458.14	12602.0100
550.459	12599.45	12470.9400
550.662	12214.43	12325.5300
550.866	12611.73	12305.0500
551.069	12617.88	12442.2600
551.272	12398.74	12569.2400
551.476	12830.87	12573.3300
551.679	12777.62	12538.5200
551.883	12818.58	12618.3900
552.086	12697.75	12616.3400
552.290	12597.40	12798.6100
552.493	12650.64	12657.3000
552.696	12892.30	12870.2900
552.900	12837.01	12602.0100
553.103	12841.11	12958.3500
553.306	12660.88	12851.8600
553.510	13093.01	12944.0200
553.713	13037.71	12982.9300
553.916	13090.96	12978.8300
554.119	12916.88	12950.1600
554.323	12918.93	12843.6700
554.526	12884.11	13175.4400
554.729	13152.40	12989.0700
554.932	13019.28	13185.6800
555.136	13183.12	13247.1200
555.339	13301.90	13202.0600
555.542	12890.26	12972.6900
555.745	13027.47	13146.7600
555.948	13246.60	13073.0400
556.151	13183.12	13216.4000
556.354	13258.89	13335.1800
556.558	13377.67	13068.9400
556.761	13234.32	13032.0800
556.964	13299.85	13496.9700
557.167	12937.36	13273.7400
557.370	13267.08	13470.3400
557.573	13269.13	13396.6200
557.776	13219.98	13185.6800
557.979	13109.39	12976.7800
558.182	13334.67	13281.9300
558.385	13320.33	13230.7300
558.588	13359.24	13423.2400
558.791	13080.72	13169.2900
558.994	12966.03	13165.2000
559.197	13101.20	13288.0700
559.400	13133.96	13197.9600
559.603	13099.15	13046.4100
559.806	13211.79	13388.4300
560.009	13443.21	13177.4800
560.211	13252.75	13169.2900
560.414	13172.88	13382.2800
560.617	13459.59	13384.3300
560.820	13396.10	13539.9700
561.023	13349.00	13484.6800
561.226	13265.03	13499.0200
561.428	13475.98	13408.9000
561.631	13359.24	13197.9600
561.834	13686.92	13484.6800
562.037	13633.67	13462.1500
562.240	13766.79	13914.7500
562.442	13521.03	13609.6100
562.645	13951.10	13884.0300
562.848	13967.49	13869.7000
563.050	13961.34	14047.8700
563.253	14063.74	13857.4100
563.456	13705.35	13761.1600
563.658	13912.19	13937.2800
563.861	13734.02	13869.7000
564.064	13998.21	13730.4400
564.266	13942.91	13765.2500
564.469	13844.61	14017.1500
564.672	14227.58	13888.1300
564.874	14151.81	14080.6400
565.077	14137.47	13992.5800
565.279	14284.92	14027.3900
565.482	14129.28	14144.1300
565.684	14162.05	14166.6500
565.887	14030.98	14125.6900
566.089	14145.66	14221.9500
566.292	14135.42	14201.4700
566.494	14219.39	14115.4500
566.697	13965.44	14109.3100
566.899	14194.81	13970.0500
567.102	14094.46	14271.1000
567.304	14186.62	14269.0500
567.507	14145.66	14207.6100
567.709	13953.15	14148.2200
567.911	14166.14	14123.6500
568.114	14317.69	14244.4800
568.316	14010.50	14121.6000
568.518	14041.22	14240.3800
568.721	14211.20	13947.5200
568.923	14143.61	14246.5200
569.125	14311.55	14160.5100
569.328	14002.30	14176.8900
569.530	14364.79	14043.7800
569.732	14080.13	14013.0600
569.934	13930.62	13822.5900
570.137	14200.96	14203.5200
570.339	14286.97	14238.3300
570.541	14129.28	14131.8400
570.743	14153.85	14082.6900
570.946	13987.97	13908.6100
571.148	14573.69	14436.9900
571.350	14389.37	14273.1500
571.552	14440.57	14236.2800
571.754	14448.76	14305.9200
571.956	14657.65	14576.2500
572.158	14651.51	14563.9600
572.361	14563.45	14606.9700
572.563	14688.37	14215.8000
572.765	14606.45	14621.3000
572.967	14585.97	14779.0000
573.169	14876.79	14785.1400
573.371	14854.26	14703.2200
573.573	14700.66	14510.7100
573.775	14956.66	14826.1000
573.977	14823.54	14883.4400
574.179	15239.28	14803.5700
574.381	15011.95	14922.3500
574.583	14983.28	14891.6300
574.785	15046.77	14932.5900
574.987	14837.87	14991.9800
575.189	15065.20	14856.8200
575.390	14952.56	14975.6000
575.592	15020.14	15069.8100
575.794	14989.42	15041.1400
575.996	15085.68	14903.9200
576.198	14989.42	15061.6200
576.400	14934.13	15270.5100
576.602	15118.45	15260.2700
576.803	15267.95	15235.6900
577.005	15046.77	15334.0000
577.207	15265.90	15307.3700
577.409	15155.31	15080.0500
577.610	15292.52	14881.3900
577.812	15163.50	15219.3100
578.014	15087.73	15133.2900
578.216	15196.27	15057.5200
578.417	15226.99	15161.9700
578.619	15267.95	15442.5400
578.821	15247.47	15182.4500
579.022	15267.95	15243.8800
579.224	14981.23	15327.8500
579.426	15313.00	15405.6700
579.627	15075.44	15100.5300
579.829	15011.95	15299.1800
580.031	15356.01	15346.2800
580.232	15362.15	15481.4500
580.434	15403.11	15546.9800
580.635	15259.76	15346.2800
580.837	15401.07	15432.3000
581.038	15423.59	15338.0900
581.240	15538.28	15745.6400
581.441	15579.24	15622.7600
581.643	15485.03	15743.5900
581.844	15794.28	15401.5800
582.046	15673.45	15620.7100
582.247	15638.63	15575.6600
582.449	15452.27	15379.0500
582.650	15632.49	15762.0200
582.852	15896.67	15917.6700
583.053	15573.10	15626.8500
583.254	15452.27	15622.7600
583.456	15769.70	15899.2300
583.657	16072.80	15999.5900
583.858	15947.87	15800.9300
584.060	15812.71	16097.8900
584.261	16056.42	15950.4300
584.462	16009.31	16015.9700
584.664	16210.01	16108.1300
584.865	16224.35	16110.1800
585.066	16586.84	16212.5700
585.267	16296.03	16366.1700
585.469	16406.62	16357.9800
585.670	16584.79	16495.1900
585.871	16701.53	16587.3500
586.072	16683.09	16558.6800
586.274	16928.85	16665.1800
586.475	16851.03	16759.3800
586.676	16810.07	16984.6600
586.877	16955.47	16939.6000
587.078	16951.38	16902.7400
587.279	17004.63	17160.7800
587.480	17184.85	16966.2300
587.681	17104.98	17373.7700
587.883	17219.66	17287.7600
588.084	17264.72	17381.9600
588.285	17152.08	17205.8400
588.486	17354.83	17244.7500
588.687	17121.36	17029.7100
588.888	17440.84	17156.6900
589.089	17242.19	17349.2000
589.290	17162.32	17336.9100
589.491	17242.19	17316.4300
589.692	17438.80	17275.4700
589.893	17381.45	17381.9600
590.094	17506.38	17519.1800
590.294	17301.58	17336.9100
590.495	17668.17	17576.5200
590.696	17475.66	17793.6100
590.897	17475.66	17566.2800
591.098	17739.85	17650.2500
591.299	17530.95	17543.7500
591.500	17666.12	17510.9900
591.701	17711.18	17721.9300
591.901	17582.15	17627.7200
592.102	17899.59	17717.8300
592.303	17821.77	18065.9900
592.504	17793.09	18195.0100
592.705	17848.39	17986.1100
592.905	18217.02	18172.4800
593.106	18284.61	18317.8900
593.307	18268.22	18340.4100
593.507	18405.44	18582.0700
593.708	18262.08	18586.1700
593.909	18716.73	18334.2700
594.109	18706.49	18528.8300
594.310	18749.50	18688.5700
594.511	19136.56	19132.9800
594.711	19251.25	18895.4100
594.912	19511.34	19472.9400
595.113	19443.76	19235.3800
595.313	19587.11	19474.9900
595.514	19669.03	20079.1400
595.714	20023.33	19960.3600
595.915	20242.46	20271.6500
596.115	20662.30	20570.6500
596.316	20369.44	20613.6600
596.516	20461.60	20458.0100
596.717	20928.53	20898.3300
596.917	21180.43	20787.7400
597.118	21045.27	21238.2900
597.318	21616.65	21279.2500
597.519	21641.23	21580.3000
597.719	21882.89	21522.9600
597.920	22048.77	21938.6900
598.120	22308.86	22338.0500
598.320	22130.69	22024.7100
598.521	22528.00	22698.4900
598.721	22935.54	22931.9600
598.921	22839.29	23060.9800
599.122	22941.69	23310.8300
599.322	23306.23	23050.7400
599.522	23848.94	23677.4200
599.723	23664.62	23603.6900
599.923	23670.76	24082.9200
600.123	24307.68	24234.4700
600.323	24780.76	24312.2900
600.524	24752.09	24351.2000
600.724	24967.13	24695.2600
600.924	24983.51	25014.7400
601.124	25323.47	25237.9700
601.325	25378.77	25311.7000
601.525	25739.21	25725.3900
601.725	25757.64	25579.9800
601.925	25993.16	26108.3600
602.125	26048.46	26083.7800
602.325	26412.99	26026.4400
602.525	26404.80	26298.8200
602.725	26673.09	26716.6100
602.925	26529.73	26585.5400
603.126	26806.20	27011.5100
603.326	27283.38	26894.7800
603.526	27369.40	27285.9400
603.726	27731.89	27814.3200
603.926	27965.35	27546.0300
604.126	28161.96	27949.4800
604.326	28436.39	28072.3600
604.526	28430.24	27914.6700
604.726	28630.94	28481.9500
604.925	28860.32	28692.9000
605.125	28917.66	28656.0300
605.325	28702.62	29120.9200
605.525	29343.64	29143.4500
605.725	29446.04	29260.1800
605.925	29296.53	29002.1400
606.125	29454.23	29655.4400
606.325	29769.62	29725.0700
606.524	29857.68	29833.6100
606.724	30101.39	29813.1300
606.924	30377.86	30226.8200
607.124	30263.18	30099.8500
607.324	30408.58	30296.4600
607.523	31131.51	30892.4100
607.723	30826.37	31048.0600
607.923	31082.36	31287.6700
608.123	30990.20	31082.8800
608.322	31430.52	31453.5600
608.522	31717.23	31697.2700
608.722	31379.32	31666.5500
608.921	31969.13	31707.5100
609.121	32038.76	31715.7000
609.321	31973.23	32442.7300
609.520	32020.33	31983.9800
609.720	32532.32	32303.4600
609.920	32792.42	32487.7800
610.119	32395.11	32551.2700
610.319	33013.60	32885.0900
610.518	33134.43	32850.2700
610.718	32982.88	33476.9500
610.917	33161.05	33380.7000
611.117	33562.45	33747.2800
611.316	33365.85	33448.2800
611.516	33554.26	33304.9200
611.715	34297.67	34005.3300
611.915	33546.07	33792.3400
612.114	34246.47	33769.8100
612.314	33560.41	33831.2500
612.513	34209.61	34296.1400
612.712	34064.21	34081.1000
612.912	34076.49	33960.2700
613.111	33881.94	34044.2400
613.311	33984.33	34191.6900
613.510	33732.43	34212.1700
613.709	34242.38	34410.8200
613.909	33793.87	34117.9600
614.108	34162.51	34289.9900
614.307	34004.81	34103.6300
614.506	33797.97	34388.3000
614.706	33965.90	34373.9600
614.905	33781.59	34539.8500
615.104	33673.04	33737.0400
615.303	33159.00	33990.9900
615.503	33089.37	33679.7000
615.702	33072.99	33567.0600
615.901	32694.11	33483.0900
616.100	32718.69	33272.1500
616.299	32331.62	32782.6900
616.499	32302.95	32915.8100
616.698	31960.94	32350.5700
616.897	31747.95	32305.5100
617.096	31756.14	31873.3900
617.295	31076.22	31572.3400
617.494	30848.89	31646.0700
617.693	30420.87	31242.6200
617.892	30160.78	31185.2700
618.091	29890.45	30265.7400
618.290	29697.94	30318.9800
618.489	28954.52	29557.1400
618.688	29278.10	29665.6800
618.887	28489.63	29004.1900
619.086	28118.95	29051.2900
619.285	27998.12	28809.6300
619.484	27738.03	28262.8200
619.683	27371.44	27953.5800
619.882	26931.13	27908.5200
620.081	26671.04	27220.4100
620.280	26329.03	26894.7800
620.479	26040.26	26671.5500
620.677	25563.09	26356.1600
620.876	25360.34	25510.3500
621.075	24606.69	25078.2300
621.274	24553.44	25387.4700
621.473	24182.76	24973.7800
621.672	24086.50	24529.3800
621.870	23547.89	23839.2100
622.069	23207.92	23673.3200
622.268	22798.33	23693.8000
622.467	22704.12	23067.1300
622.665	22296.58	22839.8000
622.864	22167.56	22784.5100
623.063	22284.29	22395.3900
623.261	21901.32	22243.8400
623.460	21446.67	22000.1300
623.659	21391.37	21789.1900
623.857	21043.22	21539.3400
624.056	20967.45	21541.3900
624.255	20881.43	20896.2800
624.453	20850.71	21056.0200
624.652	20578.33	20644.3800
624.850	20535.32	20660.7600
625.049	20213.79	20519.4500
625.247	20211.74	20480.5400
625.446	20348.96	20116.0000
625.644	20066.34	20245.0200
625.843	20056.10	20216.3500
626.041	20150.31	20077.0900
626.240	19818.53	20210.2100
626.438	19955.75	20128.2900
626.637	19685.42	20058.6600
626.835	19777.58	19714.6000
627.034	19978.28	19739.1800
627.232	19740.71	19864.1000
627.430	19673.13	19790.3800
627.629	20123.68	20208.1600
627.827	19548.20	20070.9500
628.026	20105.25	20023.8400
628.224	20281.38	20269.6000
628.422	20041.76	20029.9900
628.620	20420.64	20007.4600
628.819	20445.21	20357.6600
629.017	20187.17	20279.8400
629.215	20484.12	20478.4900
629.414	20506.65	20378.1400
629.612	20475.93	20603.4200
629.810	20652.06	20773.4000
630.008	20897.81	21017.1100
630.206	20844.57	21023.2500
630.405	20908.05	20900.3700
630.603	21323.79	21180.9500
630.801	21096.47	21041.6800
630.999	21258.26	21182.9900
631.197	20938.77	21262.8600
631.395	21059.60	20929.0500
631.593	21047.32	21043.7300
631.791	21334.03	21262.8600
631.989	21088.28	21156.3700
632.188	21205.01	21191.1900
632.386	21151.76	21434.8900
632.584	21225.49	21258.7700
632.782	21653.51	21561.8700
632.980	21170.19	21281.3000
633.178	21221.39	21322.2600
633.376	21069.84	21230.1000
633.574	20932.63	21332.5000
633.771	20772.89	21271.0600
633.969	20736.02	20748.8200
634.167	20938.77	20568.6000
634.365	20774.94	21002.7700
634.563	20758.55	20920.8500
634.761	20494.36	20695.5800
634.959	20441.12	20867.6100
635.157	20486.17	20605.4700
635.355	20437.02	20726.3000
635.552	20254.75	20695.5800
635.750	20140.07	20458.0100
635.948	20346.91	20572.7000
636.146	20244.51	20245.0200
636.343	20199.46	20267.5500
636.541	19986.47	20339.2300
636.739	19882.02	20036.1300
636.937	19531.82	19808.8100
637.134	19486.76	19878.4400
637.332	19619.88	19839.5300
637.530	19574.83	19784.2300
637.727	19769.38	19956.2600
637.925	19400.75	19509.8000
638.123	19343.41	19495.4700
638.320	19232.82	19298.8600
638.518	19367.98	19268.1400
638.715	19054.64	19044.9100
638.913	19028.02	19442.2200
639.111	19185.71	19202.6100
639.308	19124.27	19073.5900
639.506	19165.23	19515.9500
639.703	18855.99	19245.6200
639.901	18907.19	18858.5500
640.098	19089.46	18756.1500
640.296	18987.06	19036.7200
640.493	19085.36	19143.2200
640.691	19089.46	18866.7400
640.888	19068.98	19317.2900
641.085	19124.27	19087.9200
641.283	18921.52	19112.5000
641.480	19103.79	19575.3400
641.678	19052.59	19198.5100
641.875	19097.65	19081.7800
642.072	19187.76	19216.9400
642.270	19030.07	19393.0700
642.467	19204.14	19241.5200
642.664	19198.00	19501.6100
642.862	19241.01	19243.5700
643.059	19419.18	19454.5100
643.256	19365.93	19135.0300
643.453	19187.76	19442.2200
643.651	19380.27	19376.6900
643.848	19435.56	19450.4100
644.045	19454.00	19233.3300
644.242	19347.50	19311.1500
644.440	19462.19	19622.4400
644.637	19159.09	19128.8800
644.834	19273.78	19393.0700
645.031	19318.83	19364.4000
645.228	19525.68	19405.3600
645.425	19396.65	19608.1100
645.622	19521.58	19472.9400
645.819	19462.19	19882.5300
646.016	19783.72	19614.2500
646.214	19429.42	19735.0800
646.411	19521.58	19626.5400
646.608	19398.70	19413.5500
646.805	19488.81	19444.2700
647.002	19521.58	19477.0400
647.199	19275.82	19565.1000
647.396	19462.19	19407.4100
647.593	19521.58	19753.5100
647.789	19765.29	19757.6100
647.986	19419.18	19561.0000
648.183	19761.19	19569.1900
648.380	19683.37	19710.5000
648.577	19595.31	19696.1700
648.774	19402.80	19534.3800
648.971	19284.02	19573.2900
649.168	19300.40	19591.7200
649.364	19320.88	19268.1400
649.561	19028.02	19128.8800
649.758	18790.45	19024.4400
649.955	19066.93	19167.7900
650.152	19257.39	18821.6900
650.348	18706.49	18856.5000
650.545	18874.42	19116.5900
650.742	19095.60	19006.0000
650.939	18626.62	18876.9800
651.135	18638.90	18850.3600
651.332	18595.90	18694.7100
651.529	18550.84	18829.8800
651.725	18495.55	18514.4900
651.922	18540.60	18620.9900
652.119	18716.73	18557.5000
652.315	18323.52	18553.4000
652.512	18569.27	18395.7100
652.708	18249.79	17992.2600
652.905	18217.02	18403.9000
653.102	18178.11	18119.2300
653.298	18022.47	18160.1900
653.495	18184.26	18102.8500
653.691	17950.79	18000.4500
653.888	17979.46	17859.1400
654.084	18233.41	18291.2600
654.281	17750.09	17865.2800
654.477	17870.92	18125.3800
654.673	18067.52	18104.9000
654.870	18153.54	17869.3800
655.066	18118.72	17996.3500
655.263	17784.90	18076.2300
655.459	18040.90	18041.4100
655.656	18012.23	18086.4700
655.852	18071.62	17838.6600
656.048	18290.75	17881.6700
656.245	18032.71	17961.5400
656.441	18145.34	18438.7200
656.637	18268.22	18215.4900
656.833	18229.31	18047.5500
657.030	18120.77	17990.2100
657.226	18143.30	18020.9300
657.422	17918.02	18123.3300
657.618	17932.36	18129.4700
657.815	18286.65	18027.0700
658.011	18171.97	18080.3200
658.207	18225.22	18285.1200
658.403	18124.86	18553.4000
658.599	18599.99	18332.2200
658.796	18501.69	18303.5500
658.992	18120.77	18356.8000
659.188	18475.07	18141.7600
659.384	18550.84	18219.5800
659.580	18135.10	18178.6200
659.776	18413.63	18635.3200
659.972	18417.72	18510.3900
660.168	18731.06	18782.7700
660.364	18526.27	18430.5200
660.560	18438.20	18438.7200
660.756	18255.93	18352.7000
660.952	18532.41	18846.2600
661.148	18364.48	18418.2400
661.344	18618.43	18371.1300
661.540	18757.69	18569.7900
661.736	18794.55	18829.8800
661.932	18767.93	18756.1500
662.128	18872.37	18991.6700
662.324	18808.89	19081.7800
662.520	18632.76	18797.1100
662.715	18690.10	18948.6600
662.911	18745.40	18739.7700
663.107	19251.25	19026.4800
663.303	18915.38	18922.0400
663.499	18958.39	18893.3700
663.694	18970.68	19155.5100
663.890	18872.37	18760.2500
664.086	18776.12	18711.1000
664.282	18993.20	18532.9200
664.477	18722.87	18696.7600
664.673	18503.74	18264.6400
664.869	18434.11	18496.0600
665.065	18546.75	18352.7000
665.260	18346.05	18307.6500
665.456	18532.41	18166.3400
665.652	18202.69	18295.3600
665.847	18462.78	18367.0400
666.043	18176.06	18115.1400
666.238	18149.44	18434.6200
666.434	18325.57	18260.5400
666.630	18028.61	18274.8800
666.825	18167.87	18332.2200
667.021	17942.60	18121.2800
667.216	17958.98	18014.7900
667.412	18245.69	18158.1400
667.607	17944.64	18070.0800
667.803	17700.94	17951.3000
667.998	17758.28	17887.8100
668.194	18001.99	17795.6500
668.389	17664.07	17615.4300
668.584	17762.37	17683.0200
668.780	17520.71	17736.2600
668.975	17743.94	17375.8200
669.171	17586.25	17668.6800
669.366	17709.13	17674.8200
669.561	17399.88	17455.6900
669.757	17565.77	17570.3800
669.952	17533.00	17531.4700
670.147	17662.02	17508.9400
670.343	17453.13	17461.8300
670.538	17422.41	17508.9400
670.733	17455.18	17474.1200
670.928	17561.67	17427.0200
671.124	17236.05	17183.3100
671.319	17401.93	17406.5400
671.514	17199.18	17105.4900
671.709	17692.74	17373.7700
671.904	17365.07	17470.0300
672.100	17213.52	17162.8300
672.295	17512.52	17234.5100
672.490	17594.44	17267.2800
672.685	17281.10	17400.4000
672.880	17393.74	17152.5900
673.075	17600.58	17490.5100
673.270	17340.49	17279.5700
673.465	17668.17	17341.0000
673.660	17412.17	17513.0300
673.855	17809.48	17545.8000
674.050	17655.88	17861.1900
674.245	17950.79	17652.3000
674.440	17674.31	17865.2800
674.635	17844.29	18061.8900
674.830	18100.29	17801.8000
675.025	17856.58	17900.1000
675.220	17981.51	18113.0900
675.415	17823.81	17934.9200
675.610	18462.78	18160.1900
675.805	18245.69	18326.0800
676.000	18257.98	18233.9200
676.195	18511.93	18254.4000
676.390	18597.95	18086.4700
676.584	17993.79	18344.5100
676.779	18473.02	18440.7600
676.974	18249.79	17973.8300
677.169	18427.96	18262.5900
677.364	18270.27	18264.6400
677.558	18270.27	18389.5600
677.753	18219.07	18203.2000
677.948	18249.79	18156.1000
678.142	18231.36	18297.4100
678.337	18722.87	18489.9200
678.532	18511.93	18424.3800
678.727	18419.77	18453.0500
678.921	18366.53	18334.2700
679.116	18511.93	18405.9500
679.310	18276.41	18385.4700
679.505	18190.40	18106.9500
679.700	18112.58	18094.6600
679.894	18243.65	18186.8200
680.089	18364.48	18549.3100
680.283	18124.86	18596.4100
680.478	18311.23	18201.1500
680.672	18257.98	18240.0600
680.867	18038.85	18098.7500
681.061	18020.42	18227.7800
681.256	17887.30	18041.4100
681.450	17940.55	17771.0800
681.645	17823.81	17865.2800
681.839	17674.31	17971.7800
682.034	17557.58	17728.0700
682.228	17627.21	17605.1900
682.422	17842.25	17809.9900
682.617	17670.22	17414.7300
682.811	17467.47	17748.5500
683.006	17487.95	17715.7800
683.200	17729.61	17764.9300
683.394	17668.17	17449.5500
683.588	17293.39	17465.9300
683.783	17258.57	17343.0500
683.977	17147.98	17228.3700
684.171	17338.44	17209.9300
684.366	17274.96	17367.6300
684.560	17047.63	17291.8500
684.754	17086.54	17099.3400
684.948	17029.20	17054.2900
685.142	17121.36	17066.5800
685.337	17217.61	17136.2100
685.531	17125.46	17095.2500
685.725	17014.87	16984.6600
685.919	16832.60	17207.8900
686.113	17002.58	16978.5100
686.307	16980.05	17089.1000
686.501	16830.55	17128.0200
686.695	17078.35	16964.1800
686.889	16955.47	16984.6600
687.083	17027.15	17119.8200
687.277	16705.62	16732.7600
687.471	16760.92	16765.5300
687.665	16838.74	16773.7200
687.859	16498.78	16882.2600
688.053	16928.85	16591.4500
688.247	16578.65	16716.3700
688.441	16521.31	16790.1000
688.635	17141.84	16861.7800
688.829	16859.22	16566.8700
689.023	17066.06	16376.4100
689.217	16744.53	16935.5100
689.411	16730.20	16566.8700
689.605	16711.77	16532.0600
689.798	16865.36	16800.3400
689.992	16969.81	16818.7700
690.186	16998.48	16851.5400
690.380	16709.72	16978.5100
690.574	16701.53	16943.7000
690.767	16875.60	16673.3700
690.961	16945.23	16720.4700
691.155	16613.46	16775.7700
691.349	16951.38	16896.6000
691.542	16805.97	16816.7200
691.736	16988.24	16841.3000
691.930	16949.33	16849.4900
692.123	16975.95	17168.9800
692.317	16934.99	16931.4100
692.510	16943.19	17072.7200
692.704	17129.55	16960.0800
692.898	16869.46	17058.3900
693.091	17053.78	16982.6100
693.285	17195.09	17062.4800
693.478	17391.69	17099.3400
693.672	17195.09	17150.5400
693.865	17424.46	17377.8700
694.059	17231.95	17152.5900
694.252	17213.52	17381.9600
694.446	17176.66	17316.4300
694.639	17260.62	17324.6200
694.833	17330.25	17513.0300
695.026	17356.88	17306.1900
695.220	17203.28	17332.8100
695.413	17381.45	17603.1400
695.606	17137.74	17205.8400
695.800	17485.90	17422.9200
695.993	17446.99	17506.8900
696.187	17438.80	17220.1700
696.380	17580.11	17379.9200
696.573	17510.47	17242.7000
696.766	17401.93	17168.9800
696.960	17496.14	17308.2400
697.153	17485.90	17351.2400
697.346	17563.72	17343.0500
697.540	17299.53	17117.7800
697.733	17172.56	17320.5300
697.926	17295.44	17257.0400
698.119	17352.78	17279.5700
698.312	17377.36	17248.8500
698.505	17209.42	17271.3700
698.699	17279.05	17134.1600
698.892	17104.98	17197.6500
699.085	16959.57	17031.7600
699.278	17135.70	17422.9200
699.471	17227.85	17298.0000
699.664	17021.01	16867.9200
699.857	16951.38	17042.0000
700.050	16803.92	17107.5400
700.243	16670.81	16849.4900
700.436	16750.68	16441.9500
700.629	16588.89	16546.3900
700.822	16396.38	16734.8100
701.015	16519.26	16398.9400
701.208	16609.37	16702.0400
701.401	16293.98	16441.9500
701.594	16461.91	16570.9700
701.787	16375.90	16347.7400
701.980	16339.04	16456.2800
702.173	15853.67	16046.6900
702.366	15992.93	16394.8400
702.558	16103.52	16079.4600
702.751	16037.98	16128.6100
702.944	15945.83	16069.2200
703.137	16212.06	15944.2900
703.330	16144.48	15684.2000
703.523	15829.09	15927.9100
703.715	15827.04	15729.2500
703.908	16201.82	16091.7400
704.101	16054.37	15762.0200
704.293	16007.27	16163.4200
704.486	15962.21	15921.7600
704.679	16261.21	15897.1900
704.872	15536.23	15831.6500
705.064	15964.26	15868.5200
705.257	15896.67	15671.9100
705.449	15736.93	15745.6400
705.642	15775.84	15888.9900
705.835	15710.31	15659.6200
706.027	15700.07	15630.9500
706.220	15833.19	15759.9700
706.412	15390.83	15663.7200
706.605	15624.29	15469.1600
706.797	15648.87	15538.7900
706.990	15775.84	15743.5900
707.182	15691.88	15483.5000
707.375	15786.08	15671.9100
707.567	15419.50	15696.4900
707.760	15671.40	15903.3300
707.952	15548.52	15676.0100
708.145	15630.44	15626.8500
708.337	15745.13	15745.6400
708.529	15741.03	15759.9700
708.722	15741.03	15649.3800
708.914	16083.04	15770.2100
709.106	16060.51	15940.1900
709.299	15939.68	15721.0600
709.491	15847.52	15616.6200
709.683	16042.08	15782.5000
709.876	15810.66	15983.2000
710.068	16124.00	15989.3500
710.260	15958.11	15917.6700
710.452	15978.59	16071.2600
710.645	16347.23	15960.6700
710.837	16382.04	15989.3500
711.029	16287.84	16343.6400
711.221	16234.59	16179.8100
711.413	16236.64	16001.6300
711.606	16394.33	16128.6100
711.798	16382.04	16394.8400
711.990	16222.30	16284.2500
712.182	16285.79	16294.4900
712.374	16388.19	16079.4600
712.566	16775.25	16448.0900
712.758	16572.50	16841.3000
712.950	16648.28	16548.4400
713.142	16705.62	16792.1500
713.334	16728.15	16333.4000
713.526	16773.21	16882.2600
713.718	16736.34	16581.2100
713.910	16687.19	16839.2500
714.102	16894.04	16892.5000
714.294	16963.67	16915.0300
714.486	16605.27	16857.6800
714.678	16873.56	16800.3400
714.870	16932.95	16921.1700
715.062	16722.01	16923.2200
715.253	16654.42	16808.5300
715.445	16679.00	16738.9000
715.637	16789.59	16994.9000
715.829	16633.94	16972.3700
716.021	16588.89	16796.2500
716.212	16746.58	16974.4200
716.404	17080.40	16908.8800
716.596	17014.87	16771.6700
716.788	16861.27	17134.1600
716.979	16842.84	17070.6700
717.171	16789.59	16826.9600
717.363	16818.26	17011.2800
717.554	16730.20	16654.9400
717.746	16664.66	16601.6900
717.938	16562.26	16638.5500
718.129	16609.37	16552.5400
718.321	16472.15	16642.6500
718.513	16466.01	16431.7100
718.704	16212.06	16489.0500
718.896	16322.65	16220.7700
719.087	16400.48	16368.2200
719.279	16509.02	16349.7900
719.470	16158.81	16269.9200
719.662	16314.46	16036.4500
719.853	16062.56	16351.8400
720.045	15964.26	16327.2600
720.236	16201.82	16196.1900
720.428	16138.34	16314.9700
720.619	16173.15	16136.8000
720.811	16015.46	16415.3200
721.002	15841.38	15995.4900
721.193	16169.05	15723.1100
721.385	15863.91	15972.9600
721.576	15908.96	15807.0800
721.767	15681.64	15839.8400
721.959	15560.81	15819.3600
722.150	15724.65	15735.4000
722.341	15630.44	15690.3400
722.533	15489.13	15465.0700
722.724	15396.97	15598.1800
722.915	15538.28	15360.6200
723.106	15382.63	15270.5100
723.298	15417.45	15237.7400
723.489	15401.07	15286.8900
723.680	15183.98	15278.7000
723.871	15216.75	15299.1800
724.062	15341.68	15047.2800
724.254	14819.44	14918.2600
724.445	15112.30	15041.1400
724.636	14954.61	15026.8000
724.827	15247.47	15231.6000
725.018	15100.01	15170.1600
725.209	15155.31	15147.6300
725.400	15173.74	14877.3000
725.591	14876.79	15102.5700
725.782	15165.55	14965.3600
725.973	15200.37	15055.4700
726.164	15104.11	15078.0000
726.355	14991.47	14965.3600
726.546	14962.80	14779.0000
726.737	14841.97	14862.9600
726.928	15100.01	14887.5400
727.119	14981.23	14932.5900
727.310	14999.66	14903.9200
727.501	15030.38	15039.0900
727.691	15278.19	14766.7100
727.882	14954.61	15307.3700
728.073	15251.56	14903.9200
728.264	15155.31	15217.2600
728.455	15161.45	14918.2600
728.646	15249.52	15131.2500
728.836	15337.58	15471.2100
729.027	15601.77	15403.6300
729.218	15562.86	15317.6100
729.409	15530.09	15481.4500
729.599	15571.05	15528.5500
729.790	15380.59	15573.6100
729.981	15470.70	15534.7000
730.171	15622.25	15635.0500
730.362	15788.13	15583.8500
730.553	15947.87	15745.6400
730.743	16093.28	16067.1700
730.934	16105.57	15893.0900
731.124	16302.17	16194.1400
731.315	16341.08	16192.0900
731.506	16525.40	16286.3000
731.696	16300.12	16261.7300
731.887	16300.12	16384.6000
732.077	16572.50	16370.2700
732.268	16853.08	16501.3400
732.458	16590.94	16400.9900
732.649	16500.83	16618.0700
732.839	16883.80	16677.4600
733.030	16625.75	16794.2000
733.220	16584.79	16980.5600
733.410	16828.50	16908.8800
733.601	16996.43	16915.0300
733.791	16932.95	17046.1000
733.981	16869.46	16998.9900
734.172	16863.32	17111.6300
734.362	16947.28	16912.9800
734.552	16961.62	17142.3500
734.743	17094.74	17195.6000
734.933	17139.79	17168.9800
735.123	17225.81	17474.1200
735.314	17299.53	17316.4300
735.504	17227.85	17551.9500
735.694	17834.05	17166.9300
735.884	17262.67	17107.5400
736.074	17500.23	17310.2900
736.265	17104.98	17142.3500
736.455	17332.30	17171.0200
736.645	17322.06	17248.8500
736.835	17352.78	17146.4500
737.025	17139.79	17162.8300
737.215	17188.94	17261.1300
737.405	17190.99	17250.8900
737.595	16939.09	17410.6400
737.785	16836.69	17259.0900
737.975	17107.02	17177.1700
738.165	16652.38	17119.8200
738.355	17125.46	17185.3600
738.545	17137.74	17107.5400
738.735	16908.37	17175.1200
738.925	16554.07	16814.6800
739.115	17061.97	16998.9900
739.305	16777.30	16743.0000
739.495	16693.33	16595.5400
739.685	16683.09	16439.9000
739.875	16615.51	16777.8100
740.065	16365.66	16712.2800
740.255	16427.10	16233.0500
740.445	16156.77	16284.2500
740.634	16019.55	16329.3100
740.824	16087.14	16302.6800
741.014	16001.12	15932.0000
741.204	15874.15	16228.9600
741.393	15716.45	15868.5200
741.583	15855.72	15499.8800
741.773	15679.59	15577.7000
741.963	15538.28	15747.6900
742.152	15695.97	15788.6400
742.342	15587.43	15432.3000
742.532	15544.42	15506.0200
742.721	15276.14	15227.5000
742.911	15325.29	15436.3900
743.101	15431.79	15245.9300
743.290	15499.37	15348.3300
743.480	15476.84	15409.7700
743.669	15163.50	15393.3900
743.859	15222.89	15178.3500
744.048	15327.34	14926.4500
744.238	15431.79	15202.9300
744.427	15353.96	15106.6700
744.617	15190.13	15049.3300
744.806	15208.56	15059.5700
744.996	15427.69	15012.4600
745.185	15380.59	15207.0200
745.375	15270.00	15026.8000
745.564	15462.51	15286.8900
745.754	15550.57	15434.3500
745.943	15726.69	15282.8000
746.132	15902.82	15667.8100
746.322	15583.34	15360.6200
746.511	15923.30	15506.0200
746.700	15868.00	15565.4200
746.890	15945.83	15968.8700
747.079	16146.53	15796.8400
747.268	16052.32	15741.5400
747.457	16099.42	15864.4200
747.647	16281.69	16095.8400
747.836	16058.46	15962.7200
748.025	16486.49	15927.9100
748.214	16435.29	16319.0700
748.404	16724.05	16591.4500
748.593	16941.14	16726.6100
748.782	17004.63	16661.0800
748.971	17299.53	17060.4300
749.160	17297.49	17037.9100
749.349	17684.55	17271.3700
749.538	17768.52	17316.4300
749.727	17930.31	17943.1100
749.916	17940.55	17551.9500
750.105	18493.50	18068.0300
750.294	18434.11	18184.7700
750.483	18718.78	18348.6100
750.672	18776.12	18438.7200
750.861	19320.88	18999.8600
751.050	19329.07	19049.0100
[truncated: 1,649 more rows]
