# Supplementary material for: Designed 2D protein crystals as dynamic molecular gatekeepers for a solid-state device
Source: Nat Commun. 2024 Jul 27;15:6326. doi: 10.1038/s41467-024-50567-8 (PMC11283500; doi:10.1038/s41467-024-50567-8)
Supplement: Supplementary file 3 — Source Data for MS and SI [file 41467_2024_50567_MOESM3_ESM.zip › Source_Data_Files/SI Source Data Files_EditorialVersion_SV/SI_Fig6/NH3 Exp- Hexane 2 (Shift).csv]

Time (sec)	Peak Shift (nm)	Peak Shift (nm)	Peak Shift (nm)
10	0.00000000	0.00000000	0.00000000
20	0.47111877	0.37438763	-0.72845740
30	0.51910752	0.18244280	-0.81995380
40	0.48510191	0.30103979	-0.91282510
50	0.48771929	0.36369404	-0.86887950
60	0.52538110	0.34163469	-0.92513800
70	0.54452771	0.41542045	0.98717098
80	0.06126520	0.48329928	0.94160611
90	0.18589210	0.59922796	0.88808725
100	0.16833440	0.45183976	0.78894241
110	0.17056130	0.60003253	0.79633626
120	0.16351950	0.61525816	0.80584846
130	0.12721080	0.65523181	0.74151380
140	0.17346860	0.73256173	0.68799493
150	0.12555200	0.77812661	0.60625518
160	0.15121500	0.65771680	0.55347977
170	0.18894200	0.67151662	0.54142148
180	0.08211090	0.09067174	0.15257184
190	0.18284500	0.11997005	0.07788334
200	0.08992960	0.03956366	0.07099647
210	0.12322230	0.11122429	0.09565415
220	0.07713642	0.08280055	0.15116925
230	0.10275011	0.11029505	0.06169437
240	0.05650288	0.06065189	0.09365618
250	0.07981491	0.08567572	0.08068588
260	0.05960912	0.06398622	0.17899855
270	0.05650288	0.06065189	0.14926976
280	0.08993817	0.09654233	0.15664467
290	0.08404142	0.09021258	0.08082184
300	0.05638067	0.06052071	0.13459541
310	0.07663738	0.08226487	0.09815940
320	0.04008568	0.04302917	0.17948221
330	0.05618717	0.06031299	0.10607347
340	0.10231218	0.10982496	0.07749908
350	0.05904898	0.06338494	0.16787569
360	0.17442424	0.15813740	-0.57069670
370	0.14177081	0.15476719	-0.66856110
380	0.07050364	0.14038339	-0.53885760
390	0.07128580	0.06277289	-0.67091880
400	0.17392867	0.01112133	-0.16006770
410	0.11356591	0.01572467	-0.15073890
420	0.09748947	0.14103927	-0.53395450
430	0.06822061	0.16214709	0.04138550
440	0.10068299	0.16913703	0.05800909
450	0.17633575	0.17396992	0.10562976
460	0.12386730	0.09829312	0.06096370
470	0.08532638	0.12227253	0.08794203
480	0.19299697	0.07360550	0.08981769
490	0.07202162	0.10376916	0.13273340
500	0.10187782	0.07897928	0.18389204
510	0.19227581	0.12380619	0.15746951
520	0.16877640	0.06514911	0.13477374
530	0.10635538	-0.08957150	-0.40963570
540	0.11058189	-0.01734400	-0.39453230
550	0.02188621	0.00795399	-0.34629910
560	0.10697662	0.04518805	-0.32584890
570	0.16373412	0.04338542	-0.29178220
580	0.10561192	0.06557716	-0.27854250
590	0.14875291	0.01504231	-0.20270970
600	0.13942403	0.10423703	-0.18418430
