# Supplementary material for: Designed 2D protein crystals as dynamic molecular gatekeepers for a solid-state device
Source: Nat Commun. 2024 Jul 27;15:6326. doi: 10.1038/s41467-024-50567-8 (PMC11283500; doi:10.1038/s41467-024-50567-8)
Supplement: Supplementary file 3 — Source Data for MS and SI [file 41467_2024_50567_MOESM3_ESM.zip › Source_Data_Files/SI Source Data Files_EditorialVersion_SV/SI_Fig6/Hexane 2 - NH3 Study (Response).csv]

Time (sec)	Hexane Exposure (10 min)	Hexane Exposure (10 min)	Hexane Exposure (10 min)
10	1.00000000	1.00000000	1.00000000
20	0.99177100	1.00952600	1.00854700
30	1.00013100	1.00872300	0.99833000
40	0.99191300	0.99320100	1.00291700
50	0.99322100	0.99349500	0.99903000
60	0.99583800	1.01121600	1.00265600
70	1.00154700	1.00309600	1.00587400
80	0.99065200	0.99831300	0.99861600
90	0.99806300	1.00924800	1.00541700
100	0.99888600	0.99604600	1.00798200
110	0.99284100	0.99874100	1.00671900
120	0.99618300	1.00927600	1.01151200
130	0.99857500	1.00001800	0.99635800
140	0.99575200	1.01039500	1.00237000
150	1.00134500	0.99385400	1.01109700
160	1.00048200	0.99471700	1.00554700
170	1.00147200	0.99269800	1.00801600
180	0.99736900	1.00107400	1.01178400
190	0.99549200	1.01096400	1.00728500
200	0.99276100	0.99810600	1.01012800
210	0.99839300	1.00318000	1.00649600
220	0.99692200	0.99858000	1.01212800
230	0.99871400	0.99695200	1.00422200
240	0.99623300	1.00030900	1.00561600
250	0.99317000	1.01073400	1.00213200
260	0.99816100	1.00507800	1.01172200
270	0.99738800	1.00216500	1.01060300
280	0.99865000	1.01448900	0.99999900
290	0.99624100	1.01145700	1.00615100
300	0.99604300	1.00583900	0.99985400
310	0.99904600	0.99496300	1.01028100
320	0.99621200	1.00799200	1.00440100
330	0.99207000	1.00723600	0.99864600
340	0.99514500	0.99463800	1.00075500
350	0.99506000	0.99645600	1.01205700
360	1.00042100	1.00305600	0.99928300
370	0.99769500	0.99957200	1.00176100
380	0.99489700	1.00485200	0.99800800
390	0.99848500	1.01398000	0.99866600
400	1.00000700	1.01389200	0.99780600
410	0.99696000	1.00125100	1.00556900
420	0.99743500	0.99943300	1.00748900
430	0.99767500	1.00156000	1.00453300
440	0.99110300	1.00253200	1.00579100
450	0.99883400	1.00352500	1.01074100
460	0.99997200	1.00402000	1.00098400
470	0.99637200	1.00933800	1.00169400
480	0.99028900	1.01351900	0.99936400
490	0.99948900	1.00692200	1.00819500
500	0.99064600	1.01111500	1.00426000
510	0.99703600	0.99578500	1.00695200
520	0.99609900	0.99768200	0.99928800
530	0.99051300	0.99631900	1.00099000
540	1.00068700	0.99543000	1.00787800
550	0.99474100	1.00861500	1.00643000
560	0.99536500	1.00678500	1.00095700
570	0.99677100	1.00512300	1.00191700
580	0.99533100	1.00416300	1.00029200
590	1.00212300	1.00293500	0.99687700
600	0.99914300	0.99223800	1.00916700
