# Supplementary material for: Designed 2D protein crystals as dynamic molecular gatekeepers for a solid-state device
Source: Nat Commun. 2024 Jul 27;15:6326. doi: 10.1038/s41467-024-50567-8 (PMC11283500; doi:10.1038/s41467-024-50567-8)
Supplement: Supplementary file 3 — Source Data for MS and SI [file 41467_2024_50567_MOESM3_ESM.zip › Source_Data_Files/SI Source Data Files_EditorialVersion_SV/SI_Fig6/NH3 Exp (1) - NH3_spectra.csv]

	0 min Exposure	10 min Exposure (NH3)
345.966	-82.94	-123.0500
346.180	-82.94	-123.0500
346.395	-82.94	-123.0500
346.610	-101.37	-96.4300
346.824	-19.46	-45.2300
347.039	-29.70	32.6000
347.254	56.32	-69.8000
347.468	95.23	75.6000
347.683	17.41	36.6900
347.897	-72.70	-34.9900
348.112	17.41	8.0200
348.326	-17.41	-12.4600
348.541	-44.03	-32.9400
348.756	9.22	12.1200
348.970	-19.46	-61.6100
349.185	-17.41	36.6900
349.399	5.12	10.0700
349.614	-27.65	-16.5500
349.828	-33.79	71.5100
350.043	-15.36	-26.7900
350.257	70.65	108.3700
350.472	-15.36	-22.7000
350.686	9.22	40.7900
350.901	-23.55	48.9800
351.115	-9.22	-28.8400
351.329	-17.41	40.7900
351.544	-7.17	1.8800
351.758	-11.26	20.3100
351.973	-9.22	28.5000
352.187	56.32	112.4700
352.401	76.80	61.2700
352.616	-52.22	-8.3600
352.830	37.89	8.0200
353.044	5.12	42.8400
353.259	-48.13	-37.0300
353.473	-29.70	-20.6500
353.687	48.13	61.2700
353.902	15.36	-24.7500
354.116	29.70	10.0700
354.330	-17.41	-16.5500
354.545	-48.13	83.8000
354.759	-39.94	18.2600
354.973	87.04	36.6900
355.187	52.22	137.0400
355.402	46.08	22.3600
355.616	-21.50	57.1700
355.830	37.89	12.1200
356.044	-58.37	26.4500
356.258	56.32	94.0400
356.473	-17.41	81.7500
356.687	58.37	3.9300
356.901	-9.22	46.9300
357.115	15.36	12.1200
357.329	-7.17	-37.0300
357.543	15.36	34.6400
357.758	52.22	40.7900
357.972	29.70	12.1200
358.186	13.31	-28.8400
358.400	58.37	40.7900
358.614	33.79	-2.2200
358.828	-68.61	-49.3200
359.042	44.03	65.3600
359.256	-25.60	69.4600
359.470	-29.70	30.5500
359.684	5.12	34.6400
359.898	60.42	16.2100
360.112	-3.07	-0.1700
360.326	-1.02	10.0700
360.540	23.55	14.1700
360.754	7.17	67.4100
360.968	5.12	18.2600
361.182	15.36	-0.1700
361.396	23.55	98.1300
361.610	23.55	61.2700
361.824	64.51	143.1900
362.038	33.79	20.3100
362.252	-41.98	1.8800
362.466	-3.07	-55.4700
362.680	33.79	55.1200
362.893	46.08	100.1800
363.107	56.32	46.9300
363.321	23.55	-20.6500
363.535	-1.02	18.2600
363.749	33.79	-6.3100
363.963	46.08	63.3200
364.176	62.46	91.9900
364.390	-3.07	-14.5100
364.604	-1.02	-0.1700
364.818	-5.12	26.4500
365.032	-31.74	-16.5500
365.245	-66.56	48.9800
365.459	9.22	96.0800
365.673	9.22	24.4000
365.887	-27.65	48.9800
366.100	21.50	-77.9900
366.314	37.89	51.0300
366.528	39.94	73.5600
366.741	56.32	1.8800
366.955	80.89	96.0800
367.169	80.89	94.0400
367.382	37.89	-16.5500
367.596	-48.13	42.8400
367.810	3.07	57.1700
368.023	-80.89	65.3600
368.237	62.46	143.1900
368.451	89.09	16.2100
368.664	58.37	98.1300
368.878	7.17	-32.9400
369.091	70.65	55.1200
369.305	41.98	24.4000
369.518	5.12	42.8400
369.732	91.13	44.8800
369.946	27.65	110.4200
370.159	91.13	75.6000
370.373	-19.46	18.2600
370.586	21.50	61.2700
370.800	115.71	122.7100
371.013	37.89	28.5000
371.227	72.70	98.1300
371.440	82.94	65.3600
371.653	21.50	98.1300
371.867	41.98	38.7400
372.080	72.70	-4.2700
372.294	7.17	20.3100
372.507	134.14	73.5600
372.721	7.17	46.9300
372.934	17.41	69.4600
373.147	25.60	32.6000
373.361	62.46	155.4700
373.574	89.09	67.4100
373.787	23.55	65.3600
374.001	-23.55	48.9800
374.214	37.89	98.1300
374.427	52.22	69.4600
374.641	-48.13	53.0800
374.854	46.08	110.4200
375.067	41.98	30.5500
375.280	113.66	38.7400
375.494	15.36	122.7100
375.707	113.66	106.3200
375.920	78.85	122.7100
376.133	-21.50	57.1700
376.347	125.95	102.2300
376.560	19.46	48.9800
376.773	29.70	118.6100
376.986	62.46	83.8000
377.199	3.07	77.6500
377.413	21.50	32.6000
377.626	115.71	53.0800
377.839	54.27	87.8900
378.052	84.99	-12.4600
378.265	48.13	81.7500
378.478	7.17	28.5000
378.691	17.41	20.3100
378.905	72.70	116.5600
379.118	-25.60	116.5600
379.331	39.94	81.7500
379.544	39.94	-6.3100
379.757	130.05	104.2800
379.970	-1.02	55.1200
380.183	-7.17	18.2600
380.396	99.33	71.5100
380.609	109.57	75.6000
380.822	13.31	122.7100
381.035	48.13	102.2300
381.248	56.32	91.9900
381.461	89.09	51.0300
381.674	121.85	53.0800
381.887	60.42	83.8000
382.100	99.33	30.5500
382.313	68.61	36.6900
382.526	119.81	157.5200
382.738	29.70	69.4600
382.951	56.32	55.1200
383.164	21.50	83.8000
383.377	52.22	87.8900
383.590	72.70	98.1300
383.803	-19.46	69.4600
384.016	50.18	122.7100
384.229	146.43	40.7900
384.441	166.91	71.5100
384.654	78.85	69.4600
384.867	89.09	98.1300
385.080	78.85	59.2200
385.293	107.52	116.5600
385.505	103.42	102.2300
385.718	66.56	155.4700
385.931	84.99	100.1800
386.144	128.00	116.5600
386.356	31.74	83.8000
386.569	52.22	75.6000
386.782	146.43	159.5700
386.994	48.13	36.6900
387.207	70.65	48.9800
387.420	50.18	116.5600
387.632	105.47	120.6600
387.845	111.61	120.6600
388.058	115.71	122.7100
388.270	128.00	130.9000
388.483	142.33	87.8900
388.696	78.85	83.8000
388.908	95.23	114.5200
389.121	152.57	159.5700
389.333	87.04	128.8500
389.546	107.52	173.9100
389.758	87.04	83.8000
389.971	113.66	175.9500
390.184	158.72	75.6000
390.396	115.71	143.1900
390.609	111.61	130.9000
390.821	54.27	126.8000
391.034	93.18	139.0900
391.246	113.66	147.2800
391.459	130.05	91.9900
391.671	123.90	114.5200
391.883	148.48	126.8000
392.096	113.66	218.9600
392.308	105.47	108.3700
392.521	136.19	178.0000
392.733	171.01	175.9500
392.946	154.62	147.2800
393.158	121.85	204.6300
393.370	62.46	89.9400
393.583	97.28	139.0900
393.795	144.38	175.9500
394.007	89.09	116.5600
394.220	74.75	137.0400
394.432	175.10	139.0900
394.644	181.25	155.4700
394.857	62.46	159.5700
395.069	158.72	167.7600
395.281	148.48	118.6100
395.493	171.01	147.2800
395.706	152.57	175.9500
395.918	97.28	147.2800
396.130	216.06	212.8200
396.342	193.53	153.4300
396.555	132.09	118.6100
396.767	158.72	214.8700
396.979	209.92	135.0000
397.191	105.47	163.6700
397.403	162.81	190.2900
397.616	203.77	223.0600
397.828	195.58	221.0100
398.040	238.59	266.0700
398.252	160.77	147.2800
398.464	177.15	221.0100
398.676	177.15	157.5200
398.888	97.28	229.2000
399.100	164.86	223.0600
399.312	209.92	247.6300
399.524	160.77	194.3900
399.737	179.20	157.5200
399.949	189.44	212.8200
400.161	218.11	147.2800
400.373	154.62	221.0100
400.585	162.81	151.3800
400.797	246.78	231.2500
401.009	195.58	255.8300
401.221	238.59	184.1500
401.433	121.85	204.6300
401.645	234.49	192.3400
401.856	154.62	147.2800
402.068	185.34	216.9100
402.280	168.96	206.6700
402.492	211.96	239.4400
402.704	203.77	175.9500
402.916	113.66	149.3300
403.128	187.39	196.4300
403.340	285.69	264.0200
403.552	185.34	253.7800
403.763	171.01	214.8700
403.975	261.12	188.2400
404.187	271.36	302.9300
404.399	283.64	272.2100
404.611	252.92	280.4000
404.823	250.88	194.3900
405.034	218.11	223.0600
405.246	191.49	300.8800
405.458	203.77	259.9200
405.670	279.55	190.2900
405.881	173.05	241.4900
406.093	205.82	284.5000
406.305	230.40	163.6700
406.516	275.45	241.4900
406.728	265.21	264.0200
406.940	238.59	274.2600
407.152	275.45	249.6800
407.363	246.78	358.2200
407.575	189.44	227.1500
407.787	240.64	331.6000
407.998	224.25	345.9400
408.210	283.64	212.8200
408.421	226.30	276.3100
408.633	269.31	286.5400
408.845	185.34	325.4600
409.056	259.07	294.7400
409.268	238.59	292.6900
409.479	322.56	278.3500
409.691	195.58	280.4000
409.902	257.02	282.4500
410.114	246.78	257.8700
410.325	201.72	362.3200
410.537	273.40	307.0200
410.748	283.64	311.1200
410.960	293.88	253.7800
411.171	365.56	339.7900
411.383	402.43	270.1600
411.594	324.60	317.2600
411.806	324.60	249.6800
412.017	250.88	335.7000
412.228	355.32	315.2200
412.440	316.41	311.1200
412.651	277.50	345.9400
412.863	252.92	288.5900
413.074	300.03	352.0800
413.285	332.79	368.4600
413.497	388.09	286.5400
413.708	318.46	356.1800
413.919	345.08	333.6500
414.131	308.22	376.6600
414.342	379.90	423.7600
414.553	365.56	345.9400
414.765	308.22	397.1400
414.976	293.88	397.1400
415.187	349.18	331.6000
415.398	449.53	378.7000
415.610	414.71	354.1300
415.821	398.33	368.4600
416.032	343.03	313.1700
416.243	381.95	462.6700
416.454	363.51	261.9700
416.666	334.84	417.6100
416.877	365.56	386.9000
417.088	345.08	386.9000
417.299	377.85	390.9900
417.510	377.85	425.8100
417.721	336.89	456.5300
417.932	367.61	341.8400
418.144	365.56	372.5600
418.355	383.99	352.0800
418.566	431.10	419.6600
418.777	375.80	438.0900
418.988	375.80	384.8500
419.199	316.41	390.9900
419.410	351.23	393.0400
419.621	394.23	401.2300
419.832	390.14	483.1500
420.043	408.57	419.6600
420.254	388.09	466.7700
420.465	340.99	450.3800
420.676	445.43	444.2400
420.887	427.00	431.9500
421.098	435.19	427.8500
421.309	443.39	374.6100
421.520	386.04	366.4200
421.731	422.91	505.6800
421.941	369.66	462.6700
422.152	431.10	429.9000
422.363	484.34	397.1400
422.574	506.87	503.6300
422.785	451.58	458.5700
422.996	441.34	558.9200
423.207	406.52	452.4300
423.418	439.29	477.0100
423.628	445.43	565.0700
423.839	455.67	481.1000
424.050	498.68	530.2500
424.261	486.39	481.1000
424.471	435.19	577.3600
424.682	488.44	550.7300
424.893	474.10	438.0900
425.104	490.49	503.6300
425.314	488.44	493.3900
425.525	553.98	546.6400
425.736	560.12	532.3000
425.947	551.93	421.7100
426.157	408.57	499.5300
426.368	488.44	491.3400
426.579	504.82	571.2100
426.789	414.71	569.1600
427.000	465.91	511.8200
427.210	521.21	577.3600
427.421	556.02	563.0200
427.632	486.39	520.0100
427.842	582.65	581.4500
428.053	537.59	577.3600
428.263	547.83	659.2800
428.474	599.03	581.4500
428.685	531.45	544.5900
428.895	582.65	616.2700
429.106	572.41	585.5500
429.316	627.70	585.5500
429.527	639.99	739.1500
429.737	549.88	513.8700
429.948	599.03	548.6800
430.158	541.69	626.5100
430.369	676.85	597.8400
430.579	590.84	558.9200
430.789	592.89	560.9700
431.000	635.89	667.4700
431.210	721.91	661.3200
431.421	689.14	681.8000
431.631	558.07	624.4600
431.841	605.17	638.8000
432.052	594.93	710.4700
432.262	596.98	608.0800
432.473	666.61	675.6600
432.683	785.40	655.1800
432.893	721.91	683.8500
433.104	717.81	722.7600
433.314	695.29	681.8000
433.524	680.95	722.7600
433.734	674.81	634.7000
433.945	701.43	636.7500
434.155	697.33	724.8100
434.365	717.81	735.0500
434.575	801.78	771.9100
434.786	683.00	747.3400
434.996	685.05	708.4300
435.206	654.33	675.6600
435.416	703.48	761.6700
435.626	658.42	675.6600
435.837	783.35	839.5000
436.047	869.36	851.7800
436.257	779.25	804.6800
436.467	809.97	827.2100
436.677	685.05	841.5400
436.887	746.48	810.8200
437.097	848.88	753.4800
437.307	809.97	831.3000
437.518	846.84	827.2100
437.728	734.20	788.3000
437.938	662.52	722.7600
438.148	721.91	745.2900
438.358	836.60	839.5000
438.568	726.00	728.9100
438.778	736.24	845.6400
438.988	752.63	823.1100
439.198	834.55	808.7800
439.408	799.73	855.8800
439.618	838.64	859.9800
439.828	775.16	788.3000
440.038	803.83	802.6300
440.247	775.16	894.7900
440.457	842.74	800.5900
440.667	867.31	841.5400
440.877	769.01	810.8200
441.087	873.46	859.9800
441.297	879.60	907.0800
441.507	893.94	935.7500
441.717	871.41	1009.4800
441.927	848.88	841.5400
442.136	857.07	874.3100
442.346	818.16	960.3300
442.556	842.74	829.2600
442.766	898.03	950.0900
442.976	834.55	935.7500
443.185	852.98	958.2800
443.395	984.05	982.8500
443.605	852.98	890.7000
443.815	816.12	788.3000
444.024	904.18	876.3600
444.234	850.93	943.9400
444.444	875.51	927.5600
444.653	889.84	1011.5300
444.863	873.46	896.8400
445.073	979.95	956.2300
445.282	1143.79	980.8100
445.492	885.75	984.9000
445.702	1041.39	993.0900
445.911	943.09	1040.2000
446.121	1045.49	1023.8100
446.331	965.62	853.8300
446.540	941.04	945.9900
446.750	967.67	1007.4300
446.959	982.00	948.0400
447.169	924.66	976.7100
447.378	975.86	1105.7300
447.588	1016.82	1015.6200
447.797	1063.92	1003.3300
448.007	1029.10	1066.8200
448.216	961.52	1032.0100
448.426	1106.93	1052.4900
448.635	988.14	1050.4400
448.845	1027.06	1032.0100
449.054	1098.74	1091.4000
449.264	941.04	1064.7700
449.473	996.34	962.3700
449.683	1029.10	1029.9600
449.892	1029.10	1056.5800
450.101	1031.15	1064.7700
450.311	1070.06	1034.0500
450.520	1070.06	1052.4900
450.730	1086.45	1132.3600
450.939	975.86	1032.0100
451.148	1008.62	1079.1100
451.358	1108.98	1187.6500
451.567	1201.13	1154.8800
451.776	1004.53	1040.2000
451.985	1051.63	1097.5400
452.195	1117.17	1023.8100
452.404	1154.03	1118.0200
452.613	1121.26	1034.0500
452.822	1025.01	1146.6900
453.032	1190.89	1138.5000
453.241	1145.84	1064.7700
453.450	1131.50	1128.2600
453.659	1016.82	1154.8800
453.869	1129.45	1161.0300
454.078	1070.06	1154.8800
454.287	1098.74	1208.1300
454.496	1164.27	1218.3700
454.705	1209.33	1158.9800
454.914	1231.85	1140.5500
455.123	1129.45	1247.0400
455.333	1217.52	1257.2800
455.542	1131.50	1197.8900
455.751	1213.42	1214.2700
455.960	1291.24	1247.0400
456.169	1291.24	1204.0300
456.378	1133.55	1193.8000
456.587	1266.67	1277.7600
456.796	1205.23	1224.5100
457.005	1340.40	1347.3900
457.214	1213.42	1244.9900
457.423	1332.20	1343.3000
457.632	1350.64	1427.2600
457.841	1270.76	1228.6100
458.050	1254.38	1326.9100
458.259	1440.75	1288.0000
458.468	1297.39	1345.3400
458.677	1301.48	1398.5900
458.886	1324.01	1441.6000
459.095	1350.64	1408.8300
459.303	1307.63	1240.9000
459.512	1342.44	1343.3000
459.721	1340.40	1404.7400
459.930	1422.31	1441.6000
460.139	1293.29	1404.7400
460.348	1250.28	1392.4500
460.557	1422.31	1500.9900
460.765	1348.59	1238.8500
460.974	1455.08	1484.6100
461.183	1422.31	1531.7100
461.392	1434.60	1464.1300
461.600	1473.51	1509.1800
461.809	1405.93	1523.5200
462.018	1547.24	1525.5700
462.227	1350.64	1480.5100
462.435	1602.54	1564.4800
462.644	1520.62	1500.9900
462.853	1500.14	1556.2900
463.061	1588.20	1580.8600
463.270	1635.30	1627.9600
463.479	1561.58	1652.5400
463.687	1651.69	1670.9700
463.896	1563.62	1601.3400
464.105	1598.44	1644.3500
464.313	1610.73	1707.8400
464.522	1612.78	1683.2600
464.730	1528.81	1670.9700
464.939	1678.31	1722.1700
465.148	1672.17	1564.4800
465.356	1651.69	1623.8700
465.565	1694.69	1687.3600
465.773	1776.61	1662.7800
465.982	1725.41	1699.6400
466.190	1692.65	1662.7800
466.399	1635.30	1703.7400
466.607	1938.40	1863.4800
466.816	1752.04	1711.9300
467.024	1790.95	1943.3500
467.233	1905.63	1838.9100
467.441	1860.58	1828.6700
467.649	1854.44	1824.5700
467.858	1866.72	1834.8100
468.066	1801.19	1810.2300
468.275	2055.14	2096.9500
468.483	1864.68	1908.5400
468.691	1881.06	2039.6100
468.900	2055.14	2002.7400
469.108	1973.22	1976.1200
469.316	1958.88	1912.6300
469.525	1965.03	1990.4500
469.733	1948.64	2033.4600
469.941	2018.27	2041.6500
470.150	2061.28	2029.3700
470.358	2005.99	2051.8900
470.566	1932.26	2125.6200
470.774	2110.43	2162.4800
470.983	2108.38	2230.0700
471.191	2147.30	2162.4800
471.399	2165.73	2236.2100
471.607	2155.49	2225.9700
471.815	2290.65	2254.6400
472.024	2167.77	2221.8800
472.232	2307.04	2330.4200
472.440	2266.08	2305.8400
472.648	2298.84	2369.3300
472.856	2309.08	2213.6800
473.064	2272.22	2359.0900
473.272	2438.11	2398.0000
473.481	2548.70	2402.1000
473.689	2421.72	2531.1200
473.897	2563.03	2406.1900
474.105	2548.70	2580.2700
474.313	2520.03	2586.4100
474.521	2534.36	2504.5000
474.729	2407.39	2565.9300
474.937	2616.28	2582.3200
475.145	2468.83	2584.3700
475.353	2728.92	2621.2300
475.561	2606.04	2680.6200
475.769	2626.52	2744.1100
475.977	2773.97	2656.0400
476.185	2814.93	2776.8700
476.393	2735.06	2766.6400
476.601	2792.41	2740.0100
476.808	2685.91	2821.9300
477.016	2925.52	2766.6400
477.224	2862.04	2887.4700
477.432	2864.08	2901.8000
477.640	2917.33	2969.3800
477.848	3083.22	3004.2000
478.056	2943.96	3014.4400
478.263	3064.79	3106.6000
478.471	3003.35	3065.6400
478.679	2986.96	3104.5500
478.887	3218.38	3235.6200
479.095	3101.65	3223.3300
479.302	3091.41	3266.3400
479.510	3224.53	3127.0800
479.718	3142.61	3188.5200
479.926	3185.62	3245.8600
480.133	3218.38	3325.7300
480.341	3331.02	3186.4700
480.549	3322.83	3360.5500
480.756	3470.28	3319.5900
480.964	3349.45	3407.6500
481.172	3441.61	3512.1000
481.379	3462.09	3555.1000
481.587	3617.74	3579.6800
481.795	3562.44	3665.6900
482.002	3646.41	3628.8300
482.210	3650.50	3647.2600
482.417	3771.33	3702.5600
482.625	3650.50	3735.3200
482.833	3625.93	3772.1900
483.040	3861.45	3821.3400
483.248	3810.25	3882.7800
483.455	3742.66	3944.2200
483.663	3773.38	3788.5700
483.870	3896.26	3886.8700
484.078	3845.06	4001.5600
484.285	4035.52	4042.5200
484.493	3910.60	3956.5000
484.700	4111.30	4159.2500
484.908	3965.89	3956.5000
485.115	3992.52	4030.2300
485.322	4129.73	4185.8800
485.530	3998.66	4005.6600
485.737	4174.78	4073.2400
485.945	4271.04	4310.8000
486.152	4246.46	4362.0000
486.359	4324.29	4292.3700
486.567	4357.05	4359.9500
486.774	4297.66	4273.9400
486.981	4365.25	4556.5600
487.189	4285.37	4470.5500
487.396	4543.42	4341.5200
487.603	4404.16	4427.5400
487.811	4490.17	4611.8500
488.018	4490.17	4579.0900
488.225	4520.89	4568.8500
488.432	4602.81	4691.7300
488.640	4758.46	4706.0600
488.847	4674.49	4652.8100
489.054	4729.78	4632.3300
489.261	4715.45	4775.6900
489.468	4903.86	4845.3200
489.675	4748.22	4658.9600
489.883	4799.41	4892.4300
490.090	4944.82	5021.4500
490.297	4916.15	4849.4200
490.504	4807.61	4902.6700
490.711	4838.33	4982.5400
490.918	4862.90	4917.0000
491.125	5135.28	4837.1300
491.332	5077.94	5160.7100
491.539	4977.59	5011.2100
491.747	5114.80	5129.9900
491.954	5125.04	5136.1300
492.161	5028.79	5203.7200
492.368	5110.71	5109.5100
492.575	5249.97	5287.6800
492.782	5211.06	5185.2900
492.989	5231.54	5367.5600
493.196	5039.03	5187.3300
493.402	5395.37	5306.1200
493.609	5356.46	5074.7000
493.816	5313.45	5351.1700
494.023	5217.20	5381.8900
494.230	5458.86	5371.6500
494.437	5411.76	5422.8500
494.644	5452.72	5435.1400
494.851	5456.81	5482.2400
495.058	5467.05	5564.1600
495.265	5430.19	5455.6200
495.471	5501.87	5691.1300
495.678	5417.90	5574.4000
495.885	5567.40	5551.8700
496.092	5575.59	5848.8300
496.299	5538.73	5517.0600
496.505	5594.03	5637.8900
496.712	5624.75	5621.5000
496.919	5686.19	5709.5700
497.126	5692.33	5721.8500
497.332	5657.51	5723.9000
497.539	5757.86	5668.6100
497.746	5854.12	5924.6000
497.952	5815.21	5814.0100
498.159	5721.00	6061.8200
498.366	5903.27	5861.1200
498.572	5911.46	5988.0900
498.779	5915.56	5848.8300
498.986	5823.40	6110.9700
499.192	6003.62	5848.8300
499.399	5944.23	5992.1900
499.605	5823.40	5955.3200
499.812	6026.15	6031.1000
500.019	6005.67	5900.0300
500.225	6181.79	6184.6900
500.432	5864.36	6047.4800
500.638	6054.82	5961.4700
500.845	6239.14	6014.7100
501.051	6192.03	6141.6900
501.258	6220.71	6170.3600
501.464	6071.20	6188.7900
501.671	6028.20	6168.3100
501.877	6517.66	6209.2700
502.084	6263.71	6086.3900
502.290	6218.66	6295.2900
502.496	6269.86	6403.8300
502.703	6349.73	6233.8500
502.909	6226.85	6287.0900
503.116	6353.82	6289.1400
503.322	6384.54	6446.8300
503.528	6251.42	6283.0000
503.735	6337.44	6444.7900
503.941	6417.31	6432.5000
504.147	6536.09	6547.1900
504.354	6335.39	6514.4200
504.560	6339.49	6366.9600
504.766	6456.22	6555.3800
504.973	6519.71	6532.8500
505.179	6624.15	6571.7600
505.385	6728.60	6600.4300
505.591	6532.00	6588.1400
505.798	6552.48	6584.0500
506.004	6499.23	6508.2700
506.210	6642.59	6563.5700
506.416	6337.44	6620.9100
506.622	6357.92	6653.6800
506.828	6519.71	6762.2200
507.035	6673.31	6495.9900
507.241	6476.70	6588.1400
507.447	6646.68	6747.8900
507.653	6568.86	6731.5000
507.859	6648.73	6848.2400
508.065	6681.50	6758.1300
508.271	6630.30	6733.5500
508.477	6673.31	6811.3700
508.683	6511.52	6717.1700
508.889	6624.15	6749.9300
509.095	6640.54	6647.5400
509.301	6892.44	6817.5200
509.507	6781.85	6850.2800
509.713	6648.73	6770.4100
509.919	6951.83	6745.8400
510.125	6931.35	6932.2000
510.331	6955.93	6952.6800
510.537	7000.98	7036.6500
510.743	6845.34	7001.8300
510.949	6859.67	6960.8800
511.155	6683.55	6856.4300
511.361	7070.61	7053.0300
511.567	6943.64	7022.3100
511.773	7154.58	7194.3400
511.979	6929.30	6901.4800
512.184	7074.71	7083.7500
512.390	7009.17	7079.6600
512.596	6898.58	7145.1900
512.802	6972.31	7137.0000
513.008	7115.67	7169.7700
513.213	7240.59	7229.1600
513.419	7291.79	7143.1400
513.625	7168.91	7382.7600
513.831	7095.19	7184.1000
514.037	7074.71	7141.1000
514.242	7248.79	7198.4400
514.448	7209.87	7218.9200
514.654	7287.70	7288.5500
514.859	7289.74	7370.4700
515.065	7295.89	7356.1300
515.271	7140.24	7337.7000
515.476	7193.49	7456.4800
515.682	7461.77	7472.8700
515.888	7361.42	7352.0400
516.093	7261.07	7399.1400
516.299	7256.98	7440.1000
516.504	7297.94	7372.5200
516.710	7408.53	7552.7400
516.916	7443.34	7573.2200
517.121	7676.81	7610.0800
517.327	7603.08	7526.1100
517.532	7541.64	7644.9000
517.738	7619.47	7560.9300
517.943	7650.19	7567.0700
518.149	7668.62	7753.4400
518.354	7689.10	7843.5500
518.560	7656.33	7794.4000
518.765	7666.57	7708.3800
518.970	7781.26	7667.4200
519.176	7762.83	7829.2100
519.381	7869.32	7837.4100
519.587	7865.22	7929.5600
519.792	7695.24	7917.2800
519.997	7957.38	7759.5800
520.203	7811.98	7841.5000
520.408	7893.90	8015.5800
520.614	7902.09	7958.2400
520.819	8022.92	8093.4000
521.024	7992.20	8023.7700
521.229	8059.78	7898.8400
521.435	7992.20	7888.6000
521.640	8168.32	8021.7200
521.845	7945.09	8097.5000
522.051	8000.39	8163.0300
522.256	8199.04	8054.4900
522.461	8074.12	8128.2200
522.666	8172.42	8195.8000
522.871	8115.08	8224.4700
523.077	8076.16	8277.7200
523.282	8172.42	8343.2500
523.487	8014.73	8175.3200
523.692	8024.97	8191.7000
523.897	8285.06	8269.5300
524.102	8192.90	8392.4100
524.308	8295.30	8435.4100
524.513	8297.35	8218.3300
524.718	8188.80	8269.5300
524.923	8227.71	8449.7500
525.128	8305.54	8421.0800
525.333	8346.50	8406.7400
525.538	8567.68	8500.9500
525.743	8319.87	8421.0800
525.948	8473.47	8564.4300
526.153	8471.42	8527.5700
526.358	8369.02	8625.8700
526.563	8614.78	8478.4200
526.768	8622.97	8627.9200
526.973	8569.73	8576.7200
527.178	8631.16	8613.5900
527.383	8485.76	8769.2300
527.588	8733.56	8515.2800
527.793	8764.28	8562.3900
527.997	8518.53	8744.6600
528.202	8600.44	8605.3900
528.407	8674.17	8478.4200
528.612	8835.96	8838.8600
528.817	8592.25	8734.4200
529.022	8653.69	8560.3400
529.227	8567.68	8675.0200
529.431	8803.19	8808.1400
529.636	8559.49	8728.2700
529.841	8600.44	8824.5300
530.046	8686.46	8754.9000
530.250	8741.75	8752.8500
530.455	8725.37	9031.3700
530.660	8924.02	8904.4000
530.865	8817.53	8900.3000
531.069	8897.40	8863.4400
531.274	9147.25	9125.5800
531.479	8819.58	8963.7900
531.683	8950.65	9021.1300
531.888	8913.78	9027.2800
532.093	9057.14	9227.9800
532.297	9020.28	9033.4200
532.502	8940.41	9174.7300
532.707	9048.95	9184.9700
532.911	8926.07	8990.4100
533.116	9309.04	9242.3100
533.320	9067.38	9236.1700
533.525	9327.47	9375.4300
533.729	9411.44	9357.0000
533.934	9309.04	9277.1300
534.138	9411.44	9434.8200
534.343	9196.40	9359.0500
534.547	9364.34	9373.3800
534.752	9321.33	9326.2800
534.956	9356.15	9539.2700
535.161	9438.06	9422.5300
535.365	9323.38	9537.2200
535.570	9415.54	9432.7700
535.774	9323.38	9574.0800
535.978	9485.17	9610.9500
536.183	9393.01	9694.9100
536.387	9466.74	9572.0400
536.592	9640.81	9621.1900
536.796	9397.10	9604.8000
537.000	9399.15	9809.6000
537.205	9409.39	9627.3300
537.409	9577.33	9699.0100
537.613	9546.61	9567.9400
537.818	9536.37	9764.5400
538.022	9657.20	9821.8900
538.226	9591.66	9963.2000
538.430	9632.62	10022.5900
538.635	9866.09	9719.4900
538.839	9931.62	9819.8400
539.043	9876.33	9887.4200
539.247	10036.07	9862.8500
539.451	9792.36	9813.7000
539.656	10165.09	10034.8800
539.860	9972.58	9889.4700
540.064	9960.30	10084.0300
540.268	9925.48	10102.4600
540.472	9800.55	9952.9600
540.676	9884.52	9948.8600
540.880	10023.78	10075.8400
541.084	10081.13	10274.4900
541.288	10019.69	10342.0700
541.493	10324.83	10045.1200
541.697	10318.69	10397.3700
541.901	10136.42	10358.4600
542.105	10322.79	10481.3300
542.309	10294.11	10264.2500
542.513	10314.59	10518.2000
542.717	10412.90	10276.5400
542.921	10339.17	10421.9400
543.125	10298.21	10620.6000
543.329	10756.96	10563.2500
543.532	10531.68	10342.0700
543.736	10677.09	10593.9700
543.940	10533.73	10675.8900
544.144	10759.00	10639.0300
544.348	10711.90	10825.3900
544.552	10785.63	10688.1800
544.756	10904.41	11017.9000
544.960	10931.03	10970.8000
545.163	10890.07	10987.1800
545.367	10761.05	10847.9200
545.571	10974.04	10856.1100
545.775	11008.86	10940.0800
545.979	10873.69	10895.0200
546.182	11008.86	10792.6200
546.386	10920.79	10962.6100
546.590	11019.10	11038.3800
546.794	10894.17	10876.5900
546.997	10855.26	10905.2600
547.201	10814.30	10778.2900
547.405	10779.48	10737.3300
547.608	10701.66	10804.9100
547.812	10638.17	10878.6400
548.016	11076.44	10878.6400
548.219	10748.76	10634.9300
548.423	10779.48	10651.3100
548.627	10875.74	10716.8500
548.830	10632.03	10903.2100
549.034	10828.63	10907.3100
549.237	10980.18	10847.9200
549.441	11006.81	10964.6500
549.645	10943.32	10960.5600
549.848	10773.34	10903.2100
550.052	10892.12	10911.4100
550.255	10845.02	11050.6700
550.459	10916.70	11093.6800
550.662	10894.17	11085.4800
550.866	10849.11	11058.8600
551.069	10965.85	10911.4100
551.272	11109.21	11052.7200
551.476	11043.67	11222.7000
551.679	11019.10	11124.4000
551.883	11135.83	11097.7700
552.086	11264.85	11202.2200
552.290	11295.57	11378.3400
552.493	11113.30	11280.0400
552.696	11301.72	11427.4900
552.900	11184.98	11208.3600
553.103	11129.69	11452.0700
553.306	11461.46	11261.6100
553.510	11623.25	11673.2500
553.713	11168.60	11390.6300
553.916	11305.81	11421.3500
554.119	11449.17	11359.9100
554.323	11486.03	11466.4100
554.526	11723.60	11450.0200
554.729	11408.21	11386.5400
554.932	11516.75	11476.6500
555.136	11334.48	11390.6300
555.339	11453.27	11460.2600
555.542	11586.38	11495.0800
555.745	11565.90	11497.1300
555.948	11623.25	11525.8000
556.151	11518.80	11617.9600
556.354	11440.98	11507.3700
556.558	11594.58	11445.9300
556.761	11287.38	11550.3700
556.964	11666.25	11691.6800
557.167	11375.44	11699.8700
557.370	11549.52	11656.8700
557.573	11416.40	11804.3200
557.776	11590.48	11595.4300
557.979	11602.77	11626.1500
558.182	11549.52	11822.7500
558.385	11744.08	11562.6600
558.588	11539.28	11722.4000
558.791	11526.99	11587.2400
558.994	11494.22	11513.5100
559.197	11596.62	11773.6000
559.400	11588.43	11550.3700
559.603	11699.02	11593.3800
559.806	11682.64	11839.1400
560.009	11551.57	11814.5600
560.211	11666.25	11593.3800
560.414	11809.61	11943.5800
560.617	11625.29	11527.8500
560.820	11785.04	11910.8200
561.023	11828.04	11607.7200
561.226	11670.35	11732.6400
561.428	11776.84	12017.3100
561.631	11606.86	11849.3800
561.834	11785.04	11980.4500
562.037	12059.46	12109.4700
562.240	11932.49	12164.7600
562.442	12077.90	11951.7700
562.645	11965.26	12115.6100
562.848	11981.64	11923.1000
563.050	12079.94	12209.8200
563.253	12110.66	12193.4400
563.456	12200.77	12041.8900
563.658	12079.94	12400.2800
563.861	11903.82	12002.9700
564.064	12129.09	12424.8600
564.266	12268.36	12418.7100
564.469	12247.88	12525.2100
564.672	12301.12	12381.8500
564.874	12122.95	12451.4800
565.077	12211.01	12437.1400
565.279	12501.83	12152.4800
565.482	12309.32	12267.1600
565.684	12319.56	12621.4600
565.887	12211.01	12572.3100
566.089	12593.98	12746.3900
566.292	12374.85	12320.4100
566.494	12284.74	12254.8700
566.697	12292.93	12371.6100
566.899	12409.67	12357.2700
567.102	12053.32	12504.7300
567.304	12505.92	12537.4900
567.507	12438.34	12289.6900
567.709	12464.96	12752.5300
567.911	12497.73	12265.1100
568.114	12415.81	12539.5400
568.316	12442.43	12449.4300
568.518	12409.67	12418.7100
568.721	12358.47	12402.3300
568.923	12454.72	12506.7700
569.125	12362.56	12383.9000
569.328	12286.79	12314.2700
569.530	12247.88	12465.8200
569.732	12282.69	12596.8900
569.934	12444.48	12426.9000
570.137	12483.39	12607.1200
570.339	12219.21	12693.1400
570.541	12487.49	12750.4800
570.743	12417.86	12498.5800
570.946	12258.12	12371.6100
571.148	12448.58	12428.9500
571.350	12526.40	12572.3100
571.552	12565.31	12738.1900
571.754	12628.80	12713.6200
571.956	12546.88	12867.2200
572.158	12569.41	12887.7000
572.361	12925.75	12730.0000
572.563	12804.92	12871.3100
572.765	12712.77	13100.6900
572.967	12923.71	13092.4900
573.169	13138.74	13035.1500
573.371	13019.96	13352.5900
573.573	12817.21	13033.1000
573.775	13011.77	13229.7100
573.977	13030.20	13407.8800
574.179	12923.71	13194.8900
574.381	13071.16	13409.9300
574.583	12909.37	13461.1300
574.785	13052.73	13295.2400
574.987	13073.21	13133.4500
575.189	13036.35	13194.8900
575.390	13052.73	13221.5200
575.592	13216.57	13203.0800
575.794	13300.53	13328.0100
575.996	13468.47	13524.6100
576.198	13577.01	13477.5100
576.400	13388.60	13459.0800
576.602	13546.29	13330.0600
576.803	13628.21	13667.9700
577.005	13300.53	13538.9500
577.207	13560.63	13416.0700
577.409	13601.58	13715.0800
577.610	13437.75	13467.2700
577.812	13550.39	13745.8000
578.014	13529.91	13391.5000
578.216	13275.96	13377.1600
578.417	13472.56	13543.0500
578.619	13753.13	13385.3500
578.821	13521.71	13338.2500
579.022	13495.09	13407.8800
579.224	13499.19	13590.1500
579.426	13759.28	13362.8300
579.627	13628.21	13231.7600
579.829	13450.03	13192.8400
580.031	13540.15	13565.5700
580.232	13701.93	13637.2500
580.434	13736.75	13670.0200
580.635	13564.72	13614.7300
580.837	13660.98	13745.8000
581.038	13667.12	13774.4700
581.240	13501.23	13813.3800
581.441	13607.73	13428.3600
581.643	13577.01	13739.6500
581.844	13611.82	13821.5700
582.046	13679.41	13684.3600
582.247	13617.97	13684.3600
582.449	13675.31	14042.7500
582.650	13802.29	14036.6100
582.852	13986.60	13895.3000
583.053	13882.16	14061.1800
583.254	13771.57	13985.4100
583.456	13839.15	14188.1600
583.657	14023.47	14208.6400
583.858	13869.87	14208.6400
584.060	14142.25	14055.0400
584.261	14179.11	14421.6300
584.462	14099.24	14470.7800
584.664	14199.59	14530.1700
584.865	14517.03	14415.4800
585.066	14410.53	14708.3400
585.267	14396.20	14671.4800
585.469	14660.38	14784.1200
585.670	14549.79	14837.3600
585.871	14906.14	15097.4500
586.072	14705.44	15048.3000
586.274	14797.60	14984.8200
586.475	15029.02	14827.1200
586.676	15045.40	14984.8200
586.877	14938.91	15201.9000
587.078	15301.40	15400.5500
587.279	15153.94	15179.3700
587.480	15110.94	15257.2000
587.681	15115.03	15228.5200
587.883	14967.58	15273.5800
588.084	15215.38	15418.9900
588.285	15135.51	15332.9700
588.486	15301.40	15369.8300
588.687	15377.17	15464.0400
588.888	15467.28	15498.8600
589.089	15186.71	15224.4300
589.290	15323.93	15517.2900
589.491	15434.52	15398.5100
589.692	15350.55	15568.4900
589.893	15448.85	15652.4500
590.094	15317.78	15441.5100
590.294	15450.90	15566.4400
590.495	15362.84	15509.1000
590.696	15282.97	15859.3000
590.897	15477.52	15609.4500
591.098	15774.48	15785.5700
591.299	15620.88	15681.1300
591.500	15242.01	15842.9200
591.701	15713.04	15912.5500
591.901	15618.83	15605.3500
592.102	15502.10	15834.7200
592.303	15397.65	15867.4900
592.504	15649.55	16084.5800
592.705	15915.79	16238.1700
592.905	15915.79	15996.5100
593.106	15827.73	16121.4400
593.307	15940.36	16324.1900
593.507	16050.96	16498.2700
593.708	16374.53	16416.3500
593.909	16390.92	16776.7900
594.109	16104.20	16827.9900
594.310	16667.39	17198.6700
594.511	16753.41	17004.1100
594.711	16626.43	17303.1200
594.912	16907.01	17579.5900
595.113	16868.09	17645.1300
595.313	17273.59	17632.8400
595.514	17572.60	18146.8800
595.714	17644.27	18181.7000
595.915	17658.61	18386.4900
596.115	18084.59	18779.7000
596.316	18182.89	18947.6400
596.516	18166.51	18732.6000
596.717	18383.59	19316.2700
596.917	18514.66	19371.5700
597.118	18752.23	19578.4100
597.318	18903.78	19746.3400
597.519	19104.48	20031.0100
597.719	19436.25	20217.3800
597.920	19411.67	20547.1000
598.120	19497.69	20846.1000
598.320	19825.36	20569.6300
598.521	20224.72	21329.4200
598.721	20572.87	21284.3700
598.921	20527.81	21659.1500
599.122	20726.47	21679.6300
599.322	20794.05	21700.1100
599.522	21166.78	22138.3700
599.723	21371.58	21831.1800
599.923	21889.71	22527.4900
600.123	21969.58	22353.4100
600.323	22176.43	22543.8700
600.524	21985.97	22785.5300
600.724	22631.08	22828.5400
600.924	22532.78	22941.1800
601.124	22663.85	23037.4300
601.325	22925.99	23475.7000
601.525	23360.16	23829.9900
601.725	22973.09	23829.9900
601.925	23327.39	23922.1500
602.125	23571.10	24088.0400
602.325	23687.83	24479.2000
602.525	23777.94	24208.8700
602.725	24109.71	24552.9300
602.925	23952.02	24774.1100
603.126	24242.83	24905.1800
603.326	24193.68	25177.5600
603.526	24566.41	25263.5700
603.726	25019.01	25554.3800
603.926	24613.51	25107.9300
604.126	24916.61	25478.6100
604.326	25248.38	25910.7300
604.526	25088.64	25804.2400
604.726	25291.39	26144.2000
604.925	25324.16	26164.6800
605.125	25332.35	26201.5400
605.325	25674.36	26615.2300
605.525	26229.36	26648.0000
605.725	26372.72	26901.9500
605.925	26440.30	26750.4000
606.125	26753.64	27098.5500
606.325	26661.48	27313.5900
606.524	27071.07	27334.0700
606.724	27079.27	27747.7600
606.924	27058.79	27788.7200
607.124	27048.55	27907.5000
607.324	27425.37	28102.0600
607.523	27501.15	28274.0900
607.723	27880.02	28126.6300
607.923	27939.41	28618.1400
608.123	27918.93	28702.1100
608.322	28349.01	28908.9600
608.522	28568.14	28908.9600
608.722	28650.06	28992.9200
608.921	28830.28	28859.8000
609.121	28830.28	29410.7100
609.321	29524.54	29961.6100
609.520	29192.77	29656.4600
609.720	29733.43	29672.8500
609.920	29669.95	29515.1500
610.119	29735.48	30096.7800
610.319	30136.88	30240.1400
610.518	30138.93	30557.5700
610.718	30749.23	30807.4200
610.917	30562.86	30801.2800
611.117	31226.40	31194.4900
611.316	30757.42	31108.4700
611.516	31113.77	31063.4200
611.715	31619.61	31683.9500
611.915	31332.90	31509.8800
612.114	31445.54	31419.7700
612.314	31228.45	31268.2200
612.513	31472.16	31331.7000
612.712	31539.74	31563.1200
612.912	31455.78	31186.3000
613.111	31386.15	31659.3800
613.311	31470.11	31327.6100
613.510	31588.89	31128.9500
613.709	31722.01	31200.6300
613.909	31748.64	30864.7700
614.108	31732.25	30680.4500
614.307	31042.09	30657.9200
614.506	31490.59	30350.7300
614.706	31572.51	30760.3200
614.905	31435.30	30346.6300
615.104	31406.62	30195.0800
615.303	31087.14	30135.6900
615.503	30829.10	30211.4600
615.702	30947.88	29488.5300
615.901	30689.84	29646.2200
616.100	30401.07	29173.1400
616.299	30413.36	28900.7600
616.499	30239.28	28775.8400
616.698	30177.84	28392.8700
616.897	30159.41	28216.7400
617.096	29639.23	27690.4100
617.295	29604.41	27542.9600
617.494	29160.00	26842.5600
617.693	29057.60	26750.4000
617.892	28625.48	26867.1300
618.091	28222.03	26170.8200
618.290	28054.10	26162.6300
618.489	27759.19	25613.7700
618.688	27570.78	25451.9800
618.887	26911.33	25066.9700
619.086	26942.05	24858.0700
619.285	26448.49	24468.9600
619.484	26139.25	24042.9800
619.683	25997.94	23684.5900
619.882	25424.51	23457.2600
620.081	25227.90	23125.4900
620.280	24842.88	22765.0500
620.479	24443.53	22461.9500
620.677	24115.86	22275.5900
620.876	23722.65	21831.1800
621.075	23628.44	21255.7000
621.274	23073.44	21429.7700
621.473	22799.01	20577.8200
621.672	22696.61	20919.8300
621.870	22319.79	20231.7100
622.069	21977.78	20170.2700
622.268	21791.41	19998.2400
622.467	21271.23	19811.8800
622.665	20941.50	19308.0800
622.864	20886.21	19627.5600
623.063	20505.29	19439.1500
623.261	20406.98	19213.8700
623.460	19991.25	18943.5400
623.659	19794.64	18595.3900
623.857	19497.69	18409.0200
624.056	19397.34	18140.7400
624.255	19602.13	18320.9600
624.453	19116.76	18030.1500
624.652	19057.37	18142.7800
624.850	18780.90	18009.6700
625.049	18559.72	17976.9000
625.247	18658.02	18126.4000
625.446	18504.42	17911.3600
625.644	18698.98	17743.4300
625.843	18432.74	18077.2500
626.041	18313.96	17514.0600
626.240	18367.21	17980.9900
626.438	18223.85	18101.8300
626.637	18371.30	17966.6600
626.835	18100.97	17751.6200
627.034	18184.94	18107.9700
627.232	18219.75	18132.5400
627.430	17961.71	18136.6400
627.629	18234.09	18368.0600
627.827	18121.45	18177.6000
628.026	18361.06	18073.1500
628.224	18209.51	18273.8500
628.422	18178.79	18335.2900
628.620	18473.70	18486.8400
628.819	18701.03	18554.4300
629.017	18451.17	18796.0900
629.215	18735.84	18703.9300
629.414	18502.37	18527.8000
629.612	18627.30	18744.8900
629.810	18899.68	18826.8100
630.008	18885.34	18966.0700
630.206	18643.68	18933.3000
630.405	18871.01	18816.5700
630.603	19303.13	19160.6200
630.801	19387.10	19164.7200
630.999	18809.57	19183.1500
631.197	19200.73	19416.6200
631.395	19356.38	18875.9600
631.593	19198.68	19197.4900
631.791	19266.27	19041.8400
631.989	19069.66	19166.7700
632.188	19137.24	19090.9900
632.386	19227.35	18828.8500
632.584	19145.44	19195.4400
632.782	19688.15	19306.0300
632.980	19075.80	18896.4400
633.178	19057.37	18980.4000
633.376	19000.03	18523.7100
633.574	18952.93	18789.9400
633.771	19014.37	18660.9200
633.969	18914.02	18497.0800
634.167	18735.84	18114.1100
634.365	18834.14	18601.5300
634.563	18612.96	18425.4000
634.761	18619.11	18261.5700
634.959	18846.43	18423.3600
635.157	18553.57	18552.3800
635.355	18658.02	18466.3600
635.552	18260.71	18347.5800
635.750	18262.76	18005.5700
635.948	18203.37	17829.4500
636.146	18021.10	17565.2600
636.343	18162.41	17612.3600
636.541	18283.24	17622.6000
636.739	18047.72	17620.5500
636.937	17961.71	17559.1100
637.134	17873.65	17274.4500
637.332	17543.92	17073.7400
637.530	17763.06	17243.7300
637.727	17384.18	17174.1000
637.925	17513.20	16981.5900
638.123	17316.60	17368.6500
638.320	17412.85	16954.9600
638.518	17357.56	16993.8700
638.715	17140.47	17014.3500
638.913	16816.90	16985.6800
639.111	17201.91	16987.7300
639.308	17056.51	16930.3900
639.506	16958.21	16830.0400
639.703	16823.04	16764.5000
639.901	17095.42	16887.3800
640.098	16831.23	16590.4200
640.296	17134.33	16664.1500
640.493	17056.51	16893.5200
640.691	16804.61	16844.3700
640.888	17142.52	16973.3900
641.085	17021.69	16985.6800
641.283	16917.25	17008.2100
641.480	17232.63	17073.7400
641.678	16745.22	17071.7000
641.875	17058.56	17227.3400
642.072	16939.77	16938.5800
642.270	16988.92	17059.4100
642.467	16970.49	17337.9300
642.664	17236.73	17094.2200
642.862	17015.55	17190.4800
643.059	16997.12	17131.0900
643.256	17007.36	17182.2900
643.453	17109.75	17180.2400
643.651	17453.81	17231.4400
643.848	17462.01	17815.1100
644.045	17074.94	17260.1100
644.242	17355.51	17348.1700
644.440	17548.02	17577.5500
644.637	17232.63	17505.8700
644.834	17713.91	17688.1400
645.031	17404.66	17608.2600
645.228	17330.94	17419.8500
645.425	17527.54	17509.9600
645.622	17560.31	17299.0200
645.819	17631.99	17917.5100
646.016	17644.27	17382.9900
646.214	17887.98	17671.7500
646.411	17564.40	17675.8500
646.608	17513.20	17647.1800
646.805	17533.68	17499.7200
647.002	17404.66	17890.8800
647.199	17619.70	17718.8500
647.396	17642.23	17380.9400
647.593	17212.15	17401.4200
647.789	17511.16	17692.2300
647.986	17472.25	17389.1300
648.183	17545.97	17221.2000
648.380	17298.17	17088.0800
648.577	17419.00	17196.6200
648.774	17677.04	16838.2300
648.971	17142.52	16653.9100
649.168	17152.76	16868.9500
649.364	17173.24	16563.8000
649.561	17191.67	16653.9100
649.758	17119.99	16686.6800
649.955	16853.76	16733.7800
650.152	16808.70	16535.1300
650.348	16659.20	16488.0300
650.545	16591.62	16602.7100
650.742	16761.60	16551.5100
650.939	16636.67	16348.7600
651.135	16550.66	16412.2500
651.332	16671.49	16469.5900
651.529	16454.40	16299.6100
651.725	16284.42	16156.2500
651.922	16235.27	15937.1200
652.119	16315.14	16215.6500
652.315	15956.75	15996.5100
652.512	16208.65	15961.7000
652.708	15926.03	15842.9200
652.905	15739.66	16074.3400
653.102	15923.98	16008.8000
653.298	16030.48	15814.2400
653.495	15860.49	15842.9200
653.691	15751.95	15816.2900
653.888	15725.33	15838.8200
654.084	15803.15	15736.4200
654.281	15401.75	15685.2200
654.477	15584.02	15576.6800
654.673	15725.33	16014.9400
654.870	15782.67	15767.1400
655.066	15737.62	15754.8500
655.263	16028.43	15752.8000
655.459	15997.71	15885.9200
655.656	15899.41	15785.5700
655.852	15670.03	15500.9000
656.048	15780.62	15664.7400
656.245	16093.96	15887.9700
656.441	15893.26	16131.6800
656.637	15817.49	15961.7000
656.833	15893.26	16051.8100
657.030	16024.33	16494.1700
657.226	16446.21	16268.8900
657.422	16435.97	16074.3400
657.618	16169.74	16371.2900
657.815	15919.89	16338.5200
658.011	16319.24	16176.7300
658.207	16306.95	16223.8400
658.403	16528.13	16244.3200
658.599	16157.45	16383.5800
658.796	16470.79	16440.9200
658.992	16192.26	16361.0500
659.188	16526.08	16631.3800
659.384	16487.17	16461.4000
659.580	16378.63	16528.9900
659.776	16341.77	16688.7300
659.972	16505.60	16651.8600
660.168	16622.34	16682.5800
660.364	16612.10	16557.6600
660.560	16528.13	16713.3000
660.756	16599.81	16594.5200
660.952	16696.07	17000.0200
661.148	16526.08	16615.0000
661.344	16616.19	16641.6200
661.540	16745.22	16719.4500
661.736	16909.05	16514.6500
661.932	16745.22	16645.7200
662.128	16839.42	16703.0600
662.324	16777.98	16825.9400
662.520	16646.91	16625.2400
662.715	16958.21	16600.6600
662.911	16984.83	16490.0700
663.107	16757.50	16481.8800
663.303	16698.11	16617.0500
663.499	16577.28	16610.9000
663.694	16679.68	16914.0000
663.890	16257.80	16494.1700
664.086	16493.32	16688.7300
664.282	16356.10	16328.2800
664.477	16565.00	16424.5400
664.673	16331.53	16313.9500
664.869	16399.11	16473.6900
665.065	16466.69	16385.6300
665.260	16323.33	16309.8500
665.456	16595.71	16195.1700
665.652	16227.08	16068.1900
665.847	16022.28	16035.4200
666.043	16198.41	15847.0100
666.238	16167.69	16180.8300
666.434	15946.51	16117.3400
666.630	15698.70	15818.3400
666.825	15733.52	16016.9900
667.021	15704.85	15513.1900
667.216	15534.87	15865.4400
667.412	15876.88	15873.6400
667.607	16016.14	15531.6200
667.803	15811.34	15414.8900
667.998	15825.68	15605.3500
668.194	15477.52	15476.3300
668.389	15762.19	15330.9200
668.584	15457.04	15478.3800
668.780	15506.20	15439.4700
668.975	15436.56	15160.9400
669.171	15395.61	15298.1600
669.366	15379.22	15351.4000
669.561	15491.86	15031.9200
669.757	15336.21	15357.5500
669.952	15334.17	15423.0800
670.147	15362.84	15527.5300
670.343	15184.66	15564.3900
670.538	15112.99	15275.6300
670.733	15385.37	15296.1100
670.928	15209.24	15613.5400
671.124	15600.40	15533.6700
671.319	15405.84	15304.3000
671.514	15287.06	15476.3300
671.709	15393.56	15670.8900
671.904	15274.77	15236.7200
672.100	15608.59	15519.3400
672.295	15565.59	15486.5700
672.490	15375.13	15566.4400
672.685	15338.26	15455.8500
672.880	15219.48	15640.1700
673.075	15594.26	15654.5000
673.270	15487.76	15715.9400
673.465	15491.86	15863.4000
673.660	15528.72	15476.3300
673.855	15842.06	15935.0700
674.050	15616.79	15758.9500
674.245	15653.65	15879.7800
674.440	15823.63	15916.6400
674.635	15645.46	16117.3400
674.830	15948.56	16246.3700
675.025	15827.73	16199.2600
675.220	15911.69	16272.9900
675.415	15723.28	16205.4100
675.610	15991.56	16117.3400
675.805	15973.13	16043.6200
676.000	15899.41	16098.9100
676.195	16155.40	16293.4700
676.390	16069.39	16031.3300
676.584	15778.58	16029.2800
676.779	16184.07	16434.7800
676.974	15928.08	16320.0900
677.169	16202.50	16103.0100
677.364	16110.35	16133.7300
677.558	16288.52	16062.0500
677.753	16145.16	16387.6800
677.948	16257.80	16012.9000
678.142	16161.55	16078.4300
678.337	16585.47	16350.8100
678.532	16249.61	16178.7800
678.727	16333.57	16402.0100
678.921	16233.22	16123.4900
679.116	16395.01	16146.0100
679.310	16208.65	16371.2900
679.505	16081.67	16236.1300
679.700	16259.85	15722.0900
679.894	16120.59	16072.2900
680.089	16169.74	16100.9600
680.283	15710.99	15830.6300
680.478	16028.43	16072.2900
680.672	15864.59	16158.3000
680.867	15983.37	16086.6200
681.061	15846.16	16041.5700
681.256	15835.92	15890.0200
681.450	15842.06	15711.8500
681.645	15885.07	15623.7800
681.839	15885.07	15644.2600
682.034	15678.22	15720.0400
682.228	15561.49	15525.4800
682.422	15536.91	15588.9700
682.617	15670.03	15249.0000
682.811	15498.00	15236.7200
683.006	15688.46	15355.5000
683.200	15768.34	15572.5800
683.394	15551.25	15230.5700
683.588	15592.21	15255.1500
683.783	15328.02	15339.1200
683.977	15194.90	15443.5600
684.171	15389.46	15322.7300
684.366	15229.72	15173.2300
684.560	15266.58	15052.4000
684.754	15135.51	14943.8600
684.948	14791.45	14683.7700
685.142	15078.17	14861.9400
685.337	14906.14	15042.1600
685.531	14684.96	14970.4800
685.725	14746.40	14612.0900
685.919	14940.96	14868.0800
686.113	14809.89	14667.3800
686.307	14781.21	14708.3400
686.501	14533.41	14708.3400
686.695	14727.97	14603.8900
686.889	14687.01	14612.0900
687.083	14721.82	14722.6800
687.277	14717.73	14655.0900
687.471	14660.38	14673.5300
687.665	14756.64	14976.6200
687.859	14908.19	14839.4100
688.053	14514.98	14734.9600
688.247	14789.41	14829.1700
688.441	14920.48	14845.5500
688.635	14998.30	15040.1100
688.829	14811.93	15068.7800
689.023	14803.74	14966.3800
689.217	14711.58	14943.8600
689.411	14789.41	15103.6000
689.605	14533.41	14763.6400
689.798	14824.22	14530.1700
689.992	14818.08	15058.5400
690.186	14945.05	14950.0000
690.380	14809.89	15193.7100
690.574	14738.21	15038.0600
690.767	14846.75	14777.9700
690.961	14869.28	14859.8900
691.155	15055.64	14585.4600
691.349	14787.36	14849.6500
691.542	15022.87	15134.3200
691.736	14951.20	14743.1600
691.930	14990.11	14814.8400
692.123	15074.07	15142.5100
692.317	14951.20	15199.8500
692.510	15323.93	15064.6900
692.704	14832.41	15154.8000
692.898	15203.10	15199.8500
693.091	15199.00	15318.6400
693.285	15233.82	15429.2300
693.478	15528.72	15521.3800
693.672	15258.39	15566.4400
693.865	15393.56	15937.1200
694.059	14783.26	15654.5000
694.252	15264.54	15640.1700
694.446	15225.62	15664.7400
694.639	15391.51	15548.0100
694.833	15287.06	15517.2900
695.026	14973.72	15330.9200
695.220	15207.19	15433.3200
695.413	15155.99	15515.2400
695.606	15461.14	15599.2100
695.800	15452.95	15332.9700
695.993	15397.65	15492.7100
696.187	15473.43	15341.1600
696.380	15315.73	15390.3100
696.573	15446.80	15285.8700
696.766	15287.06	15038.0600
696.960	15432.47	15289.9600
697.153	15094.55	15271.5300
697.346	15446.80	15369.8300
697.540	15219.48	15115.8900
697.733	15295.25	15246.9600
697.926	15366.93	15146.6100
698.119	15194.90	15130.2200
698.312	15100.70	15165.0400
698.505	15295.25	15138.4100
698.699	15416.08	15179.3700
698.892	15196.95	14853.7500
699.085	14865.18	14706.2900
699.278	15098.65	15068.7800
699.471	15104.79	14657.1400
699.664	15149.85	14657.1400
699.857	14936.86	14524.0200
700.050	14615.33	14501.5000
700.243	14883.61	14427.7700
700.436	14611.23	14532.2200
700.629	14519.07	14577.2700
700.822	14797.60	14546.5500
701.015	14312.23	14544.5000
701.208	14517.03	14294.6500
701.401	14600.99	14573.1700
701.594	14400.29	14200.4400
701.787	14431.01	14263.9300
701.980	14351.14	14401.1500
702.173	14275.37	14253.6900
702.366	14357.28	14204.5400
702.558	14371.62	14458.4900
702.751	14181.16	14317.1800
702.944	14275.37	14067.3300
703.137	13937.45	14069.3700
703.330	14115.62	13864.5800
703.523	13992.75	13969.0200
703.715	13841.20	13815.4300
703.908	14023.47	13909.6300
704.101	14029.61	13663.8800
704.293	14113.58	13958.7800
704.486	13861.68	13936.2600
704.679	13914.92	14009.9800
704.872	13925.16	13528.7100
705.064	13751.09	13962.8800
705.257	14000.94	13829.7600
705.449	13927.21	14110.3300
705.642	14002.99	13862.5300
705.835	13775.66	13901.4400
706.027	13701.93	14081.6600
706.220	13947.69	14143.1000
706.412	13660.98	13911.6800
706.605	13865.77	13907.5900
706.797	13867.82	13688.4500
706.990	13660.98	13803.1400
707.182	13726.51	13928.0600
707.375	13974.31	13905.5400
707.567	13861.68	13936.2600
707.760	13824.81	14034.5600
707.952	13658.93	14157.4400
708.145	13654.83	13940.3500
708.337	13857.58	13923.9700
708.529	13732.65	13901.4400
708.722	13849.39	14198.4000
708.914	13923.12	14028.4200
709.106	13990.70	13934.2100
709.299	14000.94	14075.5200
709.491	13867.82	14112.3800
709.683	14123.82	14388.8600
709.876	13980.46	14317.1800
710.068	14144.30	14524.0200
710.260	14220.07	14591.6100
710.452	14084.91	14511.7400
710.645	14027.56	14300.8000
710.837	14215.98	14685.8100
711.029	14134.06	14802.5500
711.221	14066.47	14605.9400
711.413	14316.33	14673.5300
711.606	14392.10	14755.4400
711.798	14357.28	14814.8400
711.990	14465.83	14780.0200
712.182	14568.23	14640.7600
712.374	14269.22	14919.2800
712.566	14437.16	14810.7400
712.758	14621.47	14972.5300
712.950	14709.54	15031.9200
713.142	15020.83	15369.8300
713.334	15012.63	15140.4600
713.526	14879.52	15148.6500
713.718	14785.31	15195.7600
713.910	14750.49	14999.1500
714.102	15018.78	15187.5700
714.294	14918.43	15189.6100
714.486	14922.52	15298.1600
714.678	14738.21	15126.1300
714.870	15031.07	15064.6900
715.062	15049.50	15162.9900
715.253	14836.51	14997.1000
715.445	14967.58	15060.5900
715.637	15223.58	15031.9200
715.829	15260.44	15095.4100
716.021	15059.74	14818.9300
716.212	14994.20	15158.8900
716.404	15049.50	15382.1200
716.596	15205.14	14896.7500
716.788	15045.40	14939.7600
716.979	15065.88	14960.2400
717.171	15061.79	14906.9900
717.363	14936.86	15027.8200
717.554	15024.92	14704.2400
717.746	15135.51	14796.4000
717.938	15317.78	14360.1900
718.129	15117.08	14595.7000
718.321	15096.60	14509.6900
718.513	15014.68	14655.0900
718.704	14793.50	14607.9900
718.896	14603.04	14569.0800
719.087	14834.46	14673.5300
719.279	14682.91	14384.7600
719.470	14455.59	14544.5000
719.662	14799.65	14556.7900
719.853	14619.42	14229.1200
720.045	14514.98	14302.8400
720.236	14482.21	14089.8500
720.428	14265.13	14294.6500
720.619	14347.05	14038.6600
720.811	14136.10	14009.9800
721.002	14037.80	13913.7300
721.193	13896.49	13807.2300
721.385	14103.34	13932.1600
721.576	13976.36	13794.9500
721.767	13814.57	13627.0100
721.959	13740.85	13561.4800
722.150	13699.89	13477.5100
722.341	13742.89	13469.3200
722.533	13368.12	13362.8300
722.724	13431.60	13401.7400
722.915	13359.92	13321.8700
723.106	13327.16	13209.2300
723.298	13390.64	13260.4300
723.489	13409.08	13301.3900
723.680	13202.23	13311.6300
723.871	13153.08	13129.3600
724.062	13374.26	13280.9100
724.254	13273.91	13029.0100
724.445	13591.34	13082.2500
724.636	13161.27	13317.7700
724.827	13230.90	13366.9200
725.018	13374.26	13334.1500
725.209	13030.20	13178.5100
725.400	13200.18	13289.1000
725.591	13204.28	13164.1700
725.782	13022.01	13020.8100
725.973	13022.01	13205.1300
726.164	13169.46	13307.5300
726.355	13108.02	13166.2200
726.546	13114.17	13188.7500
726.737	13034.30	13424.2600
726.928	12954.43	13461.1300
727.119	13148.98	13692.5500
727.310	13183.80	13614.7300
727.501	13357.88	13868.6700
727.691	13472.56	13817.4700
727.882	13466.42	14022.2700
728.073	13488.95	13688.4500
728.264	13191.99	13887.1100
728.455	13306.68	13700.7400
728.646	13441.84	13516.4200
728.836	13517.62	13954.6900
729.027	13556.53	13938.3000
729.218	13296.44	13790.8500
729.409	13660.98	14067.3300
729.599	13607.73	14128.7700
729.790	13615.92	14009.9800
729.981	14037.80	14452.3400
730.171	13964.07	14505.5900
730.362	14076.71	14159.4900
730.553	14072.62	14351.9900
730.743	14304.04	14474.8700
730.934	14125.86	14450.3000
731.124	14363.43	14605.9400
731.315	14285.61	14753.4000
731.506	14523.17	15048.3000
731.696	14701.34	14868.0800
731.887	14650.14	15103.6000
732.077	14799.65	15156.8500
732.268	14889.76	15226.4800
732.458	14910.24	15115.8900
732.649	14947.10	15371.8800
732.839	15164.18	15271.5300
733.030	14928.67	15191.6600
733.220	14990.11	15435.3700
733.410	15012.63	15453.8000
733.601	15203.10	15761.0000
733.791	15373.08	15453.8000
733.981	15215.38	15580.7800
734.172	15328.02	15449.7100
734.362	15375.13	15431.2700
734.552	15573.78	15720.0400
734.743	15778.58	15623.7800
734.933	15577.87	15437.4200
735.123	15465.24	15484.5200
735.314	15108.89	15455.8500
735.504	15391.51	15445.6100
735.694	15366.93	15591.0200
735.884	15215.38	15410.7900
736.074	15708.94	15642.2100
736.265	15530.77	15603.3000
736.455	15424.28	15423.0800
736.645	15641.36	15459.9500
736.835	15471.38	15251.0500
737.025	15325.97	15449.7100
737.215	15358.74	15412.8400
737.405	15438.61	15349.3600
737.595	15276.82	15322.7300
737.785	15366.93	15449.7100
737.975	15221.53	15017.5800
738.165	15276.82	15007.3400
738.355	15127.32	14894.7100
738.545	15039.26	15081.0700
738.735	15182.62	15044.2100
738.925	15039.26	14659.1900
739.115	14965.53	14663.2900
739.305	14963.48	15169.1300
739.495	14711.58	14542.4600
739.685	14979.87	14284.4100
739.875	14672.67	14581.3700
740.065	14797.60	14239.3600
740.255	14570.27	14157.4400
740.445	14408.48	14081.6600
740.634	14345.00	14132.8600
740.824	14347.05	14003.8400
741.014	14160.68	13989.5000
741.204	14383.91	14057.0900
741.393	13941.55	13788.8000
741.583	13970.22	14098.0500
741.773	13478.71	13698.6900
741.963	13859.63	13762.1800
742.152	13828.91	13444.7400
742.342	13525.81	13678.2100
742.532	13820.72	13756.0400
742.721	13486.90	13774.4700
742.911	13556.53	13323.9100
743.101	13527.86	13624.9700
743.290	13488.95	13549.1900
743.480	13630.26	13586.0500
743.669	13402.93	13348.4900
743.859	13382.45	13516.4200
744.048	13536.05	13569.6700
744.238	13400.88	13600.3900
744.427	13263.67	13606.5300
744.617	13214.52	13430.4100
744.806	13235.00	13459.0800
744.996	13007.67	13835.9100
745.185	13210.42	13678.2100
745.375	13089.59	13674.1200
745.564	13026.11	13506.1800
745.754	13235.00	13788.8000
745.943	13417.27	13741.7000
746.132	13484.85	14192.2500
746.322	13529.91	14042.7500
746.511	13390.64	13889.1500
746.700	13534.00	14139.0100
746.890	13646.64	14577.2700
747.079	13728.56	14481.0200
747.268	13873.96	14542.4600
747.457	14127.91	14759.5400
747.647	14029.61	14872.1800
747.836	14093.10	15029.8700
748.025	14218.02	15406.7000
748.214	14613.28	15443.5600
748.404	14373.67	15662.6900
748.593	14881.56	15863.4000
748.782	14680.86	15779.4300
748.971	14752.54	15902.3100
749.160	15053.59	16361.0500
749.349	15121.18	16551.5100
749.538	15420.18	16668.2500
749.727	15678.22	16883.2800
749.916	15930.12	16957.0100
750.105	16243.46	17137.2300
750.294	16128.78	17096.2700
750.483	16519.94	17665.6100
750.672	16513.80	17825.3500
750.861	16800.51	17942.0800
751.050	17089.28	18175.5500
[truncated: 1,649 more rows]
