# Supplementary material for: Designed 2D protein crystals as dynamic molecular gatekeepers for a solid-state device
Source: Nat Commun. 2024 Jul 27;15:6326. doi: 10.1038/s41467-024-50567-8 (PMC11283500; doi:10.1038/s41467-024-50567-8)
Supplement: Supplementary file 3 — Source Data for MS and SI [file 41467_2024_50567_MOESM3_ESM.zip › Source_Data_Files/SI Source Data Files_EditorialVersion_SV/SI_Fig6/NH3 Exp- Hexane 1 (Shift).csv]

Time (sec)	Peak Shift (nm)	Peak Shift (nm)	Peak Shift (nm)
10	0.00000000	0.00000000	0.00000000
20	-0.02870350	0.12841290	0.11778050
30	0.01585456	0.07451390	0.13606500
40	0.00065479	0.10054720	0.08053600
50	0.00988629	0.07905680	0.14826580
60	0.06846337	0.17509800	0.17497340
70	0.01828051	0.09154370	0.08852290
80	-0.03780620	0.09701240	0.10023930
90	0.13509117	0.06084550	0.49958409
100	0.01558620	0.13944210	0.43071738
110	0.08903028	0.16144780	0.49908505
120	0.11779821	0.12039220	0.48429735
130	0.03884743	0.13282160	0.51307838
140	0.10921077	0.07430250	0.47534529
150	0.08130159	0.16433010	0.54782745
160	0.10829835	0.08680210	0.51712157
170	0.05955390	0.06586310	0.48790261
180	0.08412471	0.16241270	0.50151912
190	0.06282786	0.15350950	0.08446916
200	0.05955390	0.13559260	0.11176328
210	0.09479460	0.15299330	0.03685724
220	0.19608346	0.09228120	0.10361578
230	0.07199495	0.16430140	0.13182630
240	0.08857944	0.17341400	0.08775090
250	0.05942508	0.12123810	0.18000920
260	0.08077561	0.13719480	0.06613800
270	0.04225020	0.16265010	0.10671160
280	0.05922113	0.15926050	0.08132100
290	0.10783678	0.14983860	0.13989560
300	0.06223747	0.15235240	0.16265570
310	0.15230910	0.09526150	0.15232030
320	0.13220000	0.11595970	0.10482630
330	0.08906210	0.10991160	0.17492920
340	0.06742990	0.11490380	0.09424590
350	0.09409400	0.18179310	0.14525360
360	0.16728450	0.11577750	0.12478650
370	0.18839940	0.16542120	0.17969640
380	0.08581990	0.11999540	0.18926960
390	0.16321060	0.11881080	0.08550680
400	0.06343820	0.14283560	0.08136330
410	0.17406600	0.09647200	0.06303140
420	0.17975700	0.19232610	0.16071420
430	0.06067920	0.05727899	0.09340350
440	0.13763930	0.09117354	0.06201760
450	0.11426750	0.18859326	0.13091700
460	0.13538860	0.06924481	0.16999780
470	0.18180430	0.08519579	0.17937100
480	0.16005500	0.05715510	0.14857630
490	0.15658890	0.07769006	0.13061970
500	0.17496720	0.04063629	0.11819410
510	0.14735760	0.05695894	0.17007320
520	0.11028100	0.10371752	0.17501950
530	0.09843070	0.05986006	0.14964200
540	0.17224600	0.16826600	0.08777410
550	0.11280610	0.09175240	0.07989090
560	0.07094220	0.14396000	0.10812390
570	0.16812040	0.12361670	0.10825450
580	0.12709250	0.16305110	0.14665890
590	0.07960720	0.11931520	0.17686540
600	0.15241070	0.08681980	0.17290610
