# Supplementary material for: Designed 2D protein crystals as dynamic molecular gatekeepers for a solid-state device
Source: Nat Commun. 2024 Jul 27;15:6326. doi: 10.1038/s41467-024-50567-8 (PMC11283500; doi:10.1038/s41467-024-50567-8)
Supplement: Supplementary file 3 — Source Data for MS and SI [file 41467_2024_50567_MOESM3_ESM.zip › Source_Data_Files/SI Source Data Files_EditorialVersion_SV/SI_Fig6/NH3 Exp (1) - Hex 1_spectra.csv]

	0 min Exposure	10 min Exposure (Hexane 1)
345.966	-48.64	-98.8100
346.180	-48.64	-98.8100
346.395	-48.64	-98.8100
346.610	-91.65	-117.2500
346.824	-67.07	-41.4700
347.039	14.85	-2.5600
347.254	31.23	-16.9000
347.468	41.47	99.8400
347.683	4.61	56.8300
347.897	-97.79	-51.7100
348.112	-1.54	19.9700
348.326	66.05	-14.8500
348.541	-42.50	-61.9500
348.756	-9.73	-14.8500
348.970	-3.58	-23.0400
349.185	47.62	-18.9400
349.399	-50.69	28.1600
349.614	-17.92	-39.4200
349.828	-11.78	71.1700
350.043	61.95	65.0200
350.257	117.25	95.7400
350.472	-1.54	15.8700
350.686	8.70	22.0200
350.901	66.05	62.9800
351.115	49.66	-39.4200
351.329	74.24	5.6300
351.544	55.81	60.9300
351.758	8.70	-35.3300
351.973	45.57	-4.6100
352.187	64.00	9.7300
352.401	78.33	-12.8000
352.616	94.72	17.9200
352.830	8.70	58.8800
353.044	35.33	22.0200
353.259	41.47	3.5800
353.473	2.56	67.0700
353.687	14.85	1.5400
353.902	55.81	-47.6200
354.116	39.42	5.6300
354.330	-26.11	-23.0400
354.545	35.33	1.5400
354.759	16.90	3.5800
354.973	25.09	13.8200
355.187	12.80	116.2200
355.402	-15.87	-20.9900
355.616	18.94	50.6900
355.830	64.00	-64.0000
356.044	94.72	71.1700
356.258	14.85	-6.6600
356.473	-40.45	65.0200
356.687	31.23	7.6800
356.901	55.81	-8.7000
357.115	25.09	44.5400
357.329	76.29	44.5400
357.543	27.14	7.6800
357.758	49.66	38.4000
357.972	47.62	91.6500
358.186	-32.26	75.2600
358.400	100.86	50.6900
358.614	-34.30	-23.0400
358.828	31.23	-6.6600
359.042	29.18	34.3000
359.256	-26.11	-41.4700
359.470	6.66	44.5400
359.684	-24.06	93.6900
359.898	109.05	19.9700
360.112	0.51	-39.4200
360.326	16.90	11.7800
360.540	16.90	15.8700
360.754	55.81	60.9300
360.968	16.90	-39.4200
361.182	-40.45	-41.4700
361.396	20.99	19.9700
361.610	29.18	-6.6600
361.824	80.38	9.7300
362.038	102.91	-23.0400
362.252	84.48	1.5400
362.466	2.56	-64.0000
362.680	102.91	-27.1400
362.893	27.14	22.0200
363.107	39.42	69.1200
363.321	-1.54	30.2100
363.535	6.66	5.6300
363.749	66.05	28.1600
363.963	72.19	83.4500
364.176	76.29	26.1100
364.390	27.14	54.7800
364.604	16.90	5.6300
364.818	6.66	11.7800
365.032	55.81	17.9200
365.245	31.23	-8.7000
365.459	-3.58	19.9700
365.673	14.85	48.6400
365.887	92.67	13.8200
366.100	47.62	11.7800
366.314	2.56	60.9300
366.528	121.34	77.3100
366.741	-34.30	9.7300
366.955	117.25	36.3500
367.169	49.66	108.0300
367.382	-17.92	46.5900
367.596	-19.97	19.9700
367.810	23.04	-20.9900
368.023	31.23	85.5000
368.237	111.10	71.1700
368.451	74.24	15.8700
368.664	59.90	108.0300
368.878	47.62	40.4500
369.091	82.43	110.0800
369.305	20.99	32.2600
369.518	31.23	-25.0900
369.732	92.67	79.3600
369.946	55.81	42.5000
370.159	94.72	50.6900
370.373	39.42	77.3100
370.586	37.38	5.6300
370.800	66.05	38.4000
371.013	-30.21	71.1700
371.227	90.62	30.2100
371.440	23.04	15.8700
371.653	31.23	60.9300
371.867	82.43	75.2600
372.080	45.57	26.1100
372.294	64.00	-10.7500
372.507	80.38	7.6800
372.721	37.38	58.8800
372.934	104.96	116.2200
373.147	-13.82	42.5000
373.361	64.00	103.9300
373.574	47.62	-6.6600
373.787	102.91	34.3000
374.001	129.53	9.7300
374.214	39.42	71.1700
374.427	82.43	54.7800
374.641	45.57	58.8800
374.854	49.66	67.0700
375.067	115.20	73.2100
375.280	94.72	17.9200
375.494	37.38	50.6900
375.707	45.57	50.6900
375.920	57.86	77.3100
376.133	49.66	87.5500
376.347	64.00	46.5900
376.560	104.96	42.5000
376.773	152.06	36.3500
376.986	10.75	69.1200
377.199	64.00	83.4500
377.413	55.81	60.9300
377.626	76.29	1.5400
377.839	4.61	34.3000
378.052	59.90	34.3000
378.265	39.42	181.7600
378.478	135.68	120.3200
378.691	82.43	77.3100
378.905	59.90	26.1100
379.118	88.57	34.3000
379.331	111.10	73.2100
379.544	14.85	52.7400
379.757	88.57	136.7000
379.970	98.81	71.1700
380.183	107.01	5.6300
380.396	-11.78	67.0700
380.609	90.62	108.0300
380.822	80.38	85.5000
381.035	88.57	93.6900
381.248	45.57	62.9800
381.461	92.67	124.4100
381.674	123.39	56.8300
381.887	76.29	167.4200
382.100	90.62	85.5000
382.313	88.57	83.4500
382.526	145.92	159.2300
382.738	147.97	120.3200
382.951	41.47	36.3500
383.164	104.96	89.6000
383.377	59.90	120.3200
383.590	123.39	93.6900
383.803	113.15	46.5900
384.016	88.57	77.3100
384.229	76.29	69.1200
384.441	145.92	67.0700
384.654	59.90	58.8800
384.867	109.05	120.3200
385.080	119.29	103.9300
385.293	100.86	165.3700
385.505	158.21	30.2100
385.718	92.67	38.4000
385.931	43.52	99.8400
386.144	70.14	128.5100
386.356	-34.30	65.0200
386.569	107.01	67.0700
386.782	141.82	46.5900
386.994	164.35	110.0800
387.207	123.39	116.2200
387.420	80.38	128.5100
387.632	129.53	95.7400
387.845	129.53	126.4600
388.058	113.15	97.7900
388.270	211.45	126.4600
388.483	70.14	79.3600
388.696	150.01	46.5900
388.908	150.01	103.9300
389.121	145.92	99.8400
389.333	176.64	42.5000
389.546	80.38	138.7500
389.758	225.79	128.5100
389.971	82.43	130.5600
390.184	57.86	52.7400
390.396	184.83	114.1700
390.609	104.96	95.7400
390.821	102.91	151.0400
391.034	98.81	161.2800
391.246	147.97	134.6500
391.459	170.49	208.3800
391.671	121.34	114.1700
391.883	168.45	110.0800
392.096	129.53	173.5700
392.308	170.49	202.2400
392.521	104.96	120.3200
392.733	174.59	99.8400
392.946	172.54	183.8100
393.158	178.69	206.3300
393.370	121.34	151.0400
393.583	188.93	189.9500
393.795	172.54	179.7100
394.007	182.78	116.2200
394.220	154.11	136.7000
394.432	129.53	157.1800
394.644	184.83	151.0400
394.857	154.11	62.9800
395.069	199.16	122.3700
395.281	131.58	177.6600
395.493	119.29	118.2700
395.706	113.15	116.2200
395.918	133.63	173.5700
396.130	166.40	214.5200
396.342	180.73	120.3200
396.555	125.44	235.0000
396.767	174.59	101.8900
396.979	145.92	114.1700
397.191	139.77	128.5100
397.403	164.35	177.6600
397.616	168.45	157.1800
397.828	207.36	232.9600
398.040	211.45	222.7200
398.252	137.73	173.5700
398.464	207.36	116.2200
398.676	215.55	187.9000
398.888	182.78	140.8000
399.100	145.92	278.0100
399.312	248.32	167.4200
399.524	184.83	151.0400
399.737	209.40	210.4300
399.949	236.03	171.5200
400.161	227.84	128.5100
400.373	209.40	226.8100
400.585	248.32	124.4100
400.797	229.88	157.1800
401.009	188.93	222.7200
401.221	307.71	200.1900
401.433	227.84	216.5700
401.645	166.40	189.9500
401.856	147.97	206.3300
402.068	156.16	198.1400
402.280	291.32	183.8100
402.492	213.50	265.7200
402.704	197.12	198.1400
402.916	219.64	202.2400
403.128	186.88	198.1400
403.340	223.74	208.3800
403.552	252.41	142.8500
403.763	168.45	226.8100
403.975	195.07	255.4800
404.187	186.88	230.9100
404.399	326.14	222.7200
404.611	279.04	261.6300
404.823	238.08	222.7200
405.034	236.03	235.0000
405.246	231.93	253.4400
405.458	262.65	212.4800
405.670	260.60	210.4300
405.881	276.99	220.6700
406.093	297.47	282.1100
406.305	219.64	183.8100
406.516	264.70	271.8700
406.728	207.36	165.3700
406.940	180.73	280.0600
407.152	285.18	275.9600
407.363	356.86	253.4400
407.575	381.43	224.7600
407.787	238.08	235.0000
407.998	262.65	259.5800
408.210	242.17	310.7800
408.421	274.94	249.3400
408.633	338.43	298.4900
408.845	303.61	265.7200
409.056	285.18	284.1600
409.268	287.23	288.2500
409.479	317.95	214.5200
409.691	256.51	280.0600
409.902	295.42	265.7200
410.114	305.66	329.2100
410.325	276.99	278.0100
410.537	281.08	310.7800
410.748	311.80	290.3000
410.960	317.95	335.3500
411.171	334.33	331.2600
411.383	299.52	280.0600
411.594	309.76	290.3000
411.806	363.00	312.8300
412.017	371.19	206.3300
412.228	330.23	329.2100
412.440	358.91	290.3000
412.651	317.95	206.3300
412.863	317.95	304.6400
413.074	322.04	290.3000
413.285	344.57	302.5900
413.497	303.61	296.4400
413.708	385.53	310.7800
413.919	289.28	310.7800
414.131	324.09	364.0300
414.342	430.59	337.4000
414.553	324.09	312.8300
414.765	342.52	323.0700
414.976	334.33	419.3200
415.187	383.48	323.0700
415.398	350.71	374.2700
415.610	332.28	443.9000
415.821	371.19	353.7900
416.032	379.39	415.2300
416.243	358.91	396.7900
416.454	311.80	341.5000
416.666	354.81	357.8800
416.877	358.91	345.5900
417.088	322.04	296.4400
417.299	446.97	364.0300
417.510	377.34	321.0200
417.721	416.25	427.5100
417.932	391.67	378.3600
418.144	332.28	341.5000
418.355	279.04	392.7000
418.566	360.95	331.2600
418.777	424.44	359.9300
418.988	408.06	411.1300
419.199	408.06	374.2700
419.410	399.87	386.5500
419.621	412.15	468.4700
419.832	397.82	450.0400
420.043	360.95	353.7900
420.254	432.63	398.8400
420.465	406.01	497.1400
420.676	408.06	388.6000
420.887	391.67	474.6200
421.098	418.30	437.7500
421.309	473.59	407.0300
421.520	410.11	447.9900
421.731	401.91	452.0900
421.941	377.34	345.5900
422.152	442.87	429.5600
422.363	473.59	462.3300
422.574	453.11	429.5600
422.785	408.06	433.6600
422.996	506.36	495.1000
423.207	461.30	462.3300
423.418	498.17	464.3800
423.628	463.35	474.6200
423.839	432.63	478.7100
424.050	514.55	460.2800
424.261	580.09	488.9500
424.471	492.02	392.7000
424.682	496.12	470.5200
424.893	492.02	529.9100
425.104	440.83	544.2500
425.314	514.55	452.0900
425.525	561.66	411.1300
425.736	477.69	493.0500
425.947	494.07	443.9000
426.157	514.55	538.1000
426.368	506.36	497.1400
426.579	502.26	527.8600
426.789	590.33	509.4300
427.000	508.41	511.4800
427.210	547.32	517.6200
427.421	567.80	564.7300
427.632	580.09	511.4800
427.842	567.80	546.3000
428.053	592.37	534.0100
428.263	498.17	544.2500
428.474	559.61	501.2400
428.685	475.64	603.6400
428.895	649.72	609.7800
429.106	598.52	531.9600
429.316	506.36	581.1100
429.527	627.19	636.4100
429.737	516.60	562.6800
429.948	602.61	572.9200
430.158	573.94	620.0200
430.369	645.62	585.2100
430.579	543.22	544.2500
430.789	590.33	646.6500
431.000	653.81	650.7400
431.210	633.33	603.6400
431.421	676.34	599.5400
431.631	696.82	583.1600
431.841	614.90	640.5000
432.052	688.63	638.4500
432.262	670.20	677.3700
432.473	711.16	536.0600
432.683	682.49	759.2800
432.893	711.16	755.1900
433.104	647.67	757.2400
433.314	676.34	640.5000
433.524	686.58	730.6100
433.734	725.49	683.5100
433.945	745.97	669.1700
434.155	643.57	724.4700
434.365	664.05	695.8000
434.575	721.40	642.5500
434.786	715.25	732.6600
434.996	635.38	726.5200
435.206	702.97	665.0800
435.416	784.88	738.8000
435.626	782.84	767.4800
435.837	932.34	755.1900
436.047	844.28	765.4300
436.257	813.56	787.9600
436.467	780.79	812.5300
436.677	823.80	663.0300
436.887	752.12	822.7700
437.097	700.92	771.5700
437.307	805.36	790.0000
437.518	819.70	847.3500
437.728	850.42	742.9000
437.938	803.32	714.2300
438.148	911.86	777.7200
438.358	788.98	882.1600
438.568	846.32	740.8500
438.778	829.94	796.1500
438.988	811.51	738.8000
439.198	846.32	845.3000
439.408	846.32	869.8700
439.618	713.21	830.9600
439.828	907.76	873.9700
440.038	834.04	841.2000
440.247	768.50	837.1100
440.457	901.62	888.3100
440.667	793.08	865.7800
440.877	883.19	792.0500
441.087	821.75	951.7900
441.297	829.94	867.8300
441.507	866.80	888.3100
441.717	899.57	828.9200
441.927	803.32	970.2300
442.136	854.51	919.0300
442.346	911.86	863.7300
442.556	907.76	820.7200
442.766	918.00	867.8300
442.976	881.14	953.8400
443.185	942.58	837.1100
443.395	1026.54	945.6500
443.605	836.08	878.0700
443.815	829.94	833.0100
444.024	893.43	929.2700
444.234	881.14	931.3100
444.444	1030.64	884.2100
444.653	956.91	931.3100
444.863	893.43	873.9700
445.073	911.86	947.7000
445.282	1047.02	935.4100
445.492	895.47	976.3700
445.702	942.58	957.9400
445.911	944.63	931.3100
446.121	1028.59	970.2300
446.331	967.15	869.8700
446.540	958.96	992.7500
446.750	961.01	978.4200
446.959	985.58	906.7400
447.169	977.39	931.3100
447.378	930.29	898.5500
447.588	944.63	982.5100
447.797	1087.98	1027.5700
448.007	1006.06	968.1800
448.216	1001.97	1011.1800
448.426	1104.37	978.4200
448.635	1047.02	1033.7100
448.845	977.39	980.4700
449.054	1047.02	1058.2900
449.264	1026.54	1021.4200
449.473	1055.22	1140.2100
449.683	1067.50	1066.4800
449.892	1120.75	1029.6200
450.101	1145.33	1007.0900
450.311	1098.22	1103.3400
450.520	1038.83	1033.7100
450.730	1020.40	1068.5300
450.939	1071.60	1060.3400
451.148	1067.50	1103.3400
451.358	1028.59	1107.4400
451.567	1137.13	1144.3000
451.776	1022.45	994.8000
451.985	1169.90	1168.8800
452.195	1036.78	1117.6800
452.404	1161.71	1140.2100
452.613	1182.19	1076.7200
452.822	1114.61	1111.5400
453.032	1130.99	1084.9100
453.241	1047.02	1129.9700
453.450	1210.86	955.8900
453.659	1165.81	1160.6900
453.869	1223.15	1154.5400
454.078	1081.84	1218.0300
454.287	1079.79	1099.2500
454.496	1257.96	1238.5100
454.705	1163.76	1193.4500
454.914	1126.89	1177.0700
455.123	1223.15	1148.4000
455.333	1231.34	1156.5900
455.542	1176.05	1164.7800
455.751	1317.36	1338.8600
455.960	1262.06	1279.4700
456.169	1204.72	1310.1900
456.378	1249.77	1162.7300
456.587	1243.63	1222.1300
456.796	1376.75	1275.3700
457.005	1198.57	1394.1500
457.214	1190.38	1228.2700
457.423	1294.83	1324.5200
457.632	1354.22	1404.3900
457.841	1282.54	1332.7200
458.050	1303.02	1232.3700
458.259	1335.79	1304.0400
458.468	1401.32	1279.4700
458.677	1331.69	1297.9000
458.886	1323.50	1408.4900
459.095	1376.75	1304.0400
459.303	1407.47	1385.9600
459.512	1413.61	1340.9100
459.721	1264.11	1340.9100
459.930	1425.90	1418.7300
460.139	1331.69	1293.8000
460.348	1311.21	1459.6900
460.557	1450.47	1525.2200
460.765	1350.12	1349.1000
460.974	1436.14	1353.2000
461.183	1456.62	1314.2800
461.392	1489.39	1408.4900
461.600	1483.24	1609.1900
461.809	1597.93	1428.9700
462.018	1415.66	1533.4200
462.227	1432.04	1379.8200
462.435	1491.43	1426.9200
462.644	1548.78	1531.3700
462.853	1501.67	1551.8500
463.061	1479.15	1514.9800
463.270	1487.34	1625.5800
463.479	1645.03	1607.1400
463.687	1663.46	1617.3800
463.896	1604.07	1533.4200
464.105	1583.59	1560.0400
464.313	1495.53	1719.7800
464.522	1698.28	1707.4900
464.730	1538.54	1670.6300
464.939	1718.76	1672.6800
465.148	1651.17	1670.6300
465.356	1659.37	1644.0100
465.565	1688.04	1549.8000
465.773	1776.10	1732.0700
465.982	1774.05	1601.0000
466.190	1792.48	1699.3000
466.399	1702.37	1693.1600
466.607	1774.05	1758.6900
466.816	1800.68	1816.0400
467.024	1829.35	1871.3300
467.233	1866.21	1822.1800
467.441	1817.06	1912.2900
467.649	1788.39	1754.6000
467.858	1931.75	1877.4800
468.066	1810.92	1912.2900
468.275	2038.24	2151.9000
468.483	1792.48	1889.7600
468.691	2054.62	1983.9700
468.900	1896.93	1928.6700
469.108	1825.25	1932.7700
469.316	1982.95	1938.9100
469.525	2015.71	1910.2400
469.733	2038.24	2020.8300
469.941	1960.42	2080.2200
470.150	2075.10	2067.9400
470.358	2071.01	2082.2700
470.566	2107.87	1996.2600
470.774	2146.78	2112.9900
470.983	2095.58	2131.4200
471.191	2116.06	2123.2300
471.399	2124.26	2223.5800
471.607	2372.06	2196.9600
471.815	2212.32	2151.9000
472.024	2120.16	2217.4400
472.232	2202.08	2125.2800
472.440	2236.89	2295.2600
472.648	2294.24	2321.8800
472.856	2226.65	2252.2500
473.064	2406.88	2360.8000
473.272	2468.31	2409.9500
473.481	2445.79	2452.9500
473.689	2384.35	2405.8500
473.897	2517.47	2493.9100
474.105	2415.07	2440.6700
474.313	2537.95	2461.1500
474.521	2447.83	2405.8500
474.729	2511.32	2508.2500
474.937	2505.18	2504.1500
475.145	2496.99	2645.4600
475.353	2587.10	2618.8400
475.561	2609.62	2604.5000
475.769	2687.45	2862.5500
475.977	2720.21	2665.9400
476.185	2830.80	2817.4900
476.393	2904.53	2860.5000
476.601	2644.44	2737.6200
476.808	2816.47	2682.3300
477.016	2861.52	2829.7800
477.224	2882.00	2819.5400
477.432	2824.66	2786.7700
477.640	2902.48	2905.5600
477.848	2957.78	2975.1900
478.056	2867.67	2921.9400
478.263	3062.23	3010.0000
478.471	2865.62	3024.3400
478.679	3039.70	3001.8100
478.887	3127.76	3218.8900
479.095	3101.14	3196.3700
479.302	3086.80	3053.0100
479.510	3178.96	3296.7200
479.718	3326.41	3190.2200
479.926	3244.49	3179.9800
480.133	3178.96	3263.9500
480.341	3293.65	3329.4900
480.549	3381.71	3417.5500
480.756	3389.90	3458.5100
480.964	3434.96	3345.8700
481.172	3563.98	3321.2900
481.379	3520.97	3405.2600
481.587	3602.89	3605.9600
481.795	3447.24	3462.6000
482.002	3652.04	3601.8700
482.210	3531.21	3544.5200
482.417	3572.17	3773.8900
482.625	3666.38	3642.8200
482.833	3752.39	3630.5400
483.040	3893.70	3808.7100
483.248	3766.73	3720.6500
483.455	3875.27	3812.8100
483.663	3811.78	3728.8400
483.870	3811.78	3896.7700
484.078	3934.66	3950.0200
484.285	4008.39	3849.6700
484.493	3901.89	3962.3100
484.700	4032.96	4011.4600
484.908	4082.11	4097.4700
485.115	4045.25	4074.9500
485.322	4145.60	3962.3100
485.530	4037.06	3986.8800
485.737	4022.72	4101.5700
485.945	4297.15	4367.8100
486.152	4176.32	4310.4600
486.359	4264.38	4310.4600
486.567	4399.55	4253.1200
486.774	4397.50	4328.8900
486.981	4372.93	4464.0600
487.189	4452.80	4406.7200
487.396	4553.15	4539.8300
487.603	4538.81	4500.9200
487.811	4495.80	4468.1600
488.018	4499.90	4451.7700
488.225	4514.24	4644.2800
488.432	4600.25	4631.9900
488.640	4727.22	4578.7500
488.847	4784.57	4660.6600
489.054	4626.87	4588.9900
489.261	4774.33	4570.5500
489.468	4891.06	4885.9400
489.675	4788.66	4758.9700
489.883	4819.38	4761.0200
490.090	4856.25	4910.5200
490.297	4942.26	4994.4800
490.504	4839.86	4779.4500
490.711	4940.21	4896.1800
490.918	4872.63	4924.8500
491.125	4862.39	4904.3700
491.332	5147.06	5037.4900
491.539	5036.47	5137.8400
491.747	5081.52	5146.0300
491.954	5167.54	5227.9500
492.161	5138.87	5246.3800
492.368	5179.82	5344.6900
492.575	5134.77	5223.8600
492.782	5212.59	5014.9600
492.989	5253.55	5285.3000
493.196	5161.39	5227.9500
493.402	5290.42	5311.9200
493.609	5134.77	5318.0600
493.816	5317.04	5303.7300
494.023	5398.96	5426.6100
494.230	5423.53	5332.4000
494.437	5364.14	5221.8100
494.644	5462.44	5367.2100
494.851	5538.22	5514.6700
495.058	5263.79	5514.6700
495.265	5642.67	5502.3800
495.471	5642.67	5541.2900
495.678	5513.64	5516.7200
495.885	5415.34	5516.7200
496.092	5517.74	5658.0300
496.299	5515.69	5760.4200
496.505	5650.86	5752.2300
496.712	5661.10	5608.8700
496.919	5757.35	5744.0400
497.126	5663.15	5674.4100
497.332	5722.54	5668.2700
497.539	5710.25	5809.5800
497.746	5826.98	5828.0100
497.952	5847.46	5707.1800
498.159	5841.32	5744.0400
498.366	5802.41	5907.8800
498.572	5835.17	5791.1400
498.779	5859.75	5930.4100
498.986	5874.09	5995.9400
499.192	5824.94	5809.5800
499.399	5904.81	5854.6300
499.605	5996.96	5948.8400
499.812	6068.64	5985.7000
500.019	6052.26	6075.8100
500.225	6164.90	6294.9400
500.432	6089.12	6090.1500
500.638	5882.28	6067.6200
500.845	5968.29	6098.3400
501.051	6085.03	6014.3700
501.258	5966.24	6122.9100
501.464	5988.77	5916.0700
501.671	6330.78	6120.8700
501.877	6334.88	6190.5000
502.084	6261.15	6131.1100
502.290	6080.93	6315.4200
502.496	6388.13	6229.4100
502.703	6242.72	6247.8400
502.909	6416.80	6436.2500
503.116	6220.19	6309.2800
503.322	6353.31	6417.8200
503.528	6345.12	6262.1800
503.735	6269.34	6325.6600
503.941	6175.14	6423.9700
504.147	6535.58	6428.0600
504.354	6324.64	6319.5200
504.560	6478.24	6526.3600
504.766	6420.89	6481.3100
504.973	6367.65	6524.3200
505.179	6535.58	6444.4500
505.385	6488.48	6530.4600
505.591	6523.29	6548.8900
505.798	6601.12	6440.3500
506.004	6527.39	6614.4300
506.210	6523.29	6569.3700
506.416	6637.98	6704.5400
506.622	6586.78	6579.6100
506.828	6506.91	6628.7600
507.035	6582.68	6651.2900
507.241	6603.16	6466.9700
507.447	6826.39	6440.3500
507.653	6709.66	6677.9100
507.859	6738.33	6600.0900
508.065	6492.57	6636.9500
508.271	6791.58	6737.3100
508.477	6902.17	6737.3100
508.683	6781.34	6677.9100
508.889	6597.02	6628.7600
509.095	6771.10	6698.3900
509.301	6861.21	6880.6600
509.507	6656.41	7122.3200
509.713	6941.08	6806.9400
509.919	6963.61	7046.5500
510.125	6908.31	6882.7100
510.331	6830.49	6870.4200
510.537	6979.99	6911.3800
510.743	6920.60	6856.0900
510.949	7006.61	6808.9800
511.155	6979.99	6823.3200
511.361	6963.61	7179.6700
511.567	6906.26	7015.8300
511.773	6973.85	6966.6800
511.979	6871.45	6925.7200
512.184	7027.09	6884.7600
512.390	7043.48	7107.9900
512.596	7117.20	7122.3200
512.802	7002.52	6983.0600
513.008	7174.55	6993.3000
513.213	6975.89	7046.5500
513.419	7109.01	6962.5800
513.625	7211.41	7140.7600
513.831	7252.37	7144.8500
514.037	7061.91	7206.2900
514.242	7057.81	7116.1800
514.448	7278.99	7237.0100
514.654	7231.89	7318.9300
514.859	7428.49	7415.1800
515.065	7416.21	7308.6900
515.271	7297.42	7280.0200
515.476	7309.71	7374.2200
515.682	7305.62	7331.2200
515.888	7438.73	7273.8700
516.093	7317.90	7296.4000
516.299	7467.41	7343.5000
516.504	7430.54	7454.0900
516.710	7461.26	7415.1800
516.916	7461.26	7503.2500
517.121	7612.81	7394.7000
517.327	7571.85	7456.1400
517.532	7465.36	7605.6400
517.738	7666.06	7593.3600
517.943	7719.31	7689.6100
518.149	7786.89	7632.2700
518.354	7627.15	7771.5300
518.560	7614.86	7783.8200
518.765	7635.34	7757.1900
518.970	7790.99	7839.1100
519.176	7586.19	7968.1300
519.381	7756.17	7824.7800
519.587	7856.52	7675.2700
519.792	7772.55	7697.8000
519.997	7684.49	7660.9400
520.203	7678.35	7800.2000
520.408	7739.79	7931.2700
520.614	7770.51	7906.7000
520.819	7907.72	7910.7900
521.024	8044.93	7902.6000
521.229	8022.41	8164.7400
521.435	7997.83	8011.1400
521.640	8018.31	7941.5100
521.845	8083.84	7921.0300
522.051	8067.46	8254.8500
522.256	8022.41	7955.8500
522.461	8237.44	8070.5300
522.666	8034.69	7894.4100
522.871	8411.52	8162.6900
523.077	8274.31	8015.2400
523.282	8104.32	8039.8100
523.487	8151.43	8269.1900
523.692	8180.10	8402.3000
523.897	8307.07	8146.3100
524.102	8104.32	8113.5400
524.308	8200.58	8187.2700
524.513	8264.07	8318.3400
524.718	8321.41	8328.5800
524.923	8266.11	8471.9300
525.128	8300.93	8377.7300
525.333	8356.22	8369.5400
525.538	8462.72	8414.5900
525.743	8388.99	8521.0900
525.948	8522.11	8682.8800
526.153	8444.29	8529.2800
526.358	8436.10	8426.8800
526.563	8456.57	8549.7600
526.768	8274.31	8490.3700
526.973	8702.33	8566.1400
527.178	8771.96	8539.5200
527.383	8782.20	8635.7700
527.588	8573.31	8592.7600
527.793	8595.84	8643.9600
527.997	8622.46	8523.1300
528.202	8567.17	8918.3900
528.407	8698.24	8695.1600
528.612	8907.13	8785.2700
528.817	9003.38	8412.5400
529.022	8649.08	8805.7500
529.227	8784.25	8842.6200
529.431	8755.58	8697.2100
529.636	8831.35	8842.6200
529.841	8892.79	8760.7000
530.046	8800.63	8777.0800
530.250	8855.93	8895.8600
530.455	8745.34	8678.7800
530.660	9046.39	9110.9000
530.865	8937.85	8699.2600
531.069	8939.90	8910.2000
531.274	9038.20	8768.8900
531.479	8876.41	8938.8700
531.683	9001.33	8859.0000
531.888	9081.21	8973.6900
532.093	9173.36	8979.8300
532.297	9126.26	8945.0200
532.502	9159.03	9063.8000
532.707	8995.19	9059.7000
532.911	9048.44	8981.8800
533.116	9216.37	9414.0000
533.320	9136.50	9053.5600
533.525	9191.80	9186.6800
533.729	9216.37	9323.8900
533.934	9400.69	9151.8600
534.138	9439.60	9258.3500
534.343	9333.11	9340.2700
534.547	9308.53	9330.0300
534.752	9234.80	9336.1800
534.956	9435.50	9325.9400
535.161	9402.74	9397.6200
535.365	9449.84	9442.6700
535.570	9576.81	9370.9900
535.774	9453.94	9332.0800
535.978	9355.63	9485.6800
536.183	9421.17	9373.0400
536.387	9347.44	9721.2000
536.592	9593.20	9399.6600
536.796	9642.35	9481.5800
537.000	9582.96	9522.5400
537.205	9464.18	9586.0300
537.409	9539.95	9782.6300
537.613	9875.82	9776.4900
537.818	9701.74	9649.5200
538.022	9601.39	9620.8500
538.226	9591.15	9588.0800
538.430	9585.01	9694.5700
538.635	9826.67	9743.7200
538.839	9898.34	9735.5300
539.043	9707.88	9602.4100
539.247	9740.65	9794.9200
539.451	9828.71	9821.5500
539.656	9681.26	9858.4100
539.860	10090.85	9856.3600
540.064	9881.96	9903.4600
540.268	9886.06	9805.1600
540.472	9777.51	9831.7900
540.676	9800.04	9770.3500
540.880	9912.68	10057.0600
541.084	9879.91	9942.3800
541.288	10144.10	10132.8400
541.493	10070.37	10167.6500
541.697	10463.58	10196.3200
541.901	10322.27	10292.5800
542.105	10215.78	10265.9600
542.309	10148.20	10409.3100
542.513	10246.50	10306.9100
542.717	10316.13	10366.3100
542.921	10336.61	10429.7900
543.125	10256.74	10505.5700
543.329	10389.86	10632.5400
543.532	10445.15	10691.9300
543.736	10633.57	10767.7100
543.940	10598.75	10618.2100
544.144	10568.03	10696.0300
544.348	10502.50	10597.7300
544.552	10676.57	10839.3900
544.756	10774.88	10675.5500
544.960	10641.76	10769.7600
545.163	10791.26	10790.2400
545.367	10801.50	10753.3700
545.571	10750.30	10911.0700
545.775	10699.10	10870.1100
545.979	10783.07	11052.3800
546.182	10762.59	11013.4600
546.386	10772.83	11021.6600
546.590	10955.10	11015.5100
546.794	10989.91	10988.8900
546.997	11120.98	11130.2000
547.201	10883.42	10954.0700
547.405	10748.25	10786.1400
547.608	10838.36	10851.6700
547.812	10891.61	10892.6300
548.016	10905.95	10933.5900
548.219	10916.19	10800.4800
548.423	10789.21	10917.2100
548.627	10717.53	10816.8600
548.830	10721.63	10820.9500
549.034	11182.42	10825.0500
549.237	10975.58	10841.4300
549.441	10938.71	11109.7200
549.645	10832.22	11005.2700
549.848	10914.14	11216.2100
550.052	10903.90	11042.1400
550.255	10942.81	10792.2800
550.459	10977.62	10988.8900
550.662	11057.50	10947.9300
550.866	10885.47	10913.1100
551.069	10953.05	10990.9400
551.272	10864.99	10980.7000
551.476	11014.49	11093.3300
551.679	11151.70	10792.2800
551.883	11049.30	10986.8400
552.086	11096.41	11023.7000
552.290	11204.95	11076.9500
552.493	11163.99	11064.6600
552.696	11270.48	11187.5400
552.900	11280.72	11259.2200
553.103	11153.75	11267.4100
553.306	11323.73	11199.8300
553.510	11342.16	11404.6300
553.713	11510.10	11330.9000
553.916	11295.06	11300.1800
554.119	11526.48	11398.4800
554.323	11387.22	11605.3300
554.526	11422.03	11435.3500
554.729	11258.20	11423.0600
554.932	11403.60	11402.5800
555.136	11495.76	11535.7000
555.339	11331.92	11459.9200
555.542	11526.48	11564.3700
555.745	11551.06	11576.6600
555.948	11684.17	11582.8000
556.151	11645.26	11605.3300
556.354	11540.82	11445.5900
556.558	11688.27	11490.6400
556.761	11598.16	11498.8300
556.964	11704.65	11949.3900
557.167	11616.59	11523.4100
557.370	11815.24	11771.2100
557.573	11622.73	11654.4800
557.776	11589.97	11724.1100
557.979	11544.91	11498.8300
558.182	11718.99	11771.2100
558.385	11594.06	11613.5200
558.588	11559.25	11801.9300
558.791	11682.13	11615.5700
558.994	11819.34	11519.3100
559.197	11743.56	11590.9900
559.400	11434.32	11275.6000
559.603	11397.46	11455.8300
559.806	11614.54	11636.0500
560.009	11684.17	11638.0900
560.211	11532.62	11400.5300
560.414	11540.82	11486.5400
560.617	11516.24	11625.8100
560.820	11663.69	11734.3500
561.023	11594.06	11658.5700
561.226	11540.82	11584.8500
561.428	11743.56	11670.8600
561.631	11694.41	11541.8400
561.834	11600.21	11883.8500
562.037	11964.75	11734.3500
562.240	11927.88	11898.1900
562.442	11923.79	12014.9200
562.645	12132.68	12207.4300
562.848	11807.05	11695.4400
563.050	12036.42	11998.5400
563.253	12179.78	12199.2400
563.456	12065.10	12166.4700
563.658	12224.84	12313.9200
563.861	12071.24	12102.9800
564.064	12210.50	12334.4000
564.266	12472.64	12389.7000
564.469	12003.66	12191.0500
564.672	12296.52	12227.9100
564.874	12073.29	12551.4900
565.077	12317.00	12234.0500
565.279	12269.89	12305.7300
565.482	12286.28	12334.4000
565.684	12345.67	12178.7600
565.887	12286.28	12399.9400
566.089	12466.50	12537.1500
566.292	12368.20	12379.4600
566.494	12892.48	12485.9500
566.697	12327.24	12283.2000
566.899	12247.37	12303.6800
567.102	12403.01	12219.7200
567.304	12591.42	12627.2600
567.507	12450.11	12363.0800
567.709	12286.28	12422.4700
567.911	12288.32	12377.4100
568.114	12339.52	12447.0400
568.316	12564.80	12404.0300
568.518	12409.15	12592.4500
568.721	12669.25	12557.6300
568.923	12585.28	12479.8100
569.125	12394.82	12551.4900
569.328	12364.10	12348.7400
569.530	12519.74	12336.4500
569.732	12216.65	12537.1500
569.934	12548.42	12365.1200
570.137	12669.25	12754.2400
570.339	12423.49	12412.2300
570.541	12437.83	12602.6900
570.743	12310.85	12447.0400
570.946	12235.08	12264.7700
571.148	12572.99	12475.7100
571.350	12523.84	12748.0900
571.552	12761.41	12406.0800
571.754	12507.46	12440.9000
571.956	12824.89	12774.7200
572.158	12806.46	12774.7200
572.361	12828.99	12760.3800
572.563	12591.42	12940.6000
572.765	12894.52	12930.3600
572.967	12757.31	13096.2500
573.169	12734.78	13114.6800
573.371	12843.32	12944.7000
573.573	12974.39	12909.8800
573.775	13222.20	12868.9200
573.977	12988.73	13120.8200
574.179	13035.83	13055.2900
574.381	13158.71	13090.1000
574.583	13162.81	13225.2700
574.785	13084.98	13223.2200
574.987	13001.02	13073.7200
575.189	13089.08	13139.2600
575.390	13367.60	13313.3300
575.592	13164.86	13090.1000
575.794	13244.73	13241.6500
575.996	13158.71	13184.3100
576.198	13392.18	13344.0500
576.400	13375.80	13659.4400
576.602	13420.85	13501.7500
576.803	13390.13	13544.7500
577.005	13562.16	13489.4600
577.207	13623.60	13567.2800
577.409	13500.72	13604.1400
577.610	13443.38	13528.3700
577.812	13371.70	13423.9200
578.014	13582.64	13540.6600
578.216	13281.59	13481.2700
578.417	13447.47	13206.8400
578.619	13594.93	13516.0800
578.821	13588.78	13634.8600
579.022	13664.56	13397.3000
579.224	13375.80	13303.0900
579.426	13472.05	13313.3300
579.627	13381.94	13477.1700
579.829	13398.32	13260.0900
580.031	13586.74	13700.4000
580.232	13779.25	13899.0500
580.434	13777.20	13323.5700
580.635	13621.55	13706.5400
580.837	13654.32	13583.6600
581.038	13533.49	13436.2100
581.240	13607.22	13743.4100
581.441	13332.79	13722.9300
581.643	13588.78	13888.8100
581.844	13367.60	13686.0600
582.046	13664.56	13862.1900
582.247	13408.56	13890.8600
582.449	13408.56	13810.9900
582.650	13560.11	13456.6900
582.852	13781.29	13823.2800
583.053	13687.09	13671.7300
583.254	13797.68	13733.1700
583.456	13902.12	13923.6300
583.657	13863.21	13968.6800
583.858	13988.14	14069.0300
584.060	14029.10	13931.8200
584.261	14133.54	14269.7300
584.462	14141.74	14105.9000
584.664	14160.17	14083.3700
584.865	13895.98	14337.3200
585.066	14319.91	14146.8600
585.267	14305.57	14097.7000
585.469	14299.43	14349.6100
585.670	14514.47	14345.5100
585.871	14571.81	14746.9100
586.072	14536.99	14736.6700
586.274	14571.81	14755.1000
586.475	14539.04	14740.7700
586.676	14840.09	14920.9900
586.877	14907.68	14832.9300
587.078	14792.99	15131.9300
587.279	14952.73	15246.6200
587.480	14930.20	15082.7800
587.681	15198.49	15322.3900
587.883	15171.86	14980.3800
588.084	15071.51	15283.4800
588.285	15259.93	15416.6000
588.486	15229.21	15490.3200
588.687	15376.66	15205.6600
588.888	15175.96	15285.5300
589.089	15474.96	15359.2500
589.290	15481.11	15299.8600
589.491	15341.85	15312.1500
589.692	15200.54	15131.9300
589.893	15505.68	15645.9700
590.094	15300.89	15254.8100
590.294	15302.93	15164.7000
590.495	15417.62	15389.9700
590.696	15264.02	15574.2900
590.897	15567.12	15574.2900
591.098	15429.91	15463.7000
591.299	15405.33	15424.7900
591.500	15583.51	15289.6200
591.701	15548.69	15494.4200
591.901	15532.31	15396.1200
592.102	15513.88	15660.3100
592.303	15597.84	15377.6900
592.504	15526.16	15256.8600
592.705	15468.82	15652.1100
592.905	15735.06	15787.2800
593.106	15696.14	15715.6000
593.307	15827.21	16102.6700
593.507	16072.97	15842.5700
593.708	15833.36	16114.9500
593.909	16072.97	16295.1800
594.109	15872.27	16082.1900
594.310	16130.31	16252.1700
594.511	16216.33	16176.3900
594.711	16697.60	16618.7500
594.912	16658.69	16907.5200
595.113	16271.62	16862.4600
595.313	16412.93	16737.5400
595.514	16742.66	16956.6700
595.714	16965.89	16923.9000
595.915	16718.08	17155.3200
596.115	17033.47	17405.1700
596.316	17135.87	17571.0600
596.516	17451.25	17908.9700
596.717	17875.18	17941.7400
596.917	17737.97	18183.4000
597.118	18094.32	18474.2100
597.318	18116.84	18562.2800
597.519	18321.64	18760.9300
597.719	18710.75	19012.8300
597.920	18481.38	19164.3800
598.120	19095.77	19205.3400
598.320	18907.36	19395.8000
598.521	19204.31	19836.1100
598.721	19845.33	19834.0700
598.921	19947.73	20028.6200
599.122	19917.01	20315.3400
599.322	20185.29	20384.9700
599.522	20457.67	20741.3200
599.723	20463.82	21001.4100
599.923	20596.93	21118.1400
600.123	20811.97	21392.5700
600.323	21113.02	21501.1100
600.524	21151.93	21898.4200
600.724	21698.74	22115.5000
600.924	21561.53	21988.5300
601.124	21700.79	22037.6800
601.325	21977.26	22676.6500
601.525	22050.99	22742.1800
601.725	22388.91	22705.3200
601.925	22472.87	22926.5000
602.125	22536.36	23151.7700
602.325	22644.90	23280.8000
602.525	22773.92	23266.4600
602.725	23120.03	23501.9800
602.925	23058.59	23637.1400
603.126	23214.24	23815.3200
603.326	23396.51	24048.7900
603.526	23685.27	23995.5400
603.726	23994.51	24423.5600
603.926	23863.44	24429.7100
604.126	24019.09	24575.1100
604.326	24223.89	24999.0400
604.526	23920.79	24753.2900
604.726	24375.44	24693.9000
604.925	24346.76	25142.4000
605.125	24664.20	25013.3800
605.325	24965.25	25263.2300
605.525	25137.28	25298.0500
605.725	24991.87	25693.3000
605.925	24979.59	25527.4200
606.125	25585.79	25924.7200
606.325	25979.00	26338.4100
606.524	25735.29	26182.7700
606.724	26185.84	26430.5700
606.924	26185.84	26528.8800
607.124	26265.71	26643.5600
607.324	26359.92	26762.3400
607.523	26648.68	27180.1300
607.723	26708.07	27339.8700
607.923	26921.06	27577.4400
608.123	26837.09	27821.1400
608.322	27058.28	27649.1100
608.522	27371.61	28073.0400
608.722	27281.50	28173.3900
608.921	27543.64	28173.3900
609.121	27947.09	28441.6800
609.321	27873.37	28879.9400
609.520	28319.82	28718.1500
609.720	28735.56	28947.5300
609.920	28772.42	29402.1800
610.119	28717.13	29189.1900
610.319	29411.39	29752.3800
610.518	29343.81	29711.4200
610.718	30040.12	30192.6900
610.917	29880.38	30352.4300
611.117	30363.70	30499.8900
611.316	30251.06	30536.7500
611.516	30373.94	30635.0500
611.715	30650.41	31493.1500
611.915	30533.68	31030.3100
612.114	30810.15	31417.3800
612.314	30634.03	31409.1800
612.513	30969.90	31360.0300
612.712	31060.01	31644.7000
612.912	30935.08	31628.3200
613.111	31184.93	31538.2100
613.311	31272.99	32046.1000
613.510	31696.92	31601.6900
613.709	31434.78	31910.9400
613.909	31287.33	31824.9200
614.108	31490.08	31941.6600
614.307	31666.20	31697.9500
614.506	31641.63	32001.0500
614.706	31518.75	32027.6700
614.905	31037.48	31589.4100
615.104	31180.84	31947.8000
615.303	31660.06	31556.6400
615.503	31330.34	31491.1000
615.702	31313.95	31392.8000
615.901	31316.00	31188.0000
616.100	31471.65	31476.7700
616.299	31236.13	31177.7600
616.499	31074.34	31257.6400
616.698	31037.48	30542.8900
616.897	30799.91	30688.3000
617.096	30470.19	30473.2600
617.295	30597.17	30301.2300
617.494	29849.66	30041.1400
617.693	29831.22	30256.1800
617.892	29806.65	29582.4000
618.091	29202.50	29244.4800
618.290	29251.65	29152.3200
618.489	28719.18	28871.7500
618.688	28489.81	28857.4200
618.887	28401.74	28326.9900
619.086	28280.91	28062.8000
619.285	27879.51	27749.4600
619.484	27498.59	27270.2400
619.683	27363.42	27223.1400
619.882	26744.94	26821.7300
620.081	26318.96	26244.2100
620.280	26421.36	26184.8200
620.479	26048.63	25967.7300
620.677	25723.00	25719.9300
620.876	25213.06	25076.8700
621.075	24727.69	24620.1700
621.274	24363.15	24751.2400
621.473	24275.09	24323.2100
621.672	24152.21	23676.0500
621.870	23668.89	23131.3000
622.069	23494.81	23241.8900
622.268	23201.95	22922.4000
622.467	22786.21	22682.7900
622.665	22419.63	22187.1800
622.864	22173.87	22054.0600
623.063	21838.00	22074.5400
623.261	21516.47	21632.1800
623.460	21500.09	21152.9600
623.659	21035.20	20911.3000
623.857	20682.95	20579.5300
624.056	20584.65	20571.3300
624.255	20494.54	20421.8300
624.453	20230.35	19858.6400
624.652	20127.95	19743.9500
624.850	19814.61	19627.2200
625.049	19306.71	19168.4800
625.247	19507.41	19604.6900
625.446	19460.31	19408.0900
625.644	19286.23	19154.1400
625.843	19208.41	19059.9300
626.041	19155.16	18783.4600
626.240	19128.54	18793.7000
626.438	19331.29	18607.3300
626.637	19073.24	18617.5700
626.835	18561.25	18607.3300
627.034	18872.54	18564.3200
627.232	18497.77	18683.1100
627.430	18518.25	18564.3200
627.629	18542.82	18545.8900
627.827	18833.63	18216.1700
628.026	18811.10	18652.3900
628.224	18483.43	18726.1100
628.422	18485.48	18660.5800
628.620	18706.66	18859.2300
628.819	18735.33	18892.0000
629.017	18747.62	18531.5600
629.215	18968.80	18908.3800
629.414	19077.34	18754.7900
629.612	18917.60	18842.8500
629.810	19089.63	19027.1700
630.008	19208.41	19070.1700
630.206	19159.26	19104.9900
630.405	19081.44	19006.6900
630.603	19378.39	19244.2500
630.801	19372.25	19277.0200
630.999	19226.84	19201.2400
631.197	19265.75	19465.4300
631.395	19439.83	19295.4500
631.593	19386.58	19508.4400
631.791	19521.75	19545.3000
631.989	19564.76	19281.1100
632.188	19675.35	19569.8800
632.386	19411.16	19389.6600
632.584	19515.61	19332.3100
632.782	19806.42	19643.6000
632.980	19548.37	19541.2100
633.178	19638.48	19436.7600
633.376	19388.63	19459.2900
633.574	19484.89	19629.2700
633.771	19189.98	19543.2500
633.969	19302.62	19193.0500
634.167	19429.59	19016.9300
634.365	19216.60	19027.1700
634.563	19405.02	19018.9700
634.761	19351.77	18777.3100
634.959	19292.38	18990.3000
635.157	19343.58	18957.5300
635.355	19024.09	19043.5500
635.552	19099.87	18875.6200
635.750	18976.99	18799.8400
635.948	18866.40	18801.8900
636.146	18718.95	19068.1300
636.343	18548.96	18343.1400
636.541	18532.58	18756.8300
636.739	18221.29	18257.1300
636.937	18229.48	18248.9400
637.134	18270.44	18314.4700
637.332	18219.24	18048.2400
637.530	18057.45	17966.3200
637.727	18065.64	18001.1300
637.925	17778.93	17638.6400
638.123	17703.15	18140.4000
638.320	17946.86	17800.4300
638.518	17860.85	17945.8400
638.715	17791.22	17702.1300
638.913	17553.65	17513.7200
639.111	17735.92	17614.0700
639.308	17205.50	17378.5500
639.506	17314.04	17329.4000
639.703	17385.72	17396.9800
639.901	17236.22	17130.7500
640.098	17361.14	17208.5700
640.296	17473.78	17304.8200
640.493	17182.97	17130.7500
640.691	17135.87	17470.7100
640.888	17289.46	17081.6000
641.085	17264.89	17220.8600
641.283	16951.55	17069.3100
641.480	17398.01	17396.9800
641.678	17170.68	17267.9600
641.875	17320.18	17181.9500
642.072	17139.96	17036.5400
642.270	17180.92	17239.2900
642.467	17305.85	17261.8200
642.664	17295.61	17110.2700
642.862	17004.80	17224.9500
643.059	17307.90	17358.0700
643.256	17361.14	17227.0000
643.453	17064.19	17108.2200
643.651	17242.36	17298.6800
643.848	17629.43	17392.8900
644.045	17383.67	17741.0400
644.242	17187.07	17124.6000
644.440	17721.59	17405.1700
644.637	17291.51	17558.7700
644.834	17527.03	17765.6200
645.031	17582.32	17392.8900
645.228	17242.36	17550.5800
645.425	17594.61	17894.6400
645.622	17785.07	17564.9200
645.819	17576.18	17382.6500
646.016	17735.92	17779.9500
646.214	17635.57	17736.9500
646.411	17707.25	17718.5100
646.608	17832.18	17730.8000
646.805	17838.32	17755.3800
647.002	17518.84	17540.3400
647.199	17688.82	17700.0800
647.396	17570.04	17628.4000
647.593	17422.58	17280.2500
647.789	17750.26	17911.0200
647.986	17879.28	17796.3400
648.183	17498.36	17526.0000
648.380	17733.87	17884.4000
648.577	17621.24	17587.4400
648.774	17613.04	17462.5200
648.971	17729.78	17431.8000
649.168	17684.72	17587.4400
649.364	17400.05	17691.8900
649.561	17311.99	17509.6200
649.758	17318.14	17321.2100
649.955	17291.51	17351.9300
650.152	17223.93	17427.7000
650.348	16906.49	17208.5700
650.545	17258.74	16936.1900
650.742	16818.43	16968.9600
650.939	16941.31	17077.5000
651.135	16703.75	16823.5500
651.332	16607.49	16839.9400
651.529	16662.79	16721.1500
651.725	16742.66	16497.9200
651.922	16742.66	16590.0800
652.119	16572.68	16602.3700
652.315	16230.66	16323.8500
652.512	16353.54	16475.4000
652.708	16075.02	16282.8900
652.905	16384.26	16100.6200
653.102	16066.83	16166.1500
653.298	16292.10	16110.8600
653.495	16163.08	16012.5600
653.691	16124.17	15983.8800
653.888	16204.04	15867.1500
654.084	15814.93	15760.6600
654.281	15909.13	15990.0300
654.477	15636.75	16117.0000
654.673	15786.26	15858.9600
654.870	15675.66	15893.7700
655.066	16013.58	16006.4100
655.263	15978.76	16016.6500
655.459	15698.19	16059.6600
655.656	15898.89	16055.5600
655.852	15724.82	15901.9700
656.048	15782.16	16006.4100
656.245	16001.29	16041.2300
656.441	15907.09	15977.7400
656.637	15915.28	16024.8400
656.833	15849.74	15934.7300
657.030	16128.27	16123.1500
657.226	15960.33	16090.3800
657.422	16048.40	16188.6800
657.618	15880.46	16147.7200
657.815	16238.86	16178.4400
658.011	16136.46	15826.1900
658.207	16388.36	16135.4300
658.403	16095.50	16155.9100
658.599	16210.18	16065.8000
658.796	16470.28	16295.1800
658.992	16169.23	16162.0600
659.188	16193.80	16336.1300
659.384	16224.52	16270.6000
659.580	16322.82	16438.5300
659.776	16400.65	16321.8000
659.972	16267.53	16459.0100
660.168	16496.90	16639.2300
660.364	16492.80	16766.2100
660.560	16648.45	16608.5100
660.756	16447.75	16506.1200
660.952	16660.74	16954.6200
661.148	16398.60	16772.3500
661.344	16388.36	16708.8700
661.540	16490.76	17065.2100
661.736	16808.19	16835.8400
661.932	16763.14	16674.0500
662.128	16804.10	16659.7100
662.324	17096.96	16786.6900
662.520	16615.68	16930.0500
662.715	16777.47	16768.2600
662.911	16691.46	16905.4700
663.107	16656.64	16901.3700
663.303	16345.35	16672.0000
663.499	16652.55	16786.6900
663.694	16605.44	16737.5400
663.890	16619.78	16708.8700
664.086	16808.19	16901.3700
664.282	16654.59	16508.1600
664.477	16693.51	16794.8800
664.673	16695.55	16463.1100
664.869	16451.84	16397.5700
665.065	16644.35	16483.5900
665.260	16419.08	16526.6000
665.456	16419.08	16545.0300
665.652	16746.75	16712.9600
665.847	16720.13	16446.7300
666.043	16480.52	16463.1100
666.238	16603.39	16465.1600
666.434	16361.73	16426.2500
666.630	16351.49	16082.1900
666.825	16425.22	16313.6100
667.021	16331.01	15992.0800
667.216	16099.59	16096.5200
667.412	16318.73	16336.1300
667.607	16120.07	16178.4400
667.803	16105.74	16055.5600
667.998	15995.15	15940.8800
668.194	15968.52	15971.6000
668.389	15870.22	15758.6100
668.584	15522.07	15715.6000
668.780	15548.69	15584.5300
668.975	15796.49	15723.7900
669.171	15657.23	15443.2200
669.366	15405.33	15582.4800
669.561	15538.45	15480.0800
669.757	15446.29	15588.6300
669.952	15546.64	15541.5200
670.147	15319.32	15527.1900
670.343	15421.72	15365.4000
670.538	15259.93	15490.3200
670.733	15304.98	15574.2900
670.928	15446.29	15076.6300
671.124	15352.09	15453.4600
671.319	15468.82	15353.1100
671.514	15419.67	15217.9400
671.709	15200.54	15355.1600
671.904	15366.42	15678.7400
672.100	15300.89	15377.6900
672.295	15356.18	15582.4800
672.490	15483.16	15301.9100
672.685	15210.78	15480.0800
672.880	15208.73	15346.9700
673.075	15368.47	15402.2600
673.270	15583.51	15443.2200
673.465	15278.36	15801.6100
673.660	15147.29	15473.9400
673.855	15610.13	16137.4800
674.050	15368.47	15959.3100
674.245	15548.69	15836.4300
674.440	15630.61	15848.7200
674.635	15495.44	15846.6700
674.830	15898.89	15828.2400
675.025	15425.81	15961.3600
675.220	15692.05	15688.9800
675.415	15790.35	15842.5700
675.610	15546.64	15688.9800
675.805	15870.22	16205.0600
676.000	15827.21	15926.5400
676.195	15941.90	16061.7100
676.390	15913.23	15779.0900
676.584	15919.37	15774.9900
676.779	15997.20	16102.6700
676.974	15939.85	15938.8300
677.169	16138.51	16049.4200
677.364	16097.55	16145.6700
677.558	16021.77	16151.8200
677.753	16220.42	16291.0800
677.948	16070.92	16170.2500
678.142	16048.40	16336.1300
678.337	16210.18	16102.6700
678.532	16324.87	16420.1000
678.727	16093.45	16395.5300
678.921	16204.04	16174.3500
679.116	16353.54	16071.9500
679.310	16107.79	16092.4300
679.505	16081.16	16121.1000
679.700	16130.31	15992.0800
679.894	15798.54	16514.3100
680.089	16187.66	16149.7700
680.283	16085.26	16250.1200
680.478	16316.68	16051.4700
680.672	16267.53	16305.4200
680.867	16115.98	16149.7700
681.061	16120.07	16086.2800
681.256	15993.10	15967.5000
681.450	16064.78	15875.3400
681.645	15859.98	16135.4300
681.839	15921.42	15803.6600
682.034	15872.27	15883.5300
682.228	16181.51	15877.3900
682.422	15827.21	15777.0400
682.617	15720.72	15961.3600
682.811	15565.07	15654.1600
683.006	15776.02	15625.4900
683.200	15776.02	15629.5900
683.394	15489.30	15705.3600
683.588	15417.62	15721.7400
683.783	15483.16	15551.7600
683.977	15585.55	15541.5200
684.171	15460.63	15314.2000
684.366	15448.34	15269.1400
684.560	15198.49	15324.4400
684.754	15259.93	15265.0500
684.948	15059.23	15117.5900
685.142	15032.60	15375.6400
685.337	15048.99	15103.2600
685.531	15100.19	14990.6200
685.725	14915.87	14918.9400
685.919	15141.14	15201.5600
686.113	15108.38	14920.9900
686.307	14829.85	14791.9700
686.501	15003.93	14867.7400
686.695	14956.83	14763.2900
686.889	14846.24	14759.2000
687.083	14776.61	14832.9300
687.277	14971.16	14824.7300
687.471	14768.41	14662.9400
687.665	14663.97	14716.1900
687.859	14391.59	14628.1300
688.053	14780.70	14658.8500
688.247	14670.11	14611.7500
688.441	14713.12	14681.3800
688.635	14850.33	14880.0300
688.829	14627.10	14664.9900
689.023	14557.47	14474.5300
689.217	14584.10	14609.7000
689.411	14661.92	14681.3800
689.605	14588.19	14228.7700
689.798	14856.48	14636.3200
689.992	14790.94	14601.5100
690.186	14627.10	14753.0500
690.380	14745.89	14640.4200
690.574	14614.82	14597.4100
690.767	14704.93	14642.4600
690.961	14821.66	14570.7900
691.155	14676.26	14495.0100
691.349	14825.76	14708.0000
691.542	14745.89	14601.5100
691.736	14555.43	14517.5400
691.930	14514.47	14646.5600
692.123	14836.00	14927.1300
692.317	14752.03	14693.6600
692.510	14795.04	14689.5700
692.704	14852.38	14900.5100
692.898	14889.24	15009.0500
693.091	15280.41	15289.6200
693.285	15171.86	15103.2600
693.478	15059.23	14824.7300
693.672	15149.34	15357.2100
693.865	15319.32	15435.0300
694.059	15149.34	15512.8500
694.252	15384.85	15578.3900
694.446	15218.97	15344.9200
694.639	15323.41	15101.2100
694.833	15014.17	15168.7900
695.026	15284.50	15052.0600
695.220	15218.97	15195.4200
695.413	15290.65	15301.9100
695.606	15237.40	15449.3600
695.800	15053.08	15746.3200
695.993	15446.29	15461.6500
696.187	15294.74	15271.1900
696.380	15403.28	15566.1000
696.573	15274.26	15613.2000
696.766	15440.15	15439.1200
696.960	15261.98	15588.6300
697.153	15255.83	15451.4100
697.346	15415.57	15418.6400
697.540	15284.50	15330.5800
697.733	15474.96	15334.6800
697.926	15325.46	15506.7100
698.119	15423.76	15295.7700
698.312	15403.28	15500.5600
698.505	15325.46	15273.2400
698.699	15347.99	15217.9400
698.892	15225.11	15359.2500
699.085	15190.30	15201.5600
699.278	15309.08	15189.2700
699.471	15440.15	15232.2800
699.664	15294.74	15156.5000
699.857	15151.38	15174.9400
700.050	14975.26	14933.2800
700.243	15268.12	15115.5500
700.436	14889.24	15041.8200
700.629	15114.52	14761.2500
700.822	14952.73	14894.3600
701.015	14991.64	14853.4100
701.208	14846.24	14726.4300
701.401	14850.33	14894.3600
701.594	14598.43	14775.5800
701.787	14584.10	14714.1400
701.980	14471.46	14499.1100
702.173	14580.00	14574.8800
702.366	14543.14	14527.7800
702.558	14250.28	14664.9900
702.751	14141.74	14183.7200
702.944	14154.02	14222.6300
703.137	14358.82	14378.2800
703.330	14285.09	14402.8500
703.523	14053.67	14273.8300
703.715	14227.75	14325.0300
703.908	14270.76	14255.4000
704.101	14227.75	13948.2000
704.293	14133.54	14071.0800
704.486	14022.95	13915.4400
704.679	14059.82	14032.1700
704.872	14090.54	14021.9300
705.064	13742.38	13735.2100
705.257	13787.44	13882.6700
705.449	13736.24	13681.9700
705.642	13967.66	14026.0300
705.835	13857.07	13724.9700
706.027	13793.58	13755.6900
706.220	13615.41	14112.0400
706.412	13947.18	13870.3800
706.605	13777.20	13978.9200
706.797	13961.51	13802.8000
706.990	13771.05	13774.1300
707.182	13998.38	13743.4100
707.375	13812.01	13669.6800
707.567	13793.58	13741.3600
707.760	13848.88	13870.3800
707.952	13660.46	13657.3900
708.145	13842.73	13724.9700
708.337	13703.47	13952.3000
708.529	13734.19	13819.1800
708.722	13846.83	13796.6500
708.914	13840.68	13536.5600
709.106	13746.48	13813.0400
709.299	13631.79	13880.6200
709.491	13906.22	13753.6500
709.683	13963.56	14091.5600
709.876	13934.89	13927.7200
710.068	14166.31	14214.4400
710.260	14276.90	14060.8400
710.452	13953.32	14056.7500
710.645	13971.75	14140.7100
710.837	14350.63	14269.7300
711.029	14379.30	14071.0800
711.221	14362.92	14128.4200
711.413	14096.68	14359.8400
711.606	14360.87	14578.9800
711.798	14219.56	14421.2800
711.990	14180.65	14396.7100
712.182	14190.89	14601.5100
712.374	14473.51	14687.5200
712.566	14571.81	14583.0700
712.758	14604.58	14411.0400
712.950	14629.15	14646.5600
713.142	14813.47	14771.4900
713.334	14580.00	14877.9800
713.526	14813.47	14759.2000
713.718	14678.30	14869.7900
713.910	14592.29	14787.8700
714.102	14733.60	14839.0700
714.294	14516.51	14714.1400
714.486	15063.32	14873.8900
714.678	15106.33	14871.8400
714.870	14911.77	14972.1900
715.062	15030.55	14994.7200
715.253	14950.68	14959.9000
715.445	15026.46	14988.5700
715.637	14940.44	15275.2900
715.829	14889.24	15109.4000
716.021	14924.06	15357.2100
716.212	15026.46	15242.5200
716.404	15143.19	15269.1400
716.596	15057.18	15107.3500
716.788	15014.17	15072.5400
716.979	14983.45	15101.2100
717.171	15169.82	15443.2200
717.363	15014.17	15115.5500
717.554	15112.47	14939.4200
717.746	15139.10	15056.1500
717.938	15128.86	15066.3900
718.129	15130.91	14986.5200
718.321	14958.88	15019.2900
718.513	15163.67	15215.9000
718.704	15008.03	14861.6000
718.896	15286.55	14718.2400
719.087	15128.86	14890.2700
719.279	15135.00	15172.8900
719.470	14868.77	14804.2500
719.662	14840.09	14515.4900
719.853	14684.45	14873.8900
720.045	14639.39	14783.7700
720.236	14706.98	14884.1200
720.428	14709.02	14548.2600
720.619	14571.81	14378.2800
720.811	14526.75	14560.5500
721.002	14283.05	14312.7400
721.193	14358.82	14011.6900
721.385	14254.37	14159.1400
721.576	14352.68	14118.1800
721.767	14240.04	14114.0900
721.959	14035.24	14118.1800
722.150	14031.15	13827.3700
722.341	13986.09	13905.2000
722.533	13726.00	13770.0300
722.724	13838.64	13858.0900
722.915	13736.24	13878.5700
723.106	13832.49	13817.1300
723.298	13822.25	13776.1700
723.489	13601.07	13534.5100
723.680	13873.45	13374.7700
723.871	13285.69	13339.9600
724.062	13623.60	13511.9900
724.254	13343.03	13266.2300
724.445	13377.84	13542.7100
724.636	13269.30	13182.2600
724.827	13295.93	13372.7200
725.018	13334.84	13172.0200
725.209	13066.55	13419.8300
725.400	13263.16	13567.2800
725.591	13244.73	13258.0400
725.782	13322.55	12995.9000
725.973	13125.94	13243.7000
726.164	13480.24	13174.0700
726.355	13383.99	13212.9800
726.546	13254.97	13075.7700
726.737	13185.33	13264.1800
726.928	12943.67	13313.3300
727.119	13261.11	13067.5800
727.310	12912.95	13169.9800
727.501	13166.90	13401.4000
727.691	13205.81	13159.7400
727.882	13127.99	13374.7700
728.073	13416.76	13321.5200
728.264	13148.47	13354.2900
728.455	13123.90	13227.3200
728.646	13130.04	13186.3600
728.836	13316.40	13393.2000
729.027	13510.96	13411.6400
729.218	13211.96	13339.9600
729.409	13664.56	13544.7500
729.599	13717.81	13526.3200
729.790	13711.66	13581.6200
729.981	13777.20	13667.6300
730.171	13709.61	13739.3100
730.362	13490.48	13708.5900
730.553	13824.30	13780.2700
730.743	13885.74	13960.4900
730.934	13957.42	13944.1100
731.124	14016.81	14150.9500
731.315	13934.89	14290.2100
731.506	14199.08	14302.5000
731.696	14313.77	14179.6200
731.887	14121.26	14206.2500
732.077	14393.64	14353.7000
732.268	14729.50	14607.6500
732.458	14334.25	14632.2200
732.649	14780.70	15093.0200
732.839	14704.93	14853.4100
733.030	14633.25	14875.9300
733.220	14881.05	14990.6200
733.410	14928.16	15133.9800
733.601	14792.99	15203.6100
733.791	15063.32	15160.6000
733.981	14940.44	15115.5500
734.172	15151.38	15107.3500
734.362	14915.87	15183.1300
734.552	15079.71	15293.7200
734.743	15413.52	15381.7800
734.933	15347.99	15217.9400
735.123	15235.35	15392.0200
735.314	15161.62	15330.5800
735.504	15454.48	15633.6800
735.694	15382.81	15373.5900
735.884	15544.59	15297.8100
736.074	15757.58	15467.8000
736.265	15573.27	15543.5700
736.455	15556.88	15680.7800
736.645	15524.12	15543.5700
736.835	15567.12	15645.9700
737.025	15409.43	15721.7400
737.215	15405.33	15594.7700
737.405	15692.05	15461.6500
737.595	15411.48	15250.7100
737.785	15112.47	15543.5700
737.975	15524.12	15363.3500
738.165	15186.20	15531.2800
738.355	15204.63	15559.9500
738.545	15028.51	15246.6200
738.735	15366.42	15566.1000
738.925	15001.88	15463.7000
739.115	15055.13	14986.5200
739.305	14991.64	15074.5900
739.495	14846.24	15146.2600
739.685	14735.65	14826.7800
739.875	14985.50	14980.3800
740.065	14709.02	14865.6900
740.255	14647.58	14740.7700
740.445	14608.67	14642.4600
740.634	14506.27	14511.3900
740.824	14569.76	14656.8000
741.014	14346.53	14476.5800
741.204	14387.49	14251.3000
741.393	14276.90	14282.0200
741.583	14254.37	14439.7200
741.773	14188.84	14318.8900
741.963	14135.59	14298.4100
742.152	14205.22	14091.5600
742.342	14014.76	14052.6500
742.532	14266.66	14028.0700
742.721	13867.31	13927.7200
742.911	13754.67	13714.7300
743.101	14000.43	13724.9700
743.290	13674.80	13645.1000
743.480	13713.71	13671.7300
743.669	13375.80	13626.6700
743.859	13527.35	13155.6400
744.048	13320.50	13397.3000
744.238	13441.33	13268.2800
744.427	13279.54	13083.9600
744.617	13291.83	13145.4000
744.806	13500.72	13221.1700
744.996	13257.01	13190.4500
745.185	13132.09	13204.7900
745.375	13230.39	13161.7800
745.564	12974.39	13354.2900
745.754	13230.39	13356.3400
745.943	12945.72	13378.8700
746.132	13259.06	13260.0900
746.322	13222.20	13411.6400
746.511	13246.77	13344.0500
746.700	13148.47	13108.5400
746.890	13373.75	13501.7500
747.079	13277.49	13798.7000
747.268	13482.29	13511.9900
747.457	13517.11	13628.7200
747.647	13529.39	13436.2100
747.836	13736.24	13825.3300
748.025	13726.00	13890.8600
748.214	13951.28	14134.5700
748.404	13990.19	14345.5100
748.593	14068.01	14212.3900
748.782	13953.32	14099.7500
748.971	14389.54	14322.9800
749.160	14260.52	14378.2800
749.349	14516.51	14675.2300
749.538	14702.88	14845.2100
749.727	15157.53	14935.3200
749.916	14907.68	15189.2700
750.105	14807.33	15467.8000
750.294	14965.02	15574.2900
750.483	15419.67	15734.0300
750.672	15313.17	15619.3500
750.861	15685.90	16030.9900
751.050	15857.93	16061.7100
[truncated: 1,649 more rows]
