# Supplementary material for: Designed 2D protein crystals as dynamic molecular gatekeepers for a solid-state device
Source: Nat Commun. 2024 Jul 27;15:6326. doi: 10.1038/s41467-024-50567-8 (PMC11283500; doi:10.1038/s41467-024-50567-8)
Supplement: Supplementary file 3 — Source Data for MS and SI [file 41467_2024_50567_MOESM3_ESM.zip › Source_Data_Files/SI Source Data Files_EditorialVersion_SV/SI_Fig6/Hexane 1 - NH3 Study (Response).csv]

Time (sec)	Hexane Exposure (10 min)	Hexane Exposure (10 min)	Hexane Exposure (10 min)
10	1.00000000	1.00000000	1.00000000
20	0.99977800	1.02515000	0.99634200
30	0.99635800	1.00935400	0.99634900
40	0.99443400	1.00651600	0.99417400
50	1.00046400	1.01941600	1.00395400
60	0.99741700	0.99115900	0.99199400
70	0.99667100	1.01821100	0.99498200
80	0.99956000	0.99262300	1.00793100
90	1.00172100	1.02508900	1.00511100
100	1.00015900	0.99567200	0.99167000
110	0.99815900	0.98783800	1.00249200
120	1.00045100	1.00530300	1.00670400
130	0.99897100	0.99156000	0.99229100
140	0.99763700	1.01096300	0.99986600
150	0.99679900	0.99075900	0.99470800
160	0.99714700	1.02498600	1.00813300
170	0.99966800	1.01386600	0.99847800
180	1.00039000	1.02832700	0.99659000
190	0.99466100	1.03304000	1.00080600
200	0.99892900	1.01460600	0.99060000
210	0.99620600	1.02864300	1.00281500
220	0.99985700	1.01080300	1.00596200
230	0.99928600	1.02577700	0.99052500
240	0.99942200	1.02564900	0.99391700
250	0.99824300	1.01810300	1.00012900
260	0.99970100	1.03466900	1.00616300
270	1.00151700	1.01691300	0.99204100
280	0.99616800	1.00044000	0.99541500
290	0.99981000	1.00828900	1.00687100
300	0.99899500	1.01614700	1.00743800
310	0.99913500	1.01168300	0.99603900
320	0.99513400	1.00684500	1.00338700
330	0.99548500	1.00025800	1.00148700
340	0.99612200	0.99775900	1.00223100
350	1.00114800	1.01039300	1.00793000
360	0.99752800	1.01820100	1.00209100
370	0.99550700	1.01772400	0.99718100
380	0.99958000	1.01489200	1.00660300
390	0.99771600	1.01757600	0.99399300
400	0.99600600	1.01667800	1.00563900
410	0.99550300	1.00159800	1.00803700
420	1.00039700	0.99456700	0.99520000
430	0.99951700	1.01197600	0.99410300
440	1.00162800	1.03560400	0.99850700
450	0.99952600	1.00244800	0.99654400
460	0.99448900	1.01060000	0.99055700
470	0.99812900	1.00809500	1.00832400
480	0.99571600	1.02759400	0.99358100
490	0.99782700	1.01492300	0.99594700
500	0.99460700	1.00561800	0.99577600
510	0.99454000	1.00535900	0.99963800
520	0.99985600	1.02628100	1.00169700
530	1.00062300	0.98616400	1.00245900
540	0.99842200	1.01209500	0.99814500
550	0.99836700	1.02029400	0.99343400
560	0.99488800	1.02454500	0.99746100
570	0.99500800	0.99842300	0.99964100
580	0.99447700	0.99688500	1.00584200
590	1.00013000	1.00545100	1.00269900
600	0.99922600	0.99850100	0.99497700
