# Supplementary material for: Designed 2D protein crystals as dynamic molecular gatekeepers for a solid-state device
Source: Nat Commun. 2024 Jul 27;15:6326. doi: 10.1038/s41467-024-50567-8 (PMC11283500; doi:10.1038/s41467-024-50567-8)
Supplement: Supplementary file 3 — Source Data for MS and SI [file 41467_2024_50567_MOESM3_ESM.zip › Source_Data_Files/SI Source Data Files_EditorialVersion_SV/SI_Fig6/NH3- NH3 Study (Response).csv]

Time (sec)	NH3 Exposure (10 min)	NH3 Exposure (10 min)	NH3 Exposure (10 min)
10	1.00000000	1.00000000	1.00000000
20	0.99884400	1.00745400	0.99639500
30	0.99616700	1.01014100	1.00384400
40	1.00084300	1.00701400	1.00065200
50	1.00024200	0.99531400	1.00073400
60	0.99653200	0.98881200	0.99273900
70	1.00165200	1.01844800	0.99515200
80	0.99998700	0.99904800	0.99574100
90	1.00144300	0.99762400	0.99776000
100	1.00354400	1.00848500	0.99155200
110	0.99537500	1.02657700	0.99655500
120	0.99929600	1.00335700	0.98976600
130	0.99629000	0.98965200	0.99022200
140	0.99552000	1.02894800	0.99403900
150	0.99765900	0.99002200	1.00486400
160	1.00361500	1.01562300	1.00171500
170	1.00142700	1.00702700	0.99725000
180	1.00189100	1.00746400	0.99552300
190	0.99594900	0.99329500	1.00117500
200	0.99539500	1.02048800	0.99114100
210	0.99485600	1.01280200	0.99718100
220	1.00295400	1.01224800	1.00578200
230	0.99687600	1.01964500	0.99864700
240	1.00241900	1.02899900	0.99328000
250	1.00277300	0.99022400	0.99896000
260	0.99715700	0.99878500	1.00348500
270	0.99644000	0.99797400	0.99742100
280	0.99606100	0.99552200	0.99066500
290	1.00055900	1.00515900	1.00130500
300	0.99981000	0.98746000	0.99620400
310	1.00157300	0.99231000	1.00303400
320	1.00319800	1.01650000	0.99035300
330	0.99794700	1.01666200	0.99876700
340	0.99687800	0.98765400	1.00160900
350	0.99772700	1.00376600	0.99566000
360	0.99972500	0.98818800	1.00362300
370	0.99749500	1.01450200	0.99842300
380	1.00219000	1.01785100	0.99237800
390	1.00313900	1.02407100	0.99441600
400	0.99513700	1.02273800	0.99647700
410	1.00391300	1.02465700	0.99065000
420	0.99731700	0.99432000	1.00220200
430	0.99556900	1.02284000	0.99384400
440	1.00036700	1.02713600	1.00653700
450	0.99563500	0.99487800	0.99990700
460	0.99707400	1.00192100	1.00514600
470	0.99536600	1.01422400	0.99410800
480	0.99798100	1.02733900	0.99345900
490	0.99955500	0.98683400	0.99402400
500	0.99839200	1.00747400	1.00275100
510	1.00217800	1.02023500	1.00190600
520	0.99956200	1.01061500	1.00214300
530	1.00005900	1.00575200	0.99988100
540	1.00401300	1.01910000	0.99835800
550	1.00009800	0.99543100	0.99545800
560	0.99893500	1.00381600	1.00385200
570	0.99940900	0.99497500	0.99790900
580	0.99706500	1.01034900	0.99612000
590	1.00085400	1.01041600	0.99930300
600	0.99981500	0.98712300	0.99740600
