# Supplementary material for: Designed 2D protein crystals as dynamic molecular gatekeepers for a solid-state device
Source: Nat Commun. 2024 Jul 27;15:6326. doi: 10.1038/s41467-024-50567-8 (PMC11283500; doi:10.1038/s41467-024-50567-8)
Supplement: Supplementary file 3 — Source Data for MS and SI [file 41467_2024_50567_MOESM3_ESM.zip › Source_Data_Files/SI Source Data Files_EditorialVersion_SV/SI_Fig6/NH3 Exp- NH3 (Shift).csv]

Time (sec)	Peak Shift (nm)	Peak Shift (nm)	Peak Shift (nm)
10	0.000000000	0.000000000	0.000000000
20	0.487716290	-0.579120800	0.604879647
30	0.463337134	-0.683275100	0.641018162
40	0.509350231	0.160571600	0.627517436
50	0.441078350	0.090533900	0.529171099
60	0.466082350	0.106272300	0.545611665
70	0.467209118	0.098369900	0.579496644
80	0.507229859	0.091707700	0.652521436
90	0.455275623	0.193509600	0.606508339
100	0.441641733	-0.529102500	0.627076972
110	0.499342485	-0.658773000	0.666595789
120	0.529673023	0.079201800	0.517350282
130	0.460151454	0.177860800	0.580377571
140	0.482963379	0.179573700	0.549237808
150	0.475012496	0.150214000	0.530861251
160	0.332215583	0.163051200	0.608823335
170	0.442967734	0.186628400	0.628705663
180	0.110424000	0.121006800	0.083246200
190	0.079783400	0.113662000	0.112437000
200	0.183035200	0.079299000	0.168490100
210	0.110657100	0.160102400	0.116564100
220	0.122107400	0.165398400	0.083766600
230	0.144006500	0.089297600	0.098176600
240	0.136578600	0.161102000	0.155994100
250	0.122713900	0.157278200	0.062800400
260	0.069725300	0.172969300	0.104564400
270	0.167567400	0.141164500	0.179967700
280	0.143752000	0.066634000	0.160381100
290	0.137157000	-0.063609500	0.074661500
300	0.174586200	-0.153758000	0.112797500
310	0.161776100	-0.193511300	0.113103500
320	0.182884600	-0.145400700	0.188494700
330	0.139447500	-0.144779300	0.159581400
340	0.116119600	-0.193534900	0.105847100
350	0.133062300	-0.088574800	0.069802500
360	0.077642400	-0.189620700	-0.524288200
370	0.100555400	-0.128387500	-0.631197900
380	0.159045300	-0.181809200	-0.579120800
390	0.119041200	-0.061085000	-0.683275100
400	-0.676586200	-0.092611700	-0.127397900
410	-0.631576900	-0.129036200	-0.120446000
420	-0.697410900	-0.176604600	-0.063609500
430	-0.675152100	-0.115478600	-0.081776500
440	-0.560365200	-0.174512200	-0.185998900
450	-0.656458000	-0.071910600	-0.155495300
460	0.067568000	-0.169516200	-0.065593100
470	0.071602800	-0.061297500	-0.065043300
480	0.071583900	-0.171093300	-0.124583600
490	0.131405000	-0.138616000	-0.110831600
500	0.129288100	-0.132143200	-0.182943100
510	0.162871300	-0.083117700	-0.069293400
520	0.115774300	-0.069994100	-0.459079100
530	0.145912100	-0.111044900	0.140493300
540	0.180948000	-0.084703100	0.161187200
550	0.064840400	-0.095156200	0.175669200
560	0.175784500	-0.090729500	0.078657800
570	0.062934900	-0.179855800	0.173788900
580	0.093758900	-0.152859900	0.171968500
590	0.169032800	-0.140647900	0.082856500
600	0.143457300	-0.071466600	0.083878500
