# Supplementary material for: Designed 2D protein crystals as dynamic molecular gatekeepers for a solid-state device
Source: Nat Commun. 2024 Jul 27;15:6326. doi: 10.1038/s41467-024-50567-8 (PMC11283500; doi:10.1038/s41467-024-50567-8)
Supplement: Supplementary file 3 — Source Data for MS and SI [file 41467_2024_50567_MOESM3_ESM.zip › Source_Data_Files/SI Source Data Files_EditorialVersion_SV/SI_Fig11/EtOH Temporal Control.csv]

Time (sec)	20% EtOH Exposure (10 min)	20% EtOH Exposure (10 min)	20% EtOH Exposure (10 min)	50% EtOH Exposure (10 min)	50% EtOH Exposure (10 min)	50% EtOH Exposure (10 min)	80% EtOH Exposure (10 min)	80% EtOH Exposure (10 min)	80% EtOH Exposure (10 min)
10	1.00000000	1.00000000	1.00000000	1.000000	1.000000	1.000000	1.000000	1.000000000	1.000000
20	1.01929924	1.01852151	1.04215471	1.020826	1.003980	0.988046	1.003293	0.995870000	1.000659
30	0.99662730	0.99586687	1.01897440	1.008947	1.001487	1.007902	0.990435	1.003219000	1.003832
40	1.00118663	1.00042272	1.02363597	0.989923	1.033138	1.017225	1.006438	0.993438130	1.013101
50	1.00622227	1.00545452	1.02878452	0.999881	1.025532	0.990997	0.999043	1.042154708	1.006976
60	1.00111873	1.00035488	1.02356655	1.017150	0.998061	1.013875	0.994676	1.018974402	0.992186
70	1.00273055	1.00196547	1.02521451	1.016760	1.006111	1.020220	1.012850	1.023635964	0.996463
80	1.02515461	1.02437242	1.04814138	0.995585	1.001100	1.014041	1.007648	1.028784519	1.002716
90	1.03680875	1.03601766	1.02005683	0.986435	1.015127	1.002476	0.993537	1.023566550	1.010675
100	1.03351311	1.03272454	1.01668730	0.986161	1.030323	1.020052	1.011100	1.025214511	0.988536
110	0.99468860	0.99392966	1.01699224	1.011614	1.012850	0.988632	1.000006	1.048141379	1.011969
120	0.99246977	0.99171251	1.01472365	0.995610	1.008059	0.991989	1.011823	1.060056829	1.012805
130	0.99304857	0.99229087	1.01531543	0.998659	0.999983	1.016709	0.999644	1.056687297	0.995261
140	0.97461609	0.97387246	0.99646965	1.008458	1.000876	0.996480	1.002253	1.016992240	0.998222
150	0.97832287	0.97757641	1.00025954	0.995531	1.023591	0.995940	1.006372	1.014723651	1.003905
160	0.98241688	0.98166730	1.00444535	0.988052	1.013274	0.981837	0.993227	1.015315431	0.999905
170	1.01078799	1.01001676	1.03345262	0.986926	1.000627	0.998123	0.999360	0.996469649	0.993756
180	0.97957809	0.97883067	1.00154291	0.998599	1.032318	1.018384	1.001000	1.000259544	0.996494
190	0.99780903	0.99704770	1.02018263	1.004839	1.021073	1.020178	1.007448	1.004445354	1.002299
200	1.00728394	1.00651538	1.02987000	1.016677	1.029240	1.002323	0.991678	1.033452619	0.995742
210	1.00460456	1.00383805	1.02713054	0.991442	1.031751	0.994052	1.003409	1.001542906	1.007725
220	0.99804910	0.99728759	1.02042809	1.004827	1.002427	1.022417	0.998898	1.020182635	1.009999
230	1.00283773	1.00207256	1.02532409	1.002527	1.010244	0.994350	0.997831	1.029869995	1.009227
240	1.01440554	1.01440883	1.01794660	1.006141	1.030106	0.996780	1.008338	1.027130541	1.004863
250	1.01950766	1.01951097	1.04316712	1.019035	1.019710	1.003684	1.005071	1.020428090	1.005474
260	1.05486487	1.05486829	1.07934486	1.008793	1.015027	1.017093	0.999923	1.025324086	0.993107
270	1.01596984	1.01597314	1.03954720	1.014525	1.012877	1.016450	0.996041	1.037946600	1.009794
280	1.00868997	1.00869324	1.03209839	1.007442	1.001023	0.993672	0.993548	1.043167127	1.001515
290	1.02049798	1.02050129	1.04418043	1.001385	1.009730	1.009014	1.013153	1.079344858	1.008071
300	1.01715883	1.01716213	1.04076378	1.010501	0.997619	1.008015	1.010224	1.039547207	0.990883
310	1.00782172	1.00782499	1.03120999	0.995799	1.005164	1.013457	1.008217	1.032098388	1.001552
320	1.00557358	1.00557684	1.02890968	1.000194	1.008004	1.021389	1.013442	1.044180426	1.008748
330	1.00616003	1.00616329	1.02950974	0.997976	1.016932	0.998699	1.009595	1.040763786	0.992401
340	0.98748418	0.98748739	1.01040049	0.986485	1.005332	1.020530	1.001522	1.031209992	0.990568
350	0.99123991	0.99124312	1.01424337	0.992039	1.013570	1.014968	1.008385	1.028909677	0.990334
360	0.99538797	0.99539120	1.01848769	1.003583	1.016528	1.003119	1.010379	1.029509735	1.008090
370	1.02413367	1.02413699	1.01790049	1.002024	1.031444	0.999104	0.996180	1.010400487	1.004321
380	0.99251169	0.99251491	1.01554467	1.007994	1.018798	1.015308	1.010686	1.014243366	0.994348
390	1.01098334	1.01098662	0.99518490	1.009595	1.001937	1.005724	1.008934	1.018487693	1.004290
400	1.01128342	1.01128670	0.99548029	0.993270	1.024052	1.009567	0.989133	1.047900486	0.989876
410	1.00902757	1.00903084	0.99325969	0.986240	1.022625	0.983944	0.996226	0.977001905	1.003701
420	1.00961603	1.00961930	0.99383896	0.987397	1.002172	0.983604	1.013632	0.995184899	1.000485
430	0.99087604	0.99087925	0.97539181	1.017309	1.020137	1.020303	0.990004	0.995480289	1.001388
440	0.99464466	0.99464788	0.97910154	0.996368	0.997411	0.994866	0.999739	0.993259688	1.002420
450	0.99880697	0.99881021	0.98319880	1.016087	1.013233	0.995043	1.008246	0.993838950	0.999913
460	1.02765140	1.02765473	1.01159249	1.003322	1.022656	0.988715	1.005662	0.975391806	1.002965
470	0.99592081	0.99592404	0.98035775	0.996205	1.014827	0.998103	0.997213	0.979101535	1.003413
480	1.01445591	1.01445920	0.99860320	1.003559	1.017949	0.999034	1.012321	0.983198804	1.005817
490	1.00004573	1.00004897	0.98441821	1.010035	1.029170	1.014330	1.005205	1.011592487	0.996596
500	1.00462070	1.00462396	0.98892169	1.002825	1.005314	0.993642	1.002733	0.980357750	1.012823
510	1.00967361	0.99938870	0.98376826	0.988002	1.020771	1.003585	1.004218	1.011927487	0.994777
520	1.02468977	1.00396066	0.98826876	1.001313	1.018939	0.983471	1.007543	1.008011171	0.992909
530	1.00616992	1.00901025	0.99323942	0.996161	1.018050	0.996560	0.995083	0.998603203	0.992697
540	1.02867089	1.02401655	1.00801117	0.994277	1.008035	1.016179	1.001958	1.020178140	0.999297
550	1.01036500	1.00550887	0.98979276	1.002196	1.031737	0.984779	0.994955	0.993919560	0.992267
560	1.03705806	1.02799505	1.01192749	1.002086	1.014331	1.008263	1.009647	0.993239420	0.998892
570	1.00440594	1.00970119	0.99391956	1.004514	1.025964	1.017299	1.006140	0.989792766	0.993633
580	0.99004309	1.03637671	1.02017814	1.011939	0.997862	0.993237	1.010147	0.988921688	1.013913
590	1.00343951	1.00374605	0.98805750	1.012348	1.020304	0.999248	0.995752	0.988268755	1.001061
600	1.00653059	0.98939264	0.97392843	1.003341	1.018183	1.011343	0.991490	0.988057500	1.001026
								0.984418205
								0.983768255
								0.973928430
