# Supplementary material for: Designed 2D protein crystals as dynamic molecular gatekeepers for a solid-state device
Source: Nat Commun. 2024 Jul 27;15:6326. doi: 10.1038/s41467-024-50567-8 (PMC11283500; doi:10.1038/s41467-024-50567-8)
Supplement: Supplementary file 3 — Source Data for MS and SI [file 41467_2024_50567_MOESM3_ESM.zip › Source_Data_Files/SI Source Data Files_EditorialVersion_SV/SI_Fig11/EtOH (50_).csv]

	0 min Exposure	10 min Exposure (EtOH)
345.966	-41.30	29.0100
346.180	-41.30	29.0100
346.395	-41.30	29.0100
346.610	-80.21	22.8700
346.824	-37.20	-52.9100
347.039	9.90	20.8200
347.254	3.75	6.4900
347.468	-22.87	6.4900
347.683	-12.63	-11.9500
347.897	-24.92	-57.0000
348.112	-51.54	22.8700
348.326	26.28	-5.8000
348.541	28.33	20.8200
348.756	36.52	-20.1400
348.970	-2.39	-16.0400
349.185	-6.49	0.3400
349.399	16.04	33.1100
349.614	9.90	37.2000
349.828	-16.73	-13.9900
350.043	13.99	45.4000
350.257	77.48	31.0600
350.472	-6.49	-16.0400
350.686	-8.53	-7.8500
350.901	-22.87	22.8700
351.115	24.23	12.6300
351.329	-12.63	8.5300
351.544	77.48	-1.7100
351.758	38.57	-3.7500
351.973	28.33	22.8700
352.187	54.95	37.2000
352.401	11.95	33.1100
352.616	-29.01	31.0600
352.830	1.71	4.4400
353.044	20.14	57.6800
353.259	-29.01	-18.0900
353.473	-43.35	14.6800
353.687	-14.68	0.3400
353.902	-10.58	10.5800
354.116	5.80	12.6300
354.330	11.95	39.2500
354.545	28.33	80.2100
354.759	36.52	33.1100
354.973	-2.39	65.8800
355.187	-4.44	69.9700
355.402	46.76	47.4400
355.616	-2.39	-42.6700
355.830	-35.16	29.0100
356.044	-20.82	80.2100
356.258	20.14	4.4400
356.473	-49.49	-1.7100
356.687	-8.53	-36.5200
356.901	46.76	96.6000
357.115	50.86	-18.0900
357.329	24.23	16.7300
357.543	9.90	14.6800
357.758	83.63	6.4900
357.972	34.47	55.6400
358.186	71.34	51.5400
358.400	-43.35	-1.7100
358.614	9.90	94.5500
358.828	124.58	4.4400
359.042	-16.73	41.3000
359.256	-22.87	18.7700
359.470	69.29	31.0600
359.684	11.95	86.3600
359.898	22.19	-102.0600
360.112	50.86	39.2500
360.326	-12.63	39.2500
360.540	18.09	0.3400
360.754	28.33	80.2100
360.968	54.95	0.3400
361.182	36.52	-11.9500
361.396	52.91	20.8200
361.610	30.38	-20.1400
361.824	54.95	67.9200
362.038	48.81	20.8200
362.252	85.67	6.4900
362.466	54.95	-36.5200
362.680	5.80	-16.0400
362.893	54.95	-5.8000
363.107	-0.34	-9.9000
363.321	26.28	78.1600
363.535	34.47	57.6800
363.749	57.00	26.9600
363.963	32.43	-3.7500
364.176	-16.73	33.1100
364.390	11.95	82.2600
364.604	1.71	14.6800
364.818	-18.77	49.4900
365.032	59.05	84.3100
365.245	-20.82	53.5900
365.459	38.57	80.2100
365.673	34.47	-42.6700
365.887	-22.87	55.6400
366.100	57.00	84.3100
366.314	54.95	10.5800
366.528	77.48	76.1200
366.741	30.38	-11.9500
366.955	57.00	39.2500
367.169	26.28	8.5300
367.382	18.09	98.6400
367.596	46.76	61.7800
367.810	57.00	31.0600
368.023	42.67	-24.2300
368.237	13.99	33.1100
368.451	-10.58	45.4000
368.664	34.47	110.9300
368.878	-16.73	-20.1400
369.091	65.19	41.3000
369.305	-4.44	35.1600
369.518	-4.44	31.0600
369.732	18.09	39.2500
369.946	61.10	45.4000
370.159	42.67	98.6400
370.373	42.67	88.4000
370.586	5.80	43.3500
370.800	36.52	33.1100
371.013	73.39	-61.1000
371.227	100.01	39.2500
371.440	83.63	41.3000
371.653	38.57	10.5800
371.867	-18.77	80.2100
372.080	71.34	121.1700
372.294	20.14	29.0100
372.507	7.85	78.1600
372.721	-47.44	20.8200
372.934	32.43	43.3500
373.147	-8.53	47.4400
373.361	87.72	43.3500
373.574	54.95	55.6400
373.787	18.09	65.8800
374.001	28.33	6.4900
374.214	30.38	24.9200
374.427	75.43	67.9200
374.641	71.34	47.4400
374.854	3.75	84.3100
375.067	34.47	-11.9500
375.280	-10.58	29.0100
375.494	22.19	47.4400
375.707	-10.58	59.7300
375.920	85.67	57.6800
376.133	-22.87	26.9600
376.347	61.10	22.8700
376.560	30.38	37.2000
376.773	24.23	67.9200
376.986	44.71	61.7800
377.199	26.28	112.9800
377.413	69.29	59.7300
377.626	91.82	143.7000
377.839	77.48	55.6400
378.052	73.39	45.4000
378.265	-18.77	22.8700
378.478	46.76	31.0600
378.691	28.33	106.8400
378.905	85.67	24.9200
379.118	59.05	-16.0400
379.331	93.87	119.1200
379.544	83.63	65.8800
379.757	59.05	88.4000
379.970	57.00	47.4400
380.183	83.63	94.5500
380.396	9.90	67.9200
380.609	36.52	106.8400
380.822	83.63	53.5900
381.035	138.92	47.4400
381.248	85.67	41.3000
381.461	100.01	45.4000
381.674	106.15	63.8300
381.887	44.71	94.5500
382.100	61.10	90.4500
382.313	95.91	80.2100
382.526	54.95	106.8400
382.738	73.39	33.1100
382.951	102.06	8.5300
383.164	91.82	86.3600
383.377	32.43	47.4400
383.590	104.11	72.0200
383.803	104.11	69.9700
384.016	89.77	108.8800
384.229	36.52	8.5300
384.441	79.53	96.6000
384.654	61.10	53.5900
384.867	100.01	51.5400
385.080	18.09	123.2200
385.293	16.04	110.9300
385.505	50.86	129.3600
385.718	83.63	108.8800
385.931	69.29	76.1200
386.144	108.20	37.2000
386.356	44.71	74.0700
386.569	52.91	112.9800
386.782	40.62	67.9200
386.994	181.93	86.3600
387.207	116.39	149.8400
387.420	73.39	112.9800
387.632	54.95	65.8800
387.845	122.54	61.7800
388.058	91.82	82.2600
388.270	116.39	74.0700
388.483	124.58	112.9800
388.696	54.95	59.7300
388.908	-16.73	78.1600
389.121	79.53	160.0800
389.333	79.53	117.0800
389.546	75.43	127.3200
389.758	97.96	104.7900
389.971	63.15	80.2100
390.184	67.24	104.7900
390.396	153.26	53.5900
390.609	136.87	61.7800
390.821	159.40	117.0800
391.034	149.16	55.6400
391.246	95.91	100.6900
391.459	122.54	78.1600
391.671	122.54	135.5100
391.883	48.81	53.5900
392.096	75.43	115.0300
392.308	167.59	72.0200
392.521	118.44	108.8800
392.733	67.24	115.0300
392.946	118.44	106.8400
393.158	128.68	115.0300
393.370	128.68	129.3600
393.583	132.78	45.4000
393.795	114.34	162.1300
394.007	50.86	145.7500
394.220	151.21	102.7400
394.432	95.91	94.5500
394.644	95.91	117.0800
394.857	136.87	112.9800
395.069	85.67	149.8400
395.281	116.39	172.3700
395.493	69.29	94.5500
395.706	91.82	104.7900
395.918	138.92	57.6800
396.130	124.58	158.0300
396.342	57.00	117.0800
396.555	186.02	84.3100
396.767	106.15	153.9400
396.979	104.11	141.6500
397.191	130.73	35.1600
397.403	75.43	74.0700
397.616	151.21	213.3300
397.828	173.74	127.3200
398.040	91.82	145.7500
398.252	132.78	147.8000
398.464	212.65	143.7000
398.676	95.91	182.6100
398.888	124.58	96.6000
399.100	153.26	143.7000
399.312	169.64	194.9000
399.524	192.17	158.0300
399.737	153.26	213.3300
399.949	132.78	145.7500
400.161	145.06	88.4000
400.373	153.26	184.6600
400.585	145.06	121.1700
400.797	120.49	147.8000
401.009	179.88	94.5500
401.221	173.74	166.2300
401.433	140.97	219.4700
401.645	181.93	133.4600
401.856	171.69	145.7500
402.068	190.12	151.8900
402.280	186.02	164.1800
402.492	212.65	119.1200
402.704	179.88	121.1700
402.916	167.59	207.1900
403.128	143.02	186.7100
403.340	177.83	160.0800
403.552	149.16	176.4700
403.763	163.50	176.4700
403.975	190.12	127.3200
404.187	153.26	227.6700
404.399	159.40	217.4300
404.611	208.55	170.3200
404.823	167.59	184.6600
405.034	163.50	135.5100
405.246	210.60	162.1300
405.458	128.68	227.6700
405.670	202.41	155.9900
405.881	208.55	184.6600
406.093	177.83	233.8100
406.305	147.11	270.6700
406.516	196.26	237.9100
406.728	212.65	151.8900
406.940	231.08	217.4300
407.152	157.35	180.5600
407.363	186.02	235.8600
407.575	151.21	186.7100
407.787	202.41	192.8500
407.998	224.94	180.5600
408.210	296.61	235.8600
408.421	192.17	235.8600
408.633	177.83	319.8200
408.845	253.61	254.2900
409.056	192.17	184.6600
409.268	282.28	194.9000
409.479	216.74	225.6200
409.691	224.94	184.6600
409.902	216.74	223.5700
410.114	206.50	194.9000
410.325	231.08	244.0500
410.537	222.89	252.2400
410.748	276.13	250.1900
410.960	239.27	291.1500
411.171	181.93	217.4300
411.383	280.23	248.1500
411.594	310.95	227.6700
411.806	222.89	270.6700
412.017	224.94	207.1900
412.228	204.46	188.7500
412.440	313.00	180.5600
412.651	243.37	233.8100
412.863	216.74	260.4300
413.074	249.51	215.3800
413.285	200.36	278.8700
413.497	296.61	260.4300
413.708	245.41	270.6700
413.919	243.37	219.4700
414.131	317.09	282.9600
414.342	286.37	231.7600
414.553	257.70	266.5800
414.765	247.46	303.4400
414.976	298.66	352.5900
415.187	239.27	213.3300
415.398	282.28	289.1000
415.610	378.53	301.3900
415.821	313.00	244.0500
416.032	319.14	328.0200
416.243	300.71	364.8800
416.454	235.18	307.5400
416.666	274.09	350.5400
416.877	319.14	299.3400
417.088	284.33	332.1100
417.299	308.90	311.6300
417.510	329.38	313.6800
417.721	343.72	305.4900
417.932	269.99	368.9800
418.144	292.52	340.3000
418.355	267.94	348.5000
418.566	235.18	274.7700
418.777	290.47	350.5400
418.988	358.05	381.2600
419.199	272.04	278.8700
419.410	349.86	317.7800
419.621	333.48	325.9700
419.832	386.72	360.7800
420.043	329.38	362.8300
420.254	358.05	354.6400
420.465	392.87	362.8300
420.676	298.66	344.4000
420.887	358.05	282.9600
421.098	224.94	325.9700
421.309	394.92	373.0700
421.520	284.33	295.2500
421.731	294.57	293.2000
421.941	384.68	319.8200
422.152	337.57	239.9500
422.363	380.58	440.6500
422.574	315.05	305.4900
422.785	384.68	352.5900
422.996	372.39	323.9200
423.207	347.81	366.9300
423.418	339.62	280.9100
423.628	394.92	364.8800
423.839	390.82	303.4400
424.050	394.92	342.3500
424.261	405.16	366.9300
424.471	347.81	319.8200
424.682	323.24	350.5400
424.893	380.58	360.7800
425.104	407.20	356.6900
425.314	288.42	356.6900
425.525	413.35	334.1600
425.736	380.58	487.7600
425.947	370.34	348.5000
426.157	343.72	508.2400
426.368	374.44	364.8800
426.579	349.86	362.8300
426.789	333.48	315.7300
427.000	384.68	422.2200
427.210	390.82	401.7400
427.421	405.16	424.2700
427.632	439.97	399.7000
427.842	374.44	342.3500
428.053	313.00	409.9400
428.263	444.07	364.8800
428.474	364.20	426.3200
428.685	437.92	454.9900
428.895	396.96	428.3700
429.106	511.65	448.8500
429.316	380.58	414.0300
429.527	407.20	377.1700
429.737	439.97	414.0300
429.948	427.68	399.7000
430.158	413.35	403.7900
430.369	460.45	432.4600
430.579	419.49	444.7500
430.789	499.36	481.6100
431.000	437.92	498.0000
431.210	450.21	483.6600
431.421	454.31	452.9400
431.631	442.02	487.7600
431.841	460.45	485.7100
432.052	460.45	450.8900
432.262	499.36	477.5200
432.473	505.51	500.0500
432.683	509.60	512.3300
432.893	464.55	403.7900
433.104	501.41	463.1800
433.314	509.60	495.9500
433.524	487.08	524.6200
433.734	435.88	471.3700
433.945	460.45	491.8500
434.155	446.12	520.5300
434.365	464.55	498.0000
434.575	431.78	495.9500
434.786	536.23	477.5200
434.996	429.73	463.1800
435.206	499.36	565.5800
435.416	493.22	581.9600
435.626	536.23	588.1100
435.837	521.89	475.4700
436.047	577.19	608.5900
436.257	624.29	473.4200
436.467	554.66	614.7300
436.677	544.42	448.8500
436.887	501.41	528.7200
437.097	525.99	541.0100
437.307	560.80	577.8700
437.518	511.65	528.7200
437.728	622.24	534.8600
437.938	632.48	643.4000
438.148	595.62	538.9600
438.358	593.57	627.0200
438.568	560.80	631.1200
438.778	554.66	549.2000
438.988	618.15	586.0600
439.198	624.29	667.9800
439.408	566.95	651.6000
439.618	521.89	565.5800
439.828	550.56	649.5500
440.038	616.10	616.7800
440.247	603.81	618.8300
440.457	581.28	622.9200
440.667	579.23	649.5500
440.877	566.95	649.5500
441.087	704.16	553.2900
441.297	612.00	610.6400
441.507	626.34	631.1200
441.717	671.39	667.9800
441.927	669.34	612.6800
442.136	618.15	631.1200
442.346	601.76	602.4400
442.556	612.00	672.0800
442.766	595.62	602.4400
442.976	677.54	700.7500
443.185	650.91	641.3600
443.395	732.83	670.0300
443.605	624.29	678.2200
443.815	612.00	737.6100
444.024	657.06	710.9900
444.234	640.67	727.3700
444.444	687.78	639.3100
444.653	683.68	700.7500
444.863	722.59	614.7300
445.073	669.34	721.2300
445.282	732.83	635.2100
445.492	673.44	667.9800
445.702	771.74	688.4600
445.911	724.64	776.5200
446.121	652.96	749.9000
446.331	687.78	799.0500
446.540	669.34	694.6000
446.750	765.60	753.9900
446.959	706.21	710.9900
447.169	687.78	762.1900
447.378	644.77	751.9500
447.588	683.68	708.9400
447.797	738.98	694.6000
448.007	743.07	713.0300
448.216	698.02	727.3700
448.426	722.59	774.4700
448.635	763.55	719.1800
448.845	812.70	805.1900
449.054	755.36	792.9100
449.264	683.68	751.9500
449.473	779.93	739.6600
449.683	781.98	788.8100
449.892	753.31	762.1900
450.101	771.74	768.3300
450.311	708.26	762.1900
450.520	683.68	854.3400
450.730	779.93	788.8100
450.939	804.51	844.1000
451.148	833.18	794.9500
451.358	775.84	803.1500
451.567	767.65	803.1500
451.776	804.51	790.8600
451.985	882.33	774.4700
452.195	818.85	819.5300
452.404	822.94	776.5200
452.613	816.80	719.1800
452.822	765.60	823.6200
453.032	765.60	844.1000
453.241	865.95	854.3400
453.450	841.37	778.5700
453.659	933.53	889.1600
453.869	775.84	829.7700
454.078	790.17	868.6800
454.287	949.92	811.3400
454.496	878.24	811.3400
454.705	884.38	915.7800
454.914	900.76	801.1000
455.123	882.33	799.0500
455.333	876.19	833.8600
455.542	802.46	856.3900
455.751	876.19	969.0300
455.960	929.44	895.3000
456.169	868.00	944.4500
456.378	847.52	921.9300
456.587	939.68	858.4400
456.796	941.72	919.8800
457.005	960.16	1020.2300
457.214	943.77	864.5800
457.423	906.91	944.4500
457.632	1115.80	973.1300
457.841	999.07	1036.6100
458.050	861.85	915.7800
458.259	1058.46	989.5100
458.468	966.30	1003.8500
458.677	1132.19	985.4100
458.886	980.64	962.8900
459.095	1017.50	1022.2800
459.303	992.92	958.7900
459.512	935.58	1036.6100
459.721	994.97	975.1700
459.930	1076.89	1071.4300
460.139	945.82	997.7000
460.348	976.54	995.6500
460.557	1089.18	1036.6100
460.765	1021.60	948.5500
460.974	1027.74	1075.5200
461.183	1107.61	1061.1900
461.392	1113.75	1075.5200
461.600	1027.74	1100.1000
461.809	1091.23	1112.3900
462.018	1085.08	1085.7600
462.227	898.72	1016.1300
462.435	1119.90	1132.8700
462.644	1130.14	1175.8800
462.853	1175.19	1184.0700
463.061	1199.77	1128.7700
463.270	1210.01	1179.9700
463.479	1201.82	1163.5900
463.687	1113.75	1071.4300
463.896	1156.76	1208.6400
464.105	1185.43	1108.2900
464.313	1187.48	1247.5500
464.522	1193.62	1265.9900
464.730	1228.44	1282.3700
464.939	1191.58	1298.7500
465.148	1183.38	1177.9200
465.356	1214.10	1186.1200
465.565	1265.30	1341.7600
465.773	1246.87	1220.9300
465.982	1279.64	1296.7100
466.190	1226.39	1319.2300
466.399	1244.82	1331.5200
466.607	1302.17	1493.3100
466.816	1300.12	1386.8200
467.024	1349.27	1329.4700
467.233	1451.67	1345.8600
467.441	1379.99	1403.2000
467.649	1463.96	1352.0000
467.858	1392.28	1364.2900
468.066	1457.81	1364.2900
468.275	1400.47	1454.4000
468.483	1449.62	1456.4500
468.691	1402.52	1503.5500
468.900	1437.33	1579.3300
469.108	1457.81	1478.9700
469.316	1472.15	1476.9300
469.525	1468.05	1528.1300
469.733	1513.11	1503.5500
469.941	1597.07	1548.6100
470.150	1484.44	1495.3600
470.358	1650.32	1552.7000
470.566	1549.97	1632.5700
470.774	1642.13	1710.4000
470.983	1711.76	1667.3900
471.191	1724.05	1595.7100
471.399	1746.58	1634.6200
471.607	1828.49	1814.8400
471.815	1697.42	1569.0900
472.024	1724.05	1642.8100
472.232	1785.49	1710.4000
472.440	1664.66	1839.4200
472.648	1826.45	1700.1600
472.856	1887.89	1812.7900
473.064	1848.97	1816.8900
473.272	1879.69	1833.2700
473.481	1846.93	1925.4300
473.689	1967.76	1878.3300
473.897	1967.76	1988.9200
474.105	1816.21	1884.4700
474.313	1963.66	1986.8700
474.521	1926.80	1911.1000
474.729	1926.80	2007.3500
474.937	1986.19	1880.3800
475.145	2094.73	1978.6800
475.353	2068.11	2119.9900
475.561	2092.68	2148.6600
475.769	2152.07	2097.4600
475.977	2172.55	2097.4600
476.185	2072.20	2156.8500
476.393	2178.70	2191.6700
476.601	2205.32	2087.2200
476.808	2172.55	2011.4500
477.016	2215.56	2232.6300
477.224	2170.51	2259.2500
477.432	2242.18	2218.2900
477.640	2248.33	2246.9600
477.848	2291.34	2246.9600
478.056	2320.01	2339.1200
478.263	2363.01	2292.0200
478.471	2297.48	2382.1300
478.679	2377.35	2373.9400
478.887	2328.20	2488.6200
479.095	2379.40	2445.6200
479.302	2479.75	2439.4700
479.510	2461.32	2406.7000
479.718	2410.12	2521.3900
479.926	2539.14	2447.6600
480.133	2530.95	2496.8200
480.341	2489.99	2439.4700
480.549	2664.07	2558.2500
480.756	2569.86	2556.2100
480.964	2680.45	2658.6000
481.172	2584.20	2646.3200
481.379	2672.26	2636.0800
481.587	2551.43	2621.7400
481.795	2745.98	2640.1700
482.002	2698.88	2748.7200
482.210	2711.17	2707.7600
482.417	2901.63	2842.9200
482.625	2901.63	2789.6700
482.833	2836.10	2832.6800
483.040	2944.64	2953.5100
483.248	2840.19	2881.8300
483.455	2885.25	2890.0300
483.663	2784.90	2939.1800
483.870	2911.87	2996.5200
484.078	2993.79	2849.0700
484.285	2999.93	3047.7200
484.493	3061.37	2949.4200
484.700	3040.89	3033.3800
484.908	3192.44	2973.9900
485.115	3094.14	2982.1800
485.322	3122.81	3043.6200
485.530	3106.43	3012.9000
485.737	3088.00	2994.4700
485.945	3200.63	3115.3000
486.152	3174.01	3123.4900
486.359	3184.25	3191.0800
486.567	3137.15	3111.2100
486.774	3081.85	3307.8100
486.981	3145.34	3334.4300
487.189	3174.01	3229.9900
487.396	3194.49	3334.4300
487.603	3274.36	3252.5200
487.811	3290.74	3408.1600
488.018	3331.70	3250.4700
488.225	3346.04	3316.0000
488.432	3454.58	3391.7800
488.640	3608.18	3485.9800
488.847	3491.45	3479.8400
489.054	3393.14	3442.9800
489.261	3434.10	3498.2700
489.468	3503.73	3535.1400
489.675	3581.56	3426.5900
489.883	3614.32	3338.5300
490.090	3743.35	3510.5600
490.297	3759.73	3561.7600
490.504	3653.23	3647.7700
490.711	3630.71	3485.9800
490.918	3673.71	3744.0300
491.125	3643.00	3641.6300
491.332	3731.06	3723.5500
491.539	3681.91	3727.6400
491.747	3683.95	3719.4500
491.954	3663.47	3617.0500
492.161	3841.65	3748.1200
492.368	3731.06	3799.3200
492.575	3774.07	3764.5100
492.782	3786.35	3787.0400
492.989	3901.04	3733.7900
493.196	3743.35	3778.8400
493.402	3755.63	3879.1900
493.609	3706.48	3922.2000
493.816	3999.34	3885.3400
494.023	3769.97	4043.0300
494.230	3905.14	4010.2600
494.437	3862.13	3993.8800
494.644	4009.58	3967.2600
494.851	3987.05	4034.8400
495.058	4052.59	4016.4100
495.265	4130.41	4133.1400
495.471	4095.60	4055.3200
495.678	4159.08	4208.9200
495.885	4105.84	4061.4600
496.092	4148.84	4272.4000
496.299	4222.57	4428.0500
496.505	4210.28	4399.3800
496.712	4261.48	4260.1200
496.919	4228.71	4337.9400
497.126	4396.65	4239.6400
497.332	4462.18	4544.7800
497.539	4380.26	4325.6500
497.746	4443.75	4438.2900
497.952	4628.07	4448.5300
498.159	4460.13	4520.2100
498.366	4519.53	4569.3600
498.572	4650.60	4516.1100
498.779	4564.58	4585.7400
498.986	4736.61	4686.0900
499.192	4572.77	4485.3900
499.399	4601.44	4722.9600
499.605	4572.77	4585.7400
499.812	4785.76	4729.1000
500.019	4755.04	4897.0300
500.225	4787.81	4839.6900
500.432	4800.10	4722.9600
500.638	4867.68	4825.3600
500.845	4793.95	4774.1600
501.051	4851.30	4772.1100
501.258	4818.53	4911.3700
501.464	4908.64	4800.7800
501.671	4929.12	4987.1500
501.877	4802.15	4856.0800
502.084	4904.54	4991.2400
502.290	5064.29	4864.2700
502.496	5064.29	4968.7100
502.703	4998.75	5003.5300
502.909	5066.33	4913.4200
503.116	4990.56	5075.2100
503.322	5144.16	4956.4300
503.528	5019.23	4997.3900
503.735	5178.97	5173.5100
503.941	5131.87	5097.7400
504.147	5088.86	5355.7800
504.354	5338.71	5116.1700
504.560	5121.63	5159.1700
504.766	5285.47	5134.6000
504.973	5228.12	5216.5200
505.179	5230.17	5124.3600
505.385	5305.95	5370.1200
505.591	5305.95	5308.6800
505.798	5209.69	5253.3800
506.004	5260.89	5374.2100
506.210	5322.33	5288.2000
506.416	5228.12	5466.3700
506.622	5324.38	5404.9300
506.828	5322.33	5239.0500
507.035	5330.52	5214.4700
507.241	5387.86	5296.3900
507.447	5260.89	5370.1200
507.653	5461.59	5157.1300
507.859	5344.86	5331.2000
508.065	5410.39	5140.7400
508.271	5432.92	5320.9600
508.477	5416.54	5310.7200
508.683	5328.47	5357.8300
508.889	5396.06	5273.8600
509.095	5434.97	5488.9000
509.301	5465.69	5400.8300
509.507	5572.18	5656.8300
509.713	5549.65	5454.0800
509.919	5340.76	5449.9900
510.125	5561.94	5503.2300
510.331	5611.09	5660.9300
510.537	5498.45	5529.8600
510.743	5281.37	5538.0500
510.949	5609.05	5505.2800
511.155	5592.66	5642.5000
511.361	5547.61	5720.3200
511.567	5592.66	5837.0500
511.773	5641.81	5615.8700
511.979	5795.41	5710.0800
512.184	5744.21	5671.1700
512.390	5717.59	5841.1500
512.596	5803.60	5867.7700
512.802	5746.26	5875.9600
513.008	5987.92	5941.5000
513.213	5893.71	5820.6700
513.419	5936.72	5961.9800
513.625	5895.76	6027.5100
513.831	6041.17	5986.5500
514.037	5793.36	6074.6200
514.242	5971.54	6119.6700
514.448	6194.76	5945.5900
514.654	6151.76	6138.1000
514.859	6057.55	6127.8600
515.065	6245.96	6029.5600
515.271	5936.72	5994.7500
515.476	6078.03	6027.5100
515.682	6129.23	6125.8200
515.888	6057.55	6101.2400
516.093	6030.93	6099.1900
516.299	5989.97	6123.7700
516.504	6215.24	6140.1500
516.710	6073.93	5990.6500
516.916	6020.69	6004.9900
517.121	6035.02	6148.3400
517.327	6252.11	5990.6500
517.532	6176.33	6131.9600
517.738	5908.05	6093.0500
517.943	6059.60	5923.0700
518.149	6217.29	6082.8100
518.354	6205.00	6099.1900
518.560	6221.39	6129.9100
518.765	6131.28	6185.2100
518.970	6112.85	6029.5600
519.176	6108.75	6174.9700
519.381	6194.76	6205.6900
519.587	6297.16	6441.2000
519.792	6274.63	6213.8800
519.997	6157.90	6443.2500
520.203	6348.36	6336.7600
520.408	6237.77	6410.4800
520.614	6385.23	6461.6800
520.819	6604.36	6455.5400
521.024	6432.33	6564.0800
521.229	6438.47	6578.4200
521.435	6491.72	6449.3900
521.640	6600.26	6824.1700
521.845	6618.69	6836.4600
522.051	6737.48	6787.3100
522.256	6579.78	6762.7300
522.461	6800.96	6742.2500
522.666	6860.35	6861.0400
522.871	6653.51	7002.3500
523.077	6919.75	6988.0100
523.282	6911.55	6887.6600
523.487	6878.79	6928.6200
523.692	6884.93	6875.3700
523.897	6884.93	6635.7600
524.102	6878.79	6869.2300
524.308	6962.75	6832.3700
524.513	6882.88	6766.8300
524.718	6948.42	6947.0500
524.923	7069.25	7016.6800
525.128	6966.85	6926.5700
525.333	7075.39	6848.7500
525.538	6962.75	6713.5800
525.743	6852.16	6725.8700
525.948	7001.66	6627.5700
526.153	6956.61	6734.0600
526.358	6798.91	6908.1400
526.563	7138.88	6871.2800
526.768	6874.69	6938.8600
526.973	7136.83	6975.7200
527.178	6815.30	6934.7600
527.383	7009.86	6957.2900
527.588	6891.07	6924.5200
527.793	7075.39	6873.3200
527.997	7079.49	6920.4300
528.202	6860.35	7031.0200
528.407	6731.33	6965.4800
528.612	6960.70	7137.5100
528.817	7087.68	7110.8900
529.022	7009.86	7231.7200
529.227	7095.87	7160.0400
529.431	7104.06	7246.0500
529.636	7188.03	7289.0600
529.841	7153.21	7336.1700
530.046	7196.22	7364.8400
530.250	7177.79	7469.2800
530.455	7333.43	7477.4800
530.660	7636.53	7598.3100
530.865	7476.79	7583.9700
531.069	7343.67	7686.3700
531.274	7441.98	7672.0300
531.479	7380.54	7573.7300
531.683	7759.41	7770.3300
531.888	7747.12	7774.4300
532.093	7538.23	7792.8600
532.297	7761.46	7776.4800
532.502	7925.30	7803.1000
532.707	7849.52	7993.5600
532.911	7972.40	7821.5300
533.116	7956.02	7829.7300
533.320	7788.08	8026.3300
533.525	7988.78	7768.2900
533.729	7896.63	8003.8000
533.934	7915.06	7782.6200
534.138	8027.70	7831.7700
534.343	7902.77	7680.2200
534.547	8056.37	7862.4900
534.752	8062.51	7790.8100
534.956	8119.85	7801.0500
535.161	7935.54	7741.6600
535.365	7968.31	7858.4000
535.570	7917.11	7731.4200
535.774	7865.91	7788.7700
535.978	7976.50	7825.6300
536.183	7818.80	7878.8800
536.387	7945.78	7723.2300
536.592	8044.08	7778.5300
536.796	7941.68	7858.4000
537.000	7820.85	7817.4400
537.205	7738.93	7778.5300
537.409	7902.77	7821.5300
537.613	7847.47	7764.1900
537.818	7960.11	7917.7900
538.022	7882.29	7864.5400
538.226	7917.11	7964.8900
538.430	7908.91	7956.7000
538.635	7980.59	8200.4100
538.839	7933.49	8034.5200
539.043	8136.24	8210.6500
539.247	8220.21	8382.6800
539.451	8119.85	8333.5300
539.656	8291.88	8556.7500
539.860	8248.88	8339.6700
540.064	8312.36	8423.6400
540.268	8455.72	8589.5200
540.472	8545.83	8775.8900
540.676	8388.14	8892.6200
540.880	8654.37	8931.5300
541.084	8480.30	8761.5500
541.288	8982.05	8941.7700
541.493	8824.36	8933.5800
541.697	8779.30	9189.5800
541.901	8842.79	9189.5800
542.105	8902.18	9171.1500
542.309	8926.75	9074.8900
542.513	8967.71	9187.5300
542.717	9018.91	9165.0000
542.921	9256.48	8892.6200
543.125	9256.48	9070.7900
543.329	9172.51	9083.0800
543.532	9207.33	9070.7900
543.736	9391.64	9040.0800
543.940	9354.78	9007.3100
544.144	9309.72	9216.2000
544.348	9106.98	9009.3600
544.552	9293.34	9054.4100
544.756	9233.95	9212.1000
544.960	9139.74	9056.4600
545.163	9266.72	9031.8800
545.367	9324.06	8896.7200
545.571	9494.04	8808.6500
545.775	9225.76	9031.8800
545.979	9188.89	8902.8600
546.182	9133.60	9013.4500
546.386	9176.61	8966.3500
546.590	9266.72	8894.6700
546.794	9039.39	8968.4000
546.997	9209.37	8960.2000
547.201	9098.78	9124.0400
547.405	9170.46	9009.3600
547.608	9094.69	8992.9700
547.812	8965.67	9099.4700
548.016	9299.48	9113.8000
548.219	9117.22	9175.2400
548.423	8998.43	9308.3600
548.627	9025.06	9246.9200
548.830	9125.41	9466.0500
549.034	9289.24	9461.9600
549.237	9494.04	9566.4000
549.441	9444.89	9664.7100
549.645	9569.82	9855.1700
549.848	9547.29	9859.2600
550.052	9637.40	9898.1700
550.255	9625.11	10094.7800
550.459	9885.20	10072.2500
550.662	9854.48	10156.2200
550.866	10083.86	10248.3800
551.069	10178.06	10340.5400
551.272	10317.33	10629.3000
551.476	10456.59	10913.9700
551.679	10331.66	10567.8600
551.883	10696.20	10959.0200
552.086	10587.66	10803.3800
552.290	10774.02	10815.6600
552.493	10675.72	11026.6100
552.696	10972.68	11165.8700
552.900	11044.35	11071.6600
553.103	11171.33	11022.5100
553.306	11159.04	10995.8900
553.510	11191.81	11196.5900
553.713	11009.54	11145.3900
553.916	11216.38	11180.2000
554.119	11189.76	11190.4400
554.323	11322.88	11194.5400
554.526	11310.59	11298.9800
554.729	11369.98	11016.3700
554.932	11617.79	11110.5700
555.136	11566.59	10983.6000
555.339	11468.28	11102.3800
555.542	11617.79	11012.2700
555.745	11464.19	11225.2600
555.948	11394.56	11270.3100
556.151	11775.48	11180.2000
556.354	11511.29	11161.7700
556.558	11429.37	11319.4600
556.761	11392.51	10922.1600
556.964	11505.15	11364.5200
557.167	11519.48	11081.9000
557.370	11380.22	11280.5500
557.573	11456.00	11120.8100
557.776	11595.26	11329.7000
557.979	11625.98	11571.3600
558.182	11867.64	11622.5600
558.385	11750.90	11929.7600
558.588	11855.35	11958.4300
558.791	11777.53	11858.0800
558.994	11933.17	12251.2900
559.197	12226.03	12527.7700
559.400	12105.20	12644.5000
559.603	12289.52	12673.1700
559.806	12297.71	12806.2900
560.009	12572.14	13152.4000
560.211	12713.45	13455.5000
560.414	12975.59	13496.4600
560.617	12832.23	13885.5700
560.820	13317.60	14194.8100
561.023	13336.03	14006.4000
561.226	13475.29	14184.5700
561.428	13780.44	14844.0200
561.631	13907.41	14954.6100
561.834	14235.09	15044.7200
562.037	14659.02	15313.0000
562.240	14697.93	15657.0600
562.442	14929.35	15796.3200
562.645	15320.51	16021.6000
562.848	15672.76	16265.3100
563.050	15723.96	16494.6800
563.253	16029.11	16603.2200
563.456	16084.41	16805.9700
563.658	16627.12	16871.5100
563.861	16188.85	16994.3900
564.064	16862.63	17307.7300
564.266	17022.37	17444.9400
564.469	16975.27	17629.2600
564.672	17606.05	17752.1300
564.874	17741.21	18030.6600
565.077	17798.56	17803.3300
565.279	17970.58	18202.6900
565.482	18255.25	18317.3700
565.684	18316.69	18581.5600
565.887	18568.59	18673.7200
566.089	18892.17	19003.4400
566.292	18787.72	19017.7800
566.494	19127.69	19085.3600
566.697	19324.29	19472.4300
566.899	19189.13	19644.4600
567.102	19451.27	19935.2700
567.304	19856.76	20154.4000
567.507	19752.32	20383.7700
567.709	19993.98	20439.0700
567.911	20206.97	20490.2700
568.114	20426.10	20955.1600
568.316	20510.07	20992.0200
568.518	20563.31	20996.1200
568.721	21116.26	21434.3800
568.923	20979.05	21684.2300
569.125	21673.31	22317.0600
569.328	21730.66	22353.9200
569.530	21908.83	23009.2700
569.732	22248.79	23316.4700
569.934	22416.72	23492.5900
570.137	23008.59	23961.5800
570.339	22865.23	24137.7000
570.541	23518.53	24735.7100
570.743	23375.17	24651.7400
570.946	23448.90	24936.4100
571.148	24276.28	26015.6900
571.350	24620.34	26351.5600
571.552	24909.10	26623.9400
571.754	25371.94	27115.4500
571.956	25824.54	28014.5100
572.158	26223.90	28004.2700
572.361	26250.52	28676.0000
572.563	26897.68	28676.0000
572.765	27780.35	29431.7000
572.967	28095.74	30230.4100
573.169	28402.94	30640.0000
573.371	28986.61	31031.1600
573.573	29046.00	31321.9800
573.775	29975.78	32169.8300
573.977	30506.20	32343.9100
574.179	30721.24	32812.9000
574.381	31229.13	33116.0000
574.583	31679.69	33623.8900
574.785	32036.03	34023.2500
574.987	32220.35	34217.8000
575.189	32998.58	34658.1200
575.390	33418.41	34965.3100
575.592	33766.57	35002.1800
575.794	33832.10	35520.3100
575.996	34309.28	35591.9900
576.198	34911.38	35956.5300
576.400	34878.61	36089.6500
576.602	35144.85	36316.9700
576.803	35333.26	36441.9000
577.005	35810.44	36548.3900
577.207	36107.40	36654.8900
577.409	36349.06	37023.5200
577.610	36484.22	36839.2000
577.812	37115.00	37179.1700
578.014	37164.15	37170.9700
578.216	37422.19	37848.8500
578.417	37758.06	37971.7300
578.619	38302.82	38346.5100
578.821	38485.09	38950.6600
579.022	38485.09	39061.2500
579.224	38788.19	38813.4500
579.426	38827.10	39044.8700
579.627	39279.70	39012.1000
579.829	39066.71	38684.4200
580.031	39371.86	39249.6600
580.232	39255.12	39177.9800
580.434	39269.46	39051.0100
580.635	38962.26	38825.7300
580.837	39517.26	39065.3500
581.038	39353.43	38686.4700
581.240	39312.47	38936.3200
581.441	39279.70	38807.3000
581.643	39408.72	38850.3100
581.844	39119.96	38422.2800
582.046	39574.61	38729.4800
582.247	39396.43	38508.3000
582.449	38700.12	38174.4800
582.650	39355.47	38123.2800
582.852	39568.46	38287.1200
583.053	38984.79	37658.3900
583.254	39009.37	37568.2800
583.456	38739.04	37455.6400
583.657	39029.85	37457.6900
583.858	38890.59	36957.9900
584.060	38845.53	36996.9000
584.261	38712.41	36511.5300
584.462	38397.02	36732.7100
584.664	37950.57	36456.2300
584.865	37887.08	36349.7400
585.066	37932.14	36118.3200
585.267	37346.42	35899.1900
585.469	37553.26	35594.0400
585.670	36955.25	35299.1300
585.871	37055.61	35288.8900
586.072	36924.54	35297.0800
586.274	36314.24	34379.5900
586.475	36293.76	34549.5700
586.676	36486.27	34072.4000
586.877	35812.49	33740.6300
587.078	36230.27	33574.7400
587.279	35697.80	33335.1300
587.480	35597.45	32907.1000
587.681	34995.35	32530.2800
587.883	34968.73	31641.4600
588.084	35009.68	31709.0400
588.285	34170.02	31053.6900
588.486	33924.26	30717.8200
588.687	33698.98	30019.4700
588.888	33510.57	29265.8100
589.089	32885.94	29267.8600
589.290	32664.76	28927.9000
589.491	32175.30	28010.4100
589.692	31956.16	28028.8400
589.893	31579.34	27766.7000
590.094	31149.26	27318.2000
590.294	30547.16	26406.8500
590.495	30397.66	25608.1400
590.696	29730.02	25268.1800
590.897	29201.65	24219.6200
591.098	28458.23	23924.7100
591.299	27583.75	23148.5300
591.500	27436.30	22261.7600
591.701	26903.82	21940.2300
591.901	26471.70	21219.3500
592.102	25797.92	21151.7600
592.303	25445.67	20207.6500
592.504	24921.39	19839.0100
592.705	24057.15	19165.2300
592.905	23409.99	18761.7800
593.106	22963.53	18192.4500
593.307	22224.22	17944.6400
593.507	21824.86	17092.6900
593.708	21263.72	16666.7100
593.909	20702.57	16281.6900
594.109	20295.03	15833.1900
594.310	19940.73	15591.5300
594.511	19633.54	15399.0200
594.711	18861.45	15014.0000
594.912	18582.93	14661.7500
595.113	18077.08	14510.2000
595.313	17554.85	14137.4700
595.514	17196.45	14086.2700
595.714	16997.80	13942.9100
595.915	16504.24	13607.0500
596.115	16291.25	13781.1200
596.316	15904.18	13697.1600
596.516	15799.74	13484.1700
596.717	15553.98	13697.1600
596.917	15193.54	13774.9800
597.118	15156.68	13887.6200
597.318	15062.47	13908.1000
597.519	14972.36	13947.0100
597.719	15070.66	14321.7900
597.920	15007.17	14784.6300
598.120	14882.25	14895.2200
598.320	14990.79	14968.9400
598.521	15029.70	15589.4800
598.721	15433.15	15921.2500
598.921	15361.47	16185.4400
599.122	15916.47	16496.7300
599.322	15818.17	16789.5900
599.522	16111.03	17184.8500
599.723	16338.35	17424.4600
599.923	16590.25	18073.6700
600.123	16733.61	18131.0100
600.323	17311.14	18784.3100
600.524	17671.58	18974.7700
600.724	17870.23	19249.2000
600.924	18148.76	19703.8500
601.124	18562.45	19869.7300
601.325	18812.30	20334.6200
601.525	19244.42	20684.8300
601.725	19131.78	20846.6200
601.925	19742.08	21096.4700
602.125	20047.22	21405.7100
602.325	20206.97	21696.5200
602.525	20755.82	21731.3400
602.725	20643.18	21997.5700
602.925	21214.57	22071.3000
603.126	21392.74	21919.7500
603.326	21534.05	22130.6900
603.526	21810.53	21843.9800
603.726	22013.27	22267.9100
603.926	22189.40	21927.9400
604.126	22105.43	21934.0900
604.326	22439.25	21925.8900
604.526	22211.93	21858.3100
604.726	22654.29	21678.0900
604.925	22807.89	21614.6000
605.125	22455.64	21250.0700
605.325	22461.78	21145.6200
605.525	22422.87	21153.8100
605.725	22719.82	20865.0500
605.925	22623.57	20371.4900
606.125	22213.98	20283.4200
606.325	22383.96	20181.0300
606.524	21988.70	19470.3800
606.724	21304.68	19140.6600
606.924	21599.59	18851.8900
607.124	21194.09	18444.3500
607.324	20778.35	17952.8400
607.523	20522.35	17610.8200
607.723	20051.32	17330.2500
607.923	19910.01	16681.0500
608.123	19656.06	16253.0200
608.322	19000.71	15759.4600
608.522	18666.89	15726.6900
608.722	18183.57	15216.7500
608.921	17749.40	14557.3000
609.121	17661.34	14375.0300
609.321	17239.46	14000.2600
609.520	16821.67	13697.1600
609.720	16459.18	13418.6300
609.920	16051.64	13142.1600
610.119	15797.69	12865.6800
610.319	15265.22	12798.1000
610.518	15029.70	12312.7300
610.718	14820.81	12255.3900
610.917	14462.41	12032.1600
611.117	14087.64	12005.5300
611.316	13764.06	11741.3500
611.516	13641.18	11919.5200
611.715	13557.21	11722.9100
611.915	13080.04	11823.2600
612.114	12971.49	11561.1200
612.314	12740.07	11548.8400
612.513	12531.18	11780.2600
612.712	12428.78	11831.4600
612.912	12391.92	11833.5000
613.111	12320.24	11919.5200
613.311	12142.07	12036.2500
613.510	12183.02	12032.1600
613.709	12344.81	12451.9900
613.909	12105.20	12689.5600
614.108	12297.71	12750.9900
614.307	12150.26	12955.7900
614.506	12396.01	13326.4700
614.706	12422.64	13518.9800
614.905	12617.19	13711.4900
615.104	12865.00	14012.5400
615.303	13002.21	14151.8100
615.503	13198.82	14286.9700
615.702	13460.96	14516.3400
615.901	13530.59	14948.4700
616.100	13790.68	15237.2300
616.299	13880.79	15323.2400
616.499	14110.16	15487.0800
616.698	14366.16	15849.5700
616.897	14626.25	16328.8000
617.096	14640.59	16291.9300
617.295	15013.32	16070.7500
617.494	15281.60	16525.4000
617.693	15308.23	17129.5500
617.892	15730.11	16826.4500
618.091	15742.39	16805.9700
618.290	15900.09	17037.3900
618.489	16113.08	16791.6400
618.688	16571.82	17219.6600
618.887	16506.29	17156.1800
619.086	16907.69	17049.6800
619.285	16831.91	17076.3000
619.484	16584.11	16805.9700
619.683	17071.53	16713.8100
619.882	17106.34	16951.3800
620.081	17145.25	16889.9400
620.280	17212.84	16494.6800
620.479	17431.97	16533.5900
620.677	17294.75	16298.0800
620.876	17065.38	16162.9100
621.075	17020.33	15896.6700
621.274	16747.95	15964.2600
621.473	16813.48	15675.4900
621.672	16924.07	15542.3800
621.870	16778.67	15063.1500
622.069	16610.73	14930.0300
622.268	16418.22	14692.4700
622.467	16154.04	14422.1400
622.665	16205.24	14258.3000
622.864	15975.86	13975.6800
623.063	16002.49	13809.7900
623.261	15736.25	13383.8200
623.460	15246.79	13473.9300
623.659	15068.61	13193.3600
623.857	14906.82	12802.1900
624.056	14648.78	12669.0800
624.255	14609.87	12468.3800
624.453	14104.02	12185.7600
624.652	13845.98	11952.2900
624.850	13678.04	11884.7000
625.049	13321.70	11462.8200
625.247	13280.74	11589.8000
625.446	13131.23	11409.5800
625.644	12815.85	11051.1800
625.843	12547.56	10944.6900
626.041	12398.06	10743.9900
626.240	12412.40	10961.0700
626.438	11998.71	11104.4300
626.637	12060.15	10975.4100
626.835	11732.47	10918.0600
627.034	11709.94	10754.2300
627.232	11568.63	10930.3500
627.430	11517.43	10877.1000
627.629	11429.37	11004.0800
627.827	11228.67	11034.8000
628.026	11142.66	10999.9800
628.224	11302.40	11069.6100
628.422	11113.99	11307.1800
628.620	11210.24	11258.0300
628.819	11314.69	11690.1500
629.017	11253.25	11341.9900
629.215	11324.93	11833.5000
629.414	11425.28	11698.3400
629.612	11478.52	12167.3200
629.810	11490.81	12267.6700
630.008	11410.94	12630.1600
630.206	11720.18	12599.4500
630.405	11691.51	13017.2300
630.603	12109.30	13281.4200
630.801	12004.85	13680.7700
630.999	12307.95	13594.7600
631.197	12441.07	14082.1700
631.395	12570.09	14231.6800
631.593	13032.93	14420.0900
631.791	13266.40	14915.7000
631.989	13178.34	14694.5200
632.188	13542.88	15165.5500
632.386	13602.27	14880.8800
632.584	14024.15	15143.0200
632.782	14288.34	15577.1900
632.980	14603.72	15503.4600
633.178	14575.05	15759.4600
633.376	14742.99	15718.5000
633.574	15074.76	15753.3200
633.771	15308.23	15960.1600
633.969	15330.75	16244.8300
634.167	15484.35	16191.5800
634.365	15568.32	16046.1800
634.563	15873.46	16171.1000
634.761	15928.76	16181.3400
634.959	16477.62	16167.0100
635.157	16168.37	16005.2200
635.355	16381.36	16119.9000
635.552	16303.54	15945.8300
635.750	16494.00	15794.2800
635.948	16405.94	15781.9900
636.146	16401.84	15644.7700
636.343	16434.61	15290.4800
636.541	16332.21	15413.3500
636.739	16262.58	15071.3400
636.937	16188.85	15032.4300
637.134	16000.44	14839.9200
637.332	15967.67	14655.6100
637.530	15932.86	14667.8900
637.727	15627.71	14233.7200
637.925	15519.17	14065.7900
638.123	15429.06	13971.5800
638.320	15232.45	13742.2100
638.518	15191.49	13748.3600
638.715	15334.85	13260.9400
638.913	14863.82	13373.5800
639.111	14724.55	13205.6400
639.308	14626.25	12968.0800
639.506	14415.31	12781.7100
639.703	14443.98	12480.6600
639.901	13997.53	12157.0800
640.098	13755.86	11946.1400
640.296	13526.49	11808.9300
640.493	13526.49	11995.2900
640.691	13161.95	11602.0800
640.888	12942.82	11393.1900
641.085	12967.40	11471.0100
641.283	12686.83	11079.8500
641.480	12592.62	11274.4100
641.678	12510.70	11235.5000
641.875	12269.04	11016.3700
642.072	12068.34	10948.7800
642.270	12047.86	11028.6500
642.467	11970.04	11036.8400
642.664	11949.56	11102.3800
642.862	11607.55	10987.6900
643.059	11701.75	11239.5900
643.256	11458.04	11024.5600
643.453	11324.93	11118.7600
643.651	11150.85	11298.9800
643.848	11300.35	11260.0700
644.045	11156.99	11432.1000
644.242	11412.99	11507.8800
644.440	11505.15	11647.1400
644.637	11353.60	11825.3100
644.834	11408.89	12062.8800
645.031	11789.81	12165.2800
645.228	11658.74	12476.5700
645.425	11666.94	12572.8200
645.622	11673.08	12857.4900
645.819	11906.55	13006.9900
646.016	12086.77	12988.5600
646.214	12353.01	13400.2000
646.411	12555.76	13648.0100
646.608	12467.69	13633.6700
646.805	12584.43	13736.0700
647.002	12885.48	14426.2300
647.199	13166.05	14327.9300
647.396	13299.17	14536.8200
647.593	13338.08	14837.8700
647.789	13741.53	15048.8200
647.986	13901.27	15308.9100
648.183	13823.45	15136.8800
648.380	14280.14	15624.2900
648.577	14532.04	15765.6000
648.774	14712.27	15677.5400
648.971	14720.46	16093.2800
649.168	15044.04	15882.3400
649.364	15484.35	16164.9600
649.561	15330.75	16183.3900
649.758	15556.03	16511.0700
649.955	15754.68	16664.6600
650.152	15918.52	16801.8800
650.348	16061.88	16687.1900
650.545	16215.48	16488.5400
650.742	16584.11	16756.8200
650.939	16369.07	16359.5200
651.135	16229.81	16164.9600
651.332	16545.20	16435.2900
651.529	16563.63	16175.2000
651.725	16412.08	16265.3100
651.922	16969.13	16275.5500
652.119	16678.32	16275.5500
652.315	16602.54	15841.3800
652.512	16352.69	15906.9100
652.708	16661.93	15718.5000
652.905	16395.70	15687.7800
653.102	16489.90	15517.8000
653.298	16418.22	15489.1300
653.495	16250.29	15270.0000
653.691	16074.17	15140.9700
653.888	16367.02	15110.2500
654.084	16203.19	14717.0400
654.281	15685.05	14354.5500
654.477	15822.27	13904.0000
654.673	15703.48	14188.6700
654.870	15568.32	13987.9700
655.066	15338.94	13705.3500
655.263	15289.79	13504.6500
655.459	15205.83	13308.0400
655.656	14794.18	12834.9600
655.852	14429.65	12828.8200
656.048	14538.19	12908.6900
656.245	14208.47	12540.0500
656.441	14061.01	12503.1900
656.637	13987.29	12462.2300
656.833	13692.38	12046.4900
657.030	13678.04	12224.6700
657.226	13338.08	11995.2900
657.422	13247.97	11802.7900
657.618	12965.35	11792.5500
657.815	13024.74	11796.6400
658.011	12758.50	11393.1900
658.207	12596.71	11401.3800
658.403	12484.08	11473.0600
658.599	12529.13	11655.3300
658.796	12019.19	11374.7600
658.992	12013.04	11331.7500
659.188	11974.13	11360.4200
659.384	11574.78	11253.9300
659.580	11650.55	11344.0400
659.776	11711.99	11276.4600
659.972	12023.28	11385.0000
660.168	11771.38	11645.0900
660.364	11621.88	11733.1500
660.560	11623.93	11884.7000
660.756	11576.83	11772.0700
660.952	11763.19	12198.0400
661.148	11750.90	11894.9400
661.344	11582.97	12062.8800
661.540	11759.10	12288.1500
661.736	11879.93	12472.4700
661.932	11863.54	12720.2800
662.128	12006.90	12693.6500
662.324	12035.57	12812.4300
662.520	11953.65	13052.0500
662.715	12183.02	13183.1200
662.911	12236.27	13295.7500
663.107	12318.19	13621.3800
663.303	12375.53	13572.2300
663.499	12731.88	13885.5700
663.694	12893.67	14100.6100
663.890	12852.71	14241.9200
664.086	13123.04	14536.8200
664.282	13467.10	14805.1100
664.477	13694.43	14776.4400
664.673	13569.50	14973.0400
664.869	13704.67	14932.0800
665.065	13839.83	15220.8500
665.260	14329.30	15659.1100
665.456	14267.86	15505.5100
665.652	14460.37	16021.6000
665.847	14872.01	15775.8400
666.043	14982.60	16171.1000
666.238	15330.75	16089.1800
666.434	15361.47	16105.5700
666.630	15445.44	16107.6200
666.825	15728.06	16384.0900
667.021	15828.41	16592.9800
667.216	15795.64	16210.0100
667.412	16149.94	16652.3800
667.607	16115.12	16568.4100
667.803	16379.31	16877.6500
667.998	16444.85	16685.1400
668.194	16614.83	16590.9400
668.389	16731.56	16568.4100
668.584	16715.18	16513.1100
668.780	16926.12	16627.8000
668.975	16844.20	16443.4800
669.171	16879.02	16601.1800
669.366	17036.71	16302.1700
669.561	17032.61	16191.5800
669.757	16772.52	16345.1800
669.952	16874.92	16267.3600
670.147	16895.40	16339.0400
670.343	16788.91	15992.9300
670.538	17026.47	15980.6400
670.733	16899.50	15814.7600
670.928	16629.16	15736.9300
671.124	16405.94	15743.0800
671.319	16729.52	15460.4600
671.514	16561.58	15114.3500
671.709	16348.59	15130.7300
671.904	16319.92	15143.0200
672.100	16391.60	14602.3600
672.295	15965.62	14667.8900
672.490	15809.98	14454.9000
672.685	15721.91	14366.8400
672.880	15265.22	13672.5800
673.075	15447.49	13650.0500
673.270	15285.70	13633.6700
673.465	15273.41	13426.8200
673.660	14925.25	13406.3400
673.855	14861.77	13279.3700
674.050	14753.23	12990.6100
674.245	14589.39	12886.1600
674.440	14364.11	12677.2700
674.635	14306.77	12568.7300
674.830	14118.36	12554.3900
675.025	13655.51	12296.3500
675.220	13508.06	12163.2300
675.415	13235.68	11954.3300
675.610	13194.72	11845.7900
675.805	12895.72	11796.6400
676.000	13049.32	11657.3800
676.195	12684.78	11792.5500
676.390	12684.78	11559.0800
676.584	12293.62	11505.8300
676.779	12404.21	11483.3000
676.974	12039.67	11708.5800
677.169	12029.43	11597.9900
677.364	12178.93	11661.4800
677.558	12041.71	11557.0300
677.753	11978.23	11751.5900
677.948	11879.93	11577.5100
678.142	11591.16	11761.8300
678.337	11855.35	12056.7300
678.532	11767.29	11829.4100
678.727	11701.75	11872.4200
678.921	11560.44	12253.3400
679.116	11779.57	12329.1100
679.310	11998.71	12425.3700
679.505	11906.55	12282.0100
679.700	11898.36	12669.0800
679.894	12119.54	12935.3100
680.089	12119.54	12982.4200
680.283	12170.74	12914.8300
680.478	12396.01	13385.8700
680.672	12631.53	13430.9200
680.867	12391.92	13654.1500
681.061	12666.35	13793.4100
681.256	13071.84	13957.2500
681.450	12727.78	13949.0600
681.645	13125.09	14379.1300
681.839	13180.39	14708.8500
682.034	13632.99	14674.0400
682.228	13733.34	15132.7800
682.422	13518.30	15175.7900
682.617	13919.70	15343.7200
682.811	14024.15	15380.5900
683.006	14433.74	15392.8700
683.200	14585.29	16048.2200
683.394	14685.64	15917.1500
683.588	14904.78	16054.3700
683.783	15230.40	16293.9800
683.977	15246.79	16521.3100
684.171	15517.12	16564.3100
684.366	15609.28	16607.3200
684.560	15859.13	16881.7500
684.754	16246.19	16783.4500
684.948	16203.19	16924.7600
685.142	16557.49	17234.0000
685.337	16571.82	17281.1000
685.531	16502.19	17406.0300
685.725	16885.16	17358.9200
685.919	17180.07	17375.3100
686.113	17137.06	17246.2900
686.307	17030.57	17322.0600
686.501	17266.08	17277.0100
686.695	17245.60	17602.6300
686.889	17368.48	17293.3900
687.083	17251.75	17371.2100
687.277	17341.86	17188.9400
687.471	17477.02	17094.7400
687.665	17558.94	17266.7700
687.859	17708.44	17094.7400
688.053	17632.67	17131.6000
688.247	17532.32	16986.1900
688.441	17864.09	16869.4600
688.635	17773.98	16941.1400
688.829	17546.65	16824.4000
689.023	17454.50	16722.0100
689.217	17614.24	16599.1300
689.411	17632.67	16728.1500
689.605	17356.19	16107.6200
689.798	17483.17	16150.6200
689.992	17618.33	16193.6300
690.186	17221.03	15894.6300
690.380	17309.09	15536.2300
690.574	17001.90	15808.6100
690.767	16805.29	15485.0300
690.961	17016.23	15265.9000
691.155	16627.12	15095.9200
691.349	16862.63	14921.8400
691.542	16446.90	14874.7400
691.736	16299.44	14815.3500
691.930	16012.73	14499.9600
692.123	16207.28	14311.5500
692.317	16131.51	14307.4500
692.510	15906.23	14346.3600
692.704	15668.67	14129.2800
692.898	15619.52	13918.3400
693.091	15596.99	14071.9300
693.285	15345.09	13815.9400
693.478	15179.20	13672.5800
693.672	15003.08	13676.6800
693.865	15050.18	13551.7500
694.059	14575.05	13439.1100
694.252	14466.51	13365.3900
694.446	14095.83	13203.6000
694.639	14237.14	13054.0900
694.833	14222.80	12910.7400
695.026	13905.37	12963.9800
695.220	13960.66	13117.5800
695.413	13727.19	12992.6600
695.606	13731.29	12976.2700
695.800	13632.99	12918.9300
695.993	13465.05	12929.1700
696.187	13340.13	12640.4000
696.380	13372.89	12963.9800
696.573	13534.68	13205.6400
696.766	13243.87	12898.4500
696.960	13555.16	13396.1000
697.153	13405.66	13410.4400
697.346	13358.56	13514.8900
697.540	13231.58	13402.2500
697.733	13463.01	13719.6800
697.926	13395.42	13717.6400
698.119	13448.67	13965.4400
698.312	13635.03	14291.0700
698.505	13491.68	14297.2100
698.699	13805.02	14643.3200
698.892	13571.55	14848.1100
699.085	13708.76	14602.3600
699.278	14026.20	15112.3000
699.471	14069.20	15353.9600
699.664	14235.09	15161.4500
699.857	14437.84	15382.6300
700.050	14370.26	15845.4800
700.243	14503.37	15929.4400
700.436	14781.90	16177.2500
700.629	15011.27	16638.0400
700.822	15392.19	16791.6400
701.015	15265.22	17199.1800
701.208	15646.14	17358.9200
701.401	15861.18	17377.3600
701.594	16086.45	18059.3300
701.787	16133.56	18186.3000
701.980	16649.64	18466.8800
702.173	16717.23	18704.4400
702.366	17036.71	18745.4000
702.558	17247.65	19537.9600
702.751	17710.49	19601.4500
702.944	17814.94	19546.1600
703.137	18302.36	20078.6300
703.330	18458.00	20410.4000
703.523	18703.76	20641.8200
703.715	19174.79	20846.6200
703.908	19291.52	21168.1500
704.101	19527.04	21608.4600
704.293	19953.02	21594.1200
704.486	20047.22	21585.9300
704.679	20473.20	22048.7700
704.872	20555.12	22104.0700
705.064	20755.82	22497.2800
705.257	21255.53	22503.4200
705.449	21433.70	22730.7500
705.642	21679.46	22753.2700
705.835	21751.13	22728.7000
706.027	22390.10	23441.3900
706.220	22521.17	23545.8400
706.412	22981.96	23871.4700
706.605	22766.93	23988.2000
706.797	23166.28	23861.2300
706.990	23289.16	23863.2700
707.182	23199.05	24270.8200
707.375	23606.59	24100.8400
707.567	23700.80	24205.2800
707.760	24200.51	24106.9800
707.952	24026.43	24272.8700
708.145	24266.04	24403.9400
708.337	24446.26	24621.0200
708.529	23989.56	24672.2200
708.722	24536.37	24274.9100
708.914	25220.39	24868.8300
709.106	25068.84	24917.9800
709.299	25036.08	24616.9300
709.491	25089.32	24743.9000
709.683	25253.16	24909.7900
709.876	25257.26	24535.0100
710.068	25386.28	24532.9600
710.260	25617.70	24453.0900
710.452	25154.86	24276.9600
710.645	25408.81	24457.1800
710.837	25201.96	24166.3700
711.029	25269.55	24190.9500
711.221	25457.96	23877.6100
711.413	25191.72	23750.6300
711.606	25083.18	23959.5300
711.798	25306.41	23521.2600
711.990	24954.16	23994.3400
712.182	24745.27	23703.5300
712.374	24800.56	23697.3900
712.566	24792.37	23539.6900
712.758	24960.30	23359.4700
712.950	24556.85	23285.7500
713.142	24732.98	23052.2800
713.334	24454.45	22982.6500
713.526	24474.93	23162.8700
713.718	24192.31	23015.4100
713.910	23598.40	22937.5900
714.102	23815.49	22872.0600
714.294	23872.83	22779.9000
714.486	24087.87	22708.2200
714.678	23661.89	22630.4000
714.870	24143.16	22712.3100
715.062	23862.59	22581.2400
715.253	23700.80	22616.0600
715.445	23457.09	22827.0000
715.637	23733.57	22771.7100
715.829	23502.15	22943.7400
716.021	23483.72	22634.4900
716.212	23227.72	22720.5100
716.404	23151.95	22906.8700
716.596	23137.61	23230.4500
716.788	23381.32	23189.4900
716.979	23250.25	23601.1300
717.171	23455.04	23490.5400
717.363	23584.07	23889.9000
717.554	23291.21	23711.7200
717.746	23358.79	23844.8400
717.938	23680.32	23764.9700
718.129	23360.84	24147.9400
718.321	23608.64	24612.8300
718.513	23801.15	24680.4100
718.704	23512.39	24831.9600
718.896	23569.73	24856.5400
719.087	23827.78	25028.5700
719.279	24061.24	25622.4800
719.470	24233.27	25919.4300
719.662	24397.11	26521.5400
719.853	24569.14	26761.1500
720.045	24714.55	26800.0600
720.236	25191.72	27260.8500
720.428	24997.17	27471.7900
720.619	25570.60	27647.9200
720.811	25816.35	28403.6200
721.002	25881.89	28823.4500
721.193	26195.23	29071.2600
721.385	26660.12	29306.7700
721.576	26959.12	29779.8500
721.767	27280.65	30584.7100
721.959	27688.20	30443.4000
722.150	27796.74	30343.0500
722.341	28112.13	31360.8900
722.533	28654.84	31643.5100
722.724	28966.13	32087.9200
722.915	29488.36	32890.7200
723.106	29699.30	33060.7000
723.298	30133.47	33656.6600
723.489	30192.86	33863.5000
723.680	31179.98	34289.4800
723.871	31321.29	34961.2200
724.062	31954.12	35200.8300
724.254	32163.01	35465.0200
724.445	32027.84	35915.5700
724.636	32773.30	36093.7400
724.827	33561.77	36695.8500
725.018	33655.98	37066.5300
725.209	33715.37	37467.9300
725.400	34296.99	37875.4800
725.591	35067.03	37750.5500
725.782	35298.45	38483.7200
725.973	35228.82	38684.4200
726.164	35728.52	39130.8800
726.355	36451.45	39579.3900
726.546	36680.83	39866.1000
726.737	36963.45	40349.4200
726.928	37626.99	40615.6600
727.119	37844.07	41367.2600
727.310	37997.67	40781.5400
727.501	38741.08	41991.8900
727.691	39003.22	42256.0800
727.882	39672.91	42438.3500
728.073	39945.29	42462.9300
728.264	40346.69	42608.3300
728.455	40148.04	42507.9800
728.646	40813.63	42776.2600
728.836	40963.13	43036.3600
729.027	41792.56	44046.0100
729.218	41342.00	43495.1000
729.409	42259.49	43962.0400
729.599	42415.14	44738.2200
729.790	42329.12	44555.9500
729.981	42806.30	44832.4300
730.171	43213.85	44863.1400
730.362	43478.04	44660.4000
730.553	43635.73	45551.2600
730.743	44426.24	45633.1800
730.934	43840.53	45371.0400
731.124	44332.04	45487.7800
731.315	44366.85	45551.2600
731.506	44653.57	45551.2600
731.696	44882.94	45760.1600
731.887	44731.39	45874.8400
732.077	44960.76	45199.0100
732.268	44995.58	45788.8300
732.458	45259.77	45520.5400
732.649	45337.59	45747.8700
732.839	45300.73	45487.7800
733.030	45386.74	45461.1500
733.220	45808.62	45876.8900
733.410	45861.87	45803.1600
733.601	46025.71	45674.1400
733.791	46005.23	45606.5600
733.981	46207.98	45418.1400
734.172	45700.08	45153.9600
734.362	45650.93	45209.2500
734.552	45716.47	44594.8600
734.743	45327.35	44379.8200
734.933	45317.11	44750.5100
735.123	45857.77	44375.7300
735.314	45310.97	44252.8500
735.504	45831.15	44129.9700
735.694	45337.59	43691.7100
735.884	44979.20	42870.4700
736.074	44940.28	43343.5500
736.265	44389.38	42987.2100
736.455	44698.62	42516.1700
736.645	44272.65	41889.4900
736.835	44028.94	41952.9800
737.025	44194.82	41805.5300
737.215	43564.05	41172.7100
737.405	43844.62	41428.7000
737.595	43133.98	40558.3100
737.785	42806.30	40394.4800
737.975	43158.55	40056.5600
738.165	42376.23	40003.3100
738.355	42488.87	39759.6100
738.545	41688.11	39526.1400
738.735	42019.88	39286.5300
738.925	41507.89	38156.0500
739.115	41272.37	38178.5700
739.305	41014.33	37975.8300
739.495	41006.14	37496.6000
739.685	40133.70	36816.6800
739.875	40614.97	36855.5900
740.065	40352.83	36292.4000
740.255	39447.63	35532.6000
740.445	39134.29	35512.1200
740.634	39208.02	34529.0900
740.824	38773.85	34676.5500
741.014	37946.47	33556.3100
741.204	38614.11	33580.8800
741.393	37450.86	32716.6400
741.583	36994.17	32321.3800
741.773	36435.07	32081.7700
741.963	36263.04	31180.6700
742.152	35636.36	31010.6800
742.342	35161.23	30279.5600
742.532	34860.18	29919.1200
742.721	34237.60	29142.9400
742.911	33416.36	28659.6200
743.101	33279.15	28458.9200
743.290	32701.62	27776.9400
743.480	32443.58	27400.1200
743.669	31765.70	26576.8300
743.859	31595.72	26488.7700
744.048	31034.58	25409.4900
744.238	30633.18	25409.4900
744.427	29871.33	24573.9200
744.617	29392.11	24383.4600
744.806	29269.23	23590.8900
744.996	28517.62	23150.5800
745.185	27991.30	22876.1500
745.375	27370.76	21829.6400
745.564	26987.79	21712.9100
745.754	26918.16	21174.2900
745.943	25890.08	20697.1100
746.132	25892.13	20305.9500
746.322	24952.11	19716.1400
746.511	24687.92	19253.3000
746.700	24173.88	18636.8600
746.890	23952.70	18456.6400
747.079	23053.64	17815.6200
747.268	22363.48	17500.2300
747.457	22240.60	17168.4600
747.647	21636.45	16564.3100
747.836	21153.13	16525.4000
748.025	20913.52	16037.9800
748.214	20184.44	15571.0500
748.404	20047.22	15276.1400
748.593	19547.52	14739.5700
748.782	19109.26	14379.1300
748.971	18599.31	14225.5300
749.160	18361.75	13928.5800
749.349	17634.72	13588.6100
749.538	17704.35	13293.7100
749.727	17182.12	13162.6400
749.916	16790.95	12560.5300
750.105	16565.68	12662.9300
750.294	15998.39	12308.6300
750.483	15746.49	12071.0700
750.672	15619.52	11806.8800
750.861	15179.20	11507.8800
751.050	14853.58	11419.8200
[truncated: 1,649 more rows]
