# Supplementary material for: Designed 2D protein crystals as dynamic molecular gatekeepers for a solid-state device
Source: Nat Commun. 2024 Jul 27;15:6326. doi: 10.1038/s41467-024-50567-8 (PMC11283500; doi:10.1038/s41467-024-50567-8)
Supplement: Supplementary file 3 — Source Data for MS and SI [file 41467_2024_50567_MOESM3_ESM.zip › Source_Data_Files/SI Source Data Files_EditorialVersion_SV/SI_Fig11/EtOH (80_).csv]

	0 min Exposure	10 min Exposure (EtOH)
345.966	-4.61	25.7700
346.180	-4.61	25.7700
346.395	-4.61	25.7700
346.610	-72.19	-97.1100
346.824	-25.09	7.3400
347.039	-41.47	-23.3800
347.254	5.63	-11.0900
347.468	40.45	-11.0900
347.683	36.35	-19.2900
347.897	36.35	-33.6200
348.112	-2.56	25.7700
348.326	-76.29	-7.0000
348.541	-4.61	76.9700
348.756	-16.90	-13.1400
348.970	11.78	40.1100
349.185	44.54	-25.4300
349.399	-33.28	1.1900
349.614	9.73	17.5800
349.828	30.21	42.1500
350.043	26.11	1.1900
350.257	54.78	-29.5200
350.472	-27.14	-17.2400
350.686	79.36	27.8200
350.901	-31.23	-7.0000
351.115	9.73	-15.1900
351.329	11.78	19.6300
351.544	44.54	23.7200
351.758	9.73	27.8200
351.973	3.58	91.3100
352.187	52.74	11.4300
352.401	13.82	81.0700
352.616	42.50	1.1900
352.830	30.21	-37.7200
353.044	93.69	19.6300
353.259	36.35	52.3900
353.473	-35.33	-9.0500
353.687	36.35	-9.0500
353.902	-14.85	-54.1000
354.116	9.73	85.1600
354.330	22.02	-58.2000
354.545	36.35	13.4800
354.759	-29.18	44.2000
354.973	-16.90	56.4900
355.187	52.74	-50.0000
355.402	13.82	-13.1400
355.616	13.82	33.9600
355.830	22.02	9.3900
356.044	-4.61	-27.4800
356.258	-68.09	95.4000
356.473	24.06	-13.1400
356.687	-6.66	7.3400
356.901	-12.80	-0.8500
357.115	11.78	-37.7200
357.329	40.45	76.9700
357.543	30.21	15.5300
357.758	32.26	-33.6200
357.972	-6.66	44.2000
358.186	69.12	-25.4300
358.400	-29.18	-19.2900
358.614	-74.24	-54.1000
358.828	-53.76	-2.9000
359.042	52.74	-27.4800
359.256	79.36	40.1100
359.470	36.35	44.2000
359.684	81.41	27.8200
359.898	34.30	33.9600
360.112	-27.14	58.5400
360.326	5.63	-17.2400
360.540	-51.71	62.6300
360.754	19.97	7.3400
360.968	-29.18	56.4900
361.182	65.02	40.1100
361.396	50.69	5.2900
361.610	81.41	-9.0500
361.824	48.64	56.4900
362.038	-0.51	-15.1900
362.252	3.58	13.4800
362.466	65.02	-33.6200
362.680	40.45	48.3000
362.893	9.73	-64.3400
363.107	19.97	-13.1400
363.321	9.73	85.1600
363.535	56.83	31.9100
363.749	24.06	-4.9500
363.963	11.78	1.1900
364.176	71.17	25.7700
364.390	-2.56	64.6800
364.604	-8.70	-7.0000
364.818	48.64	-17.2400
365.032	13.82	48.3000
365.245	44.54	66.7300
365.459	15.87	-25.4300
365.673	-27.14	5.2900
365.887	83.45	29.8700
366.100	3.58	68.7800
366.314	48.64	54.4400
366.528	103.93	48.3000
366.741	-2.56	5.2900
366.955	36.35	70.8300
367.169	62.98	-7.0000
367.382	42.50	58.5400
367.596	-4.61	23.7200
367.810	15.87	79.0200
368.023	77.31	36.0100
368.237	46.59	64.6800
368.451	28.16	1.1900
368.664	5.63	33.9600
368.878	52.74	79.0200
369.091	-16.90	7.3400
369.305	40.45	23.7200
369.518	19.97	38.0600
369.732	36.35	1.1900
369.946	103.93	58.5400
370.159	3.58	81.0700
370.373	40.45	1.1900
370.586	11.78	83.1100
370.800	36.35	48.3000
371.013	77.31	107.6900
371.227	28.16	21.6700
371.440	30.21	95.4000
371.653	46.59	1.1900
371.867	17.92	31.9100
372.080	19.97	40.1100
372.294	52.74	62.6300
372.507	93.69	44.2000
372.721	67.07	21.6700
372.934	114.17	87.2100
373.147	40.45	58.5400
373.361	85.50	48.3000
373.574	-2.56	-56.1500
373.787	28.16	-47.9600
374.001	-16.90	36.0100
374.214	52.74	1.1900
374.427	13.82	1.1900
374.641	83.45	81.0700
374.854	7.68	130.2200
375.067	40.45	97.4500
375.280	1.54	-2.9000
375.494	-20.99	58.5400
375.707	11.78	87.2100
375.920	58.88	124.0700
376.133	1.54	40.1100
376.347	85.50	83.1100
376.560	85.50	27.8200
376.773	46.59	56.4900
376.986	28.16	31.9100
377.199	56.83	76.9700
377.413	36.35	33.9600
377.626	-14.85	42.1500
377.839	58.88	83.1100
378.052	44.54	-2.9000
378.265	40.45	85.1600
378.478	93.69	60.5900
378.691	77.31	17.5800
378.905	65.02	36.0100
379.118	60.93	40.1100
379.331	40.45	36.0100
379.544	75.26	89.2600
379.757	54.78	89.2600
379.970	58.88	52.3900
380.183	101.89	25.7700
380.396	77.31	38.0600
380.609	75.26	101.5500
380.822	13.82	93.3500
381.035	77.31	87.2100
381.248	40.45	70.8300
381.461	95.74	109.7400
381.674	30.21	23.7200
381.887	69.12	97.4500
382.100	85.50	101.5500
382.313	50.69	72.8700
382.526	126.46	85.1600
382.738	99.84	126.1200
382.951	60.93	56.4900
383.164	56.83	58.5400
383.377	85.50	23.7200
383.590	65.02	66.7300
383.803	101.89	105.6400
384.016	83.45	130.2200
384.229	54.78	105.6400
384.441	-16.90	58.5400
384.654	60.93	23.7200
384.867	24.06	66.7300
385.080	50.69	81.0700
385.293	112.13	74.9200
385.505	71.17	117.9300
385.718	95.74	93.3500
385.931	65.02	72.8700
386.144	60.93	79.0200
386.356	97.79	56.4900
386.569	73.21	99.5000
386.782	75.26	99.5000
386.994	148.99	58.5400
387.207	114.17	29.8700
387.420	52.74	117.9300
387.632	65.02	136.3600
387.845	151.04	83.1100
388.058	85.50	122.0200
388.270	116.22	99.5000
388.483	52.74	122.0200
388.696	114.17	124.0700
388.908	79.36	140.4600
389.121	95.74	89.2600
389.333	114.17	58.5400
389.546	140.80	107.6900
389.758	71.17	154.7900
389.971	83.45	146.6000
390.184	83.45	169.1300
390.396	44.54	105.6400
390.609	75.26	148.6500
390.821	122.37	105.6400
391.034	144.89	58.5400
391.246	146.94	113.8300
391.459	93.69	103.5900
391.671	91.65	124.0700
391.883	179.71	52.3900
392.096	132.61	81.0700
392.308	85.50	173.2200
392.521	114.17	113.8300
392.733	138.75	97.4500
392.946	101.89	130.2200
393.158	118.27	146.6000
393.370	101.89	140.4600
393.583	151.04	175.2700
393.795	105.98	128.1700
394.007	146.94	128.1700
394.220	136.70	158.8900
394.432	134.65	134.3100
394.644	146.94	99.5000
394.857	130.56	191.6600
395.069	97.79	189.6100
395.281	97.79	140.4600
395.493	89.60	167.0800
395.706	103.93	134.3100
395.918	132.61	79.0200
396.130	124.41	140.4600
396.342	65.02	103.5900
396.555	151.04	138.4100
396.767	95.74	158.8900
396.979	179.71	126.1200
397.191	192.00	134.3100
397.403	83.45	109.7400
397.616	183.81	95.4000
397.828	134.65	119.9800
398.040	112.13	124.0700
398.252	169.47	109.7400
398.464	138.75	146.6000
398.676	173.57	156.8400
398.888	118.27	89.2600
399.100	200.19	154.7900
399.312	192.00	105.6400
399.524	183.81	146.6000
399.737	155.13	183.4600
399.949	177.66	148.6500
400.161	146.94	111.7800
400.373	173.57	169.1300
400.585	194.05	144.5500
400.797	161.28	179.3700
401.009	198.14	134.3100
401.221	194.05	183.4600
401.433	237.05	173.2200
401.645	118.27	167.0800
401.856	198.14	165.0300
402.068	226.81	185.5100
402.280	169.47	169.1300
402.492	216.57	177.3200
402.704	144.89	154.7900
402.916	187.90	160.9400
403.128	187.90	234.6600
403.340	153.09	181.4200
403.552	228.86	191.6600
403.763	132.61	179.3700
403.975	148.99	197.8000
404.187	185.85	152.7400
404.399	216.57	205.9900
404.611	155.13	203.9400
404.823	210.43	189.6100
405.034	183.81	218.2800
405.246	165.37	140.4600
405.458	179.71	185.5100
405.670	208.38	173.2200
405.881	249.34	222.3800
406.093	232.96	167.0800
406.305	294.40	183.4600
406.516	187.90	214.1800
406.728	179.71	238.7600
406.940	218.62	259.2400
407.152	210.43	189.6100
407.363	257.53	212.1400
407.575	232.96	212.1400
407.787	177.66	242.8500
407.998	200.19	236.7100
408.210	167.42	195.7500
408.421	263.68	236.7100
408.633	253.44	285.8600
408.845	239.10	210.0900
409.056	278.01	226.4700
409.268	298.49	203.9400
409.479	271.87	183.4600
409.691	214.52	222.3800
409.902	247.29	189.6100
410.114	310.78	210.0900
410.325	280.06	312.4900
410.537	261.63	292.0100
410.748	298.49	277.6700
410.960	218.62	249.0000
411.171	218.62	322.7300
411.383	284.16	273.5700
411.594	290.30	197.8000
411.806	212.48	249.0000
412.017	183.81	205.9900
412.228	284.16	255.1400
412.440	237.05	277.6700
412.651	265.72	357.5400
412.863	253.44	341.1600
413.074	235.00	273.5700
413.285	327.16	244.9000
413.497	318.97	314.5300
413.708	267.77	244.9000
413.919	300.54	287.9100
414.131	278.01	312.4900
414.342	343.55	277.6700
414.553	273.92	361.6400
414.765	298.49	263.3300
414.976	325.12	279.7200
415.187	269.82	316.5800
415.398	318.97	246.9500
415.610	316.92	228.5200
415.821	259.58	302.2500
416.032	278.01	322.7300
416.243	335.35	210.0900
416.454	273.92	312.4900
416.666	251.39	279.7200
416.877	294.40	330.9200
417.088	284.16	244.9000
417.299	298.49	318.6300
417.510	388.60	296.1000
417.721	306.68	308.3900
417.932	261.63	294.0500
418.144	298.49	324.7700
418.355	298.49	425.1200
418.566	357.88	351.4000
418.777	331.26	310.4400
418.988	372.22	382.1200
419.199	337.40	343.2100
419.410	357.88	359.5900
419.621	265.72	369.8300
419.832	404.99	347.3000
420.043	331.26	398.5000
420.254	304.64	339.1100
420.465	372.22	359.5900
420.676	331.26	267.4300
420.887	372.22	369.8300
421.098	318.97	326.8200
421.309	368.12	394.4000
421.520	335.35	349.3500
421.731	384.51	386.2100
421.941	331.26	345.2500
422.152	386.55	310.4400
422.363	318.97	408.7400
422.574	298.49	357.5400
422.785	388.60	365.7300
422.996	456.19	326.8200
423.207	327.16	378.0200
423.418	378.36	365.7300
423.628	368.12	359.5900
423.839	318.97	439.4600
424.050	386.55	470.1800
424.261	359.93	461.9900
424.471	396.79	365.7300
424.682	443.90	349.3500
424.893	411.13	351.4000
425.104	398.84	396.4500
425.314	409.08	388.2600
425.525	431.61	371.8800
425.736	425.47	451.7500
425.947	366.07	410.7900
426.157	456.19	396.4500
426.368	404.99	408.7400
426.579	394.75	445.6000
426.789	398.84	355.4900
427.000	462.33	349.3500
427.210	411.13	375.9700
427.421	445.95	476.3200
427.632	429.56	453.8000
427.842	480.76	378.0200
428.053	353.79	408.7400
428.263	411.13	410.7900
428.474	390.65	441.5100
428.685	456.19	406.6900
428.895	456.19	378.0200
429.106	478.71	482.4700
429.316	407.03	474.2800
429.527	497.14	441.5100
429.737	523.77	412.8400
429.948	402.94	384.1600
430.158	396.79	527.5200
430.369	417.27	468.1300
430.579	462.33	531.6200
430.789	437.75	490.6600
431.000	454.14	435.3600
431.210	476.66	449.7000
431.421	439.80	451.7500
431.631	445.95	500.9000
431.841	493.05	472.2300
432.052	507.38	474.2800
432.262	480.76	478.3700
432.473	527.86	574.6300
432.683	495.10	502.9500
432.893	513.53	464.0400
433.104	585.21	490.6600
433.314	456.19	511.1400
433.524	552.44	476.3200
433.734	546.30	535.7100
433.945	626.17	515.2300
434.155	507.38	568.4800
434.365	525.82	615.5900
434.575	595.45	525.4700
434.786	527.86	634.0200
434.996	568.82	466.0800
435.206	542.20	517.2800
435.416	529.91	496.8000
435.626	544.25	531.6200
435.837	560.63	474.2800
436.047	636.41	556.1900
436.257	562.68	552.1000
436.467	548.34	548.0000
436.677	517.62	552.1000
436.887	579.06	613.5400
437.097	638.45	668.8300
437.307	620.02	658.5900
437.518	597.49	566.4300
437.728	587.26	672.9300
437.938	568.82	601.2500
438.148	607.73	584.8700
438.358	609.78	605.3500
438.568	679.41	634.0200
438.778	620.02	531.6200
438.988	605.69	607.3900
439.198	650.74	654.5000
439.408	650.74	623.7800
439.618	611.83	613.5400
439.828	597.49	644.2600
440.038	531.96	605.3500
440.247	568.82	668.8300
440.457	632.31	623.7800
440.667	652.79	654.5000
440.877	660.98	640.1600
441.087	726.52	681.1200
441.297	679.41	650.4000
441.507	726.52	613.5400
441.717	665.08	640.1600
441.927	658.93	707.7400
442.136	728.56	697.5000
442.346	644.60	672.9300
442.556	708.09	629.9200
442.766	757.24	724.1300
442.976	691.70	703.6500
443.185	620.02	763.0400
443.395	712.18	746.6600
443.605	710.13	617.6300
443.815	736.76	711.8400
444.024	679.41	613.5400
444.234	640.50	656.5400
444.444	701.94	724.1300
444.653	673.27	765.0900
444.863	695.80	793.7600
445.073	765.43	715.9400
445.282	720.37	760.9900
445.492	728.56	677.0200
445.702	781.81	713.8900
445.911	783.86	677.0200
446.121	646.65	662.6900
446.331	720.37	763.0400
446.540	765.43	795.8100
446.750	806.39	746.6600
446.959	699.89	677.0200
447.169	736.76	744.6100
447.378	818.68	785.5700
447.588	804.34	722.0800
447.797	777.72	797.8500
448.007	732.66	742.5600
448.216	773.62	738.4600
448.426	747.00	775.3300
448.635	771.57	724.1300
448.845	775.67	715.9400
449.054	810.48	851.1000
449.264	802.29	853.1500
449.473	814.58	818.3300
449.683	863.73	801.9500
449.892	790.00	816.2900
450.101	777.72	750.7500
450.311	841.20	892.0600
450.520	833.01	781.4700
450.730	765.43	902.3000
450.939	777.72	756.9000
451.148	812.53	910.4900
451.358	783.86	861.3400
451.567	845.30	773.2800
451.776	812.53	775.3300
451.985	855.54	896.1600
452.195	837.11	892.0600
452.404	939.51	818.3300
452.613	818.68	820.3800
452.822	798.20	804.0000
453.032	863.73	871.5800
453.241	824.82	873.6300
453.450	742.90	789.6600
453.659	951.79	949.4000
453.869	783.86	890.0100
454.078	873.97	844.9600
454.287	869.87	924.8300
454.496	929.27	1035.4200
454.705	943.60	877.7300
454.914	880.11	869.5300
455.123	931.31	941.2100
455.333	949.75	910.4900
455.542	962.03	883.8700
455.751	939.51	961.6900
455.960	912.88	935.0700
456.169	898.55	973.9800
456.378	931.31	937.1200
456.587	919.03	996.5100
456.796	882.16	969.8800
457.005	1089.01	1039.5100
457.214	992.75	957.6000
457.423	888.31	924.8300
457.632	1000.94	1088.6700
457.841	968.18	1008.8000
458.050	912.88	951.4500
458.259	1039.86	1039.5100
458.468	1011.18	961.6900
458.677	1027.57	1027.2300
458.886	953.84	967.8400
459.095	996.85	1023.1300
459.303	1029.62	967.8400
459.512	1103.34	1051.8000
459.721	1037.81	1010.8400
459.930	1041.90	1027.2300
460.139	1066.48	1100.9500
460.348	1017.33	1008.8000
460.557	1246.70	1090.7100
460.765	1109.49	1105.0500
460.974	1144.30	1094.8100
461.183	1027.57	1139.8700
461.392	1078.77	1141.9100
461.600	1129.97	1109.1500
461.809	1138.16	1014.9400
462.018	1220.08	1123.4800
462.227	1150.45	980.1200
462.435	1162.73	1115.2900
462.644	1150.45	1250.4600
462.853	1132.01	1146.0100
463.061	1287.66	1229.9800
463.270	1213.93	1203.3500
463.479	1236.46	1186.9700
463.687	1265.13	1172.6300
463.896	1203.69	1221.7800
464.105	1232.37	1275.0300
464.313	1328.62	1356.9500
464.522	1256.94	1254.5500
464.730	1275.37	1236.1200
464.939	1293.80	1295.5100
465.148	1310.19	1244.3100
465.356	1328.62	1293.4600
465.565	1222.13	1289.3700
465.773	1420.78	1340.5700
465.982	1383.91	1213.5900
466.190	1306.09	1309.8500
466.399	1271.28	1379.4800
466.607	1469.93	1375.3800
466.816	1414.63	1266.8400
467.024	1453.55	1356.9500
467.233	1486.31	1315.9900
467.441	1486.31	1434.7700
467.649	1457.64	1508.5000
467.858	1383.91	1420.4400
468.066	1345.00	1420.4400
468.275	1529.32	1524.8800
468.483	1426.92	1469.5900
468.691	1461.74	1461.4000
468.900	1537.51	1551.5100
469.108	1609.19	1549.4600
469.316	1535.46	1612.9500
469.525	1531.37	1553.5500
469.733	1590.76	1647.7600
469.941	1482.22	1426.5800
470.150	1621.48	1633.4300
470.358	1617.38	1574.0300
470.566	1705.45	1752.2100
470.774	1674.73	1645.7100
470.983	1670.63	1658.0000
471.191	1760.74	1641.6200
471.399	1742.31	1686.6700
471.607	1725.93	1719.4400
471.815	1658.34	1715.3400
472.024	1725.93	1756.3000
472.232	1846.76	1780.8800
472.440	1891.81	1825.9300
472.648	1756.65	1879.1800
472.856	1912.29	1832.0800
473.064	1865.19	1858.7000
473.272	1775.08	1948.8100
473.481	1799.65	1944.7200
473.689	1873.38	1866.8900
473.897	2008.55	2028.6800
474.105	2004.45	2030.7300
474.313	2031.07	2000.0100
474.521	1965.54	1967.2400
474.729	2084.32	1989.7700
474.937	2059.74	2059.4000
475.145	2022.88	2088.0700
475.353	2156.00	2124.9400
475.561	2121.18	2057.3600
475.769	2080.22	2161.8000
475.977	2156.00	2225.2900
476.185	2219.49	2325.6400
476.393	2151.90	2122.8900
476.601	2196.96	2235.5300
476.808	2135.52	2313.3500
477.016	2272.73	2268.3000
477.224	2135.52	2270.3400
477.432	2334.17	2344.0700
477.640	2422.24	2325.6400
477.848	2416.09	2311.3000
478.056	2387.42	2423.9400
478.263	2368.99	2413.7000
478.471	2463.19	2262.1500
478.679	2442.71	2503.8100
478.887	2547.16	2432.1300
479.095	2536.92	2456.7100
479.302	2436.57	2632.8300
479.510	2545.11	2417.8000
479.718	2624.98	2524.2900
479.926	2498.01	2497.6700
480.133	2588.12	2565.2500
480.341	2696.66	2651.2700
480.549	2624.98	2591.8800
480.756	2637.27	2686.0800
480.964	2624.98	2751.6200
481.172	2620.89	2593.9200
481.379	2696.66	2645.1200
481.587	2719.19	2731.1400
481.795	2749.91	2833.5400
482.002	2788.82	2729.0900
482.210	2731.48	2786.4300
482.417	2854.36	2800.7700
482.625	2846.16	2817.1500
482.833	2751.96	2960.5100
483.040	2952.66	2858.1100
483.248	2985.43	3026.0400
483.455	3063.25	3126.3900
483.663	2891.22	2993.2800
483.870	3003.86	2997.3700
484.078	3057.11	2987.1300
484.285	2940.37	3030.1400
484.493	3186.13	3083.3900
484.700	3059.15	3064.9600
484.908	3192.27	3153.0200
485.115	3194.32	3101.8200
485.322	3167.70	3218.5500
485.530	3157.46	3153.0200
485.737	3132.88	3210.3600
485.945	3395.02	3251.3200
486.152	3356.11	3390.5800
486.359	3290.57	3349.6200
486.567	3272.14	3253.3700
486.774	3169.74	3406.9700
486.981	3401.16	3325.0500
487.189	3386.83	3318.9000
487.396	3368.40	3488.8900
487.603	3411.40	3460.2100
487.811	3333.58	3370.1000
488.018	3476.94	3378.3000
488.225	3542.47	3521.6500
488.432	3521.99	3462.2600
488.640	3651.02	3472.5000
488.847	3487.18	3562.6100
489.054	3583.43	3579.0000
489.261	3626.44	3554.4200
489.468	3614.15	3480.6900
489.675	3628.49	3622.0000
489.883	3648.97	3646.5800
490.090	3747.27	3687.5400
490.297	3628.49	3773.5500
490.504	3812.81	3757.1700
490.711	3763.65	3781.7400
490.918	3853.77	3812.4600
491.125	3943.88	3851.3800
491.332	3845.57	3783.7900
491.539	4001.22	3908.7200
491.747	3872.20	3892.3400
491.954	3970.50	3824.7500
492.161	3911.11	3853.4200
492.368	4001.22	4041.8400
492.575	4050.37	3955.8200
492.782	4027.84	4138.0900
492.989	4015.55	4072.5600
493.196	4120.00	3982.4500
493.402	4152.77	3974.2500
493.609	4171.20	4064.3600
493.816	4154.82	4090.9900
494.023	4234.69	4107.3700
494.230	4195.78	4072.5600
494.437	4312.51	4113.5200
494.644	4208.06	4066.4100
494.851	4220.35	4183.1500
495.058	4390.33	4152.4300
495.265	4300.22	4170.8600
495.471	4330.94	4234.3500
495.678	4265.41	4228.2000
495.885	4425.15	4203.6300
496.092	4439.48	4242.5400
496.299	4496.83	4279.4000
496.505	4609.47	4342.8900
496.712	4525.50	4215.9100
496.919	4511.16	4373.6100
497.126	4459.96	4353.1300
497.332	4687.29	4365.4200
497.539	4566.46	4361.3200
497.746	4752.82	4498.5300
497.952	4879.80	4312.1700
498.159	4738.49	4496.4900
498.366	4871.61	4637.8000
498.572	4826.55	4623.4600
498.779	4892.09	4742.2400
498.986	4935.09	4764.7700
499.192	4769.21	4742.2400
499.399	5094.83	4893.7900
499.605	5152.18	4865.1200
499.812	5057.97	4811.8700
500.019	5060.02	4834.4000
500.225	5150.13	4994.1400
500.432	4861.37	5004.3800
500.638	5189.04	4979.8100
500.845	5205.42	4904.0300
501.051	5141.94	5012.5700
501.258	5006.77	5076.0600
501.464	5066.16	5061.7300
501.671	5084.59	5108.8300
501.877	5176.75	5176.4100
502.084	5137.84	5067.8700
502.290	5264.82	5094.4900
502.496	5057.97	5295.1900
502.703	5232.05	5020.7700
502.909	5096.88	5143.6400
503.116	5248.43	5074.0100
503.322	5313.97	5207.1300
503.528	5182.90	5174.3600
503.735	5250.48	5348.4400
503.941	5350.83	5198.9400
504.147	5275.06	5215.3200
504.354	5240.24	5213.2800
504.560	5309.87	5123.1600
504.766	5395.89	5258.3300
504.973	5230.00	5231.7100
505.179	5256.62	5395.5400
505.385	5418.41	5223.5100
505.591	5369.26	5397.5900
505.798	5592.49	5243.9900
506.004	5557.68	5440.6000
506.210	5502.38	5428.3100
506.416	5393.84	5393.5000
506.622	5582.25	5250.1400
506.828	5598.63	5520.4700
507.035	5807.53	5567.5700
507.241	5680.55	5536.8500
507.447	5721.51	5491.8000
507.653	5744.04	5661.7800
507.859	5596.59	5626.9600
508.065	5647.79	5688.4000
508.271	5772.71	5715.0300
508.477	5692.84	5731.4100
508.683	5748.14	5702.7400
508.889	5602.73	5696.6000
509.095	5690.79	5768.2700
509.301	5574.06	5819.4700
509.507	5748.14	5755.9900
509.713	5692.84	5801.0400
509.919	5799.34	5852.2400
510.125	5727.66	5794.9000
510.331	5698.99	5911.6300
510.537	5866.92	5751.8900
510.743	5819.82	5794.9000
510.949	6000.04	5760.0800
511.155	5860.77	5835.8600
511.361	5873.06	5815.3800
511.567	5817.77	5811.2800
511.773	5889.45	5999.7000
511.979	5985.70	5794.9000
512.184	5834.15	5901.3900
512.390	5881.25	5848.1500
512.596	5813.67	5803.0900
512.802	5924.26	5878.8600
513.008	6069.67	5862.4800
513.213	6081.96	5917.7800
513.419	6057.38	5915.7300
513.625	5993.89	5997.6500
513.831	6174.11	6061.1300
514.037	6282.66	5913.6800
514.242	6323.62	6071.3700
514.448	6256.03	6181.9600
514.654	6311.33	6196.3000
514.859	6268.32	6208.5900
515.065	6475.17	6306.8900
515.271	6497.69	6181.9600
515.476	6434.21	6276.1700
515.682	6428.06	6409.2900
515.888	6632.86	6456.3900
516.093	6442.40	6323.2700
516.299	6665.63	6700.1000
516.504	6555.04	6296.6500
516.710	6606.24	6380.6200
516.916	6688.15	6452.3000
517.121	6671.77	6593.6100
517.327	6593.95	6726.7200
517.532	6686.11	6661.1900
517.738	6614.43	6689.8600
517.943	6673.82	6573.1300
518.149	6647.19	6673.4800
518.354	6751.64	6773.8300
518.560	6634.91	6679.6200
518.765	6731.16	6575.1700
518.970	6667.67	6644.8100
519.176	6647.19	6810.6900
519.381	6657.43	6609.9900
519.587	6499.74	6747.2000
519.792	6583.71	6620.2300
519.997	6686.11	6765.6400
520.203	6753.69	6681.6700
520.408	6700.44	6677.5700
520.614	6700.44	6581.3200
520.819	6753.69	6800.4500
521.024	6684.06	6702.1500
521.229	6722.97	6542.4100
521.435	6837.66	6677.5700
521.640	6682.01	6884.4200
521.845	6811.03	6806.5900
522.051	6823.32	6753.3500
522.256	6796.70	6650.9500
522.461	6989.21	6749.2500
522.666	6813.08	6749.2500
522.871	7228.82	6995.0100
523.077	7042.45	6773.8300
523.282	7140.76	6835.2700
523.487	7280.02	7031.8700
523.692	7032.21	7214.1400
523.897	7118.23	7130.1700
524.102	7351.70	7099.4500
524.308	7511.44	7169.0900
524.513	7554.44	7140.4100
524.718	7380.37	7339.0700
524.923	7605.64	7220.2800
525.128	7441.81	7291.9600
525.333	7705.99	7298.1100
525.538	7495.05	7474.2300
525.743	7753.10	7494.7100
525.948	7665.04	7482.4200
526.153	7820.68	7521.3400
526.358	7695.75	7447.6100
526.563	7681.42	7404.6000
526.768	7581.07	7633.9700
526.973	7673.23	7427.1300
527.178	7638.41	7539.7700
527.383	7779.72	7693.3700
527.588	7728.52	7713.8400
527.793	7710.09	7787.5700
527.997	7794.06	7695.4100
528.202	7773.58	7593.0100
528.407	7703.95	7621.6900
528.612	7523.73	7857.2000
528.817	7732.62	7611.4500
529.022	7585.16	7814.2000
529.227	7654.80	7668.7900
529.431	7671.18	7625.7800
529.636	7708.04	7699.5100
529.841	7587.21	7611.4500
530.046	7654.80	7556.1500
530.250	7548.30	7660.6000
530.455	7728.52	7642.1700
530.660	7720.33	7656.5000
530.865	7839.11	7717.9400
531.069	7765.39	7803.9600
531.274	8000.90	7656.5000
531.479	7988.61	7914.5500
531.683	7927.18	7619.6400
531.888	7980.42	7844.9100
532.093	8131.97	7785.5200
532.297	7894.41	7959.6000
532.502	8199.55	7875.6300
532.707	8342.91	7910.4500
532.911	8396.16	8010.8000
533.116	8369.54	7947.3100
533.320	8285.57	8096.8200
533.525	8410.50	8018.9900
533.729	8441.22	8205.3600
533.934	8578.43	8152.1100
534.138	8844.67	8234.0300
534.343	8596.86	8371.2400
534.547	8885.62	8363.0500
534.752	8877.43	8530.9800
534.956	8973.69	8502.3100
535.161	9055.61	8848.4200
535.365	9024.89	8803.3600
535.570	9086.33	8707.1100
535.774	9227.64	9022.5000
535.978	9244.02	8840.2300
536.183	8998.26	8815.6500
536.387	9182.58	8821.8000
536.592	8988.02	9114.6600
536.796	9244.02	8895.5200
537.000	9366.90	9069.6000
537.205	9096.57	9051.1700
537.409	9192.82	9047.0700
537.613	9088.37	9022.5000
537.818	9037.17	8963.1100
538.022	9071.99	9100.3200
538.226	8957.30	8993.8300
538.430	8961.40	9047.0700
538.635	9131.38	9128.9900
538.839	9090.42	9219.1000
539.043	8930.68	9180.1900
539.247	9033.08	8987.6800
539.451	9033.08	8858.6600
539.656	9088.37	8944.6700
539.860	8965.50	9065.5000
540.064	9115.00	9088.0300
540.268	9256.31	8881.1900
540.472	9350.51	8821.8000
540.676	9143.67	8963.1100
540.880	9227.64	8832.0400
541.084	9026.93	8891.4300
541.288	9586.03	9083.9400
541.493	9487.73	9163.8100
541.697	9457.01	9092.1300
541.901	9610.61	9165.8500
542.105	9657.71	9253.9200
542.309	9833.83	9268.2500
542.513	9870.70	9143.3300
542.717	9932.14	9427.9900
542.921	10145.13	9444.3800
543.125	10243.43	9563.1600
543.329	10474.85	9544.7300
543.532	10419.55	9663.5100
543.736	10394.98	9741.3300
543.940	10622.30	9843.7300
544.144	10749.28	9976.8500
544.348	10868.06	10001.4300
544.552	11001.18	10054.6700
544.756	10947.93	10238.9900
544.960	11119.96	10187.7900
545.163	11253.08	10490.8900
545.367	11324.76	10228.7500
545.571	11375.95	10474.5100
545.775	11285.84	10527.7500
545.979	11380.05	10644.4900
546.182	11302.23	10480.6500
546.386	11335.00	10480.6500
546.590	11373.91	10746.8900
546.794	11507.02	10728.4500
546.997	11384.15	10834.9500
547.201	11408.72	10918.9200
547.405	11369.81	10648.5800
547.608	11396.43	10824.7100
547.812	11550.03	10933.2500
548.016	11695.44	11174.9100
548.219	11298.13	10853.3800
548.423	11701.58	10718.2200
548.627	11482.45	10677.2600
548.830	11486.54	11033.6000
549.034	11507.02	11092.9900
549.237	11687.25	10927.1100
549.441	11537.74	11009.0300
549.645	11588.94	10783.7500
549.848	11631.95	10970.1200
550.052	11672.91	10822.6600
550.255	11613.52	10959.8800
550.459	11910.47	10920.9600
550.662	11734.35	10736.6500
550.866	11900.23	10888.2000
551.069	11826.51	10667.0200
551.272	11971.91	11133.9500
551.476	12318.02	10968.0700
551.679	12160.33	10781.7000
551.883	12774.72	11174.9100
552.086	12637.50	11158.5300
552.290	12848.44	11070.4700
552.493	13024.57	11312.1300
552.696	13010.23	11338.7500
552.900	13403.44	11439.1000
553.103	13571.38	11574.2700
553.306	13491.51	11484.1600
553.510	13903.15	11731.9600
553.713	13888.81	12010.4800
553.916	14538.02	11975.6700
554.119	14550.31	12213.2300
554.323	14595.36	12227.5700
554.526	15146.26	12393.4500
554.729	14779.68	12364.7800
554.932	15303.96	12497.9000
555.136	15596.82	12942.3100
555.339	15670.54	12829.6700
555.542	15617.30	13102.0500
555.745	15926.54	13360.0900
555.948	15865.10	13269.9800
556.151	15981.84	13216.7400
556.354	16196.87	13591.5200
556.558	16342.28	13749.2100
556.761	16454.92	13673.4300
556.964	16604.42	13960.1500
557.167	16524.55	13777.8800
557.370	16620.80	14171.0900
557.573	16823.55	14199.7600
557.776	16569.60	14253.0100
557.979	16796.93	14130.1300
558.182	16948.48	14586.8300
558.385	16880.89	14379.9800
558.588	17020.16	14377.9400
558.791	16893.18	14486.4800
558.994	16753.92	14416.8500
559.197	17073.40	14425.0400
559.400	16895.23	14642.1200
559.603	16864.51	14582.7300
559.806	17390.84	14914.5000
560.009	17014.01	14662.6000
560.211	17329.40	14685.1300
560.414	17233.15	14894.0200
560.617	17333.50	14967.7500
560.820	17587.44	14969.8000
561.023	17595.64	15027.1400
561.226	17546.48	14832.5800
561.428	17908.97	14957.5100
561.631	17706.23	14900.1700
561.834	17857.78	15215.5500
562.037	18343.14	15383.4900
562.240	18660.58	15328.1900
562.442	18586.85	15436.7400
562.645	18879.71	15580.0900
562.848	19041.50	15588.2800
563.050	18951.39	15635.3900
563.253	19201.24	15848.3800
563.456	19502.29	16120.7600
563.658	20042.96	16200.6300
563.861	19973.33	16208.8200
564.064	20659.40	16454.5800
564.266	21003.46	16698.2800
564.469	21032.13	16806.8300
564.672	21089.47	17066.9200
564.874	21623.99	17228.7100
565.077	21781.68	17202.0800
565.279	22113.45	17677.2100
565.482	22299.82	17726.3600
565.684	22672.55	18072.4700
565.887	22832.29	18158.4900
566.089	23338.14	18664.3300
566.292	23567.51	18742.1600
566.494	23727.25	19010.4400
566.697	24237.20	19319.6800
566.899	24112.27	19532.6700
567.102	24659.08	19786.6200
567.304	25228.42	20347.7600
567.507	24892.55	20431.7300
567.709	25103.49	20458.3500
567.911	25584.76	20880.2400
568.114	25924.72	21226.3400
568.316	26219.63	21246.8200
568.518	26123.38	21449.5700
568.721	26324.08	21885.7900
568.923	26485.87	21832.5400
569.125	26524.78	22117.2100
569.328	26336.37	22104.9200
569.530	26926.18	22434.6400
569.732	27204.70	22580.0500
569.934	26985.57	22901.5800
570.137	27188.32	23290.7000
570.339	27210.85	23204.6800
570.541	27706.46	23583.5500
570.743	27210.85	23552.8400
570.946	26946.66	23001.9300
571.148	27786.33	24144.7000
571.350	27774.04	24009.5300
571.552	27577.44	24021.8200
571.754	27823.19	24273.7200
571.956	28058.71	24312.6300
572.158	27688.03	24445.7500
572.361	27825.24	24449.8500
572.563	27815.00	24646.4500
572.765	28185.68	25074.4800
572.967	28150.87	24863.5400
573.169	27989.08	25197.3500
573.371	28042.32	25023.2800
573.573	27675.74	24832.8200
573.775	27784.28	25146.1500
573.977	27931.73	24951.6000
574.179	28021.84	24886.0600
574.381	27982.93	25066.2800
574.583	28181.59	25195.3100
574.785	28111.96	25594.6600
574.987	27993.17	25590.5600
575.189	28486.73	25512.7400
575.390	28505.17	25877.2800
575.592	28288.08	26002.2100
575.794	28570.70	25787.1700
575.996	28716.11	26290.9700
576.198	28861.51	26546.9700
576.400	28820.55	26129.1800
576.602	28836.94	26194.7100
576.803	28955.72	26692.3700
577.005	28990.53	26827.5400
577.207	29004.87	26626.8400
577.409	29563.96	27087.6300
577.610	29310.02	26878.7400
577.812	29781.05	27489.0300
578.014	30121.01	27792.1300
578.216	30465.07	27937.5400
578.417	30581.81	28756.7200
578.619	31226.92	29100.7800
578.821	31548.45	29348.5900
579.022	31726.62	29868.7700
579.224	32351.25	30020.3200
579.426	32451.60	30120.6700
579.627	32355.35	30202.5900
579.829	32574.48	30595.8000
580.031	32939.02	30812.8800
580.232	33272.84	31513.2900
580.434	33147.91	31357.6400
580.635	32853.00	31517.3900
580.837	33575.94	31822.5300
581.038	33317.89	31873.7300
581.240	33553.41	32119.4900
581.441	33072.14	32262.8500
581.643	33567.74	32748.2100
581.844	33723.39	32447.1600
582.046	33930.23	33438.3800
582.247	33590.27	32920.2400
582.449	33244.16	32991.9200
582.650	33674.24	33309.3600
582.852	33856.51	33522.3500
583.053	33420.29	33768.1000
583.254	33248.26	33876.6500
583.456	33469.44	33671.8500
583.657	33389.57	34112.1600
583.858	33215.49	34126.5000
584.060	32777.23	34572.9600
584.261	32764.94	34392.7300
584.462	32668.69	34136.7400
584.664	32033.82	34638.4900
584.865	32029.72	34736.7900
585.066	31437.86	34605.7200
585.267	31386.66	34575.0000
585.469	30889.00	34263.7100
585.670	30749.74	34581.1500
585.871	30755.88	35082.9000
586.072	30213.17	34869.9100
586.274	29453.37	34372.2500
586.475	29486.14	34603.6700
586.676	29051.97	34347.6800
586.877	28675.15	34597.5300
587.078	28372.05	34685.5900
587.279	27821.14	34405.0200
587.480	27765.85	34114.2100
587.681	27194.47	34216.6100
587.883	26661.99	33880.7400
588.084	26344.56	33872.5500
588.285	26076.27	33743.5300
588.486	25537.66	33497.7700
588.687	24800.39	33155.7600
588.888	24706.18	33108.6600
589.089	24280.21	32955.0600
589.290	23946.39	33264.3000
589.491	23413.91	32768.6900
589.692	22856.87	32211.6500
589.893	22443.18	31939.2700
590.094	22267.05	31515.3400
590.294	21902.51	31429.3200
590.495	21165.25	31056.5900
590.696	20976.83	30898.9000
590.897	20645.06	30681.8100
591.098	20016.33	30534.3600
591.299	20020.43	30333.6600
591.500	19485.91	29983.4600
591.701	19279.07	29823.7200
591.901	18844.90	29461.2300
592.102	18468.07	29453.0300
592.303	18461.93	29047.5400
592.504	17689.84	28928.7500
592.705	17677.55	28787.4400
592.905	17394.93	28254.9700
593.106	16989.44	28283.6400
593.307	17108.22	28121.8500
593.507	16618.75	27679.4900
593.708	16497.92	27353.8700
593.909	16071.95	27177.7400
594.109	16213.26	27355.9100
594.310	15848.72	26786.5800
594.511	15793.42	26624.7900
594.711	15432.98	26317.5900
594.912	15457.56	26106.6500
595.113	15422.74	25664.2900
595.313	15088.92	25639.7200
595.514	14966.04	25234.2200
595.714	15207.70	25140.0100
595.915	15099.16	24890.1600
596.115	14785.82	24658.7400
596.316	14773.53	24474.4200
596.516	14548.26	24128.3100
596.717	14695.71	24224.5700
596.917	14538.02	23759.6800
597.118	14683.42	23718.7200
597.318	14417.19	23319.3700
597.519	14699.81	23321.4100
597.719	14789.92	23219.0200
597.920	14613.79	22874.9600
598.120	15183.13	22598.4800
598.320	15002.91	22416.2100
598.521	15297.81	22231.9000
598.721	15754.51	21834.5900
598.921	15895.82	22051.6700
599.122	16039.18	21830.4900
599.322	16563.46	21947.2300
599.522	16844.03	21756.7700
599.723	17122.55	21855.0700
599.923	17507.57	21887.8400
600.123	17788.14	21752.6700
600.323	18099.44	21750.6200
600.524	18441.45	21900.1200
600.724	18691.30	21588.8300
600.924	19086.56	21803.8700
601.124	19324.12	21584.7400
601.325	19707.09	21695.3300
601.525	20135.12	21736.2900
601.725	20262.09	21818.2100
601.925	21019.84	21744.4800
602.125	21058.75	21750.6200
602.325	21621.94	21838.6900
602.525	22033.58	22172.5000
602.725	22615.21	22145.8800
602.925	23051.42	22455.1200
603.126	23248.03	22526.8000
603.326	23551.13	22219.6100
603.526	23966.87	22778.7000
603.726	24933.51	23421.7700
603.926	24530.06	22868.8100
604.126	24865.92	22739.7900
604.326	25482.36	23089.9900
604.526	25347.20	23335.7500
604.726	25623.67	23540.5500
604.925	25973.88	23395.1400
605.125	26473.58	23702.3400
605.325	26492.01	23874.3700
605.525	27047.01	24032.0600
605.725	26862.69	24267.5800
605.925	27204.70	24517.4300
606.125	27397.21	24595.2500
606.325	27722.84	24431.4100
606.524	27315.30	24726.3200
606.724	27194.47	24621.8700
606.924	27675.74	24777.5200
607.124	27495.52	24744.7500
607.324	27206.75	24871.7300
607.523	27389.02	25158.4400
607.723	27092.07	25185.0700
607.923	27323.49	24724.2700
608.123	27319.39	25232.1700
608.322	26823.78	24791.8600
608.522	27184.23	24800.0500
608.722	26393.71	24757.0400
608.921	26121.33	24752.9400
609.121	25924.72	24468.2800
609.321	25853.05	24597.3000
609.520	25336.96	24347.4500
609.720	25414.78	24326.9700
609.920	24784.01	24322.8700
610.119	23866.52	24167.2300
610.319	23745.69	23862.0800
610.518	23645.34	23397.1900
610.718	23121.06	23386.9500
610.917	22506.66	23085.9000
611.117	22461.61	23378.7600
611.316	21640.37	22582.1000
611.516	21212.35	22369.1100
611.715	21427.39	22305.6200
611.915	20368.59	22117.2100
612.114	20126.92	21406.5600
612.314	19303.64	21236.5800
612.513	19066.08	21236.5800
612.712	18760.93	20849.5200
612.912	18142.44	20411.2500
613.111	17718.51	20061.0500
613.311	17208.57	19858.3000
613.510	16897.28	19374.9800
613.709	16239.88	19164.0400
613.909	16151.82	18715.5300
614.108	15824.14	18568.0800
614.307	15731.98	18205.5900
614.506	15101.21	18092.9500
614.706	15174.94	17644.4500
614.905	14789.92	17308.5800
615.104	14726.43	16882.6000
615.303	14388.52	16843.6900
615.503	14155.05	16524.2100
615.702	14046.51	16411.5700
615.901	14091.56	16135.0900
616.100	13892.91	15901.6200
616.299	13731.12	15711.1600
616.499	13761.84	15526.8500
616.698	13882.67	15051.7200
616.897	13937.96	15051.7200
617.096	13784.37	14689.2300
617.295	13851.95	14969.8000
617.494	14023.98	14558.1600
617.693	14398.76	14558.1600
617.892	14290.21	14826.4400
618.091	14566.69	14728.1400
618.290	14748.96	14431.1800
618.489	14800.16	14269.3900
618.688	15588.63	14517.2000
618.887	15320.34	14482.3800
619.086	15629.59	14246.8700
619.285	16078.09	14273.4900
619.484	15807.76	14136.2700
619.683	16473.35	14640.0800
619.882	16358.66	14717.9000
620.081	16532.74	14586.8300
620.280	16547.08	14566.3500
620.479	16934.14	14654.4100
620.677	17165.56	14914.5000
620.876	17679.60	14826.4400
621.075	17437.94	14832.5800
621.274	17855.73	15219.6500
621.473	17997.04	15238.0800
621.672	18652.39	15395.7800
621.870	18650.34	15514.5600
622.069	18875.62	15791.0300
622.268	18738.40	15582.1400
622.467	19006.69	16137.1400
622.665	19123.42	16231.3500
622.864	19053.79	16133.0400
623.063	19410.14	16307.1200
623.261	19508.44	16636.8400
623.460	19203.29	16542.6400
623.659	19305.69	16640.9400
623.857	19459.29	16792.4900
624.056	19277.02	16806.8300
624.255	19324.12	16806.8300
624.453	19148.00	16688.0400
624.652	19307.74	16946.0900
624.850	19184.86	16944.0400
625.049	18889.95	16894.8900
625.247	18900.19	17249.1900
625.446	18650.34	16997.2900
625.644	18373.86	17220.5200
625.843	18232.55	17195.9400
626.041	18140.40	16915.3700
626.240	17968.37	16991.1400
626.438	17833.20	16976.8100
626.637	17743.09	16753.5800
626.835	17321.21	16780.2000
627.034	17069.31	16833.4500
627.232	16923.90	16878.5100
627.430	16280.84	16493.4900
627.629	16291.08	16819.1100
627.827	15977.74	16401.3300
628.026	15764.75	16206.7700
628.224	15459.60	16364.4600
628.422	15027.48	16110.5200
628.620	14834.97	15903.6700
628.819	14771.49	15875.0000
629.017	14325.03	15625.1500
629.215	14419.24	15891.3800
629.414	13876.52	15430.5900
629.612	13624.62	15455.1700
629.810	13413.68	15225.7900
630.008	13065.53	14939.0800
630.206	13120.82	15047.6200
630.405	12830.01	14703.5600
630.603	12866.88	14543.8200
630.801	12721.47	14607.3100
630.999	12676.41	14259.1500
631.197	12389.70	14126.0400
631.395	12449.09	14021.5900
631.593	12719.42	13882.3300
631.791	12225.86	13788.1200
631.989	12285.25	13708.2500
632.188	12444.99	13394.9100
632.386	12387.65	13536.2200
632.584	12512.58	13077.4800
632.782	12729.66	13280.2200
632.980	12909.88	13300.7000
633.178	12778.81	13145.0600
633.376	12989.75	13183.9700
633.574	13253.94	13054.9500
633.771	12985.66	13034.4700
633.969	13319.48	13265.8900
634.167	13622.58	13126.6300
634.365	13946.16	13339.6200
634.563	13985.07	12979.1700
634.761	14378.28	13165.5400
634.959	14517.54	13315.0400
635.157	14693.66	13487.0700
635.355	14798.11	13341.6600
635.552	15275.29	13528.0300
635.750	15539.47	13589.4700
635.948	15510.80	13841.3700
636.146	16139.53	13710.3000
636.343	16108.81	14029.7800
636.541	16176.39	13880.2800
636.739	16641.28	14158.8000
636.937	16874.75	14193.6200
637.134	17173.75	14353.3600
637.332	17059.07	14349.2600
637.530	17474.81	14699.4700
637.727	17628.40	14840.7800
637.925	17698.03	14746.5700
638.123	17970.41	15031.2400
638.320	18105.58	15055.8100
638.518	18183.40	15414.2100
638.715	18021.61	15537.0900
638.913	18472.17	15809.4700
639.111	18515.17	16151.4800
639.308	18504.93	15848.3800
639.506	18347.24	16081.8500
639.703	18273.51	15838.1400
639.901	18298.09	16280.5000
640.098	18543.85	16434.1000
640.296	18636.00	16536.4900
640.493	18349.29	16679.8500
640.691	18091.24	16499.6300
640.888	18177.26	16753.5800
641.085	18402.54	16894.8900
641.283	17976.56	16649.1300
641.480	18019.57	16980.9000
641.678	17796.34	16675.7600
641.875	17796.34	16778.1500
642.072	17474.81	16950.1800
642.270	17192.19	16821.1600
642.467	17009.92	16759.7200
642.664	16739.58	16913.3200
642.862	16643.33	16571.3100
643.059	16264.46	16464.8200
643.256	16256.26	16655.2800
643.453	15760.66	16552.8800
643.651	15748.37	16448.4300
643.848	15439.12	16386.9900
644.045	15320.34	16036.7900
644.242	14959.90	16176.0500
644.440	14814.49	15965.1100
644.637	14601.51	15838.1400
644.834	14325.03	15852.4700
645.031	13989.16	15899.5800
645.228	13841.71	15440.8300
645.425	13692.21	15520.7000
645.622	13638.96	15217.6000
645.819	13344.05	15039.4300
646.016	13053.24	15293.3800
646.214	13299.00	15096.7700
646.411	13155.64	14941.1300
646.608	12922.17	14689.2300
646.805	12997.95	14754.7600
647.002	12879.16	14672.8400
647.199	12870.97	14482.3800
647.396	12856.64	14255.0600
647.593	12543.30	13937.6200
647.789	12856.64	14191.5700
647.986	12623.17	14148.5600
648.183	12604.74	13669.3400
648.380	12823.87	13884.3700
648.577	12916.03	13679.5800
648.774	12961.08	13700.0600
648.971	13083.96	13583.3200
649.168	13397.30	13409.2500
649.364	13335.86	13491.1600
649.561	13409.59	13403.1000
649.758	13849.90	13396.9600
649.955	13980.97	13292.5100
650.152	14150.95	13601.7600
650.348	14118.18	13396.9600
650.545	14513.44	13257.7000
650.742	14650.66	13482.9700
650.939	14726.43	13544.4100
651.135	15203.61	13505.5000
651.332	15045.91	13716.4400
651.529	15484.18	13970.3900
651.725	15756.56	14109.6500
651.922	16219.40	14072.7900
652.119	16246.02	14199.7600
652.315	16231.69	14291.9200
652.512	16628.99	14146.5100
652.708	16753.92	14328.7800
652.905	17022.20	14732.2300
653.102	17396.98	14631.8800
653.298	17513.72	14808.0100
653.495	17550.58	14769.1000
653.691	17749.23	15025.0900
653.888	17829.10	15047.6200
654.084	18369.77	15471.5500
654.281	18091.24	15367.1000
654.477	18164.97	15576.0000
654.673	18556.13	15700.9200
654.870	18670.82	16092.0900
655.066	19012.83	16171.9600
655.263	18920.67	16294.8300
655.459	18928.86	16413.6200
655.656	18838.75	16124.8500
655.852	18767.07	16354.2300
656.048	18894.05	16753.5800
656.245	19158.24	16696.2400
656.441	18844.90	16585.6500
656.637	18668.77	16855.9800
656.833	18758.88	16688.0400
657.030	18871.52	16993.1900
657.226	18810.08	16817.0700
657.422	18404.58	16638.8900
657.618	18371.82	17003.4300
657.815	18377.96	16970.6600
658.011	17872.11	17030.0500
658.207	18101.48	16911.2700
658.403	17886.45	17105.8300
658.599	18111.72	17032.1000
658.796	17700.08	17114.0200
658.992	17360.12	17062.8200
659.188	17595.64	16935.8500
659.384	17020.16	17032.1000
659.580	16831.74	17140.6500
659.776	16645.38	17007.5300
659.972	16407.81	16716.7200
660.168	15998.22	16882.6000
660.364	16190.73	16767.9100
660.560	15983.88	16657.3200
660.756	15621.39	16354.2300
660.952	15463.70	16640.9400
661.148	15363.35	16401.3300
661.344	15217.94	16270.2600
661.540	14996.76	16423.8600
661.736	14660.90	16214.9600
661.932	14499.11	15905.7200
662.128	14243.11	15760.3100
662.324	14376.23	15674.3000
662.520	14028.07	15764.4100
662.715	13968.68	15668.1600
662.911	13786.41	15246.2700
663.107	13714.73	15340.4800
663.303	13497.65	15051.7200
663.499	13630.77	15299.5200
663.694	13356.34	15059.9100
663.890	13364.53	14863.3000
664.086	13415.73	14977.9900
664.282	13364.53	14666.7000
664.477	13317.43	14578.6400
664.673	13131.06	14453.7100
664.869	13374.77	14525.3900
665.065	13229.37	14195.6700
665.260	13372.72	14398.4100
665.456	13333.81	14158.8000
665.652	13686.06	14236.6300
665.847	13645.10	14107.6000
666.043	13835.56	14021.5900
666.238	13950.25	13859.8000
666.434	14112.04	14035.9200
666.630	14273.83	14013.4000
666.825	14173.48	14187.4700
667.021	14443.81	13933.5300
667.216	14796.06	13777.8800
667.412	14794.01	13925.3300
667.607	15068.44	14005.2000
667.803	15090.97	13900.7600
667.998	15193.37	14083.0300
668.194	15598.87	14062.5500
668.389	15592.72	14001.1100
668.584	15641.87	14013.4000
668.780	15996.17	14353.3600
668.975	16196.87	14334.9300
669.171	16743.68	14719.9500
669.366	16723.20	14699.4700
669.561	17026.30	14490.5700
669.757	17317.11	14822.3400
669.952	17372.41	14861.2600
670.147	17734.90	14908.3600
670.343	17870.06	14977.9900
670.538	18081.00	15135.6800
670.733	18250.99	15133.6400
670.928	18429.16	15184.8300
671.124	18717.92	15588.2800
671.319	18982.11	15709.1100
671.514	19002.59	15733.6900
671.709	19356.89	15817.6600
671.904	19604.69	15934.3900
672.100	19469.53	16251.8300
672.295	19596.50	16096.1800
672.490	19832.02	16495.5300
672.685	19604.69	16616.3700
672.880	19901.65	16710.5700
673.075	20266.19	16624.5600
673.270	20253.90	16692.1400
673.465	20065.49	16997.2900
673.660	20194.51	16862.1200
673.855	20137.16	17212.3200
674.050	20321.48	17312.6700
674.245	20151.50	17408.9300
674.440	20470.98	17249.1900
674.635	20245.71	17429.4100
674.830	20124.88	17630.1100
675.025	19836.11	17578.9100
675.220	19954.90	17718.1700
675.415	19401.94	17615.7700
675.610	19625.17	17847.1900
675.805	19365.08	17763.2300
676.000	19434.71	17976.2200
676.195	19006.69	17974.1700
676.390	18906.34	17824.6700
676.584	19008.73	17746.8400
676.779	18879.71	17922.9700
676.974	18582.76	17718.1700
677.169	18285.80	18029.4600
677.364	18375.91	17490.8500
677.558	18205.93	17849.2400
677.753	18103.53	17423.2600
677.948	17648.88	17650.5900
678.142	17695.99	17525.6600
678.337	17478.90	17697.6900
678.532	17421.56	17611.6800
678.727	17374.45	17202.0800
678.921	17003.77	17327.0100
679.116	16596.23	17138.6000
679.310	16499.97	17300.3900
679.505	16209.16	17193.8900
679.700	16141.58	17040.2900
679.894	16006.41	16917.4200
680.089	15754.51	16776.1100
680.283	15592.72	16565.1700
680.478	15570.19	16528.3000
680.672	15310.10	16653.2300
680.867	15099.16	16253.8700
681.061	15113.50	16298.9300
681.256	14812.45	16053.1700
681.450	14740.77	15956.9200
681.645	14873.89	16153.5200
681.839	14816.54	15870.9000
682.034	14718.24	15614.9100
682.228	14699.81	15489.9800
682.422	14779.68	15344.5800
682.617	14953.76	15576.0000
682.811	14691.62	15356.8600
683.006	14734.62	15066.0500
683.200	14822.69	15092.6800
683.394	14495.01	15104.9600
683.588	14851.36	14830.5400
683.783	14873.89	15119.3000
683.977	15361.30	15033.2900
684.171	15228.18	14973.8900
684.366	15215.90	14861.2600
684.560	15422.74	14691.2700
684.754	15699.22	14611.4000
684.948	15492.37	14564.3000
685.142	15789.33	14693.3200
685.337	16039.18	14785.4800
685.531	16205.06	14484.4300
685.725	16444.68	14564.3000
685.919	16680.19	14828.4900
686.113	16846.08	14738.3800
686.307	16891.13	14844.8700
686.501	17212.67	14834.6300
686.695	17429.75	15133.6400
686.889	17751.28	14928.8400
687.083	18156.78	15027.1400
687.277	18406.63	15139.7800
687.471	18400.49	15137.7300
687.665	18869.47	15201.2200
687.859	19027.17	15494.0800
688.053	19408.09	15670.2000
688.247	19483.86	15709.1100
688.441	19879.12	15594.4300
688.635	19885.26	15875.0000
688.829	19784.91	15989.6900
689.023	20358.35	16227.2500
689.217	20614.34	16292.7900
689.411	20671.68	16202.6800
689.605	20874.43	16520.1100
689.798	21284.03	16579.5000
689.992	21449.91	16829.3500
690.186	21863.60	16718.7600
690.380	21585.08	17101.7300
690.574	21894.32	17075.1100
690.767	21974.19	17167.2700
690.961	22140.08	17699.7400
691.155	22439.08	17617.8200
691.349	22709.41	17562.5300
691.542	22785.19	18054.0400
691.736	22801.57	18101.1400
691.930	22869.16	17963.9300
692.123	22918.31	18488.2100
692.317	23012.51	18271.1200
692.510	23022.75	18457.4900
692.704	23217.31	18533.2600
692.898	23297.18	18760.5900
693.091	23538.84	19028.8700
693.285	23510.17	19037.0600
693.478	23407.77	19387.2700
693.672	23362.72	19104.6500
693.865	23389.34	19657.6000
694.059	23413.91	19340.1600
694.252	23506.07	19561.3400
694.446	23313.56	19456.9000
694.639	23252.13	19676.0300
694.833	23360.67	19633.0200
695.026	23114.91	19854.2000
695.220	22994.08	19725.1800
695.413	23211.17	19819.3900
695.606	23061.66	19800.9600
695.800	23008.42	19907.4500
695.993	23010.46	19950.4600
696.187	22539.43	20183.9300
696.380	22858.92	20362.1000
696.573	22166.70	20005.7500
696.766	22283.44	19825.5300
696.960	22172.85	20122.4900
697.153	22070.45	20020.0900
697.346	22052.02	19731.3300
697.540	21681.33	19848.0600
697.733	21259.45	19825.5300
697.926	20993.22	19946.3600
698.119	21005.50	19520.3800
698.312	20731.08	19590.0200
698.505	20677.83	19630.9800
698.699	20853.95	19745.6600
698.892	20135.12	19227.5300
699.085	19864.78	19426.1800
699.278	19940.56	19381.1200
699.471	19821.78	19391.3600
699.664	19578.07	18994.0600
699.857	19743.95	19149.7000
700.050	19594.45	18967.4300
700.243	19117.28	18881.4200
700.436	18971.87	18883.4700
700.629	19039.45	18703.2500
700.822	19506.39	18772.8800
701.015	18951.39	18596.7500
701.208	18822.37	18307.9900
701.401	18879.71	18473.8700
701.594	18490.60	18111.3800
701.787	18197.74	18117.5300
701.980	18285.80	17877.9100
702.173	18293.99	17869.7200
702.366	18291.94	17931.1600
702.558	18306.28	18191.2500
702.751	18756.83	18043.8000
702.944	18433.25	17832.8600
703.137	18814.18	17906.5900
703.330	18595.04	17488.8000
703.523	18660.58	17496.9900
703.715	18572.52	17408.9300
703.908	19080.41	17689.5000
704.101	18902.24	17525.6600
704.293	19027.17	17537.9500
704.486	19199.20	17656.7300
704.679	19412.18	17562.5300
704.872	19344.60	17238.9500
705.064	19678.42	17327.0100
705.257	19827.92	17349.5400
705.449	19901.65	17359.7800
705.642	20188.36	17488.8000
705.835	20497.61	17292.1900
706.027	20470.98	17302.4300
706.220	20772.04	17523.6200
706.412	20741.32	17716.1200
706.605	21101.76	17476.5100
706.797	21165.25	17542.0500
706.990	21796.02	17763.2300
707.182	21951.67	17832.8600
707.375	22418.60	18015.1300
707.567	22308.01	17882.0100
707.760	22779.04	17998.7400
707.952	23137.44	18621.3300
708.145	23551.13	18762.6400
708.337	24042.64	18541.4600
708.529	24183.95	18789.2600
708.722	24566.92	18983.8200
708.914	24943.75	19475.3300
709.106	25250.94	19428.2300
709.299	25939.06	19766.1400
709.491	26164.34	19932.0300
709.683	26266.74	20331.3800
709.876	26889.32	20429.6800
710.068	26774.63	20937.5800
710.260	27466.84	21015.4000
710.452	27720.79	21177.1900
710.645	27825.24	21554.0200
710.837	28359.76	21711.7100
711.029	28795.98	21658.4600
711.221	28857.42	22315.8600
711.413	29197.38	22479.7000
711.606	29410.37	22834.0000
711.798	30055.48	23094.0900
711.990	30190.64	23522.1200
712.182	29969.46	23522.1200
712.374	30823.47	23655.2300
712.566	30557.23	24240.9500
712.758	31134.76	24310.5800
712.950	30837.80	24048.4400
713.142	31470.62	24417.0800
713.334	31525.92	24795.9500
713.526	31740.96	24920.8800
713.718	31855.64	25199.4000
713.910	32068.63	25312.0400
714.102	31937.56	25529.1300
714.294	32381.97	25922.3400
714.486	32541.71	25879.3300
714.678	32740.36	26061.6000
714.870	32775.18	26444.5700
715.062	33096.71	26473.2400
715.253	33035.27	27155.2100
715.445	33088.52	27280.1400
715.637	32840.71	27734.7900
715.829	32965.64	27597.5700
716.021	32975.88	27593.4800
716.212	33266.69	28166.9100
716.404	33379.33	28162.8100
716.596	33049.61	27929.3400
716.788	32836.62	28361.4700
716.979	32844.81	28363.5100
717.171	33065.99	28599.0300
717.363	33387.52	28482.3000
717.554	33018.89	28414.7100
717.746	32519.18	28564.2100
717.938	32381.97	28662.5200
718.129	32519.18	28746.4800
718.321	32097.30	28916.4700
718.513	32279.57	28822.2600
718.704	31743.00	29074.1600
718.896	31675.42	29299.4400
719.087	31706.14	28818.1600
719.279	31620.13	29278.9600
719.470	31190.05	29164.2700
719.662	31355.94	29223.6600
719.853	30778.41	29371.1100
720.045	30536.75	28973.8100
720.236	30385.20	29545.1900
720.428	30436.40	29272.8100
720.619	30026.81	29295.3400
720.811	29850.68	29393.6400
721.002	29279.30	28728.0500
721.193	29221.95	29008.6200
721.385	28197.97	28742.3900
721.576	28699.72	28807.9200
721.767	28068.95	28400.3800
721.959	27747.42	28224.2500
722.150	27530.33	28211.9600
722.341	27071.59	28295.9300
722.533	26821.73	27761.4100
722.724	26717.29	27501.3200
722.915	26258.54	27472.6500
723.106	25988.21	27398.9200
723.298	25750.65	27192.0800
723.489	25279.61	27245.3200
723.680	25568.38	26989.3300
723.871	25054.34	26741.5200
724.062	24765.57	26057.5000
724.254	24140.94	26012.4500
724.445	24276.11	26174.2400
724.636	23864.47	25639.7200
724.827	23428.25	25455.4000
725.018	23561.37	25240.3600
725.209	23237.79	24902.4500
725.400	23108.77	25230.1200
725.591	22873.25	24802.1000
725.782	22944.93	24802.1000
725.973	23000.23	24470.3300
726.164	22822.05	24572.7200
726.355	22758.56	24324.9200
726.546	22561.96	24349.5000
726.737	22389.93	24005.4400
726.928	22709.41	24226.6200
727.119	22299.82	23659.3300
727.310	22674.60	23626.5600
727.501	22826.15	23638.8500
727.691	22686.89	23548.7400
727.882	22699.17	23319.3700
728.073	22688.93	23618.3700
728.264	22705.32	22973.2600
728.455	22602.92	23032.6500
728.646	22768.80	22887.2500
728.836	22957.22	22948.6800
729.027	23194.78	23298.8900
729.218	22830.24	22766.4200
729.409	23618.71	22821.7100
729.599	23446.68	23290.7000
729.790	23614.62	22999.8800
729.981	23927.95	22960.9700
730.171	23786.65	22985.5500
730.362	23909.52	23153.4800
730.553	24095.89	23374.6600
730.743	24476.81	23169.8700
730.934	24669.32	23206.7300
731.124	25175.17	23399.2400
731.315	25189.50	23659.3300
731.506	25377.92	23743.3000
731.696	25685.11	23984.9600
731.887	26008.69	24015.6800
732.077	26399.85	24066.8800
732.268	26621.03	24615.7300
732.458	26866.79	24490.8000
732.649	26965.09	24779.5700
732.839	27157.60	25010.9900
733.030	27528.28	25279.2700
733.220	27888.73	25398.0600
733.410	27978.84	25500.4500
733.601	28359.76	25871.1400
733.791	28709.96	26174.2400
733.981	28632.14	26153.7600
734.172	29277.25	26465.0500
734.362	29613.12	26622.7400
734.552	29842.49	27208.4600
734.743	30078.01	27599.6200
734.933	30473.26	27675.4000
735.123	30608.43	28316.4100
735.314	31124.52	28381.9500
735.504	31730.72	28742.3900
735.694	31163.43	28799.7300
735.884	31945.75	29174.5100
736.074	31943.70	29764.3200
736.265	32302.10	30057.1800
736.455	32455.70	30278.3600
736.645	32889.87	30391.0000
736.835	32771.08	30687.9600
737.025	33502.21	31144.6600
737.215	33293.32	31238.8600
737.405	33684.48	31699.6500
737.595	33821.69	31810.2500
737.785	33893.37	32234.1700
737.975	34028.54	32731.8300
738.165	34063.35	32623.2900
738.355	34573.30	33284.7800
738.545	34493.43	33585.8300
738.735	34800.62	34058.9100
738.925	34472.95	34073.2500
739.115	34382.84	34048.6800
739.305	34782.19	34439.8400
739.495	34767.85	34491.0400
739.685	34362.36	34814.6200
739.875	35159.02	35158.6700
740.065	34771.95	35555.9800
740.255	34626.54	35791.5000
740.445	34579.44	35818.1200
740.634	34741.23	36061.8300
740.824	34720.75	36311.6800
741.014	34495.47	36266.6300
741.204	34419.70	36807.2900
741.393	34206.71	36500.0900
741.583	34268.15	37014.1300
741.773	34288.63	36907.6400
741.963	33743.87	37177.9700
742.152	33760.25	37075.5700
742.342	33539.07	36899.4500
742.532	33475.59	37497.4500
742.721	33512.45	37032.5700
742.911	32920.59	37638.7600
743.101	32879.63	37327.4700
743.290	32404.50	37003.8900
743.480	32558.10	37730.9200
743.669	31906.84	37231.2200
743.859	32381.97	37671.5300
744.048	31714.33	37941.8600
744.238	31800.35	37710.4400
744.427	31575.07	38234.7200
744.617	31013.93	37663.3400
744.806	31018.02	37503.6000
744.996	30686.25	37556.8500
745.185	30262.32	37659.2400
745.375	30155.83	37714.5400
745.564	29428.80	37061.2400
745.754	29523.01	37063.2900
745.943	29213.76	37126.7700
746.132	28527.69	37186.1600
746.322	28212.31	36344.4500
746.511	28245.07	36336.2600
746.700	27890.77	36383.3600
746.890	27827.29	36526.7200
747.079	27542.62	36260.4800
747.268	27059.30	35879.5600
747.457	27100.26	35930.7600
747.647	26172.53	35234.4500
747.836	26430.57	35197.5900
748.025	26182.77	34966.1700
748.214	25965.68	34765.4600
748.404	25537.66	34914.9700
748.593	24892.55	34468.5100
748.782	24671.37	34071.2000
748.971	24360.08	33768.1000
749.160	24317.07	33575.5900
749.349	24200.33	33430.1900
749.538	23970.96	33372.8500
749.727	23606.42	32967.3500
749.916	23030.94	32516.7900
750.105	22955.17	32434.8800
750.294	22285.48	31976.1300
750.483	22713.51	31828.6800
750.672	22142.13	31238.8600
750.861	22244.52	31066.8300
751.050	21712.05	30743.2500
[truncated: 1,649 more rows]
