# Supplementary material for: Designed 2D protein crystals as dynamic molecular gatekeepers for a solid-state device
Source: Nat Commun. 2024 Jul 27;15:6326. doi: 10.1038/s41467-024-50567-8 (PMC11283500; doi:10.1038/s41467-024-50567-8)
Supplement: Supplementary file 3 — Source Data for MS and SI [file 41467_2024_50567_MOESM3_ESM.zip › Source_Data_Files/SI Source Data Files_EditorialVersion_SV/SI_Fig11/EtOH (20_).csv]

	0 min Exposure	10 min Exposure (EtOH)
345.966	-42.32	-25.6000
346.180	-42.32	-25.6000
346.395	-42.32	-25.6000
346.610	-25.94	5.1200
346.824	-9.56	84.9900
347.039	21.16	-17.4100
347.254	0.68	27.6500
347.468	-40.28	33.7900
347.683	19.11	17.4100
347.897	17.07	58.3700
348.112	-1.37	11.2600
348.326	-21.84	23.5500
348.541	37.55	-23.5500
348.756	12.97	-35.8400
348.970	-27.99	-21.5000
349.185	-3.41	-80.8900
349.399	-13.65	7.1700
349.614	-9.56	21.5000
349.828	47.79	13.3100
350.043	-1.37	-3.0700
350.257	72.36	-13.3100
350.472	68.27	64.5100
350.686	-25.94	39.9400
350.901	-9.56	37.8900
351.115	-1.37	27.6500
351.329	31.40	-3.0700
351.544	17.07	13.3100
351.758	103.08	17.4100
351.973	72.36	-23.5500
352.187	39.59	-9.2200
352.401	64.17	66.5600
352.616	-17.75	-19.4600
352.830	4.78	21.5000
353.044	8.87	50.1800
353.259	-3.41	15.3600
353.473	-19.80	-9.2200
353.687	17.07	29.7000
353.902	10.92	41.9800
354.116	31.40	25.6000
354.330	-50.52	3.0700
354.545	55.98	48.1300
354.759	60.07	-13.3100
354.973	53.93	1.0200
355.187	-3.41	-15.3600
355.402	-3.41	29.7000
355.616	-36.18	50.1800
355.830	-34.13	21.5000
356.044	4.78	25.6000
356.258	-9.56	33.7900
356.473	35.50	50.1800
356.687	15.02	99.3300
356.901	68.27	64.5100
357.115	4.78	109.5700
357.329	25.26	58.3700
357.543	39.59	46.0800
357.758	-34.13	25.6000
357.972	82.60	21.5000
358.186	-30.04	-21.5000
358.400	31.40	107.5200
358.614	53.93	19.4600
358.828	-32.08	17.4100
359.042	-54.61	-29.7000
359.256	55.98	44.0300
359.470	19.11	29.7000
359.684	49.83	58.3700
359.898	-23.89	5.1200
360.112	31.40	25.6000
360.326	31.40	41.9800
360.540	19.11	-23.5500
360.754	-1.37	-33.7900
360.968	23.21	23.5500
361.182	-42.32	41.9800
361.396	64.17	21.5000
361.610	4.78	-39.9400
361.824	-87.38	89.0900
362.038	55.98	-19.4600
362.252	6.83	64.5100
362.466	0.68	48.1300
362.680	19.11	25.6000
362.893	19.11	-3.0700
363.107	35.50	17.4100
363.321	-9.56	-64.5100
363.535	-9.56	35.8400
363.749	27.31	78.8500
363.963	80.55	41.9800
364.176	2.73	21.5000
364.390	23.21	37.8900
364.604	31.40	5.1200
364.818	72.36	-9.2200
365.032	23.21	-3.0700
365.245	47.79	-19.4600
365.459	-21.84	48.1300
365.673	37.55	44.0300
365.887	-30.04	23.5500
366.100	6.83	-29.7000
366.314	60.07	11.2600
366.528	41.64	50.1800
366.741	55.98	27.6500
366.955	10.92	31.7400
367.169	88.75	-21.5000
367.382	-34.13	3.0700
367.596	25.26	44.0300
367.810	-75.09	-68.6100
368.023	-52.56	-25.6000
368.237	80.55	37.8900
368.451	31.40	-23.5500
368.664	-52.56	44.0300
368.878	-50.52	74.7500
369.091	117.42	48.1300
369.305	23.21	41.9800
369.518	0.68	48.1300
369.732	19.11	46.0800
369.946	53.93	68.6100
370.159	23.21	109.5700
370.373	62.12	1.0200
370.586	-1.37	78.8500
370.800	45.74	9.2200
371.013	-56.66	-15.3600
371.227	47.79	35.8400
371.440	31.40	33.7900
371.653	66.22	87.0400
371.867	45.74	121.8500
372.080	19.11	50.1800
372.294	-64.85	44.0300
372.507	64.17	27.6500
372.721	66.22	54.2700
372.934	43.69	7.1700
373.147	72.36	37.8900
373.361	21.16	23.5500
373.574	64.17	58.3700
373.787	55.98	46.0800
374.001	72.36	107.5200
374.214	82.60	35.8400
374.427	31.40	21.5000
374.641	-21.84	66.5600
374.854	80.55	44.0300
375.067	23.21	48.1300
375.280	-36.18	50.1800
375.494	72.36	35.8400
375.707	49.83	25.6000
375.920	23.21	82.9400
376.133	-3.41	82.9400
376.347	80.55	1.0200
376.560	58.03	78.8500
376.773	98.99	19.4600
376.986	23.21	50.1800
377.199	31.40	82.9400
377.413	72.36	44.0300
377.626	-19.80	84.9900
377.839	47.79	-19.4600
378.052	37.55	97.2800
378.265	66.22	39.9400
378.478	51.88	93.1800
378.691	96.94	-37.8900
378.905	15.02	17.4100
379.118	84.65	29.7000
379.331	15.02	103.4200
379.544	19.11	54.2700
379.757	78.51	82.9400
379.970	105.13	66.5600
380.183	66.22	23.5500
380.396	-7.51	74.7500
380.609	76.46	97.2800
380.822	45.74	19.4600
381.035	-7.51	58.3700
381.248	58.03	84.9900
381.461	86.70	87.0400
381.674	158.38	19.4600
381.887	27.31	68.6100
382.100	15.02	37.8900
382.313	82.60	103.4200
382.526	17.07	87.0400
382.738	76.46	91.1300
382.951	39.59	41.9800
383.164	60.07	93.1800
383.377	25.26	29.7000
383.590	86.70	23.5500
383.803	39.59	64.5100
384.016	72.36	31.7400
384.229	96.94	95.2300
384.441	158.38	87.0400
384.654	45.74	89.0900
384.867	90.79	80.8900
385.080	47.79	101.3700
385.293	115.37	58.3700
385.505	84.65	-27.6500
385.718	98.99	35.8400
385.931	41.64	74.7500
386.144	55.98	64.5100
386.356	101.03	52.2200
386.569	113.32	39.9400
386.782	117.42	97.2800
386.994	43.69	97.2800
387.207	51.88	52.2200
387.420	88.75	70.6500
387.632	49.83	60.4200
387.845	72.36	84.9900
388.058	62.12	95.2300
388.270	80.55	70.6500
388.483	105.13	115.7100
388.696	92.84	74.7500
388.908	72.36	93.1800
389.121	86.70	132.0900
389.333	58.03	54.2700
389.546	78.51	19.4600
389.758	101.03	74.7500
389.971	101.03	93.1800
390.184	105.13	109.5700
390.396	148.14	74.7500
390.609	96.94	62.4600
390.821	115.37	99.3300
391.034	131.75	119.8100
391.246	107.18	91.1300
391.459	111.27	123.9000
391.671	127.66	84.9900
391.883	98.99	50.1800
392.096	86.70	103.4200
392.308	90.79	183.2900
392.521	27.31	130.0500
392.733	111.27	84.9900
392.946	113.32	82.9400
393.158	148.14	142.3300
393.370	133.80	144.3800
393.583	144.04	123.9000
393.795	115.37	117.7600
394.007	86.70	62.4600
394.220	148.14	72.7000
394.432	146.09	123.9000
394.644	154.28	146.4300
394.857	101.03	191.4900
395.069	98.99	140.2900
395.281	135.85	95.2300
395.493	125.61	123.9000
395.706	117.42	128.0000
395.918	76.46	146.4300
396.130	119.46	171.0100
396.342	166.57	123.9000
396.555	109.23	58.3700
396.767	92.84	201.7200
396.979	86.70	128.0000
397.191	80.55	154.6200
397.403	156.33	140.2900
397.616	139.94	162.8100
397.828	205.48	148.4800
398.040	182.95	164.8600
398.252	203.43	115.7100
398.464	211.62	173.0500
398.676	176.81	97.2800
398.888	105.13	113.6600
399.100	137.90	205.8200
399.312	107.18	107.5200
399.524	139.94	93.1800
399.737	172.71	164.8600
399.949	154.28	246.7800
400.161	187.05	181.2500
400.373	170.66	173.0500
400.585	176.81	130.0500
400.797	105.13	156.6700
401.009	187.05	158.7200
401.221	162.47	142.3300
401.433	105.13	138.2400
401.645	64.17	101.3700
401.856	199.34	162.8100
402.068	205.48	187.3900
402.280	203.43	183.2900
402.492	144.04	154.6200
402.704	168.62	123.9000
402.916	174.76	140.2900
403.128	158.38	199.6800
403.340	228.01	136.1900
403.552	189.10	181.2500
403.763	154.28	162.8100
403.975	189.10	189.4400
404.187	170.66	218.1100
404.399	207.53	248.8300
404.611	211.62	189.4400
404.823	195.24	250.8800
405.034	195.24	306.1700
405.246	178.86	156.6700
405.458	180.90	230.4000
405.670	178.86	189.4400
405.881	176.81	107.5200
406.093	221.86	248.8300
406.305	172.71	142.3300
406.516	248.49	222.2000
406.728	215.72	185.3400
406.940	215.72	144.3800
407.152	193.19	244.7300
407.363	260.77	252.9200
407.575	156.33	193.5300
407.787	131.75	173.0500
407.998	154.28	168.9600
408.210	238.25	166.9100
408.421	170.66	185.3400
408.633	213.67	277.5000
408.845	197.29	250.8800
409.056	189.10	216.0600
409.268	260.77	173.0500
409.479	232.10	232.4400
409.691	197.29	195.5800
409.902	268.97	263.1600
410.114	219.82	279.5500
410.325	182.95	287.7400
410.537	141.99	283.6400
410.748	228.01	232.4400
410.960	299.69	279.5500
411.171	244.39	230.4000
411.383	268.97	209.9200
411.594	240.30	287.7400
411.806	291.49	279.5500
412.017	264.87	230.4000
412.228	264.87	207.8700
412.440	199.34	240.6400
412.651	242.34	195.5800
412.863	223.91	283.6400
413.074	260.77	226.3000
413.285	271.01	273.4000
413.497	217.77	281.6000
413.708	242.34	297.9800
413.919	271.01	263.1600
414.131	240.30	238.5900
414.342	295.59	287.7400
414.553	223.91	332.7900
414.765	248.49	263.1600
414.976	311.97	312.3200
415.187	244.39	250.8800
415.398	309.93	330.7500
415.610	326.31	254.9700
415.821	254.63	295.9300
416.032	266.92	320.5100
416.243	260.77	224.2500
416.454	268.97	273.4000
416.666	301.73	259.0700
416.877	256.68	295.9300
417.088	305.83	369.6600
417.299	240.30	361.4700
417.510	266.92	332.7900
417.721	271.01	357.3700
417.932	309.93	263.1600
418.144	271.01	265.2100
418.355	248.49	297.9800
418.566	309.93	320.5100
418.777	309.93	297.9800
418.988	336.55	236.5400
419.199	318.12	375.8000
419.410	350.89	300.0300
419.621	326.31	361.4700
419.832	318.12	365.5600
420.043	377.51	404.4700
420.254	303.78	320.5100
420.465	375.46	361.4700
420.676	262.82	336.8900
420.887	377.51	283.6400
421.098	344.74	343.0300
421.309	287.40	439.2900
421.520	307.88	396.2800
421.731	260.77	332.7900
421.941	299.69	371.7100
422.152	344.74	363.5100
422.363	379.56	459.7700
422.574	371.37	390.1400
422.785	379.56	314.3600
422.996	367.27	369.6600
423.207	320.17	365.5600
423.418	369.32	394.2300
423.628	379.56	377.8500
423.839	445.09	330.7500
424.050	418.47	357.3700
424.261	381.60	383.9900
424.471	320.17	394.2300
424.682	418.47	412.6700
424.893	375.46	308.2200
425.104	273.06	377.8500
425.314	361.13	314.3600
425.525	424.61	320.5100
425.736	426.66	392.1900
425.947	391.84	453.6300
426.157	385.70	408.5700
426.368	352.93	406.5200
426.579	428.71	459.7700
426.789	402.08	390.1400
427.000	418.47	437.2400
427.210	436.90	412.6700
427.421	348.84	478.2000
427.632	397.99	347.1300
427.842	373.41	435.1900
428.053	438.95	361.4700
428.263	514.72	431.1000
428.474	445.09	353.2700
428.685	371.37	412.6700
428.895	451.24	433.1500
429.106	481.96	488.4400
429.316	481.96	427.0000
429.527	484.00	480.2500
429.737	381.60	431.1000
429.948	420.52	408.5700
430.158	393.89	455.6700
430.369	500.39	513.0200
430.579	457.38	449.5300
430.789	424.61	472.0600
431.000	453.28	429.0500
431.210	508.58	414.7100
431.421	404.13	340.9900
431.631	447.14	435.1900
431.841	475.81	443.3900
432.052	445.09	549.8800
432.262	492.20	574.4600
432.473	424.61	513.0200
432.683	477.86	467.9600
432.893	514.72	535.5400
433.104	508.58	523.2600
433.314	420.52	568.3100
433.524	494.24	537.5900
433.734	541.35	517.1100
433.945	506.53	453.6300
434.155	527.01	517.1100
434.365	465.57	625.6500
434.575	516.77	531.4500
434.786	547.49	543.7400
434.996	459.43	449.5300
435.206	563.87	558.0700
435.416	498.34	556.0200
435.626	567.97	592.8900
435.837	484.00	545.7800
436.047	617.12	549.8800
436.257	512.67	621.5600
436.467	596.64	596.9800
436.677	508.58	594.9300
436.887	531.11	574.4600
437.097	557.73	607.2200
437.307	598.69	588.7900
437.518	567.97	506.8700
437.728	574.11	517.1100
437.938	490.15	566.2600
438.148	637.60	488.4400
438.358	619.17	615.4100
438.568	594.59	633.8500
438.778	567.97	607.2200
438.988	645.79	633.8500
439.198	574.11	654.3300
439.408	570.02	588.7900
439.618	635.55	601.0800
439.828	565.92	617.4600
440.038	510.63	674.8100
440.247	656.03	611.3200
440.457	520.87	568.3100
440.667	629.41	599.0300
440.877	567.97	568.3100
441.087	606.88	594.9300
441.297	606.88	642.0400
441.507	670.37	685.0500
441.717	629.41	744.4400
441.927	588.45	650.2300
442.136	637.60	574.4600
442.346	649.89	619.5100
442.556	639.65	650.2300
442.766	656.03	621.5600
442.976	555.68	685.0500
443.185	631.46	633.8500
443.395	729.76	705.5300
443.605	719.52	734.2000
443.815	662.18	730.1000
444.024	670.37	717.8100
444.234	658.08	623.6100
444.444	686.75	742.3900
444.653	686.75	697.3300
444.863	641.70	736.2400
445.073	758.43	664.5700
445.282	748.19	629.7500
445.492	686.75	658.4200
445.702	662.18	820.2100
445.911	731.81	685.0500
446.121	711.33	791.5400
446.331	703.14	707.5700
446.540	729.76	766.9600
446.750	762.53	699.3800
446.959	690.85	728.0500
447.169	797.34	807.9200
447.378	740.00	846.8400
447.588	670.37	715.7700
447.797	834.21	672.7600
448.007	770.72	738.2900
448.216	748.19	744.4400
448.426	725.66	775.1600
448.635	735.90	744.4400
448.845	719.52	799.7300
449.054	764.58	820.2100
449.264	832.16	775.1600
449.473	799.39	789.4900
449.683	768.67	771.0600
449.892	762.53	801.7800
450.101	715.42	668.6600
450.311	809.63	828.4000
450.520	776.86	781.3000
450.730	672.42	719.8600
450.939	754.34	820.2100
451.148	776.86	801.7800
451.358	803.49	824.3100
451.567	891.55	814.0700
451.776	758.43	748.5300
451.985	826.01	822.2600
452.195	807.58	867.3100
452.404	811.68	887.7900
452.613	780.96	881.6500
452.822	879.26	748.5300
453.032	860.83	838.6400
453.241	860.83	869.3600
453.450	860.83	893.9400
453.659	869.02	910.3200
453.869	813.73	857.0700
454.078	801.44	879.6000
454.287	850.59	820.2100
454.496	930.46	967.6700
454.705	836.25	893.9400
454.914	828.06	885.7500
455.123	895.65	893.9400
455.333	899.74	877.5500
455.542	817.82	918.5100
455.751	819.87	938.9900
455.960	928.41	943.0900
456.169	887.45	982.0000
456.378	936.60	869.3600
456.587	887.45	885.7500
456.796	948.89	803.8300
457.005	1020.57	986.1000
457.214	907.93	1010.6700
457.423	934.56	951.2800
457.632	1014.43	977.9100
457.841	940.70	984.0500
458.050	961.18	900.0800
458.259	987.80	1016.8200
458.468	1028.76	898.0300
458.677	996.00	1035.2500
458.886	1006.24	1035.2500
459.095	887.45	914.4200
459.303	955.04	992.2400
459.512	1028.76	1045.4900
459.721	936.60	953.3300
459.930	1020.57	1117.1700
460.139	1008.28	1035.2500
460.348	1020.57	1000.4300
460.557	1055.39	1072.1100
460.765	996.00	1047.5400
460.974	1092.25	1076.2100
461.183	1172.12	1086.4500
461.392	1079.96	1033.2000
461.600	1082.01	1102.8300
461.809	1188.50	1115.1200
462.018	1170.07	1127.4100
462.227	1045.15	1080.3000
462.435	1090.20	1100.7800
462.644	1217.18	1125.3600
462.853	1178.26	1215.4700
463.061	1233.56	1190.8900
463.270	1194.65	1164.2700
463.479	1188.50	1287.1500
463.687	1241.75	1281.0000
463.896	1168.02	1274.8600
464.105	1170.07	1266.6700
464.313	1233.56	1340.4000
464.522	1188.50	1213.4200
464.730	1241.75	1248.2400
464.939	1335.96	1235.9500
465.148	1221.27	1223.6600
465.356	1245.85	1264.6200
465.565	1211.03	1315.8200
465.773	1350.29	1440.7500
465.982	1219.22	1397.7400
466.190	1288.86	1422.3100
466.399	1303.19	1281.0000
466.607	1278.62	1485.8000
466.816	1378.97	1381.3500
467.024	1428.12	1401.8300
467.233	1372.82	1446.8900
467.441	1475.22	1446.8900
467.649	1477.27	1453.0300
467.858	1407.64	1512.4200
468.066	1432.21	1453.0300
468.275	1477.27	1504.2300
468.483	1426.07	1461.2300
468.691	1516.18	1518.5700
468.900	1424.02	1528.8100
469.108	1426.07	1403.8800
469.316	1505.94	1534.9500
469.525	1581.71	1600.4900
469.733	1507.99	1606.6300
469.941	1620.63	1586.1500
470.150	1575.57	1506.2800
470.358	1606.29	1651.6900
470.566	1548.95	1698.7900
470.774	1663.63	1756.1300
470.983	1702.54	1690.6000
471.191	1663.63	1614.8200
471.399	1563.28	1684.4500
471.607	1675.92	1729.5100
471.815	1706.64	1795.0400
472.024	1786.51	1782.7600
472.232	1768.08	1696.7400
472.440	1786.51	1819.6200
472.648	1843.85	1862.6300
472.856	1819.28	1909.7300
473.064	1735.31	1864.6800
473.272	1882.77	1887.2000
473.481	1888.91	1922.0200
473.689	1862.29	1876.9600
473.897	1923.73	1924.0700
474.105	1938.06	2012.1300
474.313	2017.93	1983.4600
474.521	1933.97	1940.4500
474.729	1811.09	1899.4900
474.937	1956.49	1954.7900
475.145	2054.80	2124.7700
475.353	2024.08	2147.3000
475.561	2073.23	2022.3700
475.769	2153.10	2229.2100
475.977	2142.86	2108.3800
476.185	2189.96	2024.4200
476.393	2282.12	2241.5000
476.601	2181.77	2202.5900
476.808	2089.61	2122.7200
477.016	2224.78	2147.3000
477.224	2187.91	2153.4400
477.432	2292.36	2188.2500
477.640	2411.14	2229.2100
477.848	2323.08	2313.1800
478.056	2230.92	2335.7100
478.263	2331.27	2304.9900
478.471	2296.46	2354.1400
478.679	2349.70	2304.9900
478.887	2435.72	2423.7700
479.095	2529.92	2470.8700
479.302	2402.95	2438.1100
479.510	2499.20	2483.1600
479.718	2562.69	2581.4600
479.926	2460.29	2472.9200
480.133	2538.12	2442.2000
480.341	2554.50	2536.4100
480.549	2601.60	2595.8000
480.756	2605.70	2728.9200
480.964	2660.99	2710.4900
481.172	2650.75	2685.9100
481.379	2593.41	2657.2400
481.587	2726.53	2827.2200
481.795	2714.24	2671.5800
482.002	2744.96	2753.4900
482.210	2769.54	2751.4500
482.417	2847.36	2790.3600
482.625	2808.45	2694.1000
482.833	2802.30	2749.4000
483.040	2863.74	2931.6700
483.248	2912.89	2864.0800
483.455	2974.33	2843.6000
483.663	2939.52	2941.9100
483.870	2919.04	2984.9100
484.078	2919.04	3064.7900
484.285	3013.24	2896.8500
484.493	2978.43	2925.5200
484.700	3011.20	3126.2200
484.908	2976.38	3015.6300
485.115	3123.84	3034.0700
485.322	2939.52	3109.8400
485.530	3068.54	3027.9200
485.737	3043.96	3169.2300
485.945	3244.67	3202.0000
486.152	3142.27	3163.0900
486.359	3269.24	3220.4300
486.567	3187.32	3259.3400
486.774	3252.86	3302.3500
486.981	3289.72	3316.6900
487.189	3289.72	3288.0100
487.396	3396.21	3261.3900
487.603	3373.69	3277.7700
487.811	3336.82	3398.6000
488.018	3304.06	3318.7300
488.225	3465.85	3431.3700
488.432	3512.95	3414.9900
488.640	3439.22	3482.5700
488.847	3396.21	3427.2800
489.054	3408.50	3519.4300
489.261	3365.50	3394.5100
489.468	3469.94	3392.4600
489.675	3478.13	3599.3100
489.883	3447.41	3591.1100
490.090	3676.79	3656.6500
490.297	3553.91	3666.8900
490.504	3467.89	3544.0100
490.711	3658.35	3593.1600
490.918	3543.67	3576.7800
491.125	3670.64	3728.3300
491.332	3832.43	3746.7600
491.539	3668.59	3742.6600
491.747	3656.31	3718.0900
491.954	3701.36	3689.4200
492.161	3910.26	3875.7800
492.368	3826.29	3828.6800
492.575	3918.45	3894.2100
492.782	4024.94	4019.1400
492.989	3916.40	3898.3100
493.196	4014.70	3949.5100
493.402	4072.04	4027.3300
493.609	4047.47	4078.5300
493.816	4170.35	3978.1800
494.023	4010.61	4006.8500
494.230	3957.36	4045.7600
494.437	4131.44	4180.9300
494.644	4219.50	4248.5100
494.851	4270.70	4346.8100
495.058	4258.41	4320.1900
495.265	4137.58	4232.1300
495.471	4299.37	4320.1900
495.678	4340.33	4301.7600
495.885	4264.55	4273.0900
496.092	4348.52	4443.0700
496.299	4383.34	4668.3400
496.505	4516.45	4377.5300
496.712	4397.67	4457.4000
496.919	4500.07	4459.4500
497.126	4436.58	4387.7700
497.332	4549.22	4471.7400
497.539	4692.58	4445.1200
497.746	4627.04	4522.9400
497.952	4612.71	4756.4100
498.159	4745.83	4625.3400
498.366	4665.96	4656.0600
498.572	4491.88	4604.8600
498.779	4721.25	4694.9700
498.986	4573.80	4682.6800
499.192	4663.91	4694.9700
499.399	4733.54	4819.8900
499.605	4786.79	4709.3000
499.812	4874.85	4864.9500
500.019	4815.46	4746.1700
500.225	4842.08	4977.5900
500.432	4893.28	4748.2200
500.638	4751.97	4862.9000
500.845	4848.22	4844.4700
501.051	4997.73	4991.9200
501.258	4967.01	4963.2500
501.464	5057.12	4830.1300
501.671	5134.94	4946.8700
501.877	5069.41	4993.9700
502.084	4995.68	5131.1900
502.290	4932.19	4907.9600
502.496	5112.41	4891.5700
502.703	5118.56	5061.5500
502.909	5016.16	5110.7100
503.116	5071.45	4981.6800
503.322	5208.67	5041.0800
503.528	5077.60	5112.7500
503.735	5134.94	4967.3500
503.941	5096.03	5077.9400
504.147	5200.48	5168.0500
504.354	5087.84	5067.7000
504.560	5175.90	5125.0400
504.766	5190.24	5000.1200
504.973	5098.08	5174.1900
505.179	5161.56	5188.5300
505.385	5208.67	5215.1500
505.591	5139.04	5180.3400
505.798	5249.63	5188.5300
506.004	5266.01	5211.0600
506.210	5257.82	5215.1500
506.416	5198.43	5166.0000
506.622	5149.28	5286.8300
506.828	5263.96	5030.8400
507.035	5370.46	5333.9300
507.241	5276.25	5311.4100
507.447	5435.99	5206.9600
507.653	5167.71	5409.7100
507.859	5206.62	5237.6800
508.065	5419.61	5381.0400
508.271	5290.59	5282.7400
508.477	5433.94	5585.8300
508.683	5454.42	5528.4900
508.889	5562.97	5589.9300
509.095	5556.82	5448.6200
509.301	5456.47	5589.9300
509.507	5665.36	5686.1900
509.713	5702.23	5577.6400
509.919	5788.24	5657.5100
510.125	5614.16	5632.9400
510.331	5632.60	5702.5700
510.537	5646.93	5800.8700
510.743	5831.25	5755.8200
510.949	5708.37	5723.0500
511.155	5718.61	5774.2500
511.361	5728.85	5850.0200
511.567	5806.67	5852.0700
511.773	5937.74	5753.7700
511.979	5732.95	5790.6300
512.184	5732.95	5807.0200
512.390	5833.30	5837.7300
512.596	5810.77	5884.8400
512.802	5808.72	5815.2100
513.008	5872.21	5839.7800
513.213	5773.91	5940.1300
513.419	5882.45	5743.5300
513.625	5814.87	5804.9700
513.831	5710.42	5710.7600
514.037	5829.20	5811.1100
514.242	5769.81	5827.5000
514.448	5847.63	5929.8900
514.654	5851.73	5745.5800
514.859	5950.03	5784.4900
515.065	5765.71	5788.5800
515.271	5829.20	5780.3900
515.476	5937.74	5847.9700
515.682	5884.50	5845.9300
515.888	6001.23	5962.6600
516.093	5960.27	5899.1700
516.299	5976.66	5970.8500
516.504	6019.66	6097.8300
516.710	5990.99	6038.4400
516.916	6146.64	6153.1200
517.121	6287.95	6214.5600
517.327	6326.86	6173.6000
517.532	6201.93	6243.2300
517.738	6281.80	6314.9100
517.943	6376.01	6228.9000
518.149	6431.30	6362.0100
518.354	6412.87	6507.4200
518.560	6345.29	6267.8100
518.765	6414.92	6413.2100
518.970	6459.98	6427.5500
519.176	6371.91	6554.5200
519.381	6617.67	6464.4100
519.587	6619.72	6804.3800
519.792	6548.04	6532.0000
519.997	6527.56	6697.8800
520.203	6543.94	6509.4700
520.408	6767.17	6505.3700
520.614	6578.76	6581.1500
520.819	6529.61	6650.7800
521.024	6558.28	6652.8300
521.229	6629.96	6677.4000
521.435	6777.41	6910.8700
521.640	6599.24	6474.6500
521.845	6779.46	6579.1000
522.051	6580.81	6601.6300
522.256	6646.34	6595.4800
522.461	6545.99	6613.9200
522.666	6511.18	6587.2900
522.871	6650.44	6581.1500
523.077	6642.25	6656.9200
523.282	6640.20	6593.4400
523.487	6683.20	6472.6100
523.692	6599.24	6716.3100
523.897	6695.49	6661.0200
524.102	6707.78	6652.8300
524.308	6623.81	6413.2100
524.513	6611.53	6747.0300
524.718	6519.37	6476.7000
524.923	6709.83	6767.5100
525.128	6828.61	6654.8700
525.333	6797.89	6787.9900
525.538	6777.41	6802.3300
525.743	6670.92	6917.0100
525.948	6955.58	7062.4200
526.153	7017.02	7097.2400
526.358	7029.31	6880.1500
526.563	7213.63	7195.5400
526.768	6953.54	6900.6300
526.973	7148.09	7058.3200
527.178	7125.57	7160.7200
527.383	7221.82	7187.3500
527.588	7225.92	7277.4600
527.793	7258.68	7232.4000
527.997	7258.68	7318.4200
528.202	7354.94	7318.4200
528.407	7377.47	7273.3600
528.612	7379.51	7351.1800
528.817	7426.62	7603.0800
529.022	7504.44	7629.7100
529.227	7651.89	7482.2500
529.431	7549.50	7359.3800
529.636	7588.41	7621.5200
529.841	7576.12	7431.0500
530.046	7600.69	7682.9500
530.250	7543.35	7570.3200
530.455	7782.96	7394.1900
530.660	7746.10	7586.7000
530.865	7479.86	7662.4800
531.069	7565.88	7662.4800
531.274	7662.13	7615.3700
531.479	7680.57	7551.8800
531.683	7592.50	7476.1100
531.888	7567.93	7601.0400
532.093	7455.29	7447.4400
532.297	7483.96	7308.1800
532.502	7590.45	7504.7800
532.707	7477.82	7512.9700
532.911	7469.62	7396.2400
533.116	7488.06	7431.0500
533.320	7461.43	7342.9900
533.525	7426.62	7498.6400
533.729	7330.36	7439.2500
533.934	7354.94	7472.0100
534.138	7615.03	7517.0700
534.343	7578.17	7678.8600
534.547	7598.65	7646.0900
534.752	7524.92	7537.5500
534.956	7709.24	7607.1800
535.161	7780.92	7719.8200
535.365	7682.61	7938.9500
535.570	7778.87	7820.1700
535.774	7885.36	7838.6000
535.978	7911.99	7947.1400
536.183	7823.92	7889.8000
536.387	7928.37	7961.4800
536.592	8129.07	8184.7100
536.796	8235.56	8270.7200
537.000	8256.04	8182.6600
537.205	8190.51	8162.1800
537.409	8192.56	8321.9200
537.613	8344.11	8301.4400
537.818	8370.73	8262.5300
538.022	8542.76	8385.4100
538.226	8540.71	8496.0000
538.430	8520.23	8526.7200
538.635	8618.54	8668.0300
538.839	8665.64	9005.9400
539.043	8694.31	8850.3000
539.247	8874.53	8858.4900
539.451	8778.28	8864.6300
539.656	8907.30	8797.0500
539.860	8849.96	8971.1300
540.064	8763.94	8735.6100
540.268	8841.76	8708.9900
540.472	8872.48	8774.5200
540.676	8774.18	8643.4500
540.880	8782.37	8915.8300
541.084	8792.61	8496.0000
541.288	8841.76	8901.5000
541.493	8829.48	8817.5300
541.697	8811.04	8633.2100
541.901	8657.45	8635.2600
542.105	8913.44	8543.1000
542.309	8555.05	8579.9700
542.513	8567.34	8647.5500
542.717	8661.54	8751.9900
542.921	8569.38	8602.4900
543.125	8647.21	8659.8400
543.329	8823.33	8719.2300
543.532	8583.72	8516.4800
543.736	8501.80	8602.4900
543.940	8669.73	8743.8000
544.144	8745.51	8782.7100
544.348	8606.25	8739.7100
544.552	8657.45	8713.0800
544.756	8731.17	8711.0400
544.960	8780.32	8815.4800
545.163	8786.47	8850.3000
545.367	8987.17	9094.0100
545.571	8958.50	8926.0700
545.775	9153.05	9034.6100
545.979	9212.45	9245.5500
546.182	9370.14	9429.8700
546.386	9075.23	9333.6200
546.590	9488.92	9542.5100
546.794	9757.21	9683.8200
546.997	9609.75	9696.1100
547.201	9687.57	9640.8100
547.405	9962.00	9632.6200
547.608	10060.31	9818.9900
547.812	9878.04	10111.8500
548.016	10148.37	10204.0000
548.219	10048.02	10054.5000
548.423	10058.26	10171.2400
548.627	10093.07	9925.4800
548.830	10355.21	10367.8400
549.034	10093.07	10330.9800
549.237	10506.76	10249.0600
549.441	10463.75	10437.4700
549.645	10449.42	10353.5100
549.848	10443.28	10498.9100
550.052	10564.11	10695.5200
550.255	10457.61	10378.0800
550.459	10652.17	10515.3000
550.662	10549.77	10257.2500
550.866	10545.67	10781.5300
551.069	10600.97	10693.4700
551.272	10449.42	10416.9900
551.476	10652.17	10652.5100
551.679	10492.43	10433.3800
551.883	10785.29	10509.1500
552.086	10537.48	10535.7800
552.290	10670.60	10664.8000
552.493	10637.83	10556.2500
552.696	10711.56	10644.3200
552.900	10605.06	10634.0800
553.103	10668.55	10554.2100
553.306	10732.04	10554.2100
553.510	10877.44	10711.9000
553.713	10428.94	10705.7600
553.916	10846.73	10638.1700
554.119	10838.53	10777.4400
554.323	10961.41	10580.8300
554.526	11006.47	10910.5500
554.729	10932.74	10861.4000
554.932	11256.32	10974.0400
555.136	10869.25	11217.7500
555.339	11147.78	11303.7600
555.542	11393.53	11221.8400
555.745	11418.11	11508.5600
555.948	11590.14	11512.6600
556.151	11676.15	11762.5100
556.354	11942.39	11905.8700
556.558	12202.48	12170.0500
556.761	12161.52	12272.4500
556.964	12452.33	12604.2200
557.167	12577.26	12442.4300
557.370	12833.25	12671.8100
557.573	13048.29	13040.4400
557.776	13107.68	13148.9800
557.979	13642.20	13402.9300
558.182	13767.13	13648.6900
558.385	13810.14	13919.0200
558.588	14137.81	14197.5400
558.791	14436.81	14459.6800
558.994	14506.45	14367.5200
559.197	14971.33	14648.1000
559.400	15071.68	14840.6100
559.603	15139.27	14969.6300
559.806	15088.07	14986.0100
560.009	15354.30	15395.6100
560.211	15577.53	15553.3000
560.414	15890.87	15651.6000
560.617	15989.17	15874.8300
560.820	16325.04	16376.5800
561.023	16300.47	16206.6000
561.226	16456.11	16403.2100
561.428	16910.76	16669.4400
561.631	16654.76	16687.8700
561.834	17346.98	16835.3300
562.037	17097.13	17033.9800
562.240	17572.25	17517.3000
562.442	17406.37	17359.6100
562.645	17791.39	17791.7300
562.848	18125.21	17976.0500
563.050	17940.89	17949.4200
563.253	18065.81	18021.1000
563.456	18237.84	18232.0400
563.658	18864.52	18344.6800
563.861	18870.67	18514.6600
564.064	18917.77	18787.0400
564.266	18897.29	18815.7100
564.469	19206.53	19204.8300
564.672	19331.46	19421.9100
564.874	19466.63	19661.5200
565.077	19917.18	19866.3200
565.279	20040.06	20208.3300
565.482	20367.73	20196.0400
565.684	20834.67	20632.2600
565.887	20916.59	20740.8000
566.089	21471.59	20923.0700
566.292	21598.56	21328.5700
566.494	22180.18	21807.8000
566.697	22309.21	22080.1800
566.899	22536.53	22164.1400
567.102	22917.45	23028.3800
567.304	23378.25	23413.4000
567.507	23843.13	23708.3100
567.709	24152.38	23906.9600
567.911	24148.28	24545.9300
568.114	24793.39	25232.0000
568.316	25047.34	25410.1700
568.518	26206.49	25516.6700
568.721	26038.56	26348.1400
568.923	26870.03	26643.0500
569.125	27136.27	27228.7700
569.328	27177.23	27101.7900
569.530	27891.97	28027.4800
569.732	28354.81	28562.0000
569.934	28541.18	28813.9000
570.137	29624.55	29444.6700
570.339	29593.83	29829.6900
570.541	30152.93	29878.8400
570.743	30105.82	30052.9200
570.946	30300.38	30267.9500
571.148	31434.95	31318.5600
571.350	31693.00	31437.3400
571.552	31862.98	31840.7900
571.754	32094.40	32260.6300
571.956	32999.60	32924.1700
572.158	32925.88	33065.4800
572.361	33482.92	32844.3000
572.563	33577.13	33704.4500
572.765	34062.50	34025.9800
572.967	34562.20	34507.2500
573.169	34666.65	34333.1700
573.371	35041.43	35090.9200
573.573	35041.43	35267.0500
573.775	35731.59	35437.0300
573.977	35840.14	35854.8100
574.179	35557.52	35596.7700
574.381	36094.08	36135.3800
574.583	36350.08	36342.2300
574.785	35848.33	36022.7500
574.987	36153.47	36037.0800
575.189	36079.75	36262.3600
575.390	36708.47	36540.8800
575.592	35887.24	36454.8700
575.794	36376.70	35891.6800
575.996	36481.15	36372.9500
576.198	36511.87	36680.1400
576.400	36006.02	36135.3800
576.602	36145.28	36037.0800
576.803	36227.20	35989.9800
577.005	35944.58	36395.4800
577.207	36239.49	36123.1000
577.409	36591.74	36278.7400
577.610	36126.85	35666.4000
577.812	36305.02	36329.9400
578.014	36085.89	36256.2100
578.216	36274.31	35639.7800
578.417	35889.29	35637.7300
578.619	36339.84	35828.1900
578.821	36202.63	36035.0300
579.022	35670.15	35795.4200
579.224	35768.46	35541.4700
579.426	35627.15	35428.8400
579.627	35416.21	35504.6100
579.829	35192.98	34755.0500
580.031	35467.41	34947.5600
580.232	35098.77	34841.0700
580.434	34816.15	34671.0900
580.635	34830.49	34650.6100
580.837	34873.49	34384.3700
581.038	33994.92	33939.9600
581.240	34205.86	34048.5000
581.441	33597.61	33497.6000
581.643	33986.72	33532.4200
581.844	33214.64	32799.2400
582.046	33312.94	32901.6400
582.247	32485.56	32815.6300
582.449	32090.30	32113.1700
582.650	31959.23	32098.8400
582.852	31676.62	31980.0600
583.053	31412.43	31480.3500
583.254	31205.58	31078.9500
583.456	30963.92	30732.8400
583.657	30648.53	30556.7200
583.858	29927.65	30020.1500
584.060	29540.58	29420.1000
584.261	29102.32	29459.0100
584.462	28399.87	28693.0700
584.664	28285.18	28101.2000
584.865	28080.38	27613.7900
585.066	27425.03	27130.4700
585.267	26888.46	26782.3100
585.469	26689.81	26309.2300
585.670	26345.75	25537.1500
585.871	25354.54	25285.2500
586.072	24942.89	24722.0500
586.274	24305.98	24001.1700
586.475	23847.23	23710.3600
586.676	23355.72	22964.9000
586.877	22755.66	22381.2300
587.078	22442.32	22205.1000
587.279	21557.60	21400.2500
587.480	20894.06	20708.0400
587.681	20787.57	20345.5500
587.883	19806.59	19540.6900
588.084	19415.43	19120.8600
588.285	18569.62	18442.9800
588.486	18334.10	17978.0900
588.687	17258.92	17392.3700
588.888	17078.69	16800.5100
589.089	16298.42	16329.4800
589.290	15933.88	15815.4400
589.491	15489.47	15172.3800
589.692	14815.69	14672.6700
589.893	14432.72	14191.4000
590.094	14006.74	14037.8000
590.294	13748.70	13540.1500
590.495	13257.18	13243.1900
590.696	12849.64	12946.2300
590.897	12450.28	12282.6900
591.098	12208.62	12206.9200
591.299	12124.66	11946.8300
591.500	11872.76	11658.0600
591.701	11518.46	11387.7300
591.901	11440.64	11395.9200
592.102	11461.12	11324.2400
592.303	11375.10	11227.9900
592.504	11375.10	11414.3500
592.705	11409.92	11510.6100
592.905	11416.06	11289.4300
593.106	11371.01	11723.6000
593.307	11686.39	11586.3800
593.507	11926.00	11909.9600
593.708	12003.83	11948.8700
593.909	12243.44	12231.4900
594.109	12538.35	12645.1800
594.310	12810.73	13120.3100
594.511	13144.55	13239.0900
594.711	13453.79	13378.3600
594.912	13935.06	13871.9200
595.113	14244.31	14304.0400
595.313	14621.13	14615.3300
595.514	14918.09	14955.2900
595.714	15176.13	15385.3700
595.915	15604.16	15907.6000
596.115	15999.41	16163.5900
596.316	16581.04	16466.6900
596.516	16759.21	16691.9700
596.717	17293.73	17474.2900
596.917	17504.67	17629.9400
597.118	18045.34	18217.7100
597.318	18051.48	18281.1900
597.519	18471.31	18471.6500
597.719	18934.15	18975.4500
597.920	19251.59	19376.8600
598.120	19464.58	19667.6700
598.320	19642.75	19626.7100
598.521	20126.07	20245.2000
598.721	20568.43	20376.2700
598.921	20105.59	20222.6700
599.122	20572.53	20683.4600
599.322	20576.62	20505.2900
599.522	20822.38	20714.1800
599.723	21045.61	21021.3800
599.923	20943.21	20910.7800
600.123	20949.35	20687.5600
600.323	20885.87	20845.2500
600.524	20584.82	20394.7000
600.724	20494.71	20601.5400
600.924	20461.94	20169.4200
601.124	20308.34	19978.9600
601.325	20060.54	19890.9000
601.525	19865.98	19667.6700
601.725	19265.92	19452.6300
601.925	19612.03	19237.5900
602.125	19442.05	18817.7600
602.325	18540.94	18551.5200
602.525	18444.69	18129.6400
602.725	18000.28	17738.4800
602.925	17852.83	17328.8900
603.126	17541.53	16855.8100
603.326	16990.63	16565.0000
603.526	16603.57	16513.8000
603.726	16374.19	16198.4100
603.926	15571.39	15547.1500
604.126	15575.48	15174.4200
604.326	15194.56	14979.8700
604.526	14707.15	14510.8800
604.726	14375.38	14345.0000
604.925	14119.38	13855.5300
605.125	13652.44	13478.7100
605.325	13394.40	13089.5900
605.525	13048.29	12864.3200
605.725	12925.41	12694.3300
605.925	12460.52	12446.5300
606.125	12141.04	12018.5000
606.325	12052.98	11840.3300
606.524	11592.19	11639.6300
606.724	11479.55	11514.7000
606.924	11352.57	11443.0300
607.124	11311.61	11279.1900
607.324	11141.63	11156.3100
607.523	11139.58	10980.1800
607.723	10992.13	10926.9400
607.923	11090.43	11230.0400
608.123	11012.61	10947.4200
608.322	10992.13	11068.2500
608.522	10988.03	11076.4400
608.722	11170.30	11084.6300
608.921	11321.85	11330.3900
609.121	11115.01	11189.0800
609.321	11379.20	11539.2800
609.520	11528.70	11852.6200
609.720	11731.45	11762.5100
609.920	11911.67	12180.2900
610.119	11926.00	12286.7900
610.319	12323.31	12542.7800
610.518	12644.84	12426.0500
610.718	12853.73	13101.8800
610.917	12995.04	13208.3700
611.117	13230.56	13554.4800
611.316	13789.66	13529.9100
611.516	13818.33	13792.0500
611.715	14369.23	14342.9500
611.915	14168.53	14637.8600
612.114	14907.85	15029.0200
612.314	14698.95	15041.3100
612.513	15165.89	15170.3300
612.712	15292.87	15495.9600
612.912	15419.84	15629.0700
613.111	15815.10	15950.6000
613.311	16118.20	15727.3800
613.510	16093.62	16212.7400
613.709	16226.74	16218.8900
613.909	16314.80	16282.3800
614.108	16509.36	16550.6600
614.307	16589.23	16532.2300
614.506	16677.29	16585.4700
614.706	16611.76	16968.4500
614.905	16427.44	16587.5200
615.104	16611.76	16575.2400
615.303	16794.03	16583.4300
615.503	16513.45	16567.0400
615.702	16503.21	16143.1100
615.901	16378.29	16423.6900
616.100	16409.01	16198.4100
616.299	16271.79	16091.9100
616.499	15970.74	16114.4400
616.698	15864.25	15594.2600
616.897	15706.56	15641.3600
617.096	15561.15	15575.8300
617.295	15591.87	15313.6900
617.494	15079.88	15098.6500
617.693	15079.88	14932.7600
617.892	14819.78	14781.2100
618.091	14549.45	14342.9500
618.290	14129.62	14381.8600
618.489	13986.26	13667.1200
618.688	13783.51	13886.2500
618.887	13672.92	13626.1600
619.086	13343.20	13325.1100
619.285	13113.83	13097.7800
619.484	12929.51	12690.2400
619.683	12653.03	12749.6300
619.882	12403.18	12184.3900
620.081	12366.32	11993.9300
620.280	11792.89	11946.8300
620.479	11848.18	11791.1800
620.677	11614.71	11486.0300
620.876	11360.77	11305.8100
621.075	11264.51	11168.6000
621.274	11004.42	10830.6800
621.473	10994.18	10971.9900
621.672	10983.94	10961.7500
621.870	10627.59	10838.8700
622.069	10467.85	10679.1300
622.268	10473.99	10728.2800
622.467	10680.84	10576.7300
622.665	10596.87	10521.4400
622.864	10529.29	10621.7900
623.063	10502.67	10509.1500
623.261	10476.04	10660.7000
623.460	10453.52	10677.0900
623.659	10678.79	10693.4700
623.857	10576.39	10763.1000
624.056	10811.91	10818.3900
624.255	10983.94	11017.0500
624.453	10981.89	11244.3700
624.652	11233.79	11371.3500
624.850	11512.31	11518.8000
625.049	11581.95	11496.2700
625.247	11848.18	11682.6400
625.446	11981.30	12038.9800
625.644	11790.84	12301.1200
625.843	12263.92	12368.7100
626.041	12280.30	12260.1600
626.240	12712.42	12862.2700
626.438	12704.23	13052.7300
626.637	13220.32	13065.0200
626.835	13302.24	13259.5700
627.034	13421.02	13554.4800
627.232	13834.71	13849.3900
627.430	13973.97	13708.0800
627.629	14299.60	14365.4800
627.827	14264.78	14086.9500
628.026	14467.53	14498.5900
628.224	14782.92	14615.3300
628.422	14952.90	14811.9300
628.620	14977.48	14877.4700
628.819	15204.80	14990.1100
629.017	15178.18	15127.3200
629.215	15385.02	15432.4700
629.414	15411.65	15516.4400
629.612	15387.07	15352.6000
629.810	15608.25	15682.3200
630.008	15956.41	15807.2500
630.206	15540.67	15907.6000
630.405	15735.23	15655.7000
630.603	15628.73	15715.0900
630.801	15958.46	15870.7300
630.999	15831.48	15637.2700
631.197	15743.42	15756.0500
631.395	15757.75	15493.9100
631.593	15514.05	15643.4100
631.791	15450.56	15393.5600
631.989	15145.41	15295.2500
632.188	15251.91	15088.4100
632.386	15329.73	15008.5400
632.584	15102.40	14779.1700
632.782	15159.75	15006.4900
632.980	14520.78	14529.3100
633.178	14426.57	14117.6700
633.376	14119.38	14201.6400
633.574	13978.07	14009.1300
633.771	13933.01	13863.7200
633.969	13640.15	13779.7600
634.167	13537.76	13366.0700
634.365	13326.82	13269.8100
634.563	13148.64	13044.5400
634.761	12968.42	12888.8900
634.959	12759.53	12571.4600
635.157	12540.40	12497.7300
635.355	12413.42	12266.3100
635.552	12067.31	11952.9700
635.750	12044.79	11830.0900
635.948	11737.59	11651.9200
636.146	11704.82	11514.7000
636.343	11436.54	11529.0400
636.541	11291.13	11438.9300
636.739	11112.96	11250.5200
636.937	11145.73	11060.0600
637.134	10977.80	11101.0100
637.332	10871.30	10914.6500
637.530	10967.56	10894.1700
637.727	10789.38	10875.7400
637.925	10820.10	10779.4800
638.123	10985.99	10756.9600
638.320	10803.72	10820.4400
638.518	10916.36	10756.9600
638.715	10805.77	10857.3100
638.913	10934.79	10810.2000
639.111	10830.34	11105.1100
639.308	11172.35	10926.9400
639.506	11260.41	11002.7100
639.703	11213.31	11285.3300
639.901	11225.60	11201.3700
640.098	11344.38	11443.0300
640.296	11639.29	11412.3100
640.493	11655.67	11797.3200
640.691	11776.50	11815.7600
640.888	11969.01	12018.5000
641.085	12184.05	12249.9300
641.283	12282.35	12520.2600
641.480	12530.16	12612.4200
641.678	12665.32	12872.5100
641.875	12859.88	12909.3700
642.072	13023.72	13044.5400
642.270	13548.00	13368.1200
642.467	13642.20	13798.1900
642.664	13691.35	13921.0700
642.862	14148.05	13962.0300
643.059	14248.40	14738.2100
643.256	14291.41	14498.5900
643.453	14469.58	14545.7000
643.651	14563.79	14687.0100
643.848	15155.65	15145.7500
644.045	15264.19	15270.6800
644.242	15301.06	15541.0100
644.440	15546.81	15401.7500
644.637	15577.53	15629.0700
644.834	15802.81	16108.3000
645.031	15714.75	15893.2600
645.228	15935.93	15872.7800
645.425	16060.85	16120.5900
645.622	16138.68	16085.7700
645.819	16177.59	16026.3800
646.016	16202.16	16151.3100
646.214	16226.74	16048.9100
646.411	16247.22	16036.6200
646.608	16097.72	16198.4100
646.805	16167.35	16120.5900
647.002	16142.77	16030.4800
647.199	16073.14	16132.8700
647.396	16120.24	15987.4700
647.593	15968.69	15764.2400
647.789	15927.74	16100.1100
647.986	15782.33	15604.5000
648.183	15540.67	15690.5100
648.380	15833.53	15604.5000
648.577	15444.41	15139.6100
648.774	15393.22	15373.0800
648.971	15307.20	15272.7300
649.168	15016.39	14885.6600
649.364	15088.07	14619.4200
649.561	14561.74	14469.9200
649.758	14629.32	14416.6800
649.955	14281.17	14025.5100
650.152	14023.12	13808.4300
650.348	13765.08	13726.5100
650.545	13576.67	13431.6000
650.742	13396.45	13421.3600
650.939	13212.13	13237.0500
651.135	13212.13	12794.6800
651.332	12755.43	12958.5200
651.529	12751.34	12442.4300
651.725	12456.43	12555.0700
651.922	12093.94	12127.0500
652.119	12300.78	11912.0100
652.315	12143.09	12026.7000
652.512	11903.48	11787.0800
652.708	11839.99	11703.1200
652.905	11532.79	11580.2400
653.102	11602.43	11545.4200
653.298	11508.22	11645.7700
653.495	11364.86	11518.8000
653.691	11256.32	11254.6100
653.888	11149.82	11273.0400
654.084	11295.23	11340.6300
654.281	11037.19	11174.7400
654.477	11309.57	11314.0000
654.673	11246.08	11092.8200
654.870	11289.09	11150.1700
655.066	11336.19	11215.7000
655.263	11399.68	11344.7200
655.459	11368.96	11359.0600
655.656	11303.42	11342.6700
655.852	11485.69	11500.3700
656.048	11663.86	11606.8600
656.245	11346.43	11762.5100
656.441	11522.55	11711.3100
656.637	11934.20	11973.4500
656.833	11850.23	11952.9700
657.030	12040.69	12206.9200
657.226	12278.26	12337.9900
657.422	12394.99	12409.6700
657.618	12587.50	12710.7200
657.815	12859.88	12905.2800
658.011	12929.51	12880.7000
658.207	13181.41	13099.8300
658.403	13365.73	13327.1600
658.599	13627.87	13417.2700
658.796	13570.52	13853.4800
658.992	13552.09	14027.5600
659.188	14125.52	14185.2600
659.384	14025.17	14218.0200
659.580	14264.78	14486.3100
659.776	14338.51	14547.7500
659.972	14625.23	14752.5400
660.168	14846.41	14996.2500
660.364	14944.71	15096.6000
660.560	15063.49	15274.7700
660.756	15333.82	15061.7900
660.952	15409.60	15534.8700
661.148	15561.15	15645.4600
661.344	15643.07	15448.8500
661.540	15804.86	15840.0100
661.736	15845.82	15764.2400
661.932	15911.35	15995.6600
662.128	15985.08	15938.3200
662.324	16206.26	16304.9000
662.520	16081.33	16122.6300
662.715	16034.23	16087.8200
662.911	16308.66	16188.1700
663.107	16361.90	16200.4600
663.303	16583.09	16294.6600
663.499	16458.16	16331.5300
663.694	16187.83	16263.9400
663.890	16196.02	16384.7700
664.086	16349.62	16464.6400
664.282	16224.69	16149.2600
664.477	16269.75	16188.1700
664.673	16263.60	16182.0300
664.869	16179.64	15964.9400
665.065	15989.17	16110.3500
665.260	16079.29	16028.4300
665.456	15747.51	15856.4000
665.652	15661.50	15692.5600
665.847	15589.82	15555.3500
666.043	15505.85	15221.5300
666.238	15487.42	15299.3500
666.434	15245.76	15203.1000
666.630	15260.10	14893.8500
666.825	15088.07	14717.7300
667.021	14862.79	14885.6600
667.216	14459.34	14424.8700
667.412	14522.83	14457.6400
667.607	14174.67	14349.0900
667.803	14186.96	14105.3800
667.998	14008.79	13814.5700
668.194	13898.20	13718.3200
668.389	13969.88	13677.3600
668.584	13711.83	13468.4700
668.780	13509.08	13216.5700
668.975	13072.87	13114.1700
669.171	13146.59	12940.0900
669.366	12782.06	13009.7200
669.561	12573.16	12696.3800
669.757	12730.86	12723.0100
669.952	12487.15	12507.9700
670.147	12325.36	12376.9000
670.343	12167.66	12258.1200
670.538	12419.57	12354.3700
670.733	12171.76	12098.3800
670.928	11928.05	11879.2400
671.124	11827.70	11887.4300
671.319	11981.30	11948.8700
671.514	11454.97	11717.4500
671.709	11538.94	11914.0600
671.904	11618.81	11520.8500
672.100	11538.94	11596.6200
672.295	11483.64	11367.2500
672.490	11581.95	11561.8100
672.685	11491.84	11680.5900
672.880	11198.98	11377.4900
673.075	11665.91	11739.9800
673.270	11633.15	11782.9900
673.465	11776.50	11664.2100
673.660	11471.36	11688.7800
673.855	11723.26	11981.6400
674.050	11764.22	11924.3000
674.245	11932.15	11791.1800
674.440	12057.07	12202.8200
674.635	12134.90	11989.8300
674.830	12356.08	12321.6000
675.025	12407.28	12356.4200
675.220	12679.66	12446.5300
675.415	12558.83	12428.1000
675.610	12952.04	12968.7600
675.805	12966.37	13009.7200
676.000	13146.59	13361.9700
676.195	13445.60	13734.7000
676.390	13486.56	13572.9100
676.584	13828.57	13677.3600
676.779	13924.82	14105.3800
676.974	14207.44	14125.8600
677.169	14569.93	14230.3100
677.364	14389.71	14465.8300
677.558	14672.33	14721.8200
677.753	14883.27	15084.3100
677.948	14873.03	15012.6300
678.142	15284.67	15174.4200
678.337	15491.52	15276.8200
678.532	15522.24	15575.8300
678.727	15765.95	15682.3200
678.921	15772.09	16024.3300
679.116	15962.55	16222.9800
679.310	16114.10	16325.3800
679.505	16286.13	16438.0200
679.700	16294.32	16421.6400
679.894	16554.41	16534.2800
680.089	16923.05	16681.7300
680.283	16843.18	16790.2700
680.478	17191.33	16945.9200
680.672	16978.34	17038.0800
680.867	16810.41	17175.2900
681.061	17017.25	17089.2800
681.256	17058.21	17249.0200
681.450	17047.97	17111.8000
681.645	17115.56	17421.0500
681.839	16964.01	17027.8400
682.034	17099.17	17453.8100
682.228	17342.88	17511.1600
682.422	17228.20	17550.0700
682.617	17123.75	17226.4900
682.811	17306.02	17003.2600
683.006	17336.74	16980.7300
683.200	17093.03	16827.1400
683.394	17111.46	16919.2900
683.588	16953.77	16864.0000
683.783	16841.13	16718.5900
683.977	16638.38	16558.8500
684.171	16486.83	16530.1800
684.366	16474.54	16470.7900
684.560	16427.44	16378.6300
684.754	16099.76	16132.8700
684.948	16169.40	16145.1600
685.142	16249.27	16198.4100
685.337	16077.24	15948.5600
685.531	15616.44	15713.0400
685.725	15708.60	15510.2900
685.919	15538.62	15741.7100
686.113	15436.22	15112.9900
686.307	15229.38	15127.3200
686.501	14705.10	15121.1800
686.695	14801.35	14789.4100
686.889	14586.32	14457.6400
687.083	14600.65	14164.7800
687.277	14434.77	14115.6200
687.471	14238.16	14199.5900
687.665	13830.62	14097.1900
687.859	13959.64	13779.7600
688.053	13810.14	13810.4800
688.247	13685.21	13658.9300
688.441	13490.65	13474.6100
688.635	13750.74	13216.5700
688.829	13275.62	13132.6000
689.023	13474.27	13194.0400
689.217	13257.18	13122.3600
689.411	13027.81	12837.6900
689.605	13140.45	12802.8800
689.798	13285.86	12804.9200
689.992	13236.70	12694.3300
690.186	13056.48	12675.9000
690.380	12737.00	12888.8900
690.574	12964.32	12739.3900
690.767	12771.82	13026.1100
690.961	12831.21	12757.8200
691.155	12949.99	12854.0800
691.349	12800.49	12774.2100
691.542	12825.06	12800.8300
691.736	13068.77	12913.4700
691.930	13054.44	12909.3700
692.123	13050.34	13157.1800
692.317	13171.17	13042.4900
692.510	13287.90	13386.5500
692.704	13226.46	13282.1000
692.898	13513.18	13384.5000
693.091	13621.72	13628.2100
693.285	13779.42	13734.7000
693.478	13887.96	13759.2800
693.672	14189.01	13843.2400
693.865	14297.55	14326.5700
694.059	14268.88	14365.4800
694.252	14614.99	14383.9100
694.446	14692.81	14791.4500
694.639	14969.29	14943.0000
694.833	15358.40	15024.9200
695.026	15225.28	15358.7400
695.220	15528.38	15495.9600
695.413	15731.13	15811.3400
695.606	16122.29	15852.3000
695.800	16075.19	16067.3400
695.993	16355.76	16339.7200
696.187	16329.14	16532.2300
696.380	16789.93	16954.1100
696.573	17377.70	17427.1900
696.766	17459.62	17001.2100
696.960	17918.36	17646.3200
697.153	18096.53	18045.6800
697.346	18266.52	18342.6300
697.540	18426.26	18381.5400
697.733	18901.39	18811.6200
697.926	18983.31	18660.0700
698.119	19270.02	18979.5500
698.312	19788.16	19335.9000
698.505	19687.81	19552.9800
698.699	20058.49	19917.5200
698.892	20132.22	20028.1100
699.085	20408.69	20134.6000
699.278	20482.42	20249.2900
699.471	20826.48	20640.4500
699.664	20922.73	20890.3100
699.857	21047.66	20845.2500
700.050	21291.37	21138.1100
700.243	21424.48	21351.1000
700.436	21596.51	21256.8900
700.629	21893.47	21801.6500
700.822	22018.39	21979.8200
701.015	22497.62	21838.5100
701.208	22468.95	22082.2200
701.401	22681.94	22606.5000
701.594	22624.59	22327.9800
701.787	23040.33	22864.5500
701.980	22903.12	22604.4600
702.173	22929.74	22686.3700
702.366	23138.63	22930.0800
702.558	23050.57	23020.1900
702.751	23122.25	23110.3000
702.944	23105.87	22794.9200
703.137	23183.69	23257.7600
703.330	23427.40	23227.0400
703.523	23306.57	23331.4800
703.715	23429.45	23114.4000
703.908	23646.53	23192.2200
704.101	23318.85	23102.1100
704.293	23597.38	23206.5600
704.486	23325.00	23325.3400
704.679	23451.97	23599.7700
704.872	23325.00	22993.5700
705.064	23251.27	23100.0600
705.257	23447.88	22989.4700
705.449	23302.47	23208.6100
705.642	23347.53	22934.1800
705.835	23380.29	22885.0300
706.027	23421.25	23120.5400
706.220	23128.39	23188.1300
706.412	23107.91	22743.7200
706.605	23169.35	22983.3300
706.797	22952.27	22672.0400
706.990	22991.18	22964.9000
707.182	23202.12	22649.5100
707.375	22864.21	22565.5400
707.567	22911.31	22743.7200
707.760	22866.25	22665.8900
707.952	22821.20	22545.0600
708.145	23077.19	22772.3900
708.337	22518.10	22438.5700
708.529	22438.23	22565.5400
708.722	22403.41	22395.5600
708.914	22532.43	22674.0900
709.106	22378.84	22346.4100
709.299	22190.42	22274.7300
709.491	22317.40	22182.5700
709.683	22298.97	22074.0300
709.876	22128.98	22395.5600
710.068	22448.47	22604.4600
710.260	22319.45	22192.8100
710.452	22366.55	22098.6100
710.645	22270.29	22287.0200
710.837	22153.56	22413.9900
711.029	22483.28	22500.0100
711.221	22382.93	22387.3700
711.413	22532.43	22272.6800
711.606	22638.93	22430.3800
711.798	22493.52	22538.9200
711.990	22726.99	22635.1700
712.182	22679.89	22489.7700
712.374	23036.24	22551.2100
712.566	22749.52	22704.8100
712.758	23511.36	22854.3100
712.950	23052.62	22989.4700
713.142	23353.67	23249.5700
713.334	23619.91	23466.6500
713.526	23662.91	23657.1100
713.718	23830.85	23784.0900
713.910	24140.09	23769.7500
714.102	24187.19	24101.5200
714.294	24543.54	24361.6100
714.486	24686.90	24695.4300
714.678	24678.71	24658.5700
714.870	25100.59	25111.1700
715.062	25747.75	25336.4500
715.253	25936.16	25535.1000
715.445	26542.36	26262.1300
715.637	26552.60	26495.6000
715.829	26843.41	26778.2200
716.021	27431.18	27021.9200
716.212	27834.63	27583.0700
716.404	28272.89	28203.6000
716.596	28975.34	28473.9300
716.788	29333.74	28731.9800
716.979	29174.00	29391.4200
717.171	30265.56	29655.6100
717.363	30720.21	30554.6700
717.554	30673.11	30401.0700
717.746	30890.20	31017.5100
717.938	31453.39	31625.7600
718.129	31660.23	32213.5200
718.321	32258.24	32270.8700
718.513	32659.64	32608.7800
718.704	32981.17	33190.4100
718.896	33919.14	33911.2900
719.087	34046.12	34230.7700
719.279	34881.69	34501.1100
719.470	35076.24	34759.1500
719.662	35696.78	35236.3300
719.853	36018.31	35697.1200
720.045	36360.32	36053.4700
720.236	36866.17	36585.9400
720.428	36778.11	36811.2100
720.619	37070.97	37366.2100
720.811	38068.33	37829.0500
721.002	37920.87	37749.1800
721.193	37853.29	37962.1700
721.385	38332.51	38398.3900
721.576	38717.53	38734.2600
721.767	39340.11	38881.7100
721.959	39374.93	39215.5300
722.150	39622.73	39739.8100
722.341	40169.54	39864.7400
722.533	40144.97	40028.5700
722.724	40517.70	40546.7100
722.915	40806.46	41052.5600
723.106	41066.55	40685.9700
723.298	41087.03	41214.3500
723.489	41900.08	41351.5600
723.680	42356.77	42244.4800
723.871	42268.71	42090.8800
724.062	41984.04	41982.3400
724.254	42113.06	41894.2700
724.445	42713.12	42531.1900
724.636	41986.09	41902.4600
724.827	42823.71	42666.3600
725.018	42813.47	42301.8200
725.209	42768.41	42115.4500
725.400	43393.04	42744.1800
725.591	43616.27	42721.6500
725.782	43829.26	42998.1300
725.973	43792.40	43407.7200
726.164	43681.81	43424.1100
726.355	43997.20	43811.1700
726.546	43982.86	43458.9200
726.737	44285.96	43493.7400
726.928	44412.93	44050.7800
727.119	44066.83	43768.1600
727.310	44068.87	43524.4600
727.501	44466.18	44278.1100
727.691	43673.62	44228.9600
727.882	43898.89	44101.9800
728.073	43894.80	43637.0900
728.264	43651.09	44007.7800
728.455	43505.68	43260.2700
728.646	43165.72	43493.7400
728.836	43243.54	43264.3600
729.027	43491.35	43481.4500
729.218	42946.59	43030.9000
729.409	43294.74	43250.0300
729.599	42971.16	43645.2900
729.790	43067.42	42582.3900
729.981	42706.97	41996.6700
730.171	42217.51	41965.9500
730.362	41699.37	41652.6100
730.553	41967.66	41953.6600
730.743	41898.03	42142.0800
730.934	41263.16	41126.2800
731.124	41154.61	41197.9600
731.315	40861.76	41019.7900
731.506	40568.90	40671.6400
731.696	40288.32	40575.3800
731.887	40118.34	40087.9600
732.077	39573.58	39874.9800
732.268	39434.32	39631.2700
732.458	39075.93	39002.5400
732.649	38991.96	38549.9400
732.839	38600.80	38570.4200
733.030	38312.03	38066.6200
733.220	37797.99	37599.6800
733.410	37474.41	37077.4500
733.601	37388.40	37241.2900
733.791	36673.66	36465.1100
733.981	36343.94	36159.9600
734.172	36077.70	35629.5400
734.362	35547.28	35346.9200
734.552	35352.72	34613.7400
734.743	34275.49	34255.3500
734.933	34140.32	33931.7700
735.123	33640.62	33065.4800
735.314	32895.16	32756.2400
735.504	33046.71	32715.2800
735.694	32127.17	31623.7100
735.884	31332.56	31115.8100
736.074	31074.51	30798.3800
736.265	30431.45	30100.0200
736.455	29993.18	29588.0300
736.645	29618.41	28752.4600
736.835	29231.34	28471.8900
737.025	28424.44	28332.6200
737.215	27836.67	27464.2800
737.405	27566.34	27212.3800
737.595	26630.42	26634.8600
737.785	26155.29	25999.9900
737.975	25880.86	25543.2900
738.165	25350.44	25186.9400
738.355	25000.24	24672.9000
738.545	24353.08	24148.6200
738.735	23515.46	23581.3400
738.925	23066.95	23239.3300
739.115	22542.67	22424.2300
739.305	22022.49	21936.8200
739.495	21815.65	21234.3600
739.685	21078.38	21021.3800
739.875	20601.20	20597.4500
740.065	20087.16	20150.9900
740.255	19401.09	19421.9100
740.445	19104.14	19053.2800
740.634	18645.39	18662.1200
740.824	18364.82	17912.5600
741.014	17394.08	17343.2200
741.204	17363.36	16980.7300
741.393	16716.20	16384.7700
741.583	16456.11	16161.5500
741.773	15894.97	15696.6600
741.963	15403.46	15201.0500
742.152	15186.37	14852.8900
742.342	14600.65	14699.3000
742.532	14557.64	14258.9800
742.721	13840.86	13804.3300
742.911	13670.87	13450.0300
743.101	13343.20	13194.0400
743.290	12990.95	12878.6500
743.480	12646.89	12440.3900
743.669	12376.56	12258.1200
743.859	12184.05	12133.1900
744.048	11801.08	11844.4300
744.238	11688.44	11262.8000
744.427	11319.81	11266.9000
744.617	11063.81	10965.8500
744.806	10793.48	10840.9200
744.996	10777.09	10705.7600
745.185	10353.16	10378.0800
745.375	10471.95	10204.0000
745.564	10029.59	9855.8500
745.754	9947.67	9847.6600
745.943	9777.69	9421.6800
746.132	9566.74	9675.6300
746.322	9460.25	9476.9800
746.511	9220.64	9208.6900
746.700	9110.05	9153.4000
746.890	9019.94	9130.8700
747.079	9019.94	9005.9400
747.268	8753.70	8616.8300
747.457	9048.61	8936.3100
747.647	8804.90	8606.5900
747.836	8800.80	8612.7300
748.025	8679.97	8686.4600
748.214	8634.92	8414.0800
748.404	8473.13	8547.2000
748.593	8432.17	8502.1400
748.782	8628.77	8446.8500
748.971	8364.59	8307.5900
749.160	8290.86	8475.5200
749.349	8485.42	8323.9700
749.538	8370.73	8293.2500
749.727	8372.78	8485.7600
749.916	8385.07	8520.5700
750.105	8448.55	8485.7600
750.294	8215.09	8369.0200
750.483	8530.47	8403.8400
750.672	8505.90	8254.3400
750.861	8202.80	8223.6200
751.050	8378.92	8371.0700
[truncated: 1,649 more rows]
